# Supplementary material for: Full-length transcriptome-referenced analysis reveals crucial roles of hormone and wounding during induction of aerial bulbils in lily
Source: BMC Plant Biol. 2022 Aug 27;22:415. doi: 10.1186/s12870-022-03801-8 (PMC9419401; doi:10.1186/s12870-022-03801-8)
Supplement: Supplementary file 3 — Additional file 3: Data S1. [file 12870_2022_3801_MOESM3_ESM.xlsx]

## Sheet: Sheet1
Data S1 Summary of 9999 DEGs among seven organ groups and USs or LSs groups of different treatments.
Gene ID	FPKM	CKA	CKL	CKPR	CKR	CKB	CKUS	TUS	LIUS	HIUS	CKLS	TLS	LILS	HILS	annotation	COG_class	COG_class_annotation	GO_annotation	KEGG_annotation	KOG_class	KOG_class_annotation	Pfam_annotation	Swissprot_annotation	eggNOG_class	eggNOG_class_annotation	nr_annotation
c0/f2p59/10154		0.436716	0.115715	0.214028	0.377507	0.516743	0.263154	0.561374	0.44565	0.397308	0.526105	0.674082	0.513819	0.615731		--	--	Cellular Component: plastid (GO:0009536);;	--	--	--	--	--	1	--	PREDICTED: myosin-11-like [Phoenix dactylifera]
c1/f1p0/10713		2.69125	17.6331	0.29625	0.480633	1.22833	4.22666	2.62776	1.44295	1.10673	6.3109	5.13554	4.47275	3.86576		--	--	Biological Process: MAPK cascade (GO:0000165);; Molecular Function: calcium ion binding (GO:0005509);; Biological Process: rRNA processing (GO:0006364);; Biological Process: protein targeting to membrane (GO:0006612);; Molecular Function: poly(U) RNA binding (GO:0008266);; Biological Process: response to cold (GO:0009409);; Cellular Component: chloroplast thylakoid lumen (GO:0009543);; Cellular C…	K02717|1.41723e-102|mus:103999082|oxygen-evolving enhancer protein 2, chloroplastic-like; K02717 photosystem II oxygen-evolving enhancer protein 2 (A)	--	--	PsbP;; PsbP;; PsbP;; PsbP;; Cathepsin propeptide inhibitor domain (I29)	Oxygen-evolving enhancer protein 2-1, chloroplastic (Precursor) OS=Arabidopsis thaliana (Mouse-ear cress) PE=1 SV=2	1	--	PREDICTED: oxygen-evolving enhancer protein 2, chloroplastic-like [Musa acuminata subsp. malaccensis]
c10/f1p0/8451		14.2746	140.787	0.221406	0.0766471	1.04975	37.4403	20.8361	12.5491	13.6687	24.6516	16.5174	14.2905	17.0051		--	--	Cellular Component: photosystem I (GO:0009522);; Cellular Component: photosystem II (GO:0009523);; Cellular Component: chloroplast thylakoid membrane (GO:0009535);; Biological Process: photosynthesis, light harvesting (GO:0009765);; Cellular Component: integral component of membrane (GO:0016021);; Molecular Function: chlorophyll binding (GO:0016168);; Biological Process: protein-chromophore linka…	K08912|3.09997e-131|pvu:PHAVU_002G154700g|hypothetical protein; K08912 light-harvesting complex II chlorophyll a_b binding protein 1 (A)	--	--	Chlorophyll A-B binding protein;; Chlorophyll A-B binding protein;; Chlorophyll A-B binding protein;; Chlorophyll A-B binding protein;; Chlorophyll A-B binding protein	Chlorophyll a-b binding protein AB80, chloroplastic (Precursor) GN=AB80 OS=Pisum sativum (Garden pea) PE=1 SV=1	1	--	hypothetical protein PHAVU_002G154500g [Phaseolus vulgaris]
c10000/f1p4/5137		4.66571	2.78153	5.25201	2.23565	1.03235	5.02002	3.35712	3.45291	2.57504	2.51072	2.29249	2.18766	2.01537		[I]	Lipid transport and metabolism	Molecular Function: C-4 methylsterol oxidase activity (GO:0000254);; Molecular Function: iron ion binding (GO:0005506);; Biological Process: fatty acid biosynthetic process (GO:0006633);; Cellular Component: integral component of membrane (GO:0016021);; Biological Process: sterol biosynthetic process (GO:0016126);; Biological Process: oxidation-reduction process (GO:0055114);;	K14423|1.00991e-101|mus:103972099|methylsterol monooxygenase 1-1-like; K14423 4,4-dimethyl-9beta,19-cyclopropylsterol-4alpha-methyl oxidase [EC:1.14.13.72] (A)	[I]	Lipid transport and metabolism	Zinc knuckle	Methylsterol monooxygenase 1-1 GN=SMO1-1 OS=Arabidopsis thaliana (Mouse-ear cress) PE=1 SV=1	1	--	PREDICTED: methylsterol monooxygenase 1-1-like [Musa acuminata subsp. malaccensis]
c10003/f2p1/2189		1.07838	0	0.815955	0.27399	0.156846	1.36957	1.27816	0.828451	0.442218	1.26024	1.54133	0.653225	1.08171		--	--	--	--	[I]	Lipid transport and metabolism	CRAL_TRIO domain;; CRAL_TRIO, N-terminal domain;; Divergent CRAL_TRIO domain	Phosphatidylinositol_phosphatidylcholine transfer protein SFH13 GN=SFH13 OS=Arabidopsis thaliana (Mouse-ear cress) PE=2 SV=1	1	--	PREDICTED: phosphatidylinositol_phosphatidylcholine transfer protein SFH13-like isoform X2 [Phoenix dactylifera]
c10004/f1p1/5878		4.01843	4.59232	1.57631	1.52555	1.34483	4.52922	1.90124	1.64855	1.67647	3.55316	3.46094	3.43383	4.34703		[U]	Intracellular trafficking, secretion, and vesicular transport	Cellular Component: cell wall (GO:0005618);; Cellular Component: nuclear envelope (GO:0005635);; Cellular Component: nucleolus (GO:0005730);; Cellular Component: cytosol (GO:0005829);; Biological Process: protein import into nucleus (GO:0006606);; Molecular Function: protein transporter activity (GO:0008565);; Biological Process: modulation by virus of host morphology or physiology (GO:0019048);;…	--	[U]	Intracellular trafficking, secretion, and vesicular transport	Importin beta binding domain;; Aldehyde dehydrogenase family;; Armadillo_beta-catenin-like repeat;; HEAT-like repeat	Importin subunit alpha-1a OS=Oryza sativa subsp. japonica (Rice) PE=1 SV=2	1	--	hypothetical protein PHAVU_009G253500g [Phaseolus vulgaris]
c10005/f1p0/3375		4.45034	0.325924	1.57433	0.25992	0.392068	0.0869914	0.293179	0.418944	0.338755	0.0633449	0.280339	0.198399	0.198258		--	--	--	--	[T]	Signal transduction mechanisms	Nuclear transport factor 2 (NTF2) domain;; Gibberellin regulated protein;; Nuclear transport factor 2 (NTF2) domain	Gibberellin-regulated protein 4 (Precursor) GN=GASA4 OS=Arabidopsis thaliana (Mouse-ear cress) PE=1 SV=2	1	--	PREDICTED: putative G3BP-like protein [Elaeis guineensis]
c10005/f1p2/1156		3.15463	5.63159	4.37588	8.03889	12.1888	8.52354	4.76602	7.13782	7.20493	10.7958	18.6762	12.0397	19.1697		[K]	Transcription	--	K09419|1.19384e-84|pda:103714164|heat stress transcription factor B-2b; K09419 heat shock transcription factor, other eukaryote (A)	[K]	Transcription	HSF-type DNA-binding	Heat stress transcription factor B-2b OS=Oryza sativa subsp. japonica (Rice) PE=2 SV=1	1	--	PREDICTED: heat stress transcription factor B-2b [Phoenix dactylifera]
c10006/f1p0/1342		2.4151	7.23185	4.83039	5.46648	3.33153	3.69558	2.08723	1.84036	1.78947	3.79482	2.42025	2.26945	1.65138		[R]	General function prediction only	Molecular Function: dioxygenase activity (GO:0051213);;	--	[QR]	--	non-haem dioxygenase in morphine synthesis N-terminal;; 2OG-Fe(II) oxygenase superfamily	Probable 2-oxoglutarate_Fe(II)-dependent dioxygenase GN=DIOX2 OS=Papaver somniferum (Opium poppy) PE=2 SV=1	1	--	PREDICTED: probable 2-oxoglutarate_Fe(II)-dependent dioxygenase [Elaeis guineensis]
c10006/f1p0/3518		0.221284	1.95106	0.385028	0.168662	0.231574	1.29001	0.212525	0.685092	0.351355	0.377388	0.136539	0.0973108	0.0459015		--	--	Cellular Component: cytoplasmic membrane-bounded vesicle (GO:0016023);;	--	--	--	Extensin-like region;; Pollen proteins Ole e I like	--	1	--	PREDICTED: extensin [Elaeis guineensis]
c10006/f2p5/2220		0.087726	0.305134	2.9521	3.66895	1.02411	0.131601	0.167292	0.283692	0.281401	0.130601	0.296152	0.561721	0.436052		[T]	Signal transduction mechanisms	Biological Process: phosphate-containing compound metabolic process (GO:0006796);; Biological Process: organophosphate metabolic process (GO:0019637);; Biological Process: primary metabolic process (GO:0044238);; Biological Process: single-organism metabolic process (GO:0044710);;	--	[U]	Intracellular trafficking, secretion, and vesicular transport	Endonuclease_Exonuclease_phosphatase family	Type I inositol 1,4,5-trisphosphate 5-phosphatase 1 GN=F12G12.6 OS=Arabidopsis thaliana (Mouse-ear cress) PE=1 SV=2	2	--	type I inositol 1,4,5-trisphosphate 5-phosphatase 1-like isoform X4 [Ornithogalum saundersiae]
c10009/f1p1/1422		16.2579	15.1503	10.9529	5.88986	5.69389	19.5663	22.8543	20.7293	18.8085	9.53585	9.74778	15.0126	9.78477		[DZ]	--	Molecular Function: chromatin binding (GO:0003682);; Cellular Component: mitochondrion (GO:0005739);; Molecular Function: Ran GTPase binding (GO:0008536);;	--	[S]	Function unknown	Regulator of chromosome condensation (RCC1) repeat;; Regulator of chromosome condensation (RCC1) repeat	Ultraviolet-B receptor UVR8 GN=UVR8 OS=Arabidopsis thaliana (Mouse-ear cress) PE=1 SV=1	1	--	PREDICTED: ultraviolet-B receptor UVR8 isoform X2 [Phoenix dactylifera]
c10009/f1p1/5071		0.718654	0.873583	0.569582	0.924252	1.20419	1.54353	0.925351	0.601548	0.660105	1.78805	1.28138	1.21438	1.33076		[J]	Translation, ribosomal structure and biogenesis	Biological Process: translation (GO:0006412);; Cellular Component: chloroplast stroma (GO:0009570);; Biological Process: mRNA modification (GO:0016556);; Molecular Function: carbon-nitrogen ligase activity, with glutamine as amido-N-donor (GO:0016884);; Biological Process: tRNA aminoacylation (GO:0043039);;	K02434|2.27378e-147|rcu:RCOM_1216950|Aspartyl_glutamyl-tRNA(Asn_Gln) amidotransferase subunit B, putative; K02434 aspartyl-tRNA(Asn)_glutamyl-tRNA(Gln) amidotransferase subunit B [EC:6.3.5.6 6.3.5.7] (A)	[J]	Translation, ribosomal structure and biogenesis	GatB domain;; GatB_GatE catalytic domain	Glutamyl-tRNA(Gln) amidotransferase subunit B, chloroplastic_mitochondrial {ECO:0000255|HAMAP-Rule:MF_03147} (Precursor) OS=Ricinus communis (Castor bean) PE=3 SV=1	1	--	PREDICTED: glutamyl-tRNA(Gln) amidotransferase subunit B, chloroplastic_mitochondrial [Sesamum indicum]
c10010/f2p1/3709		8.30022	2.89762	5.94461	9.2146	7.41991	6.76682	4.11752	4.53135	4.41276	7.85942	8.21005	6.95671	6.86119		--	--	Biological Process: primary metabolic process (GO:0044238);; Biological Process: cellular biosynthetic process (GO:0044249);; Biological Process: cellular macromolecule metabolic process (GO:0044260);;	K11446|0|mus:103999994|lysine-specific demethylase JMJ703-like; K11446 histone demethylase JARID1 [EC:1.14.11.-] (A)	[R]	General function prediction only	C5HC2 zinc finger;; F_Y-rich N-terminus;; jmjN domain;; F_Y rich C-terminus;; JmjC domain, hydroxylase	Lysine-specific demethylase JMJ703 GN=P0617H07.8 OS=Oryza sativa subsp. japonica (Rice) PE=1 SV=1	5	--	PREDICTED: lysine-specific demethylase JMJ703-like [Musa acuminata subsp. malaccensis]
c10010/f2p11/2191		5.02377	0.961476	1.49016	1.35841	0.999326	2.59588	1.80783	2.44162	1.90831	0.700469	1.28846	0.543843	1.17605		[I]	Lipid transport and metabolism	Cellular Component: mitochondrion (GO:0005739);; Cellular Component: vacuole (GO:0005773);; Biological Process: unsaturated fatty acid biosynthetic process (GO:0006636);; Biological Process: phosphatidylglycerol biosynthetic process (GO:0006655);; Biological Process: pollen development (GO:0009555);; Biological Process: thylakoid membrane organization (GO:0010027);; Biological Process: chlorophyl…	K01853|0|mus:103991762|cycloartenol synthase-like; K01853 cycloartenol synthase [EC:5.4.99.8] (A)	[I]	Lipid transport and metabolism	Prenyltransferase and squalene oxidase repeat;; Prenyltransferase-like;; Prenyltransferase-like;; Pectic acid lyase	Cycloartenol synthase OS=Oryza sativa subsp. japonica (Rice) PE=1 SV=1	1	--	cycloartenol synthases [Fritillaria thunbergii]
c10011/f1p0/2388		0.875206	1.44739	1.23574	1.64039	1.85194	0.82089	1.06781	0.996693	1.58022	2.61518	2.87422	3.36745	2.70699		--	--	--	--	[K]	Transcription	GATA zinc finger;; Asx homology domain	GATA transcription factor 26 GN=GATA26 OS=Arabidopsis thaliana (Mouse-ear cress) PE=2 SV=1	1	--	PREDICTED: GATA transcription factor 27-like [Phoenix dactylifera]
c10011/f1p2/5568		15.6856	5.50988	10.044	8.13446	6.91312	7.42131	5.75123	8.68122	9.45375	5.8708	4.54271	4.45963	5.59653		--	--	Cellular Component: nucleolus (GO:0005730);; Cellular Component: plasma membrane (GO:0005886);; Cellular Component: chloroplast (GO:0009507);; Cellular Component: cytosolic small ribosomal subunit (GO:0022627);;	K02975|8.59102e-14|mus:103976525|40S ribosomal protein S25-4; K02975 small subunit ribosomal protein S25e (A)	[J]	Translation, ribosomal structure and biogenesis	S25 ribosomal protein	40S ribosomal protein S25 GN=RPS25 OS=Solanum lycopersicum (Tomato) PE=3 SV=1	1	--	PREDICTED: 40S ribosomal protein S25-4 [Musa acuminata subsp. malaccensis]
c10011/f2p3/1236		7.95307	2.64604	5.87561	8.61132	9.3682	6.99504	5.00818	6.37544	5.21895	5.12279	6.24722	4.93969	4.72755		--	--	--	--	[R]	General function prediction only	--	F-box protein FBW2 GN=T3H13.1 OS=Arabidopsis thaliana (Mouse-ear cress) PE=1 SV=1	1	--	PREDICTED: F-box protein FBW2 isoform X2 [Nelumbo nucifera]
c10012/f2p2/2219		106.583	45.7296	133.69	75.7936	62.2557	125.167	109.883	125.686	125.7	78.5954	69.6311	64.5163	71.7814		--	--	Cellular Component: endoplasmic reticulum (GO:0005783);; Cellular Component: cytoplasmic membrane-bounded vesicle (GO:0016023);;	--	--	--	--	--	7	--	PREDICTED: uncharacterized protein LOC103976452 isoform X1 [Musa acuminata subsp. malaccensis]
c10013/f1p1/1299		0.30478	63.0803	0	0	0.0679179	2.03731	2.37349	0.986527	2.01872	2.88558	3.00242	2.76496	2.63926		--	--	--	--	[K]	Transcription	CCT motif;; B-box zinc finger	Zinc finger protein CONSTANS-LIKE 16 GN=COL16 OS=Arabidopsis thaliana (Mouse-ear cress) PE=2 SV=2	5	--	PREDICTED: zinc finger protein CONSTANS-LIKE 16-like [Elaeis guineensis]
c10013/f2p12/2072		0.428813	0.678735	0.720813	1.76686	1.43389	0.455339	0.488946	0.60791	0.641773	1.04375	1.53344	0.98239	0.968078		--	--	Molecular Function: phosphotransferase activity, alcohol group as acceptor (GO:0016773);;	--	[T]	Signal transduction mechanisms	Phosphatidylinositol 3- and 4-kinase	Phosphatidylinositol 4-kinase gamma 6 GN=F21F23.8 OS=Arabidopsis thaliana (Mouse-ear cress) PE=2 SV=1	1	--	PREDICTED: phosphatidylinositol 4-kinase gamma 7-like [Phoenix dactylifera]
c10014/f1p4/3045		2.83841	2.97098	5.55116	4.16021	3.01301	6.89993	4.66212	5.70636	6.3263	3.71399	3.05784	3.77645	3.0604		[RTKL]	--	Molecular Function: protein serine_threonine kinase activity (GO:0004674);; Molecular Function: protein tyrosine kinase activity (GO:0004713);; Molecular Function: ATP binding (GO:0005524);; Biological Process: protein phosphorylation (GO:0006468);; Biological Process: response to stress (GO:0006950);; Biological Process: response to abiotic stimulus (GO:0009628);; Cellular Component: cytoplasmic…	--	[T]	Signal transduction mechanisms	Protein tyrosine kinase;; Carbohydrate-binding protein of the ER;; Protein kinase domain;; Di-glucose binding within endoplasmic reticulum;; Protein kinase domain;; Protein tyrosine kinase	Receptor-like protein kinase FERONIA (Precursor) GN=F26O13.190 OS=Arabidopsis thaliana (Mouse-ear cress) PE=1 SV=1	1	--	PREDICTED: receptor-like protein kinase FERONIA [Phoenix dactylifera]
c10014/f2p3/1003		140.664	547.073	36.6848	40.3325	124.582	117.243	118.724	108.717	91.1273	126.753	127.444	134.362	111.417		--	--	Molecular Function: peroxidase activity (GO:0004601);; Cellular Component: chloroplast stroma (GO:0009570);; Molecular Function: peroxiredoxin activity (GO:0051920);; Biological Process: oxidation-reduction process (GO:0055114);;	--	[S]	Function unknown	AhpC_TSA antioxidant enzyme	Thioredoxin-like protein AAED1, chloroplastic (Precursor) GN=At2g37240 OS=Arabidopsis thaliana (Mouse-ear cress) PE=2 SV=2	2	--	PREDICTED: thioredoxin-like protein AAED1, chloroplastic [Elaeis guineensis]
c10016/f2p15/2250		1.39983	1.71623	2.85432	1.39925	1.03636	1.55933	1.91581	1.3644	2.08056	0.663078	1.40561	1.6917	1.90217		[J]	Translation, ribosomal structure and biogenesis	Molecular Function: translation initiation factor activity (GO:0003743);; Cellular Component: nucleus (GO:0005634);; Cellular Component: cytoplasm (GO:0005737);; Biological Process: translational initiation (GO:0006413);; Biological Process: RNA metabolic process (GO:0016070);;	K03262|2.6798e-178|pda:103717714|eukaryotic translation initiation factor 5-like; K03262 translation initiation factor 5 (A)	[J]	Translation, ribosomal structure and biogenesis	Domain found in IF2B_IF5;; eIF4-gamma_eIF5_eIF2-epsilon	Eukaryotic translation initiation factor 5 GN=EIF5 OS=Phaseolus vulgaris (Kidney bean) PE=2 SV=1	1	--	PREDICTED: eukaryotic translation initiation factor 5-like [Elaeis guineensis]
c10017/f1p6/1340		0	0	0.105608	0	0.25979	0	0.0704687	0.202973	0	0.905155	2.20886	1.74492	2.84578		--	--	Molecular Function: sesquiterpene synthase activity (GO:0010334);; Biological Process: farnesyl diphosphate metabolic process (GO:0045338);; Molecular Function: metal ion binding (GO:0046872);; Biological Process: sesquiterpene biosynthetic process (GO:0051762);;	--	--	--	Terpene synthase family, metal binding domain;; Terpene synthase, N-terminal domain	Beta-cubebene synthase OS=Magnolia grandiflora (Southern magnolia) PE=1 SV=1	1	--	PREDICTED: alpha-humulene synthase-like [Elaeis guineensis]
c10018/f1p0/5068		7.02498	5.24242	3.6583	5.16335	5.10934	8.56081	13.981	15.1118	14.1364	7.43404	16.6401	17.0045	17.9189		--	--	--	--	--	--	--	--	--	--	--
c10019/f1p0/3105		17.1468	4.68624	11.0656	12.099	7.53925	4.21242	3.26759	5.41198	7.96711	4.37361	5.41718	4.634	4.37191		--	--	Cellular Component: plastid (GO:0009536);;	K15082|9.87786e-169|pda:103704910|uncharacterized LOC103704910; K15082 DNA repair protein RAD7 (A)	[R]	General function prediction only	Leucine Rich repeat	F-box_LRR-repeat protein 4 GN=FBL4 OS=Arabidopsis thaliana (Mouse-ear cress) PE=2 SV=1	1	--	PREDICTED: uncharacterized protein LOC105041840 isoform X1 [Elaeis guineensis]
c10019/f2p2/2256		2.7488	2.37533	1.66641	2.06811	2.14089	1.90207	4.23276	2.11841	2.40102	2.55958	2.22793	1.88762	1.79915		--	--	--	--	[S]	Function unknown	Domain of unknown function (DUF4210)	--	125	--	PREDICTED: uncharacterized protein LOC105035235 isoform X2 [Elaeis guineensis]
c10020/f1p0/1233		3.70732	1.48341	4.24008	1.99733	3.83006	3.48855	1.83414	1.81591	1.39326	1.33211	2.42579	0.585095	1.36714		--	--	--	--	--	--	Dehydrin	--	--	--	--
c10020/f2p2/2114		264.814	16.077	113.428	39.9523	55.6183	98.3894	43.6475	55.2536	38.241	30.4725	22.1224	18.6669	23.8172		--	--	Molecular Function: hydrolase activity, hydrolyzing O-glycosyl compounds (GO:0004553);; Biological Process: carbohydrate metabolic process (GO:0005975);; Cellular Component: cytoplasmic membrane-bounded vesicle (GO:0016023);; Cellular Component: anchored component of plasma membrane (GO:0046658);;	--	--	--	Glycosyl hydrolases family 17;; X8 domain;; Glycosyl hydrolases family 17	Glucan endo-1,3-beta-glucosidase 3 (Precursor) GN=At2g01630 OS=Arabidopsis thaliana (Mouse-ear cress) PE=1 SV=2	7	--	PREDICTED: glucan endo-1,3-beta-glucosidase 3-like isoform X1 [Phoenix dactylifera]
c10022/f1p3/1097		14.4288	1.54118	136.937	29.1312	4.99198	1.52212	1.02141	1.70434	1.8962	0.792895	1.48686	0.459783	7.0357		[R]	General function prediction only	--	--	[QR]	--	2OG-Fe(II) oxygenase superfamily	Probable 2-oxoglutarate-dependent dioxygenase AOP1.2 GN=AOP1.2 OS=Arabidopsis thaliana (Mouse-ear cress) PE=2 SV=1	1	--	PREDICTED: probable inactive 2-oxoglutarate-dependent dioxygenase AOP2 [Elaeis guineensis]
c10024/f1p0/1374		4.84208	9.43896	7.84465	11.9307	6.43365	5.57043	12.2589	12.3609	19.1431	13.4057	12.2529	12.6511	13.3499		--	--	--	--	--	--	Helix-loop-helix DNA-binding domain	Transcription factor bHLH128 GN=T20M3.7 OS=Arabidopsis thaliana (Mouse-ear cress) PE=1 SV=1	515	--	PREDICTED: transcription factor bHLH129-like isoform X1 [Elaeis guineensis]
c10025/f3p4/1642		152.587	30.121	86.7679	66.3071	87.1632	72.4479	56.6207	82.8098	65.291	55.2268	84.1847	68.2548	77.8608		[R]	General function prediction only	Molecular Function: nucleic acid binding (GO:0003676);; Cellular Component: nucleus (GO:0005634);; Biological Process: cellular process (GO:0009987);; Biological Process: single-organism process (GO:0044699);;	K12741|3.47909e-115|pda:103708310|UBP1-associated protein 2C-like; K12741 heterogeneous nuclear ribonucleoprotein A1_A3 (A)	[R]	General function prediction only	RNA recognition motif. (a.k.a. RRM, RBD, or RNP domain);; RNA recognition motif (a.k.a. RRM, RBD, or RNP domain);; RNA recognition motif. (a.k.a. RRM, RBD, or RNP domain)	UBP1-associated protein 2C GN=UBA2C OS=Arabidopsis thaliana (Mouse-ear cress) PE=2 SV=1	1	--	PREDICTED: UBP1-associated protein 2C-like [Phoenix dactylifera]
c10026/f2p0/2224		3.00354	1.39972	0.715452	1.99135	1.98872	1.00989	0.885339	0.869882	0.965551	1.71218	2.23615	1.06454	1.12791		[O]	Posttranslational modification, protein turnover, chaperones	Molecular Function: ATP binding (GO:0005524);; Cellular Component: cytoplasm (GO:0005737);; Biological Process: pyrimidine ribonucleotide biosynthetic process (GO:0009220);; Biological Process: response to heat (GO:0009408);; Biological Process: response to high light intensity (GO:0009644);; Biological Process: embryo development ending in seed dormancy (GO:0009793);; Biological Process: respons…	--	[O]	Posttranslational modification, protein turnover, chaperones	TCP-1_cpn60 chaperonin family;; TCP-1_cpn60 chaperonin family;; TCP-1_cpn60 chaperonin family	Chaperonin 60 subunit alpha 2, chloroplastic (Precursor) GN=At5g18820 OS=Arabidopsis thaliana (Mouse-ear cress) PE=2 SV=1	1	--	PREDICTED: chaperonin 60 subunit alpha 2, chloroplastic [Vitis vinifera]
c10027/f1p2/1109		0.796102	0.629142	1.89226	1.81238	1.08079	0.875438	0.0851471	1.54762	1.50321	0.19359	0.451023	0.69761	0.862228		[G]	Carbohydrate transport and metabolism	Cellular Component: nucleus (GO:0005634);; Cellular Component: cytosol (GO:0005829);; Biological Process: systemic acquired resistance (GO:0009627);; Biological Process: response to endoplasmic reticulum stress (GO:0034976);;	--	[G]	Carbohydrate transport and metabolism	Histidine phosphatase superfamily (branch 1)	--	17	--	PREDICTED: uncharacterized protein LOC103717283 [Phoenix dactylifera]
c10028/f2p5/2374		4.79779	2.27425	2.24522	1.80491	7.54472	7.46289	3.90738	2.73713	2.25633	11.9211	6.14324	7.08054	7.22139		[RTKL]	--	--	--	--	--	Protein tyrosine kinase;; Protein kinase domain;; Leucine rich repeat N-terminal domain;; Leucine Rich repeats (2 copies);; Leucine Rich Repeat	Probable LRR receptor-like serine_threonine-protein kinase MRH1 (Precursor) GN=MRH1 OS=Arabidopsis thaliana (Mouse-ear cress) PE=2 SV=1	1	--	PREDICTED: probable LRR receptor-like serine_threonine-protein kinase MRH1 [Elaeis guineensis]
c10029/f2p5/2107		2.56896	6.54349	6.08849	7.91004	16.9083	6.49237	5.71149	6.4878	8.07211	6.99454	7.56126	7.04532	7.45538		--	--	--	K18835|0|pda:103718944|probable WRKY transcription factor 2; K18835 WRKY transcription factor 2 (A)	--	--	WRKY DNA -binding domain	Probable WRKY transcription factor 2 GN=WRKY2 OS=Arabidopsis thaliana (Mouse-ear cress) PE=2 SV=1	1	--	PREDICTED: probable WRKY transcription factor 2 [Elaeis guineensis]
c1003/f33p27/2244		1.88582	1.8705	0.795956	1.84202	1.51176	2.09832	2.15118	3.23161	3.05772	1.84987	1.56306	1.53001	1.88678		--	--	Biological Process: nuclear-transcribed mRNA catabolic process (GO:0000956);; Biological Process: DNA recombination (GO:0006310);; Biological Process: protein N-linked glycosylation (GO:0006487);; Biological Process: chromosome segregation (GO:0007059);; Biological Process: synapsis (GO:0007129);;	K11266|0|pda:103697614|uncharacterized LOC103697614; K11266 MAternally affected uncoordination (A)	[S]	Function unknown	Cohesin loading factor	--	34	--	PREDICTED: uncharacterized protein LOC105034712 isoform X1 [Elaeis guineensis]
c10030/f1p0/1701		0	0.0608069	0.545725	0.887237	0.738158	0.480367	0.22498	0.314602	0.10737	0.277594	0.805973	0.644312	0.287995		--	--	--	K10268|5.53793e-39|pda:103723004|F-box_LRR-repeat protein 4; K10268 F-box and leucine-rich repeat protein 2_20 (A)	[R]	General function prediction only	PPR repeat	F-box_LRR-repeat protein 4 GN=FBL4 OS=Arabidopsis thaliana (Mouse-ear cress) PE=2 SV=1	1	--	PREDICTED: F-box_LRR-repeat protein 4 isoform X3 [Phoenix dactylifera]
c10035/f1p1/1118		15.0415	1.61969	67.9925	16.4676	12.4986	13.071	12.3213	16.2414	10.7123	7.30388	4.68163	4.72279	8.92948		[MG]	--	Molecular Function: catalytic activity (GO:0003824);; Biological Process: cellular metabolic process (GO:0044237);; Molecular Function: coenzyme binding (GO:0050662);;	--	[V]	Defense mechanisms	--	Cinnamoyl-CoA reductase 2 GN=CCR2 OS=Arabidopsis thaliana (Mouse-ear cress) PE=1 SV=1	1	--	PREDICTED: cinnamoyl-CoA reductase 1-like [Phoenix dactylifera]
c10035/f1p3/3560		1.71363	0.152153	0.320471	0.705437	0.252225	0.462834	0.0530495	0.306395	0.429705	0.122086	0.19291	0.133437	0.0458783		--	--	--	--	--	--	--	--	--	--	--
c10038/f2p10/2098		3.098	7.36782	18.0659	27.5373	15.1959	5.72948	4.84716	2.36093	6.98317	18.72	18.0518	15.9419	14.658		[RTKL]	--	Molecular Function: protein serine_threonine kinase activity (GO:0004674);; Molecular Function: ATP binding (GO:0005524);; Cellular Component: mitochondrion (GO:0005739);; Biological Process: protein phosphorylation (GO:0006468);; Biological Process: cell wall macromolecule catabolic process (GO:0016998);;	--	--	--	Protein kinase domain;; Protein tyrosine kinase;; LysM domain	Protein LYK5 (Precursor) GN=LYK5 OS=Arabidopsis thaliana (Mouse-ear cress) PE=2 SV=1	1	--	PREDICTED: LOW QUALITY PROTEIN: lysM domain receptor-like kinase 4 [Elaeis guineensis]
c10040/f1p0/1161		30.8254	14.7114	16.0262	10.2341	15.8023	26.6771	24.3075	31.9911	24.4781	21.1608	20.6633	20.9588	24.2402		--	--	Biological Process: protein targeting to mitochondrion (GO:0006626);; Biological Process: embryo sac egg cell differentiation (GO:0009560);;	K14545|2.65039e-39|pda:103707756|putative ribosomal RNA-processing protein 7 homolog B; K14545 ribosomal RNA-processing protein 7 (A)	[A]	RNA processing and modification	Ribosomal RNA-processing protein 7 (RRP7)	--	171	--	hypothetical protein VITISV_022290 [Vitis vinifera]
c10046/f1p0/1012		48.972	98.7921	24.0882	47.5397	20.57	55.944	54.0293	78.2693	93.2995	41.0503	52.7674	50.0902	47.4451		[R]	General function prediction only	Molecular Function: GTP binding (GO:0005525);; Cellular Component: mitochondrion (GO:0005739);; Biological Process: small GTPase mediated signal transduction (GO:0007264);; Biological Process: protein transport (GO:0015031);;	K07893|3.01879e-142|pxb:103934495|ras-related protein RABH1e-like; K07893 Ras-related protein Rab-6A (A)	[U]	Intracellular trafficking, secretion, and vesicular transport	Ras family;; Miro-like protein;; ADP-ribosylation factor family;; Elongation factor Tu GTP binding domain;; Gtr1_RagA G protein conserved region;; Signal recognition particle receptor beta subunit	Ras-related protein RABH1e GN=RABH1E OS=Arabidopsis thaliana (Mouse-ear cress) PE=2 SV=1	1	--	PREDICTED: ras-related protein RABH1e [Elaeis guineensis]
c10048/f1p1/1208		65.7809	16.9067	6.85547	11.5951	47.5641	13.7545	10.8179	22.1123	22.5268	9.34089	10.0311	9.041	9.90567		--	--	--	--	--	--	DnaJ domain	--	--	--	PREDICTED: uncharacterized protein LOC103977521 [Musa acuminata subsp. malaccensis]
c10049/f2p20/3339		0.590459	0.909755	0.728515	1.09663	0.860131	1.07567	1.38826	0.702116	0.882894	2.53547	2.41543	3.69197	2.18654		--	--	Molecular Function: calcium ion binding (GO:0005509);; Cellular Component: vacuole (GO:0005773);; Biological Process: proteolysis (GO:0006508);; Molecular Function: peptidase activity (GO:0008233);; Cellular Component: membrane (GO:0016020);; Cellular Component: cytoplasmic membrane-bounded vesicle (GO:0016023);; Cellular Component: Golgi transport complex (GO:0017119);;	--	--	--	PA domain;; Calcium-binding EGF domain	Vacuolar-sorting receptor 4 (Precursor) GN=F26C24.14 OS=Arabidopsis thaliana (Mouse-ear cress) PE=2 SV=2	1	--	PREDICTED: vacuolar-sorting receptor 3-like [Phoenix dactylifera]
c10052/f1p2/3334		0.619875	0.210851	0.864473	0.956841	0.551594	0.172294	0.333187	0.319647	0.312	0.217325	0.255513	0.2688	0.181955		[RTKL]	--	Molecular Function: protein tyrosine kinase activity (GO:0004713);; Molecular Function: ATP binding (GO:0005524);; Cellular Component: cytoplasm (GO:0005737);; Biological Process: protein phosphorylation (GO:0006468);; Biological Process: plant-type cell wall modification (GO:0009827);; Biological Process: pollen tube growth (GO:0009860);;	--	[T]	Signal transduction mechanisms	Protein kinase domain;; Protein tyrosine kinase;; Protein tyrosine kinase;; Protein kinase domain;; Transcription factor regulating root and shoot growth via Pin3	Probable protein kinase At2g41970 GN=At2g41970 OS=Arabidopsis thaliana (Mouse-ear cress) PE=2 SV=1	1	--	PREDICTED: probable protein kinase At2g41970 [Elaeis guineensis]
c10053/f1p4/3437		0.515989	7.05484	0.989634	11.3547	6.92495	1.1398	6.5134	1.94301	1.84992	2.2148	1.98447	1.83163	1.72379		--	--	Molecular Function: serine-type endopeptidase activity (GO:0004252);; Cellular Component: extracellular region (GO:0005576);; Biological Process: proteolysis (GO:0006508);; Molecular Function: identical protein binding (GO:0042802);; Biological Process: negative regulation of catalytic activity (GO:0043086);;	--	--	--	Alpha_beta hydrolase family	Probable strigolactone esterase D14 homolog GN=D14 OS=Arabidopsis thaliana (Mouse-ear cress) PE=1 SV=1	1	--	hypothetical protein MTR_6g090420 [Medicago truncatula]
c10054/f1p1/1064		10.5604	117.294	0.183232	0.503828	1.82716	11.925	9.31002	5.86244	3.78194	11.6807	9.44964	11.8735	8.82505		--	--	Biological Process: maltose metabolic process (GO:0000023);; Molecular Function: calcium ion binding (GO:0005509);; Biological Process: pentose-phosphate shunt (GO:0006098);; Biological Process: rRNA processing (GO:0006364);; Cellular Component: chloroplast thylakoid membrane (GO:0009535);; Cellular Component: chloroplast thylakoid lumen (GO:0009543);; Biological Process: response to blue light (…	--	--	--	PsbP	PsbP domain-containing protein 3, chloroplastic (Precursor) GN=PPD3 OS=Arabidopsis thaliana (Mouse-ear cress) PE=1 SV=2	7	--	PREDICTED: psbP domain-containing protein 3, chloroplastic isoform X2 [Elaeis guineensis]
c10055/f1p0/3186		1.11904	0.575656	1.13757	1.18666	2.03868	1.47921	0.722623	1.23031	1.19991	2.01621	2.87337	1.97421	1.43542		--	--	--	--	--	--	--	--	1	--	PREDICTED: uncharacterized protein LOC105050032 isoform X1 [Elaeis guineensis]
c10055/f25p9/1815		22.7708	35.4652	45.4785	20.1305	13.313	91.3175	126.369	118.814	108.109	40.5455	67.1335	62.5634	51.6896		--	--	Biological Process: cellulose microfibril organization (GO:0010215);; Biological Process: cell growth (GO:0016049);; Cellular Component: anchored component of membrane (GO:0031225);;	--	--	--	COBRA-like protein	COBRA-like protein 3 (Precursor) GN=OSJNBa0073E05.6 OS=Oryza sativa subsp. japonica (Rice) PE=2 SV=1	1	--	PREDICTED: COBRA-like protein 1 [Elaeis guineensis]
c10055/f2p3/2186		59.3866	21.8207	24.7894	34.9313	20.0335	23.9595	22.2797	22.4452	21.0915	22.4074	21.4551	21.1968	23.6037		[RTKL]	--	Biological Process: DNA replication (GO:0006260);; Biological Process: protein phosphorylation (GO:0006468);; Biological Process: organelle organization (GO:0006996);; Molecular Function: kinase activity (GO:0016301);; Biological Process: regulation of biological process (GO:0050789);;	--	[T]	Signal transduction mechanisms	Protein kinase domain;; Protein tyrosine kinase	Mitogen-activated protein kinase kinase kinase NPK1 GN=NPK1 OS=Nicotiana tabacum (Common tobacco) PE=1 SV=1	1	--	PREDICTED: mitogen-activated protein kinase kinase kinase NPK1-like [Musa acuminata subsp. malaccensis]
c10056/f2p0/2187		1.16792	0.0472943	0.290959	0	0.198423	0.0974102	0.0439358	0	0	0	0.0410996	0	0		--	--	--	K11985|5.03345e-67|vvi:100265462|uncharacterized LOC100265462; K11985 TRAF-interacting protein (A)	[O]	Posttranslational modification, protein turnover, chaperones	Ring finger domain;; Zinc finger, C3HC4 type (RING finger);; RING-H2 zinc finger;; zinc-RING finger domain;; Zinc finger, C3HC4 type (RING finger);; Anaphase-promoting complex subunit 11 RING-H2 finger	--	1	--	PREDICTED: uncharacterized protein LOC100265462 isoform X1 [Vitis vinifera]
c10056/f2p28/1718		0.228382	1.98267	0.164649	0	0.0974692	0.622665	0.374487	0.48008	0.775448	0.0687117	0.209278	0.279785	0.11535		[G]	Carbohydrate transport and metabolism	Molecular Function: phosphoglycerate kinase activity (GO:0004618);; Molecular Function: ATP binding (GO:0005524);; Biological Process: glycolytic process (GO:0006096);; Cellular Component: chloroplast (GO:0009507);; Biological Process: phosphorylation (GO:0016310);; Biological Process: reductive pentose-phosphate cycle (GO:0019253);;	K00927|0|mus:103982121|phosphoglycerate kinase, chloroplastic-like; K00927 phosphoglycerate kinase [EC:2.7.2.3] (A)	[G]	Carbohydrate transport and metabolism	Phosphoglycerate kinase	Phosphoglycerate kinase, chloroplastic (Precursor) OS=Nicotiana tabacum (Common tobacco) PE=1 SV=1	2	--	PREDICTED: phosphoglycerate kinase, chloroplastic-like [Elaeis guineensis]
c10057/f1p2/1591		1.30275	23.0239	0.327701	0.822922	1.18796	2.19933	2.41373	1.898	0.503877	6.1469	3.96454	6.77557	3.32099		--	--	Biological Process: myo-inositol hexakisphosphate biosynthetic process (GO:0010264);;	--	--	--	Domain of unknown function (DUF4336)	--	69	--	PREDICTED: uncharacterized protein LOC105057997 [Elaeis guineensis]
c10059/f1p0/5197		0.0758645	0.177327	0.213685	0.242802	0.0782562	0.0575612	0.0185605	0.232663	0.0687771	0.125423	0.168257	0.123434	0.470744		--	--	Molecular Function: transferase activity, transferring phosphorus-containing groups (GO:0016772);; Molecular Function: ion binding (GO:0043167);; Molecular Function: organic cyclic compound binding (GO:0097159);; Molecular Function: heterocyclic compound binding (GO:1901363);;	--	[R]	General function prediction only	Reverse transcriptase (RNA-dependent DNA polymerase);; Reverse transcriptase (RNA-dependent DNA polymerase)	--	216	--	hypothetical protein VITISV_015580 [Vitis vinifera]
c10060/f1p1/1296		0.833639	1.69756	0.422913	0.592285	1.12722	1.60191	2.56756	2.20111	1.81887	1.84683	3.40442	2.62653	2.53767		--	--	--	--	--	--	--	--	--	--	--
c10060/f2p2/2214		26.7833	14.272	43.0999	32.9225	53.2699	27.0186	19.1342	19.9816	21.9506	33.35	36.0874	32.004	35.4044		--	--	--	--	--	--	--	--	1	--	PREDICTED: uncharacterized protein LOC103974018 [Musa acuminata subsp. malaccensis]
c10061/f2p5/2229		85.3028	15.8264	13.9086	9.57167	48.5723	22.7874	16.3234	15.9499	8.14124	18.5519	18.5796	17.8424	19.6041		--	--	Biological Process: microtubule cytoskeleton organization (GO:0000226);; Biological Process: cytokinesis (GO:0000910);; Cellular Component: mitochondrion (GO:0005739);; Molecular Function: microtubule binding (GO:0008017);; Cellular Component: phragmoplast (GO:0009524);; Cellular Component: plastid (GO:0009536);; Cellular Component: preprophase band (GO:0009574);;	K16732|3.82691e-169|pda:103713191|65-kDa microtubule-associated protein 6; K16732 protein regulator of cytokinesis 1 (A)	[DZ]	--	Microtubule associated protein (MAP65_ASE1 family);; Microtubule associated protein (MAP65_ASE1 family)	65-kDa microtubule-associated protein 7 GN=MAP65-7 OS=Arabidopsis thaliana (Mouse-ear cress) PE=2 SV=1	1	--	PREDICTED: 65-kDa microtubule-associated protein 6-like isoform X1 [Elaeis guineensis]
c10062/f2p0/1495		47.9616	23.3158	49.9396	37.8056	27.4072	61.4993	73.2849	76.2999	88.2999	50.1909	46.9745	49.7511	47.5804		--	--	Molecular Function: catalytic activity (GO:0003824);; Biological Process: metabolic process (GO:0008152);; Cellular Component: membrane (GO:0016020);; Cellular Component: cytoplasmic membrane-bounded vesicle (GO:0016023);;	--	[GMW]	--	Exostosin family	Probable arabinosyltransferase ARAD1 GN=ARAD1 OS=Arabidopsis thaliana (Mouse-ear cress) PE=1 SV=1	329	--	PREDICTED: probable arabinosyltransferase ARAD1 isoform X1 [Elaeis guineensis]
c10064/f1p5/5299		0.406054	0.319054	1.23895	0.232773	1.391	1.48487	0.314144	0.531392	0.572805	0.144268	0.313722	0.0693584	0.114013		--	--	Molecular Function: enzyme inhibitor activity (GO:0004857);; Cellular Component: extracellular region (GO:0005576);; Cellular Component: cell wall (GO:0005618);; Cellular Component: plasma membrane (GO:0005886);; Molecular Function: pectinesterase activity (GO:0030599);; Biological Process: cell wall modification (GO:0042545);; Biological Process: negative regulation of catalytic activity (GO:004…	--	--	--	Plant invertase_pectin methylesterase inhibitor;; Pectinesterase;; Pectinesterase	Pectinesterase 3 (Precursor) GN=MPE3 OS=Phaseolus vulgaris (Kidney bean) PE=2 SV=1	3	--	PREDICTED: pectinesterase 3 isoform X2 [Elaeis guineensis]
c10065/f1p7/1367		22.9486	6.40545	10.7045	8.19357	10.567	16.1167	22.9198	37.5435	35.6893	10.1113	19.8396	20.7027	22.4736		[RTKL]	--	Biological Process: cytokinesis (GO:0000910);; Molecular Function: cyclin-dependent protein serine_threonine kinase activity (GO:0004693);; Molecular Function: ATP binding (GO:0005524);; Cellular Component: nucleus (GO:0005634);; Cellular Component: cytosol (GO:0005829);; Cellular Component: plasma membrane (GO:0005886);; Biological Process: cellular response to nitrogen starvation (GO:0006995);;…	K02206|0|pda:103716855|cell division control protein 2 homolog A; K02206 cyclin-dependent kinase 2 [EC:2.7.11.22] (A)	[R]	General function prediction only	Protein kinase domain;; Protein tyrosine kinase	Cell division control protein 2 homolog A GN=CDC2A OS=Antirrhinum majus (Garden snapdragon) PE=2 SV=2	1	--	PREDICTED: cell division control protein 2 homolog [Nelumbo nucifera]
c10066/f2p3/2180		3.29649	1.87097	2.22804	4.72977	8.82484	4.59114	2.56688	2.57415	2.31132	5.85541	4.8263	3.75489	3.31756		[OC]	--	Cellular Component: integral component of membrane (GO:0016021);; Molecular Function: isomerase activity (GO:0016853);; Biological Process: cell redox homeostasis (GO:0045454);;	--	[U]	Intracellular trafficking, secretion, and vesicular transport	Endoplasmic reticulum vesicle transporter;; Endoplasmic Reticulum-Golgi Intermediate Compartment (ERGIC);; Thioredoxin	Protein disulfide isomerase-like 5-4 (Precursor) OS=Oryza sativa subsp. japonica (Rice) PE=2 SV=1	21	--	PREDICTED: protein disulfide isomerase-like 5-4 [Musa acuminata subsp. malaccensis]
c10068/f2p14/1079		23.1557	62.1415	0.0655767	0.0631281	0.146852	45.6627	33.4524	27.818	17.6833	23.0925	19.4185	17.6881	19.2734		--	--	Cellular Component: chloroplast (GO:0009507);; Biological Process: photosynthesis, light harvesting (GO:0009765);; Cellular Component: membrane (GO:0016020);; Molecular Function: metal ion binding (GO:0046872);;	K08912|5.79008e-128|pmum:103328796|chlorophyll a-b binding protein of LHCII type 1-like; K08912 light-harvesting complex II chlorophyll a_b binding protein 1 (A)	--	--	Chlorophyll A-B binding protein	Chlorophyll a-b binding protein 40, chloroplastic (Precursor) GN=CAB40 OS=Nicotiana tabacum (Common tobacco) PE=2 SV=1	1	--	chloroplast light harvesting chlorophyll A_B binding protein [Kalanchoe fedtschenkoi]
c10072/f1p0/5253		0.0368639	1.10519	0.601184	0.290815	0.705181	2.04902	1.0171	0.440476	0.15282	8.62355	7.92864	7.32158	6.77981		--	--	--	--	--	--	--	--	--	--	--
c10072/f1p1/1698		218.669	62.1155	156.313	117.931	150.653	131.258	110.245	142.086	147.611	112.874	94.7227	89.7422	107.694		[L]	Replication, recombination and repair	Molecular Function: DNA binding (GO:0003677);; Molecular Function: DNA topoisomerase type II (ATP-hydrolyzing) activity (GO:0003918);; Molecular Function: ATP binding (GO:0005524);; Cellular Component: nucleus (GO:0005634);; Cellular Component: chromosome (GO:0005694);; Biological Process: DNA topological change (GO:0006265);; Cellular Component: plastid (GO:0009536);; Biological Process: epiderm…	K10878|0|pda:103706640|DNA topoisomerase 6 subunit A3; K10878 meiotic recombination protein SPO11 (A)	[L]	Replication, recombination and repair	--	Topoisomerase 6 subunit A3 GN=OSJNBa0013D02.18 OS=Oryza sativa subsp. japonica (Rice) PE=2 SV=2	1	--	PREDICTED: DNA topoisomerase 6 subunit A3 [Phoenix dactylifera]
c10073/f1p5/1296		23.2976	19.6214	10.3129	36.2532	87.15	23.3511	22.171	19.084	16.6699	50.1456	52.2631	56.4259	45.7075		[O]	Posttranslational modification, protein turnover, chaperones	Biological Process: ubiquitin-dependent protein catabolic process (GO:0006511);;	K14016|6.12535e-151|mus:103998557|ubiquitin fusion degradation protein 1 homolog; K14016 ubiquitin fusion degradation protein 1 (A)	[O]	Posttranslational modification, protein turnover, chaperones	Ubiquitin fusion degradation protein UFD1	--	1	--	PREDICTED: ubiquitin fusion degradation protein 1 homolog [Elaeis guineensis]
c10073/f3p3/2091		5.21806	1.51886	3.91303	4.6974	2.23231	3.17534	4.07343	5.12149	5.09768	2.9974	4.42001	3.07466	3.19072		--	--	Biological Process: endonucleolytic cleavage involved in rRNA processing (GO:0000478);; Cellular Component: nucleoplasm (GO:0005654);; Cellular Component: nucleolus (GO:0005730);; Cellular Component: mitochondrion (GO:0005739);; Biological Process: pyrimidine ribonucleotide biosynthetic process (GO:0009220);; Biological Process: embryo development ending in seed dormancy (GO:0009793);; Cellular C…	K14771|2.94245e-96|mus:103970149|nucleolar complex protein 4 homolog; K14771 U3 small nucleolar RNA-associated protein 19 (A)	[J]	Translation, ribosomal structure and biogenesis	CBF_Mak21 family;; CBF_Mak21 family	--	1	--	PREDICTED: nucleolar complex protein 4 homolog B isoform X1 [Elaeis guineensis]
c10074/f1p3/1239		7.44864	6.67616	12.3551	6.91814	3.6831	10.1433	13.7043	13.6587	15.048	6.23538	8.31268	8.09263	8.01984		[HC]	--	Molecular Function: cytochrome-b5 reductase activity, acting on NAD(P)H (GO:0004128);; Molecular Function: copper ion binding (GO:0005507);; Cellular Component: mitochondrial intermembrane space (GO:0005758);; Cellular Component: Golgi apparatus (GO:0005794);; Biological Process: glycolytic process (GO:0006096);; Biological Process: water transport (GO:0006833);; Biological Process: hyperosmotic …	K00326|1.96166e-123|tcc:TCM_038036|FAD_NAD(P)-binding oxidoreductase isoform 1; K00326 cytochrome-b5 reductase [EC:1.6.2.2] (A)	[HC]	--	Oxidoreductase NAD-binding domain;; Oxidoreductase FAD-binding domain;; Ferric reductase NAD binding domain	NADH-cytochrome b5 reductase-like protein GN=CBR2 OS=Arabidopsis thaliana (Mouse-ear cress) PE=1 SV=2	1	--	NADH-cytochrome b5 reductase-like protein [Aegilops tauschii]
c10075/f1p1/5753		1.43343	2.55049	2.67298	3.75887	1.86594	1.99737	1.08297	1.01608	1.71459	3.86392	3.37499	3.31313	2.79175		--	--	Molecular Function: RNA binding (GO:0003723);; Cellular Component: intracellular (GO:0005622);; Biological Process: RNA processing (GO:0006396);;	K13096|5.98498e-79|pda:103702305|SURP and G-patch domain-containing protein 1-like protein; K13096 splicing factor 4 (A)	[R]	General function prediction only	G-patch domain;; DExH-box splicing factor binding site	SURP and G-patch domain-containing protein 1-like protein GN=At3g52120 OS=Arabidopsis thaliana (Mouse-ear cress) PE=2 SV=1	1	--	PREDICTED: SURP and G-patch domain-containing protein 1-like protein [Elaeis guineensis]
c10075/f2p3/2099		0.840822	0.671213	1.42826	0.552306	0	1.40001	1.38176	2.07392	1.54087	0.435871	0.354966	0.480197	0.116694		[Q]	Secondary metabolites biosynthesis, transport and catabolism	Molecular Function: copper ion binding (GO:0005507);; Molecular Function: L-ascorbate oxidase activity (GO:0008447);; Biological Process: oxidation-reduction process (GO:0055114);;	--	[Q]	Secondary metabolites biosynthesis, transport and catabolism	Multicopper oxidase;; Multicopper oxidase;; Multicopper oxidase	L-ascorbate oxidase homolog (Precursor) OS=Nicotiana tabacum (Common tobacco) PE=1 SV=1	1	--	PREDICTED: L-ascorbate oxidase homolog [Elaeis guineensis]
c10076/f1p1/1554		4.80402	1.13419	4.76698	1.96222	5.73671	7.40122	6.61608	8.8879	6.44151	3.44072	4.05193	2.76924	3.61733		[RTKL]	--	Molecular Function: transferase activity, transferring phosphorus-containing groups (GO:0016772);;	--	[T]	Signal transduction mechanisms	Protein kinase domain;; Protein tyrosine kinase	Putative kinase-like protein TMKL1 (Precursor) GN=TMKL1 OS=Arabidopsis thaliana (Mouse-ear cress) PE=1 SV=1	1	--	PREDICTED: putative kinase-like protein TMKL1 [Elaeis guineensis]
c10076/f2p3/2033		54.0389	170.592	13.7274	19.3946	38.9443	26.189	25.425	31.3749	26.4692	35.4942	42.1404	44.5294	37.7998		[R]	General function prediction only	Molecular Function: GTPase activity (GO:0003924);; Molecular Function: GTP binding (GO:0005525);; Biological Process: GTP catabolic process (GO:0006184);; Cellular Component: chloroplast (GO:0009507);; Biological Process: brassinosteroid mediated signaling pathway (GO:0009742);; Biological Process: mRNA modification (GO:0016556);; Biological Process: developmental process (GO:0032502);; Biologica…	--	[R]	General function prediction only	50S ribosome-binding GTPase	Putative nitric oxide synthase OS=Oryza sativa subsp. japonica (Rice) PE=3 SV=1	1	--	PREDICTED: uncharacterized protein LOC105032969 [Elaeis guineensis]
c10077/f1p0/1187		0	0	0.900573	39.1967	6.54458	0	0	0	0	0	0	0	0		[I]	Lipid transport and metabolism	Biological Process: lipid metabolic process (GO:0006629);; Molecular Function: oxidoreductase activity, acting on paired donors, with oxidation of a pair of donors resulting in the reduction of molecular oxygen to two molecules of water (GO:0016717);; Molecular Function: delta12-fatty acid dehydrogenase activity (GO:0016720);; Biological Process: oxidation-reduction process (GO:0055114);;	K10256|1.06901e-70|cre:CHLREDRAFT_135825|fatty acid desaturase, delta-12; K10256 omega-6 fatty acid desaturase (delta-12 desaturase) [EC:1.14.19.-] (A)	--	--	Fatty acid desaturase	Delta(12) fatty acid dehydrogenase OS=Crepis alpina (Hawksbeard) PE=2 SV=2	1	--	linoleoyl phosphatidylcholine delta-12 acetylenase [Cantharellus formosus]
c10078/f1p0/1514		4.0845	21.0933	51.7777	93.3486	27.7307	7.85137	6.4392	3.66407	4.18202	73.2348	75.2553	79.1801	55.8237		--	--	Cellular Component: integral component of membrane (GO:0016021);; Biological Process: transmembrane transport (GO:0055085);;	--	[S]	Function unknown	Membrane transport protein	--	1	--	PREDICTED: uncharacterized protein LOC103977776 isoform X1 [Musa acuminata subsp. malaccensis]
c10079/f1p0/1201		2.28596	2.36203	2.50375	6.28505	5.23383	2.69717	3.00653	2.63784	6.17411	1.53038	1.11169	1.99036	0.83512		--	--	--	--	--	--	--	--	--	--	--
c1008/f12p13/1406		0.0692574	0.622337	0.421376	0.384422	0.297544	0.34813	0.269824	0.0630607	0.187797	0.948334	0.832166	1.40923	0.622047		--	--	--	--	--	--	--	--	8	--	--
c10081/f1p2/3121		0.188907	0.132563	12.0749	11.0441	8.85613	0.899951	0.629341	0.951589	0.728413	3.25756	2.40316	1.81087	4.7083		[K]	Transcription	Biological Process: response to hypoxia (GO:0001666);; Molecular Function: sequence-specific DNA binding transcription factor activity (GO:0003700);; Cellular Component: nucleus (GO:0005634);; Biological Process: protein folding (GO:0006457);; Biological Process: toxin catabolic process (GO:0009407);; Biological Process: heat acclimation (GO:0010286);; Biological Process: response to endoplasmic …	K09419|1.3431e-34|pda:103724118|heat stress transcription factor A-2b-like; K09419 heat shock transcription factor, other eukaryote (A)	[K]	Transcription	HSF-type DNA-binding	Heat stress transcription factor A-2c OS=Oryza sativa subsp. japonica (Rice) PE=1 SV=2	1	--	PREDICTED: heat stress transcription factor A-2b-like [Phoenix dactylifera]
c10084/f3p2/2291		0.814276	0.935281	0.656229	0.0737705	0.360484	0.833	0.518327	0.26843	0.47275	0.550446	0.862494	0.547499	0.855212		--	--	Cellular Component: membrane (GO:0016020);;	--	--	--	PLAC8 family;; Protein of unknown function (DUF2985)	--	1	--	PREDICTED: uncharacterized protein LOC105045923 [Elaeis guineensis]
c10085/f1p0/6281		0.786131	1.02112	0.619141	1.50029	0.436968	0.948918	0.540734	0.660842	0.627626	1.1473	1.19028	1.19022	1.17212		--	--	Molecular Function: nuclease activity (GO:0004518);; Molecular Function: transferase activity, transferring phosphorus-containing groups (GO:0016772);; Molecular Function: metal ion binding (GO:0046872);; Biological Process: nucleic acid metabolic process (GO:0090304);;	--	[R]	General function prediction only	Reverse transcriptase (RNA-dependent DNA polymerase);; Integrase core domain	Endonuclease OS=Nicotiana tabacum (Common tobacco) PE=2 SV=1	71	--	putative gag-pol polyprotein [Fragaria x ananassa]
c10086/f1p3/1232		69.1606	122.846	29.4568	21.1131	18.501	34.5761	28.3657	21.8521	22.3066	55.2488	40.6044	40.9941	39.598		--	--	--	--	--	--	--	--	--	--	--
c10087/f2p14/1981		0.350122	0.096717	0.158357	0.358747	0.045128	0.384647	0.720589	0.229826	0.64923	0.908472	0	0.407432	0.453361		--	--	Molecular Function: calcium ion binding (GO:0005509);; Cellular Component: endoplasmic reticulum (GO:0005783);; Biological Process: protein folding (GO:0006457);; Molecular Function: unfolded protein binding (GO:0051082);;	K08057|2.71719e-132|mtr:MTR_1g083960|Calreticulin; K08057 calreticulin (A)	[O]	Posttranslational modification, protein turnover, chaperones	Calreticulin family;; Calreticulin family	Calreticulin (Precursor) OS=Berberis stolonifera (Barberry) PE=2 SV=1	1	--	PREDICTED: calreticulin [Nelumbo nucifera]
c10088/f2p0/2253		1.08829	0.408269	1.11511	0.636314	0.187807	1.09583	1.36057	2.23926	3.11382	0.731262	1.3737	1.4039	1.51683		--	--	Cellular Component: nucleus (GO:0005634);; Cellular Component: cytosol (GO:0005829);; Biological Process: lipid transport (GO:0006869);;	--	[R]	General function prediction only	Kelch motif;; Galactose oxidase, central domain;; Kelch motif;; Galactose oxidase, central domain;; Kelch motif;; Kelch motif;; Kelch motif;; Kelch motif;; Galactose oxidase, central domain	Acyl-CoA-binding domain-containing protein 4 GN=ACBP4 OS=Arabidopsis thaliana (Mouse-ear cress) PE=1 SV=1	1	--	PREDICTED: acyl-CoA-binding domain-containing protein 4 isoform X1 [Phoenix dactylifera]
c10089/f1p0/6356		0.787041	0.683764	1.09096	1.44899	0.765673	0.619928	1.46503	1.20933	0.990008	4.92188	4.71985	3.95922	4.49604		--	--	Cellular Component: nucleus (GO:0005634);; Biological Process: intracellular protein transport (GO:0006886);; Molecular Function: Ran GTPase binding (GO:0008536);;	--	--	--	--	Transcription factor MYC3 GN=MZA15.18 OS=Arabidopsis thaliana (Mouse-ear cress) PE=1 SV=1	1	--	PREDICTED: importin-5 isoform X2 [Phoenix dactylifera]
c10089/f2p0/1034		195.552	91.0506	138.149	85.2872	91.5398	161.983	167.703	197.553	189.281	113.691	114.078	116.004	122.876		[OC]	--	Biological Process: nuclear division (GO:0000280);; Biological Process: cytokinesis (GO:0000910);; Molecular Function: ATP binding (GO:0005524);; Cellular Component: nucleus (GO:0005634);; Cellular Component: cytoplasm (GO:0005737);; Biological Process: nucleolus organization (GO:0007000);; Biological Process: cortical microtubule organization (GO:0043622);; Biological Process: cell redox homeost…	--	[OC]	--	--	Thioredoxin domain-containing protein PLP3B GN=PLP3B OS=Arabidopsis thaliana (Mouse-ear cress) PE=2 SV=1	1	--	PREDICTED: thioredoxin domain-containing protein PLP3A-like [Elaeis guineensis]
c1009/f4p2/951		0.207062	0	2.38043	1.0538	1.95712	1.03552	1.29115	3.22247	2.72063	1.06126	2.5596	2.12653	1.69255		--	--	--	--	--	--	--	--	1	--	PREDICTED: protein YLS9-like [Musa acuminata subsp. malaccensis]
c10091/f1p4/1399		8.77357	5.10843	7.14873	5.4867	3.91445	17.4749	11.8525	13.4819	11.6522	5.55628	4.33554	5.3408	4.84261		[R]	General function prediction only	Molecular Function: carboxylic ester hydrolase activity (GO:0004091);;	K06130|1.03336e-149|pda:103703866|acyl-protein thioesterase 2; K06130 lysophospholipase II [EC:3.1.1.5] (A)	[I]	Lipid transport and metabolism	Phospholipase_Carboxylesterase;; Alpha_beta hydrolase family;; Alpha_beta hydrolase family;; Serine hydrolase (FSH1)	--	3	--	PREDICTED: acyl-protein thioesterase 2 isoform X2 [Elaeis guineensis]
c10093/f2p10/2268		0.0866517	1.02709	0.744911	2.30052	2.44923	0.262782	0.490453	0.398234	0.392954	1.18904	1.14821	1.17449	0.905039		--	--	--	--	[O]	Posttranslational modification, protein turnover, chaperones	Ring finger domain;; RING-H2 zinc finger;; Zinc finger, C3HC4 type (RING finger);; Zinc finger, C3HC4 type (RING finger);; Anaphase-promoting complex subunit 11 RING-H2 finger	Probable E3 ubiquitin-protein ligase HIP1 OS=Oryza sativa subsp. japonica (Rice) PE=1 SV=2	438	--	PREDICTED: uncharacterized protein LOC105049200 [Elaeis guineensis]
c10094/f1p8/5992		1.78688	1.61463	2.30813	3.84047	2.18336	1.70939	1.19932	1.14214	1.46497	3.96152	3.63608	3.78716	3.78513		--	--	--	--	--	--	--	--	--	--	--
c10096/f1p0/5793		0.226181	0.274579	0.141988	0.134436	0.0419707	0.447486	0.380192	0.366202	0.27244	0.230245	0.166702	0.304089	0.247081		--	--	--	--	[R]	General function prediction only	PPR repeat;; PPR repeat family;; PPR repeat;; Pentatricopeptide repeat domain	Pentatricopeptide repeat-containing protein At3g51320 GN=At3g51320 OS=Arabidopsis thaliana (Mouse-ear cress) PE=2 SV=1	1	--	PREDICTED: pentatricopeptide repeat-containing protein At3g51320 [Musa acuminata subsp. malaccensis]
c1010/f4p0/894		348.754	19.2069	29.1713	30.3174	47.0564	415.765	994.091	383.107	237.545	167.043	142.161	127.807	150.44		--	--	--	--	--	--	Cotton fibre expressed protein	--	1	--	PREDICTED: uncharacterized protein LOC103723102 [Phoenix dactylifera]
c10103/f1p0/3183		0	0	0.590988	7.73252	0.0487549	0	0	0	0	0	0	0	0		--	--	--	--	--	--	--	--	1	--	hypothetical protein MBM_08837 [Marssonina brunnea f. sp. &apos;multigermtubi&apos; MB_m1]
c10104/f1p13/3335		0.353272	2.87484	0.0716624	0.100795	0	0.956336	0.982266	0.741176	0.66882	0.39339	0.41117	0.620589	0.734505		--	--	Cellular Component: mitochondrion (GO:0005739);; Cellular Component: chloroplast (GO:0009507);; Molecular Function: hydrolase activity (GO:0016787);;	--	--	--	--	Uncharacterized protein ORF91 OS=Phalaenopsis aphrodite subsp. formosana (Moth orchid) PE=4 SV=1	1	--	Cell wall-associated hydrolase, partial [Medicago truncatula]
c10104/f2p7/2299		0.771703	1.23132	1.21039	1.81629	2.09639	0.82483	1.13073	0.519466	0.587495	1.34097	0.834988	0.77317	0.842136		--	--	Cellular Component: plasma membrane (GO:0005886);;	--	--	--	MAC_Perforin domain	MACPF domain-containing protein At4g24290 GN=At4g24290 OS=Arabidopsis thaliana (Mouse-ear cress) PE=2 SV=1	1	--	PREDICTED: MACPF domain-containing protein At4g24290-like [Phoenix dactylifera]
c10105/f1p0/3694		0.608643	0.591123	0.538317	0.665491	0.591996	0.525544	1.49538	1.66703	1.00098	1.27825	0.988438	1.02147	0.95414		--	--	--	--	--	--	--	--	1	--	PREDICTED: uncharacterized protein LOC103702684 isoform X2 [Phoenix dactylifera]
c10105/f2p0/1607		7.45926	5.98848	7.62657	4.76987	3.13024	9.6315	7.01424	5.73033	4.64417	8.2514	5.58391	4.25678	5.24039		[R]	General function prediction only	Cellular Component: membrane (GO:0016020);;	--	[S]	Function unknown	Rhomboid family;; UBA_TS-N domain;; Der1-like family	Uncharacterized protein At3g58460 GN=At3g58460 OS=Arabidopsis thaliana (Mouse-ear cress) PE=1 SV=2	6	--	PREDICTED: uncharacterized protein At3g58460 isoform X1 [Phoenix dactylifera]
c10107/f3p0/1686		81.4728	38.2761	45.9493	54.6376	58.8817	49.4781	42.3584	55.1091	53.366	40.5557	46.6091	45.1436	46.9482		[R]	General function prediction only	Cellular Component: intracellular part (GO:0044424);;	K14848|0|pda:103720882|glutamate-rich WD repeat-containing protein 1; K14848 ribosome assembly protein RRB1 (A)	[R]	General function prediction only	Histone-binding protein RBBP4 or subunit C of CAF1 complex;; WD domain, G-beta repeat	WD-40 repeat-containing protein MSI2 GN=MSI2 OS=Arabidopsis thaliana (Mouse-ear cress) PE=2 SV=1	1	--	PREDICTED: glutamate-rich WD repeat-containing protein 1-like [Elaeis guineensis]
c10109/f2p3/1612		4.94741	0.176171	1.63854	0.895124	1.49122	2.07247	0.588036	1.68636	1.65707	1.54299	1.00744	0.627275	1.07083		--	--	--	--	--	--	Zein-binding	--	1	--	PREDICTED: uncharacterized protein LOC105042403 [Elaeis guineensis]
c10111/f1p0/3019		8.83164	2.7524	1.80477	1.27746	13.9144	3.0888	5.43139	4.09305	3.05841	2.16954	2.93641	2.67052	3.04012		--	--	Molecular Function: nucleic acid binding (GO:0003676);; Biological Process: gene silencing by RNA (GO:0031047);;	K11593|0|mus:103996994|protein argonaute 4B-like; K11593 eukaryotic translation initiation factor 2C (A)	[J]	Translation, ribosomal structure and biogenesis	Piwi domain;; PAZ domain	Protein argonaute 4A GN=P0038F12.13 OS=Oryza sativa subsp. japonica (Rice) PE=2 SV=1	1	--	PREDICTED: protein argonaute 4B-like [Musa acuminata subsp. malaccensis]
c10112/f2p4/1349		1.15706	11.1852	0	0	3.6008	109.181	53.786	45.5653	31.9708	1.15354	0.957146	0.6867	0.829752		--	--	Biological Process: lipid metabolic process (GO:0006629);; Molecular Function: hydrolase activity, acting on ester bonds (GO:0016788);;	--	--	--	GDSL-like Lipase_Acylhydrolase	GDSL esterase_lipase LTL1 (Precursor) GN=LTL1 OS=Arabidopsis thaliana (Mouse-ear cress) PE=2 SV=1	4	--	PREDICTED: GDSL esterase_lipase At5g33370-like [Elaeis guineensis]
c10113/f2p4/2185		0.676329	2.04366	3.14811	6.58407	2.98616	0.503148	1.14347	0.827373	0.798742	3.3354	4.51588	3.81125	4.05642		[H]	Coenzyme transport and metabolism	Molecular Function: 2-amino-4-hydroxy-6-hydroxymethyldihydropteridine diphosphokinase activity (GO:0003848);; Molecular Function: dihydropteroate synthase activity (GO:0004156);; Cellular Component: cytosol (GO:0005829);; Biological Process: response to oxidative stress (GO:0006979);; Molecular Function: kinase activity (GO:0016301);; Biological Process: phosphorylation (GO:0016310);; Biological …	K13941|0|pda:103697287|folic acid synthesis protein fol1-like; K13941 2-amino-4-hydroxy-6-hydroxymethyldihydropteridine diphosphokinase _ dihydropteroate synthase [EC:2.7.6.3 2.5.1.15] (A)	[H]	Coenzyme transport and metabolism	Pterin binding enzyme;; 7,8-dihydro-6-hydroxymethylpterin-pyrophosphokinase (HPPK)	--	1	--	PREDICTED: folic acid synthesis protein fol1-like isoform X1 [Elaeis guineensis]
c10113/f5p6/1256		28.3057	9.79157	275.991	139.126	41.4336	139.707	112.955	210.466	485.393	8.18611	7.59725	5.57924	17.0011		[C]	Energy production and conversion	Molecular Function: FMN binding (GO:0010181);; Molecular Function: oxidoreductase activity (GO:0016491);; Biological Process: oxidation-reduction process (GO:0055114);;	K05894|0|pda:103701623|putative 12-oxophytodienoate reductase 4; K05894 12-oxophytodienoic acid reductase [EC:1.3.1.42] (A)	[CR]	--	NADH:flavin oxidoreductase _ NADH oxidase family	Putative 12-oxophytodienoate reductase 5 OS=Oryza sativa subsp. japonica (Rice) PE=2 SV=1	18	--	PREDICTED: putative 12-oxophytodienoate reductase 11 [Elaeis guineensis]
c10115/f2p2/3166		5.7135	6.62869	4.41449	8.11866	9.67567	4.65382	5.30733	4.6535	3.88553	9.92617	11.1958	11.8664	9.83854		--	--	Cellular Component: nucleolus (GO:0005730);; Biological Process: methylation-dependent chromatin silencing (GO:0006346);; Biological Process: photomorphogenesis (GO:0009640);; Biological Process: embryo development ending in seed dormancy (GO:0009793);; Biological Process: seed germination (GO:0009845);; Biological Process: determination of bilateral symmetry (GO:0009855);; Biological Process: re…	K11984|0|mtr:MTR_1g083910|U4_U6.U5 tri-snRNP-associated protein; K11984 U4_U6.U5 tri-snRNP-associated protein 1 (A)	[A]	RNA processing and modification	SART-1 family;; SART-1 family;; SART-1 family	SART-1 family protein DOT2 {ECO:0000305} OS=Arabidopsis thaliana (Mouse-ear cress) PE=1 SV=1	18	--	hypothetical protein L484_015280 [Morus notabilis]
c10116/f1p0/5804		3.10224	1.41021	1.05947	1.43763	1.24028	2.07589	1.56634	1.59815	1.47188	1.47274	1.30207	1.61159	1.51446		[KL]	--	--	K11643|0|pda:103719900|uncharacterized LOC103719900; K11643 chromodomain-helicase-DNA-binding protein 4 [EC:3.6.4.12] (A)	[R]	General function prediction only	--	Helicase protein MOM1 GN=T6D22.14 OS=Arabidopsis thaliana (Mouse-ear cress) PE=1 SV=1	284	--	PREDICTED: uncharacterized protein LOC103719900 [Phoenix dactylifera]
c10118/f2p4/2095		116.762	263.884	94.2514	115.962	205.773	187.587	167.175	136.808	178.267	346.615	275.117	243.617	368.291		--	--	--	K12133|1.12167e-26|mus:104000178|protein LHY-like isoform X1; K12133 MYB-related transcription factor LHY (A)	[O]	Posttranslational modification, protein turnover, chaperones	--	Protein LHY GN=LHY OS=Arabidopsis thaliana (Mouse-ear cress) PE=1 SV=2	1	--	PREDICTED: LOW QUALITY PROTEIN: protein LHY-like [Elaeis guineensis]
c10119/f1p0/1401		0	0	0.674361	6.5303	0	0	0.259277	0	0.4368	0	0	0	0		--	--	Cellular Component: nucleus (GO:0005634);; Cellular Component: endoplasmic reticulum (GO:0005783);; Biological Process: response to gravity (GO:0009629);; Cellular Component: plant-type vacuole membrane (GO:0009705);; Biological Process: chalcone biosynthetic process (GO:0009715);; Biological Process: anthocyanin-containing compound biosynthetic process (GO:0009718);; Biological Process: response…	K00660|6.80247e-131|mtr:MTR_7g084300|Chalcone synthase; K00660 chalcone synthase [EC:2.3.1.74] (A)	--	--	Chalcone and stilbene synthases, C-terminal domain;; Chalcone and stilbene synthases, N-terminal domain;; 3-Oxoacyl-[acyl-carrier-protein (ACP)] synthase III;; 3-Oxoacyl-[acyl-carrier-protein (ACP)] synthase III C terminal;; FAE1_Type III polyketide synthase-like protein;; Chalcone and stilbene synthases, N-terminal domain	Chalcone synthase GN=CHS1 OS=Casuarina glauca (Swamp oak) PE=2 SV=1	1	--	chalcone synthase [Ornithogalum saundersiae]
c1012/f4p6/901		113.394	45.6483	33.5942	18.7841	82.9923	59.9326	62.9855	59.8458	40.9377	88.9019	68.0851	72.0642	64.2978		--	--	Cellular Component: nucleosome (GO:0000786);; Molecular Function: DNA binding (GO:0003677);; Cellular Component: nucleus (GO:0005634);; Biological Process: nucleosome assembly (GO:0006334);;	K11275|2.59225e-19|mus:103983809|histone H1-like; K11275 histone H1_5 (A)	--	--	linker histone H1 and H5 family	Histone H1 OS=Triticum aestivum (Wheat) PE=2 SV=2	1	--	histone-like protein [Fritillaria liliacea]
c10120/f1p1/3397		1.62225	0.3461	0.0990501	0.206257	0.950758	1.07821	0.758061	0.562642	0.494909	0.575104	0.592312	0.0543005	0.61112		--	--	--	--	--	--	NPH3 family	BTB_POZ domain-containing protein At3g19850 GN=At3g19850 OS=Arabidopsis thaliana (Mouse-ear cress) PE=2 SV=1	12	--	PREDICTED: BTB_POZ domain-containing protein At3g19850 [Elaeis guineensis]
c10121/f3p9/2318		0.681361	0.671126	0.957756	1.1134	1.12687	1.17251	0.559335	1.1703	1.05297	0.184014	0.886861	1.07201	0.482932		[R]	General function prediction only	--	K13210|3.5075e-158|pda:103714215|far upstream element-binding protein 2-like; K13210 far upstream element-binding protein (A)	[A]	RNA processing and modification	KH domain;; KH domain;; KH domain;; KH domain	--	1	--	PREDICTED: far upstream element-binding protein 3-like [Elaeis guineensis]
c10124/f2p44/2071		6.74363	4.9814	4.50894	8.30188	11.931	5.28591	5.0237	5.57365	4.20934	6.0867	5.85981	6.04762	7.1799		[J]	Translation, ribosomal structure and biogenesis	--	K04567|0|pda:103717172|lysine--tRNA ligase-like; K04567 lysyl-tRNA synthetase, class II [EC:6.1.1.6] (A)	[J]	Translation, ribosomal structure and biogenesis	tRNA synthetases class II (D, K and N);; OB-fold nucleic acid binding domain;; tRNA synthetases class II core domain (F)	Lysine--tRNA ligase GN=OSJNBa0010D22.26 OS=Oryza sativa subsp. japonica (Rice) PE=2 SV=1	1	--	PREDICTED: lysine--tRNA ligase-like isoform X2 [Phoenix dactylifera]
c10124/f7p1/1632		2.53103	0.85149	2.5043	1.97285	3.90791	2.78382	3.03588	3.20911	2.9983	1.81844	3.35472	3.44092	4.10907		[S]	Function unknown	Molecular Function: oxidoreductase activity (GO:0016491);; Biological Process: oxidation-reduction process (GO:0055114);;	--	[S]	Function unknown	Saccharopine dehydrogenase	Probable mitochondrial saccharopine dehydrogenase-like oxidoreductase At5g39410 GN=At5g39410 OS=Arabidopsis thaliana (Mouse-ear cress) PE=1 SV=2	1	--	PREDICTED: probable mitochondrial saccharopine dehydrogenase-like oxidoreductase At5g39410 [Phoenix dactylifera]
c10125/f1p2/5456		0.143502	0.0754992	0	0.116873	0.281066	0.118304	0.0692576	0.0498503	0.112358	0.21098	0.242857	0.231083	0.186035		[O]	Posttranslational modification, protein turnover, chaperones	Molecular Function: nucleotide binding (GO:0000166);; Cellular Component: plastid (GO:0009536);;	--	[O]	Posttranslational modification, protein turnover, chaperones	ATPase family associated with various cellular activities (AAA)	Katanin p60 ATPase-containing subunit A1 {ECO:0000255|HAMAP-Rule:MF_03023} GN=At1g80350 OS=Arabidopsis thaliana (Mouse-ear cress) PE=1 SV=1	8	--	PREDICTED: uncharacterized protein LOC103718614 isoform X2 [Phoenix dactylifera]
c10125/f5p6/1555		4.99389	4.65208	3.03666	2.46344	2.79721	5.10457	5.53858	5.96576	4.98131	2.63827	2.57371	2.58374	3.93706		--	--	Biological Process: fatty acid biosynthetic process (GO:0006633);; Cellular Component: chloroplast (GO:0009507);; Molecular Function: acyl-[acyl-carrier-protein] desaturase activity (GO:0045300);; Molecular Function: transition metal ion binding (GO:0046914);; Biological Process: oxidation-reduction process (GO:0055114);;	K03921|0|mus:103994155|acyl-[acyl-carrier-protein] desaturase, chloroplastic; K03921 acyl-[acyl-carrier-protein] desaturase [EC:1.14.19.2] (A)	--	--	Fatty acid desaturase	Acyl-[acyl-carrier-protein] desaturase, chloroplastic (Precursor) OS=Elaeis guineensis var. tenera (Oil palm) PE=2 SV=2	1	--	PREDICTED: acyl-[acyl-carrier-protein] desaturase, chloroplastic [Musa acuminata subsp. malaccensis]
c10126/f2p1/1288		1.37469	0.259938	0.350362	0.366217	0.533569	2.2508	2.62352	1.6227	1.75681	1.19156	1.03308	1.5308	1.47626		--	--	--	--	--	--	Dof domain, zinc finger	Dof zinc finger protein DOF4.6 GN=DOF4.6 OS=Arabidopsis thaliana (Mouse-ear cress) PE=2 SV=2	1	--	PREDICTED: dof zinc finger protein DOF4.6-like [Phoenix dactylifera]
c10129/f1p0/3344		0.0289809	0.342401	2.92118	1.73636	1.28634	0.863519	1.56709	0.329888	0.183501	3.24162	2.99255	3.03291	2.9817		--	--	--	K09338|2.27772e-14|gmx:100800165|homeobox-leucine zipper protein ATHB-15-like; K09338 homeobox-leucine zipper protein (A)	[UR]	--	--	Dynamin-related protein 5A GN=DRP5A OS=Arabidopsis thaliana (Mouse-ear cress) PE=2 SV=1	1	--	Homeobox-leucine zipper protein ATHB-15 [Glycine soja]
c1013/f4p2/919		399.037	942.066	60.7441	51.0704	103.955	302.425	414.767	381.315	317.272	148.753	200.543	227.749	210.22		[J]	Translation, ribosomal structure and biogenesis	Molecular Function: structural constituent of ribosome (GO:0003735);; Biological Process: pentose-phosphate shunt (GO:0006098);; Biological Process: DNA-templated transcription, elongation (GO:0006354);; Biological Process: rRNA processing (GO:0006364);; Biological Process: translation (GO:0006412);; Cellular Component: chloroplast stroma (GO:0009570);; Biological Process: plastid organization (G…	K02933|6.55539e-126|mus:103985154|50S ribosomal protein L6, chloroplastic; K02933 large subunit ribosomal protein L6 (A)	[J]	Translation, ribosomal structure and biogenesis	Ribosomal protein L6	50S ribosomal protein L6, chloroplastic (Precursor) GN=YUP8H12.20 OS=Arabidopsis thaliana (Mouse-ear cress) PE=2 SV=1	2	--	PREDICTED: 50S ribosomal protein L6, chloroplastic [Musa acuminata subsp. malaccensis]
c10131/f3p24/2410		6.56593	1.99383	11.677	17.2107	5.4155	4.47094	12.4932	12.3799	12.8977	7.1021	15.1976	19.5346	17.2669		[G]	Carbohydrate transport and metabolism	Molecular Function: transketolase activity (GO:0004802);; Biological Process: metabolic process (GO:0008152);; Cellular Component: chloroplast stroma (GO:0009570);; Biological Process: response to salt stress (GO:0009651);; Cellular Component: chloroplast envelope (GO:0009941);; Biological Process: response to cadmium ion (GO:0046686);;	K00615|0|pda:103723776|transketolase, chloroplastic; K00615 transketolase [EC:2.2.1.1] (A)	[G]	Carbohydrate transport and metabolism	Transketolase, thiamine diphosphate binding domain;; Transketolase, pyrimidine binding domain;; Transketolase, C-terminal domain;; 1-deoxy-D-xylulose-5-phosphate synthase	Transketolase, chloroplastic OS=Zea mays (Maize) PE=1 SV=1	2	--	PREDICTED: transketolase, chloroplastic [Populus euphratica]
c10132/f1p0/5023		0.801021	0.300598	0.385023	0.386107	0.547229	0.0792432	0.206194	0.28154	0.265931	0.440565	0.425973	0.275601	0.43807		--	--	--	--	--	--	--	--	--	--	--
c10132/f5p3/1363		2.81039	0.774975	2.5842	0.859262	0.882471	2.50748	1.14846	1.84698	0.58895	0.222492	0.199504	0.453806	0.239806		--	--	Molecular Function: glycogenin glucosyltransferase activity (GO:0008466);; Molecular Function: intramolecular transferase activity (GO:0016866);; Biological Process: cellulose biosynthetic process (GO:0030244);;	K13379|0|pda:103704494|UDP-arabinopyranose mutase 1; K13379 reversibly glycosylated polypeptide _ UDP-arabinopyranose mutase [EC:2.4.1.- 5.4.99.30] (A)	--	--	Reversibly glycosylated polypeptide	Alpha-1,4-glucan-protein synthase [UDP-forming] GN=UPTG OS=Pisum sativum (Garden pea) PE=1 SV=1	1	--	PREDICTED: alpha-1,4-glucan-protein synthase [UDP-forming] [Nelumbo nucifera]
c10133/f2p3/2262		1.91038	1.16555	0.336148	1.17016	1.43733	1.0104	1.44064	1.72131	0.671262	1.2539	1.26745	0.879275	1.46935		[H]	Coenzyme transport and metabolism	--	K10685|0|pda:103695540|SUMO-activating enzyme subunit 2-like; K10685 ubiquitin-like 1-activating enzyme E1 B [EC:6.3.2.19] (A)	[O]	Posttranslational modification, protein turnover, chaperones	ThiF family;; Repeat in ubiquitin-activating (UBA) protein;; Ubiquitin_SUMO-activating enzyme ubiquitin-like domain;; Ubiquitin-activating enzyme active site	SUMO-activating enzyme subunit 2 GN=F3K23.23 OS=Arabidopsis thaliana (Mouse-ear cress) PE=1 SV=1	1	--	PREDICTED: SUMO-activating enzyme subunit 2-like isoform X1 [Phoenix dactylifera]
c10133/f4p1/1628		141.131	48.7437	93.5156	67.0591	76.7101	82.3458	79.9228	107.526	113.113	61.928	59.945	57.6497	66.6041		--	--	--	--	[R]	General function prediction only	PPR repeat family;; PPR repeat;; Pentatricopeptide repeat domain;; PPR repeat	Pentatricopeptide repeat-containing protein At1g77360, mitochondrial (Precursor) GN=At1g77360 OS=Arabidopsis thaliana (Mouse-ear cress) PE=2 SV=2	1	--	PREDICTED: pentatricopeptide repeat-containing protein At1g77360, mitochondrial-like [Elaeis guineensis]
c10135/f2p1/2110		13.9752	7.41303	23.4339	11.2219	6.21793	19.6824	15.3657	16.4509	13.0886	15.0504	12.8884	12.0595	11.608		[R]	General function prediction only	Biological Process: meiotic nuclear division (GO:0007126);; Biological Process: chromosome organization (GO:0051276);; Biological Process: biological regulation (GO:0065007);; Biological Process: nucleic acid metabolic process (GO:0090304);;	--	[OR]	--	Peptidase family M28	--	2	--	PREDICTED: endoplasmic reticulum metallopeptidase 1-like [Fragaria vesca subsp. vesca]
c10136/f2p33/1053		2.98858	78.2759	0.092573	0.19406	0.167569	19.8834	17.779	11.6166	8.28283	17.3792	11.8428	9.23535	9.97887		--	--	Cellular Component: photosystem I (GO:0009522);; Cellular Component: photosystem II (GO:0009523);; Cellular Component: chloroplast thylakoid membrane (GO:0009535);; Biological Process: photosynthesis, light harvesting (GO:0009765);; Cellular Component: integral component of membrane (GO:0016021);; Molecular Function: chlorophyll binding (GO:0016168);; Biological Process: protein-chromophore linka…	K08912|3.66118e-177|cmo:103496313|chlorophyll a-b binding protein of LHCII type 1; K08912 light-harvesting complex II chlorophyll a_b binding protein 1 (A)	--	--	Chlorophyll A-B binding protein	Chlorophyll a-b binding protein, chloroplastic (Precursor) OS=Spinacia oleracea (Spinach) PE=1 SV=1	1	--	PREDICTED: chlorophyll a-b binding protein of LHCII type 1-like [Nelumbo nucifera]
c10137/f7p12/1186		30.0374	44.6016	13.01	21.0335	68.3533	46.0216	35.138	19.1903	12.2862	51.7028	48.9578	53.474	43.5504		--	--	Molecular Function: catalytic activity (GO:0003824);; Cellular Component: cytoplasm (GO:0005737);; Cellular Component: plasma membrane (GO:0005886);; Biological Process: chromatin silencing (GO:0006342);; Biological Process: histone H3-K9 methylation (GO:0051567);;	--	[I]	Lipid transport and metabolism	Putative lysophospholipase;; Alpha_beta hydrolase family;; Alpha_beta hydrolase family	Caffeoylshikimate esterase GN=CSE OS=Arabidopsis thaliana (Mouse-ear cress) PE=1 SV=1	1	--	PREDICTED: caffeoylshikimate esterase-like [Musa acuminata subsp. malaccensis]
c10138/f1p2/3952		15.7271	11.594	10.3671	8.04739	9.5647	19.581	24.4962	26.2976	25.1033	22.3294	21.5868	22.7827	19.6759		--	--	--	--	[S]	Function unknown	--	--	1	--	PREDICTED: uncharacterized protein LOC105033320 isoform X2 [Elaeis guineensis]
c10140/f2p1/3685		1.28486	1.02786	0.283015	2.0887	4.4811	1.9989	1.53901	1.23951	1.0867	4.06422	3.41579	3.09744	3.22495		--	--	--	--	--	--	--	Protein EMBRYONIC FLOWER 1 GN=EMF1 OS=Arabidopsis thaliana (Mouse-ear cress) PE=1 SV=1	14	--	PREDICTED: protein EMBRYONIC FLOWER 1-like [Phoenix dactylifera]
c10142/f2p0/1609		42.3255	5.03061	14.3174	6.6043	14.0912	8.40745	11.3263	25.4071	17.2576	3.55394	3.06983	3.44766	4.9139		--	--	Biological Process: microtubule cytoskeleton organization (GO:0000226);; Cellular Component: intracellular (GO:0005622);; Biological Process: gene expression (GO:0010467);; Biological Process: cell cycle process (GO:0022402);; Biological Process: cellular protein metabolic process (GO:0044267);; Biological Process: system development (GO:0048731);; Biological Process: regulation of biological pro…	--	--	--	Protein of unknown function (DUF1666)	--	1	--	PREDICTED: uncharacterized protein LOC103701466 [Phoenix dactylifera]
c10142/f2p0/2121		136.745	79.1725	86.3328	142.138	150.767	123.501	74.9967	79.5144	70.3087	206.386	178.006	188.009	168.24		--	--	Biological Process: chromatin modification (GO:0016568);;	--	--	--	Protein of unknown function (DUF1423);; Fibronectin type III domain	VIN3-like protein 1 GN=MXP5.1 OS=Arabidopsis thaliana (Mouse-ear cress) PE=1 SV=1	70	--	PREDICTED: VIN3-like protein 1 isoform X2 [Phoenix dactylifera]
c10145/f1p1/1623		9.62254	13.1775	6.35304	8.2937	9.18057	10.6096	8.3708	7.26039	5.22144	21.308	21.1467	24.3276	20.9114		--	--	Biological Process: cellular catabolic process (GO:0044248);; Biological Process: single-organism cellular process (GO:0044763);; Biological Process: regulation of cellular process (GO:0050794);; Biological Process: response to stimulus (GO:0050896);; Biological Process: organic substance catabolic process (GO:1901575);;	--	[O]	Posttranslational modification, protein turnover, chaperones	Ring finger domain;; RING-H2 zinc finger;; Zinc finger, C3HC4 type (RING finger)	E3 ubiquitin-protein ligase RHF2A GN=RHF2A OS=Arabidopsis thaliana (Mouse-ear cress) PE=2 SV=1	1	--	PREDICTED: E3 ubiquitin-protein ligase RHF2A-like isoform X2 [Elaeis guineensis]
c10145/f1p43/5894		1.63373	1.28874	4.42641	2.82721	0.920303	2.25147	1.53157	1.0725	1.57454	2.32265	4.43847	4.38755	4.02624		--	--	--	--	--	--	Viral (Superfamily 1) RNA helicase;; Viral methyltransferase;; RNA dependent RNA polymerase;; Viral (Superfamily 1) RNA helicase;; Viral coat protein;; 7kD viral coat protein;; Plant viral movement protein;; Viral methyltransferase	--	59	--	PREDICTED: uncharacterized protein LOC103626742 [Zea mays]
c10149/f1p1/2304		12.946	18.4127	140.493	155.686	46.8052	22.4113	26.379	19.4941	19.1841	46.3329	47.1161	44.6906	46.8913		[RTKL]	--	Molecular Function: calmodulin-dependent protein kinase activity (GO:0004683);; Molecular Function: calcium ion binding (GO:0005509);; Molecular Function: calmodulin binding (GO:0005516);; Molecular Function: ATP binding (GO:0005524);; Biological Process: protein phosphorylation (GO:0006468);; Cellular Component: integral component of membrane (GO:0016021);;	--	[T]	Signal transduction mechanisms	Protein kinase domain;; Protein tyrosine kinase;; EF-hand domain pair;; EF-hand domain;; EF hand;; EF hand;; EF-hand domain pair	Calcium and calcium_calmodulin-dependent serine_threonine-protein kinase GN=CCAMK OS=Lilium longiflorum (Trumpet lily) PE=1 SV=1	3	--	RecName: Full=Calcium and calcium_calmodulin-dependent serine_threonine-protein kinase; Short=LlCCaMK [Lilium longiflorum]
c10156/f1p0/3456		0.68038	0.822089	3.35214	2.56868	0.751988	1.07748	1.38114	1.0385	1.04186	0.946419	0.705292	1.67152	0.668285		--	--	Molecular Function: nucleic acid binding (GO:0003676);; Molecular Function: RNA-directed DNA polymerase activity (GO:0003964);; Molecular Function: aspartic-type endopeptidase activity (GO:0004190);; Molecular Function: endonuclease activity (GO:0004519);; Biological Process: proteolysis (GO:0006508);; Molecular Function: zinc ion binding (GO:0008270);; Biological Process: DNA integration (GO:001…	--	[R]	General function prediction only	Reverse transcriptase (RNA-dependent DNA polymerase);; Cellulose synthase	Endonuclease OS=Nicotiana tabacum (Common tobacco) PE=2 SV=1	71	--	RecName: Full=Retrovirus-related Pol polyprotein from transposon TNT 1-94; Includes: RecName: Full=Protease; Includes: RecName: Full=Reverse transcriptase; Includes: RecName: Full=Endonuclease [Nicotiana tabacum]
c1016/f3p0/945		109.863	59.3667	63.987	113.416	178.573	107.807	103.638	101.753	96.5911	134.214	164.578	159.9	149.838		[R]	General function prediction only	Molecular Function: GTP binding (GO:0005525);; Cellular Component: Golgi stack (GO:0005795);; Cellular Component: plasma membrane (GO:0005886);; Biological Process: intracellular protein transport (GO:0006886);; Biological Process: small GTPase mediated signal transduction (GO:0007264);; Biological Process: cellulose biosynthetic process (GO:0030244);; Biological Process: response to cadmium ion …	K07942|5.08768e-124|mus:103970688|ADP-ribosylation factor 1-like; K07942 ADP-ribosylation factor-like protein 1 (A)	[U]	Intracellular trafficking, secretion, and vesicular transport	ADP-ribosylation factor family;; Signal recognition particle receptor beta subunit;; Ras family;; Gtr1_RagA G protein conserved region;; Miro-like protein;; 50S ribosome-binding GTPase	ADP-ribosylation factor 1 GN=ARF1 OS=Brassica rapa subsp. pekinensis (Chinese cabbage) PE=2 SV=3	1	--	PREDICTED: ADP-ribosylation factor 1-like [Musa acuminata subsp. malaccensis]
c10160/f1p0/2025		0.581853	2.77293	0.104745	0.263806	0.208953	1.4345	0.596016	0.351135	0.710682	0.743331	0.41732	0.422743	0.420383		[J]	Translation, ribosomal structure and biogenesis	Molecular Function: nucleic acid binding (GO:0003676);; Molecular Function: asparagine-tRNA ligase activity (GO:0004816);; Molecular Function: ATP binding (GO:0005524);; Cellular Component: mitochondrion (GO:0005739);; Biological Process: asparaginyl-tRNA aminoacylation (GO:0006421);; Cellular Component: chloroplast stroma (GO:0009570);; Biological Process: ovule development (GO:0048481);;	K01893|0|pda:103711635|asparagine--tRNA ligase, chloroplastic_mitochondrial; K01893 asparaginyl-tRNA synthetase [EC:6.1.1.22] (A)	[J]	Translation, ribosomal structure and biogenesis	tRNA synthetases class II (D, K and N)	Asparagine--tRNA ligase, chloroplastic_mitochondrial (Precursor) GN=dl4685w OS=Arabidopsis thaliana (Mouse-ear cress) PE=2 SV=3	1	--	PREDICTED: asparagine--tRNA ligase, chloroplastic_mitochondrial [Elaeis guineensis]
c10161/f1p0/2460		14.8337	28.0093	6.35822	5.30051	8.42865	8.37682	8.34132	6.62137	6.35085	11.1386	8.9791	8.91281	8.3493		[D]	Cell cycle control, cell division, chromosome partitioning	Biological Process: tRNA wobble uridine modification (GO:0002098);; Molecular Function: electron carrier activity (GO:0009055);; Molecular Function: oxidoreductase activity (GO:0016491);; Biological Process: hydrogen peroxide catabolic process (GO:0042744);; Molecular Function: flavin adenine dinucleotide binding (GO:0050660);; Biological Process: oxidation-reduction process (GO:0055114);;	K03495|0|pda:103701353|uncharacterized protein F52H3.2; K03495 tRNA uridine 5-carboxymethylaminomethyl modification enzyme (A)	[J]	Translation, ribosomal structure and biogenesis	Glucose inhibited division protein A;; GidA associated domain 3;; FAD dependent oxidoreductase;; Pyridine nucleotide-disulphide oxidoreductase;; FAD binding domain	--	1	--	PREDICTED: protein MTO1 homolog, mitochondrial isoform X2 [Elaeis guineensis]
c10161/f1p5/5041		14.6664	16.8544	4.85717	11.5838	15.4169	9.75995	11.2056	9.87856	11.7655	11.1268	10.5042	12.4074	10.3654		--	--	Molecular Function: transmembrane signaling receptor activity (GO:0004888);; Molecular Function: GTP binding (GO:0005525);; Cellular Component: cytosol (GO:0005829);; Cellular Component: chloroplast outer membrane (GO:0009707);; Molecular Function: hydrolase activity, acting on acid anhydrides (GO:0016817);; Biological Process: protein targeting to chloroplast (GO:0045036);;	--	--	--	Domain of unknown function (DUF3406);; AIG1 family;; AIG1 family;; 50S ribosome-binding GTPase;; Miro-like protein;; Septin	Translocase of chloroplast 159, chloroplastic GN=At4g02510 OS=Arabidopsis thaliana (Mouse-ear cress) PE=1 SV=1	1	--	PREDICTED: translocase of chloroplast 159, chloroplastic-like [Phoenix dactylifera]
c10162/f1p2/3068		0	0.47832	0	0.0986569	0	0.0643143	0	0	0.233962	0.0384768	0.0593346	0.094441	0.159674		--	--	--	--	--	--	--	--	--	--	--
c10163/f1p3/2251		0.784352	0.0342615	2.12647	0.265615	0.113584	1.27651	0.287289	0.554244	0.444987	0.0953762	0.0474478	0	0.0517803		--	--	Biological Process: mitochondrial fission (GO:0000266);; Molecular Function: GTPase activity (GO:0003924);; Molecular Function: GTP binding (GO:0005525);; Cellular Component: plasma membrane (GO:0005886);; Cellular Component: cell cortex (GO:0005938);; Biological Process: GTP catabolic process (GO:0006184);; Cellular Component: cell plate (GO:0009504);; Cellular Component: plasmodesma (GO:0009506…	K01528|0|pda:103695947|dynamin-related protein 1C; K01528 dynamin GTPase [EC:3.6.5.5] (A)	[UR]	--	Dynamin central region;; Dynamin GTPase effector domain;; Dynamin family;; Dynamin family	Dynamin-related protein 1C GN=F10B6.23 OS=Arabidopsis thaliana (Mouse-ear cress) PE=1 SV=2	1	--	PREDICTED: dynamin-related protein 1C [Elaeis guineensis]
c10164/f1p0/5311		0	0	0	0.978695	0.0596699	0	0	0	0	0	0	0	0		[T]	Signal transduction mechanisms	Molecular Function: Rho guanyl-nucleotide exchange factor activity (GO:0005089);; Molecular Function: phospholipid binding (GO:0005543);; Biological Process: regulation of Rho protein signal transduction (GO:0035023);;	--	[T]	Signal transduction mechanisms	Domain found in Dishevelled, Egl-10, and Pleckstrin (DEP);; RhoGEF domain;; Pleckstrin homology domain;; CNH domain;; Pleckstrin homology domain	--	1	--	CNH-domain-containing protein [Punctularia strigosozonata HHB-11173 SS5]
c10164/f5p1/1053		0	0.0813382	0.6549	26.7742	0.246812	0	0.255288	0.265331	0.322668	0.379774	0	0.940825	0.609195		--	--	Biological Process: metabolic process (GO:0008152);; Molecular Function: hydrolase activity, acting on glycosyl bonds (GO:0016798);;	K01183|2.58126e-94|pda:103713498|acidic endochitinase-like; K01183 chitinase [EC:3.2.1.14] (A)	[M]	Cell wall_membrane_envelope biogenesis	Glycosyl hydrolases family 18	Lysozyme (Precursor) OS=Hevea brasiliensis (Para rubber tree) PE=1 SV=2	1	--	PREDICTED: acidic endochitinase-like [Elaeis guineensis]
c10166/f1p0/2243		2.96683	10.0185	0.513465	0.503178	0.887412	2.15483	1.68935	1.71679	1.07926	1.64912	1.56495	1.14079	1.41224		--	--	Biological Process: biosynthetic process (GO:0009058);; Biological Process: post-embryonic development (GO:0009791);; Biological Process: cellular process (GO:0009987);; Biological Process: single-organism developmental process (GO:0044767);; Biological Process: system development (GO:0048731);;	--	[R]	General function prediction only	PPR repeat family;; PPR repeat;; Pentatricopeptide repeat domain;; PPR repeat;; Tetratricopeptide repeat	Pentatricopeptide repeat-containing protein At5g46580, chloroplastic (Precursor) GN=At5g46580 OS=Arabidopsis thaliana (Mouse-ear cress) PE=2 SV=1	35	--	PREDICTED: pentatricopeptide repeat-containing protein At5g46580, chloroplastic [Phoenix dactylifera]
c10167/f2p2/3413		0.257818	0.05019	0.297645	0.226887	0.178846	0.112204	0.0276672	0.560929	0.390651	0.0691748	0.16001	0.126237	0.0239124		--	--	--	--	--	--	Late embryogenesis abundant protein	Protein YLS9 GN=F11F19.11 OS=Arabidopsis thaliana (Mouse-ear cress) PE=2 SV=1	1	--	PREDICTED: protein YLS9-like [Elaeis guineensis]
c10169/f1p0/3736		4.5261	0.461886	1.54413	0.489517	0.674681	0.61613	0.16934	0.514343	0.291933	0.332135	0.200593	0.414689	0.409908		--	--	Biological Process: cytokinesis by cell plate formation (GO:0000911);; Molecular Function: microtubule motor activity (GO:0003777);; Molecular Function: ATP binding (GO:0005524);; Cellular Component: kinesin complex (GO:0005871);; Cellular Component: microtubule (GO:0005874);; Biological Process: microtubule-based movement (GO:0007018);; Biological Process: male meiosis cytokinesis (GO:0007112);;…	K11498|0|pda:103696150|kinesin-like protein NACK1; K11498 centromeric protein E (A)	[Z]	Cytoskeleton	Kinesin motor domain;; Domain of unknown function (DUF3490)	Kinesin-like protein NACK1 GN=NACK1 OS=Nicotiana tabacum (Common tobacco) PE=1 SV=1	8	--	PREDICTED: kinesin-like protein NACK1 [Elaeis guineensis]
c10169/f1p3/5324		0.848301	0.653127	0.359495	0.57644	0.780427	0.670375	0.854188	0.77498	0.481917	1.23942	1.61741	1.5414	1.54556		[R]	General function prediction only	Molecular Function: metalloendopeptidase activity (GO:0004222);; Cellular Component: mitochondrion (GO:0005739);; Biological Process: proteolysis (GO:0006508);; Molecular Function: zinc ion binding (GO:0008270);; Cellular Component: chloroplast (GO:0009507);;	--	[O]	Posttranslational modification, protein turnover, chaperones	Peptidase M16 inactive domain;; Insulinase (Peptidase family M16);; Peptidase M16 inactive domain	Ubiquinol-cytochrome-c reductase complex core protein I, mitochondrial (Precursor) OS=Euglena gracilis PE=2 SV=1	1	--	PREDICTED: uncharacterized protein LOC105037879 isoform X4 [Elaeis guineensis]
c10171/f1p1/5573		2.47323	2.97164	2.107	2.59268	1.18144	3.0604	1.48982	1.41285	1.66937	3.45468	2.5457	2.42858	2.66825		[RTKL]	--	Biological Process: cytokinesis by cell plate formation (GO:0000911);; Molecular Function: protein serine_threonine kinase activity (GO:0004674);; Molecular Function: ATP binding (GO:0005524);; Cellular Component: nucleus (GO:0005634);; Cellular Component: mitochondrion (GO:0005739);; Cellular Component: cytosol (GO:0005829);; Biological Process: protein phosphorylation (GO:0006468);; Biological …	--	[T]	Signal transduction mechanisms	NAF domain;; Protein kinase domain;; Protein tyrosine kinase	CBL-interacting protein kinase 23 GN=OJ1027_G06.32 OS=Oryza sativa subsp. japonica (Rice) PE=2 SV=1	1	--	hypothetical protein CISIN_1g012228mg [Citrus sinensis]
c10171/f1p2/2288		4.90275	32.5529	82.2292	65.6421	38.0279	18.0632	22.4956	19.8264	34.197	55.5179	49.619	51.5049	52.0392		[RTKL]	--	Molecular Function: protein serine_threonine kinase activity (GO:0004674);; Molecular Function: ATP binding (GO:0005524);; Biological Process: protein phosphorylation (GO:0006468);; Cellular Component: plastid (GO:0009536);;	K04730|8.63874e-161|mus:103980248|probable LRR receptor-like serine_threonine-protein kinase At2g28960; K04730 interleukin-1 receptor-associated kinase 1 [EC:2.7.11.1] (A)	[T]	Signal transduction mechanisms	Protein kinase domain;; Protein tyrosine kinase	Putative proline-rich receptor-like protein kinase PERK11 GN=PERK11 OS=Arabidopsis thaliana (Mouse-ear cress) PE=2 SV=2	33	--	PREDICTED: proline-rich receptor-like protein kinase PERK3 [Elaeis guineensis]
c10173/f1p0/2437		1.37377	0.38631	1.29624	0.683269	0.423594	2.91007	2.60484	3.31131	3.10574	1.57548	2.23756	1.85222	2.62341		[MG]	--	Molecular Function: oxidoreductase activity, acting on the CH-OH group of donors, NAD or NADP as acceptor (GO:0016616);;	K07748|0|pda:103706039|3beta-hydroxysteroid-dehydrogenase_decarboxylase isoform 3; K07748 sterol-4alpha-carboxylate 3-dehydrogenase (decarboxylating) [EC:1.1.1.170] (A)	[IE]	--	3-beta hydroxysteroid dehydrogenase_isomerase family;; Reticulon;; NAD dependent epimerase_dehydratase family;; NADH(P)-binding	3beta-hydroxysteroid-dehydrogenase_decarboxylase isoform 3 GN=T1O24.16 OS=Arabidopsis thaliana (Mouse-ear cress) PE=2 SV=2	1	--	PREDICTED: 3beta-hydroxysteroid-dehydrogenase_decarboxylase isoform 3 isoform X2 [Phoenix dactylifera]
c10173/f1p0/5326		2.74083	3.64261	3.17771	9.00499	5.08902	3.39314	1.8854	1.78283	1.919	6.25196	5.71904	6.12376	6.24945		--	--	Molecular Function: transferase activity (GO:0016740);; Molecular Function: hydrolase activity (GO:0016787);; Molecular Function: metal ion binding (GO:0046872);; Biological Process: nucleic acid metabolic process (GO:0090304);;	--	[R]	General function prediction only	--	Endonuclease OS=Nicotiana tabacum (Common tobacco) PE=2 SV=1	71	--	Gag-Pol [Ipomoea batatas]
c10173/f4p1/1228		9.51863	3.68718	9.72199	7.16353	3.51665	10.2444	13.1869	13.2609	10.839	5.12824	8.24275	8.37845	5.67881		--	--	Molecular Function: structural molecule activity (GO:0005198);; Cellular Component: plasma membrane (GO:0005886);; Biological Process: retrograde vesicle-mediated transport, Golgi to ER (GO:0006890);;	K17268|0|mus:103970712|coatomer subunit epsilon-1; K17268 coatomer protein complex, subunit epsilon (A)	[U]	Intracellular trafficking, secretion, and vesicular transport	Coatomer epsilon subunit;; Tetratricopeptide repeat;; Tetratricopeptide repeat;; TPR repeat;; Tetratricopeptide repeat;; Anaphase-promoting complex, cyclosome, subunit 3;; Tetratricopeptide repeat;; Tetratricopeptide repeat	Coatomer subunit epsilon-1 GN=At1g30630 OS=Arabidopsis thaliana (Mouse-ear cress) PE=2 SV=1	1	--	PREDICTED: coatomer subunit epsilon-1 [Musa acuminata subsp. malaccensis]
c10175/f1p3/6200		1.72967	0.155088	0.171197	0.229079	5.61655	1.22738	0.759476	0.471401	0.407874	2.00228	2.36567	2.41213	2.23847		--	--	--	K14431|2.53206e-120|mus:103985171|transcription factor TGA4-like isoform X1; K14431 transcription factor TGA (A)	--	--	Seed dormancy control;; Reverse transcriptase (RNA-dependent DNA polymerase)	Transcription factor TGA4 GN=T31P16_20 OS=Arabidopsis thaliana (Mouse-ear cress) PE=1 SV=2	1	--	PREDICTED: transcription factor TGA4-like isoform X2 [Elaeis guineensis]
c10176/f1p1/2136		9.62786	1.21348	2.2279	0.900281	1.1698	2.53166	2.35684	2.0795	1.8393	1.86048	2.09198	1.34717	1.16288		--	--	Biological Process: microtubule cytoskeleton organization (GO:0000226);; Biological Process: double-strand break repair via homologous recombination (GO:0000724);; Biological Process: cytokinesis by cell plate formation (GO:0000911);; Molecular Function: NAD+ ADP-ribosyltransferase activity (GO:0003950);; Biological Process: DNA-dependent DNA replication (GO:0006261);; Biological Process: regulat…	K10798|3.88583e-64|pmum:103334511|poly [ADP-ribose] polymerase 1; K10798 poly [ADP-ribose] polymerase [EC:2.4.2.30] (A)	[KLO]	--	Poly(ADP-ribose) polymerase catalytic domain;; Poly(ADP-ribose) polymerase catalytic domain	Poly [ADP-ribose] polymerase 1 GN=PARP1 OS=Arabidopsis thaliana (Mouse-ear cress) PE=1 SV=2	3	--	PREDICTED: poly [ADP-ribose] polymerase 1 [Prunus mume]
c10176/f1p1/5740		0.993959	2.23252	1.04412	1.50275	1.58114	1.41988	0.957876	1.05949	1.06127	1.82488	2.18997	2.12828	2.5032		--	--	Molecular Function: nucleic acid binding (GO:0003676);; Biological Process: DNA metabolic process (GO:0006259);;	--	[R]	General function prediction only	Reverse transcriptase (RNA-dependent DNA polymerase);; Reverse transcriptase (RNA-dependent DNA polymerase)	Putative ribonuclease H protein At1g65750 GN=At1g65750 OS=Arabidopsis thaliana (Mouse-ear cress) PE=3 SV=1	76	--	hypothetical protein VITISV_029474 [Vitis vinifera]
c10176/f4p6/1138		40.3702	31.6504	85.3862	50.3661	2.6703	70.0483	34.1019	27.3656	46.3618	75.6453	60.9439	39.9383	72.0475		--	--	--	--	[R]	General function prediction only	--	--	1	--	hypothetical protein MTR_5g050970 [Medicago truncatula]
c10177/f1p0/5936		1.37644	1.68402	0.501047	1.40165	1.3967	1.43004	0.361762	0.777218	0.555117	1.79074	1.66362	2.15308	1.78603		--	--	Molecular Function: metal ion binding (GO:0046872);;	--	[R]	General function prediction only	Reverse transcriptase (RNA-dependent DNA polymerase);; Reverse transcriptase (RNA-dependent DNA polymerase);; Integrase core domain;; GAG-pre-integrase domain	Endonuclease OS=Nicotiana tabacum (Common tobacco) PE=2 SV=1	608	--	hypothetical protein VITISV_011340 [Vitis vinifera]
c10180/f7p5/1338		1.3969	0.449182	2.41109	1.06676	3.87535	1.69037	3.18933	4.69856	3.82222	4.43975	4.29903	4.9461	5.32608		[MG]	--	Cellular Component: plasma membrane (GO:0005886);; Biological Process: D-xylose metabolic process (GO:0042732);; Biological Process: cellular metabolic process (GO:0044237);; Molecular Function: UDP-glucuronate decarboxylase activity (GO:0048040);; Molecular Function: coenzyme binding (GO:0050662);;	--	[GM]	--	NAD dependent epimerase_dehydratase family;; Male sterility protein;; Polysaccharide biosynthesis protein;; 3-beta hydroxysteroid dehydrogenase_isomerase family;; RmlD substrate binding domain	UDP-glucuronic acid decarboxylase 6 GN=UXS6 OS=Arabidopsis thaliana (Mouse-ear cress) PE=2 SV=1	1	--	PREDICTED: UDP-glucuronic acid decarboxylase 6-like isoform X2 [Elaeis guineensis]
c10181/f1p0/2423		16.4119	13.4261	11.2744	11.255	7.47718	18.8137	13.6454	12.7012	10.9111	17.2068	20.2479	17.9278	18.7503		--	--	--	K10683|2.60385e-112|pda:103716250|protein BREAST CANCER SUSCEPTIBILITY 1 homolog; K10683 BRCA1-associated RING domain protein 1 [EC:6.3.2.19] (A)	[LK]	--	BRCA1 C Terminus (BRCT) domain	Protein BREAST CANCER SUSCEPTIBILITY 1 homolog GN=BRCA1 OS=Arabidopsis thaliana (Mouse-ear cress) PE=2 SV=1	1	--	PREDICTED: protein BREAST CANCER SUSCEPTIBILITY 1 homolog [Elaeis guineensis]
c10184/f1p0/3075		8.82122	8.34618	7.47079	21.6029	31.3511	10.2611	6.65059	6.4736	6.42627	16.6642	13.9538	14.3415	12.6564		--	--	--	--	--	--	--	F-box protein SKIP23 GN=SKIP23 OS=Arabidopsis thaliana (Mouse-ear cress) PE=1 SV=1	5	--	PREDICTED: F-box protein At2g17036-like [Elaeis guineensis]
c10184/f1p0/5469		0.234288	0.0532425	0.186705	0.116404	0.26012	0.283067	0.234208	0.259936	0.197976	0.784289	0.727268	0.778252	1.27135		--	--	Molecular Function: catalytic activity (GO:0003824);; Molecular Function: binding (GO:0005488);;	--	[R]	General function prediction only	--	Endonuclease OS=Nicotiana tabacum (Common tobacco) PE=2 SV=1	450	--	gag-pol polyprotein [Populus deltoides]
c10186/f1p0/2180		55.26	33.7992	810.72	295.714	269.968	242.234	164.669	170.289	261.395	41.7009	20.6619	15.1652	26.1463		[S]	Function unknown	--	--	--	--	Leucine rich repeat;; Leucine Rich repeats (2 copies);; Leucine Rich Repeat	Leucine-rich repeat extensin-like protein 4 (Precursor) GN=LRX4 OS=Arabidopsis thaliana (Mouse-ear cress) PE=2 SV=1	9	--	PREDICTED: leucine-rich repeat extensin-like protein 3 [Elaeis guineensis]
c10187/f6p1/1465		0.536384	1.58374	0.86309	3.5537	3.87324	0.796162	0.50804	1.18241	0.908635	2.13784	3.34177	1.46792	1.24226		--	--	Cellular Component: plastid (GO:0009536);; Biological Process: chlorophyll catabolic process (GO:0015996);;	--	--	--	Protein of unknown function (DUF760);; Protein of unknown function (DUF760)	--	71	--	PREDICTED: uncharacterized protein LOC103700821 isoform X1 [Phoenix dactylifera]
c10192/f1p25/2152		3.28854	2.22266	1.16285	1.45626	0.944917	2.87162	1.8399	1.70623	1.55575	0.587319	1.44498	0.558593	1.30058		[O]	Posttranslational modification, protein turnover, chaperones	Molecular Function: ATP binding (GO:0005524);; Cellular Component: mitochondrion (GO:0005739);; Cellular Component: chloroplast stroma (GO:0009570);; Cellular Component: thylakoid (GO:0009579);; Biological Process: chloroplast organization (GO:0009658);; Biological Process: embryo development ending in seed dormancy (GO:0009793);; Cellular Component: chloroplast envelope (GO:0009941);; Cellular C…	--	[O]	Posttranslational modification, protein turnover, chaperones	TCP-1_cpn60 chaperonin family	RuBisCO large subunit-binding protein subunit alpha, chloroplastic (Precursor) OS=Pisum sativum (Garden pea) PE=1 SV=2	1	--	PREDICTED: ruBisCO large subunit-binding protein subunit alpha-like isoform X1 [Elaeis guineensis]
c10194/f1p0/3448		0.0561892	0	0.260068	0.774407	0.0254545	0.0876613	0.0277229	0.0277189	0	0.150949	0.163754	0.107372	0.0471226		--	--	Biological Process: developmental process (GO:0032502);; Biological Process: regulation of biological process (GO:0050789);;	--	[K]	Transcription	Protein of unknown function (DUF810);; Plant specific mitochondrial import receptor subunit TOM20	Mediator of RNA polymerase II transcription subunit 12 GN=F5I10.24 OS=Arabidopsis thaliana (Mouse-ear cress) PE=1 SV=1	32	--	PREDICTED: mediator of RNA polymerase II transcription subunit 12-like [Phoenix dactylifera]
c10196/f1p2/2118		0.834954	1.55751	1.17708	1.38044	1.50166	2.07224	4.59519	4.07859	3.59353	1.02871	2.62165	1.6696	2.11496		[E]	Amino acid transport and metabolism	Biological Process: cellular process (GO:0009987);; Biological Process: primary metabolic process (GO:0044238);; Biological Process: single-organism process (GO:0044699);; Biological Process: organic substance metabolic process (GO:0071704);;	K08776|0|pda:103720809|aminopeptidase M1-like; K08776 puromycin-sensitive aminopeptidase [EC:3.4.11.-] (A)	[EO]	--	ERAP1-like C-terminal domain;; ERAP1-like C-terminal domain;; ERAP1-like C-terminal domain;; Peptidase family M1	Aminopeptidase M1 GN=APM1 OS=Arabidopsis thaliana (Mouse-ear cress) PE=1 SV=1	24	--	PREDICTED: aminopeptidase M1-like [Elaeis guineensis]
c10197/f1p0/2755		1.82169	3.81413	38.1182	35.2093	21.8363	5.66638	3.57477	3.56793	13.8036	8.42278	7.27588	7.04008	6.94345		[RTKL]	--	Molecular Function: nucleotide binding (GO:0000166);; Molecular Function: protein kinase activity (GO:0004672);; Biological Process: phosphorylation (GO:0016310);;	--	[T]	Signal transduction mechanisms	Protein tyrosine kinase;; Protein kinase domain;; Phosphotransferase enzyme family	Probable serine_threonine-protein kinase At1g18390 (Precursor) GN=At1g18390 OS=Arabidopsis thaliana (Mouse-ear cress) PE=2 SV=2	2	--	PREDICTED: LOW QUALITY PROTEIN: probable serine_threonine-protein kinase At1g18390 [Elaeis guineensis]
c10199/f1p3/5504		1.25248	0.999656	0.852743	1.52524	1.11066	0.721083	0.825878	0.931965	0.980157	1.35394	1.88932	1.53046	1.45162		--	--	Molecular Function: nucleic acid binding (GO:0003676);; Molecular Function: zinc ion binding (GO:0008270);; Cellular Component: photosystem II (GO:0009523);; Biological Process: DNA integration (GO:0015074);; Molecular Function: hydrolase activity, acting on glycosyl bonds (GO:0016798);;	--	[R]	General function prediction only	Reverse transcriptase (RNA-dependent DNA polymerase)	Endonuclease OS=Nicotiana tabacum (Common tobacco) PE=2 SV=1	251	--	retrotransposon protein, putative, unclassified [Oryza sativa Japonica Group]
c10199/f1p4/2032		3.14231	5.28748	5.88544	7.59396	3.14278	8.69149	9.95463	5.70205	4.66795	4.53771	4.2813	4.57038	3.36313		[C]	Energy production and conversion	Molecular Function: oxidoreductase activity, acting on the aldehyde or oxo group of donors, NAD or NADP as acceptor (GO:0016620);; Biological Process: oxidation-reduction process (GO:0055114);;	K12355|0|mus:103986978|aldehyde dehydrogenase family 2 member C4-like; K12355 coniferyl-aldehyde dehydrogenase [EC:1.2.1.68] (A)	[C]	Energy production and conversion	Aldehyde dehydrogenase family	Aldehyde dehydrogenase family 2 member C4 GN=MOB24.3 OS=Arabidopsis thaliana (Mouse-ear cress) PE=1 SV=2	16	--	PREDICTED: aldehyde dehydrogenase family 2 member C4-like [Elaeis guineensis]
c102/f1p0/13359		1.83	3.79532	3.10317	3.94398	4.61602	1.91692	3.30849	2.53594	2.72222	4.41593	6.64752	5.53733	6.46575		--	--	--	--	--	--	Protein of unknown function (DUF760);; Protein of unknown function (DUF760);; Protein of unknown function (DUF760)	--	2	--	PREDICTED: uncharacterized protein LOC103713309 [Phoenix dactylifera]
c10200/f1p0/2222		0	0	0.119511	7.23816	1.37731	0	0	0	0	0	0	0	0		--	--	--	--	--	--	Ricin-type beta-trefoil lectin domain-like;; Ricin-type beta-trefoil lectin domain	--	1	--	carbohydrate-binding module family 13 protein [Serpula lacrymans var. lacrymans S7.9]
c10201/f1p3/1083		1.1787	4.45662	2.14724	2.4086	4.0457	3.28197	4.35474	4.22664	3.03806	5.62407	5.26075	6.21021	5.87955		--	--	Biological Process: MAPK cascade (GO:0000165);; Molecular Function: translation repressor activity, nucleic acid binding (GO:0000900);; Molecular Function: DNA binding (GO:0003677);; Molecular Function: sequence-specific DNA binding transcription factor activity (GO:0003700);; Cellular Component: nucleus (GO:0005634);; Biological Process: protein targeting to membrane (GO:0006612);; Biological Pr…	--	[K]	Transcription	SRF-type transcription factor (DNA-binding and dimerisation domain);; K-box region	MADS-box protein SVP GN=SVP OS=Arabidopsis thaliana (Mouse-ear cress) PE=1 SV=1	1	--	MADS box transcription factor [Elaeis guineensis]
c10203/f3p3/1235		1.19451	1.9736	6.82979	2.76326	4.65393	3.04914	1.19347	0.937266	1.79176	3.28492	2.60805	2.32933	4.00395		--	--	Cellular Component: cytosol (GO:0005829);; Cellular Component: plasma membrane (GO:0005886);; Molecular Function: heat shock protein binding (GO:0031072);;	--	[R]	General function prediction only	DnaJ domain	Auxilin-related protein 2 GN=At4g12770 OS=Arabidopsis thaliana (Mouse-ear cress) PE=1 SV=1	1	--	unnamed protein product [Vitis vinifera]
c10206/f1p0/2075		0.615761	0.624316	0.0340999	0	0	2.08513	1.92764	1.08367	0.557784	4.22759	6.03317	4.15409	5.42292		[J]	Translation, ribosomal structure and biogenesis	Molecular Function: structural constituent of ribosome (GO:0003735);; Cellular Component: nucleolus (GO:0005730);; Cellular Component: vacuole (GO:0005773);; Cellular Component: plasma membrane (GO:0005886);; Biological Process: translation (GO:0006412);; Cellular Component: chloroplast envelope (GO:0009941);; Biological Process: adaxial_abaxial pattern specification (GO:0009955);; Molecular Func…	K02940|5.30233e-28|pda:103706408|60S ribosomal protein L9-like; K02940 large subunit ribosomal protein L9e (A)	[J]	Translation, ribosomal structure and biogenesis	--	60S ribosomal protein L9 OS=Oryza sativa subsp. japonica (Rice) PE=2 SV=3	1	--	PREDICTED: 60S ribosomal protein L9-like [Elaeis guineensis]
c10206/f52p39/1137		0.693288	0.13566	0.505985	0.261288	0.139361	1.12821	0.657518	0.315945	1.27383	0	0.0790544	0.139266	0.0718679		[G]	Carbohydrate transport and metabolism	Molecular Function: transporter activity (GO:0005215);; Cellular Component: plasma membrane (GO:0005886);; Biological Process: transport (GO:0006810);; Cellular Component: integral component of membrane (GO:0016021);;	K09872|4.38658e-132|mus:103994286|probable aquaporin PIP2-6; K09872 aquaporin PIP (A)	[G]	Carbohydrate transport and metabolism	Major intrinsic protein;; Major intrinsic protein;; Major intrinsic protein	Probable aquaporin PIP2-6 GN=OSJNBb0093G06.10 OS=Oryza sativa subsp. japonica (Rice) PE=2 SV=2	1	--	PREDICTED: probable aquaporin PIP2-6 [Musa acuminata subsp. malaccensis]
c10209/f1p5/2162		1.81556	1.03799	2.28092	1.69339	0.353673	4.25231	2.42254	2.02707	1.62074	0.95049	0.364953	0.365816	0.604109		[I]	Lipid transport and metabolism	Molecular Function: hydroxymethylglutaryl-CoA reductase (NADPH) activity (GO:0004420);; Cellular Component: endoplasmic reticulum (GO:0005783);; Biological Process: coenzyme A metabolic process (GO:0015936);; Cellular Component: integral component of membrane (GO:0016021);; Biological Process: triterpenoid biosynthetic process (GO:0016104);; Biological Process: sterol biosynthetic process (GO:001…	K00021|0|pda:103698006|3-hydroxy-3-methylglutaryl-coenzyme A reductase-like; K00021 hydroxymethylglutaryl-CoA reductase (NADPH) [EC:1.1.1.34] (A)	[I]	Lipid transport and metabolism	Hydroxymethylglutaryl-coenzyme A reductase	3-hydroxy-3-methylglutaryl-coenzyme A reductase GN=HMGR OS=Zea mays (Maize) PE=3 SV=1	2	--	PREDICTED: LOW QUALITY PROTEIN: 3-hydroxy-3-methylglutaryl-coenzyme A reductase 3-like [Elaeis guineensis]
c10211/f1p0/2061		5.96498	5.83226	3.18304	5.77042	5.43024	5.87627	2.55868	3.23748	2.28845	9.1937	8.19672	7.32806	5.78398		--	--	Molecular Function: transferase activity, transferring phosphorus-containing groups (GO:0016772);; Biological Process: primary metabolic process (GO:0044238);; Biological Process: cellular macromolecule metabolic process (GO:0044260);; Molecular Function: organic cyclic compound binding (GO:0097159);; Molecular Function: heterocyclic compound binding (GO:1901363);;	--	[R]	General function prediction only	Reverse transcriptase (RNA-dependent DNA polymerase)	--	8	RNA processing and modification	hypothetical protein PRUPE_ppa016677mg [Prunus persica]
c10214/f6p4/1069		6.888	3.12289	3.8831	6.45147	6.81166	5.47129	4.0205	8.76284	5.35017	2.73333	4.78588	5.41435	6.01249		--	--	--	--	[R]	General function prediction only	Zn-finger in Ran binding protein and others;; Zinc-binding domain of primase-helicase	RanBP2-type zinc finger protein At1g67325 GN=At1g67325 OS=Arabidopsis thaliana (Mouse-ear cress) PE=1 SV=1	12	--	PREDICTED: ranBP2-type zinc finger protein At1g67325-like [Elaeis guineensis]
c10219/f1p2/2064		14.1869	100.877	1.92421	11.1398	167.996	36.0815	24.9778	13.1282	15.2179	75.4408	60.4	62.375	50.1997		--	--	Biological Process: oligopeptide transport (GO:0006857);; Molecular Function: oligopeptide transporter activity (GO:0015198);; Cellular Component: membrane (GO:0016020);; Biological Process: transmembrane transport (GO:0055085);;	--	[T]	Signal transduction mechanisms	OPT oligopeptide transporter protein;; OPT oligopeptide transporter protein	Oligopeptide transporter 4 GN=OPT4 OS=Arabidopsis thaliana (Mouse-ear cress) PE=1 SV=1	1	--	PREDICTED: oligopeptide transporter 4-like [Elaeis guineensis]
c10222/f1p2/2143		4.86314	1.27421	30.7551	18.6452	19.018	16.182	6.94626	7.75066	7.14488	228.881	194.797	188.964	230.441		[D]	Cell cycle control, cell division, chromosome partitioning	Cellular Component: nucleus (GO:0005634);; Cellular Component: cytoplasm (GO:0005737);; Biological Process: intracellular protein transport (GO:0006886);; Biological Process: jasmonic acid metabolic process (GO:0009694);; Cellular Component: membrane (GO:0016020);; Biological Process: cellular component organization (GO:0016043);; Biological Process: primary metabolic process (GO:0044238);; Biolo…	K18423|2.25283e-29|pda:103702507|exportin-2; K18423 exportin-2 (importin alpha re-exporter) (A)	[YU]	--	CAS_CSE protein, C-terminus	Exportin-2 GN=CAS OS=Arabidopsis thaliana (Mouse-ear cress) PE=2 SV=1	2	--	PREDICTED: exportin-2 isoform X2 [Phoenix dactylifera]
c10224/f1p0/2133		6.18333	2.91361	15.3331	3.25959	18.7303	19.8108	3.24952	14.0618	18.8874	9.12898	10.4816	8.5309	10.4437		--	--	Biological Process: transcription, DNA-templated (GO:0006351);; Biological Process: regulation of cellular process (GO:0050794);;	K14484|6.85807e-80|pda:103722711|auxin-responsive protein IAA1-like; K14484 auxin-responsive protein IAA (A)	--	--	AUX_IAA family	Auxin-responsive protein IAA15 GN=OSJNBa0029B02.19 OS=Oryza sativa subsp. japonica (Rice) PE=2 SV=1	1	--	PREDICTED: auxin-responsive protein IAA1-like [Phoenix dactylifera]
c10225/f1p4/2108		0.0470352	0.171305	0.360628	0.559783	2.52411	0.438151	0.391006	0.0911517	0.46526	0.538342	0.382329	0.593494	0.724717		--	--	Cellular Component: plasma membrane (GO:0005886);; Biological Process: oligopeptide transport (GO:0006857);; Molecular Function: oligopeptide transporter activity (GO:0015198);; Biological Process: seed development (GO:0048316);; Molecular Function: iron-nicotianamine transmembrane transporter activity (GO:0051980);; Biological Process: transmembrane transport (GO:0055085);;	--	--	--	OPT oligopeptide transporter protein;; OPT oligopeptide transporter protein;; OPT oligopeptide transporter protein	Probable metal-nicotianamine transporter YSL9 GN=OSJNBb0103I08.11 OS=Oryza sativa subsp. japonica (Rice) PE=2 SV=2	1	--	yellow stripe 1-like [Tulipa gesneriana]
c10226/f1p0/3598		69.0243	45.401	69.1485	40.4227	59.1699	76.1629	70.7701	57.5224	58.6178	95.4535	92.5285	84.5347	95.01		[C]	Energy production and conversion	Cellular Component: mitochondrial respiratory chain complex I (GO:0005747);; Molecular Function: NADH dehydrogenase (ubiquinone) activity (GO:0008137);; Cellular Component: integral component of membrane (GO:0016021);; Cellular Component: cytoplasmic membrane-bounded vesicle (GO:0016023);; Biological Process: oxidation-reduction process (GO:0055114);;	K03884|2.68618e-70|osa:6450132|nad6, OrsajM_p11; NADH dehydrogenase subunit 6; K03884 NADH-ubiquinone oxidoreductase chain 6 [EC:1.6.5.3] (A)	--	--	Protein of unknown function (DUF1639);; NADH-ubiquinone_plastoquinone oxidoreductase chain 6	NADH-ubiquinone oxidoreductase chain 6 GN=ND6 OS=Triticum aestivum (Wheat) PE=3 SV=1	15	--	NADH dehydrogenase subunit 6 [Zea mays subsp. mays]
c10227/f1p0/6248		1.52476	0.268184	1.1021	0.645005	0.801815	0.849353	0.4994	1.05712	0.945658	1.19651	1.25814	1.03747	1.26978		--	--	Molecular Function: DNA binding (GO:0003677);;	--	--	--	Domain of unknown function (DUF296)	Putative DNA-binding protein ESCAROLA GN=ESC OS=Arabidopsis thaliana (Mouse-ear cress) PE=2 SV=1	1	--	hypothetical protein POPTR_0002s00650g [Populus trichocarpa]
c10228/f1p7/2029		0.385003	0.335108	3.83247	3.34402	0.834223	1.50394	0.778621	0.676846	0.610711	1.94142	2.13648	1.7211	2.18407		[P]	Inorganic ion transport and metabolism	Cellular Component: nucleus (GO:0005634);; Cellular Component: plasma membrane (GO:0005886);; Biological Process: response to nematode (GO:0009624);; Biological Process: response to abscisic acid (GO:0009737);; Molecular Function: high-affinity secondary active ammonium transmembrane transporter activity (GO:0015398);; Biological Process: methylammonium transport (GO:0015843);; Cellular Component…	K03320|0|pda:103715435|ammonium transporter 1 member 2-like; K03320 ammonium transporter, Amt family (A)	[P]	Inorganic ion transport and metabolism	Ammonium Transporter Family;; Ammonium Transporter Family	Ammonium transporter 1 member 2 OS=Oryza sativa subsp. japonica (Rice) PE=2 SV=1	3	--	PREDICTED: ammonium transporter 1 member 2-like [Phoenix dactylifera]
c10229/f1p0/5891		0.217161	0.263367	0.176709	0.790169	0.552285	0.528532	0.299803	0.323468	0.489814	0.839913	0.683677	0.330852	0.709549		--	--	Molecular Function: binding (GO:0005488);;	--	[R]	General function prediction only	Reverse transcriptase (RNA-dependent DNA polymerase)	Endonuclease OS=Nicotiana tabacum (Common tobacco) PE=2 SV=1	450	--	hypothetical protein VITISV_017889 [Vitis vinifera]
c10229/f8p3/1584		5.5274	4.29459	6.63097	6.0881	5.12634	3.69536	5.15243	9.23404	9.0588	2.84243	4.92413	4.87258	4.63169		--	--	Molecular Function: translation elongation factor activity (GO:0003746);; Molecular Function: copper ion binding (GO:0005507);; Cellular Component: cell wall (GO:0005618);; Cellular Component: vacuole (GO:0005773);; Cellular Component: eukaryotic translation elongation factor 1 complex (GO:0005853);; Cellular Component: plasma membrane (GO:0005886);; Biological Process: translational elongation (…	K03233|3.97144e-115|dosa:Os02t0220600-01|Os02g0220600, EEF1BG, ELONGATION_FACTOR_1_GAMMA_1, EF1G1, ELONGATION_FACTOR_1B_GAMMA; Similar to Elongation factor 1-gamma.; K03233 elongation factor 1-gamma (A)	[O]	Posttranslational modification, protein turnover, chaperones	Glutathione S-transferase, N-terminal domain;; Glutathione S-transferase, N-terminal domain;; Glutathione S-transferase, C-terminal domain;; Glutathione S-transferase, C-terminal domain;; Glutathione S-transferase, N-terminal domain;; Glutathione S-transferase, C-terminal domain;; Elongation factor 1 gamma, conserved domain	Elongation factor 1-gamma 2 OS=Oryza sativa subsp. japonica (Rice) PE=2 SV=2	1	--	PREDICTED: elongation factor 1-gamma 2-like [Oryza brachyantha]
c1023/f4p1/918		48.303	20.5558	41.9478	36.7249	29.6337	40.2188	30.4193	42.0328	32.0472	26.0142	23.3064	20.6423	24.6595		--	--	Biological Process: mitotic G2 phase (GO:0000085);; Molecular Function: metalloendopeptidase activity (GO:0004222);; Biological Process: protein targeting to mitochondrion (GO:0006626);; Cellular Component: COP9 signalosome (GO:0008180);; Biological Process: photomorphogenesis (GO:0009640);; Biological Process: response to jasmonic acid (GO:0009753);; Biological Process: COP9 signalosome assembly…	K12181|5.69099e-99|pda:103701233|COP9 signalosome complex subunit 8-like; K12181 COP9 signalosome complex subunit 8 (A)	[OT]	--	COP9 signalosome, subunit CSN8	COP9 signalosome complex subunit 8 GN=dl3095c OS=Arabidopsis thaliana (Mouse-ear cress) PE=1 SV=1	1	--	PREDICTED: COP9 signalosome complex subunit 8-like [Phoenix dactylifera]
c10230/f1p0/2029		56.142	60.7279	96.3686	85.5028	73.357	91.836	62.1574	66.3213	70.3003	31.7261	32.9896	27.2554	37.4504		--	--	Molecular Function: acid phosphatase activity (GO:0003993);; Molecular Function: metal ion binding (GO:0046872);;	--	[G]	Carbohydrate transport and metabolism	Iron_zinc purple acid phosphatase-like protein C;; Calcineurin-like phosphoesterase;; Calcineurin-like phosphoesterase superfamily domain	Probable inactive purple acid phosphatase 1 (Precursor) GN=PAP1 OS=Arabidopsis thaliana (Mouse-ear cress) PE=2 SV=1	1	--	PREDICTED: probable inactive purple acid phosphatase 1 [Phoenix dactylifera]
c10230/f1p1/3076		3.99987	7.37287	4.71057	5.20787	7.62777	3.11292	2.06022	1.63383	1.36951	6.48827	5.00168	5.34569	5.19007		--	--	--	--	--	--	Tetratricopeptide repeat	--	116	--	hypothetical protein JCGZ_06699 [Jatropha curcas]
c10231/f1p1/2248		31.9719	13.9397	61.5651	25.8939	34.8241	59.0268	35.7511	26.4843	24.6894	22.0245	16.5313	16.0557	14.4283		--	--	Molecular Function: kinase activity (GO:0016301);; Biological Process: phosphorylation (GO:0016310);;	--	--	--	Protein tyrosine kinase;; Protein tyrosine kinase;; Protein kinase domain	Probable LRR receptor-like serine_threonine-protein kinase At2g02780 (Precursor) GN=At2g02780 OS=Arabidopsis thaliana (Mouse-ear cress) PE=2 SV=1	1	--	PREDICTED: probable LRR receptor-like serine_threonine-protein kinase At1g14390 [Musa acuminata subsp. malaccensis]
c10234/f1p2/2171		0.67774	2.0662	0.362547	0.479071	0.787108	1.43723	0.552184	0.830749	1.27915	10.8365	6.84797	6.68679	5.36151		--	--	Cellular Component: membrane (GO:0016020);;	--	--	--	--	--	--	--	PREDICTED: uncharacterized protein LOC102706278 [Oryza brachyantha]
c10235/f1p3/2175		1.08472	0.292005	2.11457	0.259826	0.393799	0.620586	1.59182	3.3479	2.74999	0.183863	0.312623	0.832611	0.804088		--	--	--	--	--	--	Protein of unknown function, DUF547	--	26	--	PREDICTED: uncharacterized protein LOC105052885 isoform X2 [Elaeis guineensis]
c10235/f1p7/6256		1.7169	1.17666	1.05583	1.58221	1.86679	1.16424	1.22839	1.37226	0.909745	1.79886	2.65413	2.27785	2.44579		[TDBLU]	--	Biological Process: cytokinesis by cell plate formation (GO:0000911);; Molecular Function: regulatory region DNA binding (GO:0000975);; Molecular Function: protein serine_threonine kinase activity (GO:0004674);; Molecular Function: ATP binding (GO:0005524);; Cellular Component: nucleus (GO:0005634);; Cellular Component: cytoplasm (GO:0005737);; Biological Process: sister chromatid cohesion (GO:00…	K07203|0|mus:103980358|serine_threonine-protein kinase TOR; K07203 FKBP12-rapamycin complex-associated protein (A)	[L]	Replication, recombination and repair	FAT domain;; Rapamycin binding domain;; Phosphatidylinositol 3- and 4-kinase;; Domain of unknown function (DUF3385);; Armadillo_beta-catenin-like repeat;; FATC domain;; Phosphatidylinositol 3- and 4-kinase	Serine_threonine-protein kinase TOR GN=OSJNBa0093E24.9 OS=Oryza sativa subsp. japonica (Rice) PE=2 SV=3	1	--	PREDICTED: serine_threonine-protein kinase TOR [Elaeis guineensis]
c10237/f1p2/3686		7.24953	3.00181	9.75346	4.63229	2.50082	8.08705	4.51593	5.08927	7.51161	7.12255	5.76249	4.23648	6.42883		[C]	Energy production and conversion	Biological Process: polysaccharide biosynthetic process (GO:0000271);; Biological Process: polysaccharide catabolic process (GO:0000272);; Cellular Component: mitochondrial respiratory chain complex III (GO:0005750);; Biological Process: starch metabolic process (GO:0005982);; Biological Process: glycolytic process (GO:0006096);; Biological Process: calcium ion transport (GO:0006816);; Biological…	K00412|1.65619e-128|osa:6450178|cob, OrsajM_p40; apocytochrome b; K00412 ubiquinol-cytochrome c reductase cytochrome b subunit (A)	[C]	Energy production and conversion	Ribosomal protein L5;; Cytochrome b(N-terminal)_b6_petB;; Cytochrome b(N-terminal)_b6_petB;; Ribosomal protein S14p_S29e;; Ribosomal protein S7p_S5e	Cytochrome b GN=MT-CYB OS=Solanum tuberosum (Potato) PE=1 SV=4	1	--	apocytochrome b (mitochondrion) [Nicotiana tabacum]
c10238/f1p9/2066		3.42673	3.59297	0.958741	0.629439	1.03859	3.92618	2.50436	3.89986	2.72443	2.52101	1.27246	2.05142	1.88591		[HC]	--	Molecular Function: squalene monooxygenase activity (GO:0004506);; Cellular Component: integral component of membrane (GO:0016021);; Molecular Function: flavin adenine dinucleotide binding (GO:0050660);; Biological Process: oxidation-reduction process (GO:0055114);;	K00511|7.05472e-144|rcu:RCOM_1329420|Squalene monooxygenase, putative (EC:1.14.99.7); K00511 squalene monooxygenase [EC:1.14.13.132] (A)	[I]	Lipid transport and metabolism	Squalene epoxidase;; Squalene epoxidase	Squalene monooxygenase OS=Panax ginseng (Korean ginseng) PE=2 SV=1	1	--	Squalene monooxygenase, putative [Ricinus communis]
c10239/f1p2/3584		2.60023	2.4886	11.3946	43.6942	14.1952	2.23658	20.6823	16.6278	18.8547	9.00596	10.0806	10.882	11.8746		--	--	--	--	--	--	Essential protein Yae1, N terminal	Interactor of constitutive active ROPs 3 GN=F15L12.15 OS=Arabidopsis thaliana (Mouse-ear cress) PE=1 SV=1	1	--	PREDICTED: interactor of constitutive active ROPs 2, chloroplastic-like isoform X1 [Phoenix dactylifera]
c10246/f1p0/5539		1.58913	1.34559	1.28878	1.83928	0.912882	1.10623	0.516833	0.72705	0.722814	2.45488	1.71094	1.50111	1.67495		[L]	Replication, recombination and repair	--	--	[R]	General function prediction only	Reverse transcriptase (RNA-dependent DNA polymerase);; Retrotransposon gag protein	RNA-directed DNA polymerase homolog OS=Oenothera berteroana (Bertero&apos;s evening primrose) PE=4 SV=1	21	--	hypothetical protein AALP_AAs45400U000100, partial [Arabis alpina]
c10247/f1p0/3501		0.563618	0.303839	0.432253	0.943961	0.570379	0.305038	0.289374	0.209853	0.259214	0.56563	0.843281	1.03613	0.676165		--	--	Cellular Component: mitochondrion (GO:0005739);; Biological Process: nucleobase-containing compound metabolic process (GO:0006139);; Molecular Function: nucleoside-triphosphatase activity (GO:0017111);; Molecular Function: purine ribonucleoside binding (GO:0032550);; Molecular Function: adenyl ribonucleotide binding (GO:0032559);; Molecular Function: anion binding (GO:0043168);;	--	[R]	General function prediction only	Reverse transcriptase (RNA-dependent DNA polymerase);; Integrase core domain	Endonuclease OS=Nicotiana tabacum (Common tobacco) PE=2 SV=1	450	--	PH01B001I13.11 [Phyllostachys edulis]
c10250/f1p1/3822		3.27682	1.30342	1.50289	2.07339	1.10225	1.14018	0.908497	1.20668	0.949487	1.92262	1.66264	1.88457	1.76714		[R]	General function prediction only	Biological Process: flower development (GO:0009908);; Molecular Function: histone-lysine N-methyltransferase activity (GO:0018024);; Biological Process: histone lysine methylation (GO:0034968);; Cellular Component: intracellular part (GO:0044424);; Molecular Function: metal ion binding (GO:0046872);; Biological Process: regulation of biological process (GO:0050789);;	--	[BK]	--	PHD-zinc-finger like domain;; PHD-like zinc-binding domain;; SET domain;; PWWP domain;; F_Y-rich N-terminus;; F_Y rich C-terminus;; PHD-finger;; PHD-finger	Histone-lysine N-methyltransferase ATX2 GN=T20M3.10 OS=Arabidopsis thaliana (Mouse-ear cress) PE=2 SV=1	4	--	PREDICTED: histone-lysine N-methyltransferase ATX2-like [Elaeis guineensis]
c10250/f1p3/2206		112.159	90.9002	71.504	65.4505	66.595	100.795	173.331	117.264	98.5163	93.3869	88.4347	89.4926	78.8346		[M]	Cell wall_membrane_envelope biogenesis	--	K16052|0|pda:103705310|mechanosensitive ion channel protein 2, chloroplastic; K16052 MscS family membrane protein (A)	--	--	Mechanosensitive ion channel	Mechanosensitive ion channel protein 2, chloroplastic (Precursor) GN=MSL2 OS=Arabidopsis thaliana (Mouse-ear cress) PE=2 SV=1	1	--	PREDICTED: mechanosensitive ion channel protein 2, chloroplastic isoform X2 [Phoenix dactylifera]
c1026/f4p3/958		5.01626	3.0644	55.5442	17.8394	1.67094	19.6655	7.69878	2.84863	2.1569	1.96872	1.274	1.18591	1.63158		--	--	Cellular Component: plant-type cell wall (GO:0009505);; Cellular Component: cytoplasmic membrane-bounded vesicle (GO:0016023);; Cellular Component: anchored component of plasma membrane (GO:0046658);;	--	--	--	Fasciclin domain	Fasciclin-like arabinogalactan protein 6 (Precursor) GN=FLA6 OS=Arabidopsis thaliana (Mouse-ear cress) PE=2 SV=2	37	--	PREDICTED: fasciclin-like arabinogalactan protein 12 [Elaeis guineensis]
c1026/f9p24/1056		0	0.0979475	6.03042	1.74748	0.40641	0.171966	0.0848543	0.0839616	0	0	0	0	0.187757		[G]	Carbohydrate transport and metabolism	Molecular Function: transporter activity (GO:0005215);; Cellular Component: mitochondrion (GO:0005739);; Cellular Component: vacuole (GO:0005773);; Biological Process: water transport (GO:0006833);; Biological Process: response to water deprivation (GO:0009414);; Biological Process: response to salt stress (GO:0009651);; Cellular Component: chloroplast envelope (GO:0009941);; Cellular Component: …	K09872|3.06284e-104|mus:104000197|probable aquaporin PIP1-2; K09872 aquaporin PIP (A)	[G]	Carbohydrate transport and metabolism	Major intrinsic protein;; Major intrinsic protein	Aquaporin PIP1-2 GN=PIP1-2 OS=Zea mays (Maize) PE=1 SV=1	1	--	PREDICTED: probable aquaporin PIP1-2 [Musa acuminata subsp. malaccensis]
c10260/f1p0/3037		0.284163	3.08438	0.389686	0.541985	0	0.69664	0.537673	0.301509	0.27775	0.805528	0.756802	0.334786	0.915609		[E]	Amino acid transport and metabolism	Biological Process: maltose metabolic process (GO:0000023);; Molecular Function: glycine dehydrogenase (decarboxylating) activity (GO:0004375);; Molecular Function: protein binding (GO:0005515);; Cellular Component: mitochondrion (GO:0005739);; Cellular Component: glycine cleavage complex (GO:0005960);; Biological Process: pentose-phosphate shunt (GO:0006098);; Biological Process: unsaturated fat…	K00281|0|mus:103985799|glycine dehydrogenase (decarboxylating), mitochondrial-like; K00281 glycine dehydrogenase [EC:1.4.4.2] (A)	[E]	Amino acid transport and metabolism	Glycine cleavage system P-protein	Glycine dehydrogenase (decarboxylating), mitochondrial (Precursor) GN=GDCSP OS=Solanum tuberosum (Potato) PE=2 SV=1	2	--	PREDICTED: glycine dehydrogenase (decarboxylating), mitochondrial-like [Musa acuminata subsp. malaccensis]
c10260/f1p1/2085		0.567619	0.198432	0.492282	0.530834	0.648567	0.370141	0.537404	0.833678	1.54512	0.56759	0.654411	0.704137	0.15662		--	--	--	--	[S]	Function unknown	2OG-Fe(II) oxygenase superfamily	--	1	--	PREDICTED: uncharacterized protein LOC105033283 isoform X1 [Elaeis guineensis]
c10261/f1p0/5339		0.375492	0.582583	0.362019	0.566147	0.684877	0.343327	0.20103	0.405555	0.163685	0.697477	0.809691	0.567147	1.15964		--	--	--	--	--	--	Putative gypsy type transposon	--	38	--	--
c10262/f1p5/2107		0.884543	2.08711	0.675412	1.77205	2.0576	1.47701	1.08844	0.519859	1.09425	2.95049	3.72258	4.83984	3.29368		[R]	General function prediction only	Biological Process: plasma membrane repair (GO:0001778);; Cellular Component: endosome (GO:0005768);; Cellular Component: vacuole (GO:0005773);; Cellular Component: plasma membrane (GO:0005886);; Biological Process: endocytosis (GO:0006897);; Biological Process: response to cold (GO:0009409);; Biological Process: response to virus (GO:0009615);; Cellular Component: cytoplasmic membrane-bounded ve…	--	[R]	General function prediction only	C2 domain	Synaptotagmin-2 GN=T20H2.13 OS=Arabidopsis thaliana (Mouse-ear cress) PE=2 SV=1	1	--	PREDICTED: synaptotagmin-2-like [Elaeis guineensis]
c10263/f1p0/5080		0.0574682	0.182521	0.761679	0.449945	1.29349	0.113834	0.0913653	0.102535	0.297606	0.830158	0.426513	0.737711	0.488297		[V]	Defense mechanisms	Molecular Function: ATP binding (GO:0005524);; Cellular Component: plasma membrane (GO:0005886);; Biological Process: ATP catabolic process (GO:0006200);; Molecular Function: xenobiotic-transporting ATPase activity (GO:0008559);; Biological Process: gravitropism (GO:0009630);; Biological Process: response to cytokinin (GO:0009735);; Biological Process: auxin efflux (GO:0010315);; Biological Proce…	K05658|0|mus:103995907|ABC transporter B family member 11-like; K05658 ATP-binding cassette, subfamily B (MDR_TAP), member 1 [EC:3.6.3.44] (A)	[Q]	Secondary metabolites biosynthesis, transport and catabolism	ABC transporter transmembrane region;; ABC transporter;; Predicted ATPase of the ABC class	ABC transporter B family member 21 GN=T17J13.110 OS=Arabidopsis thaliana (Mouse-ear cress) PE=1 SV=2	1	--	PREDICTED: ABC transporter B family member 11-like [Musa acuminata subsp. malaccensis]
c10263/f1p3/2229		0.660725	2.07554	2.71361	3.74477	4.28033	0.395829	0.544376	0.200303	0.123699	2.56858	2.87566	2.71567	2.66347		[Q]	Secondary metabolites biosynthesis, transport and catabolism	Molecular Function: copper ion binding (GO:0005507);; Cellular Component: vacuole (GO:0005773);; Molecular Function: primary amine oxidase activity (GO:0008131);; Biological Process: amine metabolic process (GO:0009308);; Cellular Component: cytoplasmic membrane-bounded vesicle (GO:0016023);; Molecular Function: quinone binding (GO:0048038);; Biological Process: oxidation-reduction process (GO:00…	K00276|0|pda:103706132|primary amine oxidase-like; K00276 primary-amine oxidase [EC:1.4.3.21] (A)	[Q]	Secondary metabolites biosynthesis, transport and catabolism	Copper amine oxidase, enzyme domain;; Copper amine oxidase, N3 domain;; Copper amine oxidase, N2 domain;; Copper amine oxidase, enzyme domain	Primary amine oxidase (Precursor) GN=At1g62810 OS=Arabidopsis thaliana (Mouse-ear cress) PE=2 SV=1	1	--	PREDICTED: primary amine oxidase-like [Phoenix dactylifera]
c10264/f1p0/2080		0.790046	1.21	12.1056	1.67715	13.0919	5.6268	1.27775	1.60142	1.46282	2.52833	1.44716	1.09579	1.19306		--	--	--	--	--	--	--	--	1	--	PREDICTED: transcription factor bHLH47-like [Elaeis guineensis]
c10265/f1p0/2198		53.6186	26.8614	19.6669	43.1145	55.0653	33.5595	29.6729	28.1193	23.9959	37.991	40.2837	36.9701	41.9772		[LKJ]	--	Biological Process: RNA methylation (GO:0001510);; Molecular Function: RNA binding (GO:0003723);; Molecular Function: ATP binding (GO:0005524);; Cellular Component: nucleolus (GO:0005730);; Molecular Function: ATP-dependent helicase activity (GO:0008026);; Cellular Component: plastid (GO:0009536);; Molecular Function: DEAD_H-box RNA helicase binding (GO:0017151);; Biological Process: protein matu…	K16911|0|pda:103723375|DEAD-box ATP-dependent RNA helicase 7-like; K16911 ATP-dependent RNA helicase DDX21 [EC:3.6.4.13] (A)	[A]	RNA processing and modification	DEAD_DEAH box helicase;; GUCT (NUC152) domain;; Helicase conserved C-terminal domain	DEAD-box ATP-dependent RNA helicase 7 OS=Oryza sativa subsp. japonica (Rice) PE=2 SV=1	1	--	PREDICTED: DEAD-box ATP-dependent RNA helicase 7-like [Phoenix dactylifera]
c10266/f1p0/3142		12.5585	15.8023	9.35031	9.59868	9.54324	13.7934	10.4608	8.09615	8.96235	14.968	14.0631	15.0098	14.3391		[K]	Transcription	Molecular Function: binding (GO:0005488);;	K10643|1.57862e-38|pda:103702851|uncharacterized LOC103702851; K10643 CCR4-NOT transcription complex subunit 4 [EC:6.3.2.19] (A)	--	--	--	--	1	--	PREDICTED: uncharacterized protein LOC103702851 isoform X1 [Phoenix dactylifera]
c10266/f1p0/5728		0.787024	1.19264	1.77067	2.48672	0.91387	1.31291	0.904689	0.91752	0.573386	2.05588	1.28718	1.33518	1.13388		--	--	--	--	[R]	General function prediction only	Mammalian defensin	--	21	--	PREDICTED: uncharacterized protein LOC104907625 [Beta vulgaris subsp. vulgaris]
c10269/f1p1/2045		20.1055	110.66	0.307457	0.505173	5.05899	13.1687	8.87663	5.98373	4.97508	8.19638	6.73524	8.23368	5.54926		--	--	--	--	[R]	General function prediction only	PPR repeat family;; PPR repeat;; PPR repeat;; Pentatricopeptide repeat domain;; PPR repeat;; PPR repeat family;; Pentatricopeptide repeat domain;; PPR repeat;; PPR repeat family;; PPR repeat;; Pentatricopeptide repeat domain;; PPR repeat;; PPR repeat family;; PPR repeat;; PPR repeat;; Pentatricopeptide repeat domain;; PPR repeat family;; PPR repeat;; PPR repeat	Pentatricopeptide repeat-containing protein At2g35130 GN=At2g35130 OS=Arabidopsis thaliana (Mouse-ear cress) PE=2 SV=1	10	--	PREDICTED: pentatricopeptide repeat-containing protein At2g35130 [Musa acuminata subsp. malaccensis]
c1027/f4p2/966		77.8031	44.6755	69.46	34.7135	33.9841	68.444	85.6412	85.4072	84.6932	44.2468	55.1665	53.1882	63.6762		[O]	Posttranslational modification, protein turnover, chaperones	Molecular Function: peroxidase activity (GO:0004601);; Cellular Component: plant-type cell wall (GO:0009505);; Cellular Component: chloroplast stroma (GO:0009570);; Cellular Component: thylakoid (GO:0009579);; Cellular Component: chloroplast envelope (GO:0009941);; Molecular Function: peroxiredoxin activity (GO:0051920);; Biological Process: oxidation-reduction process (GO:0055114);;	--	[O]	Posttranslational modification, protein turnover, chaperones	Redoxin;; AhpC_TSA family	Peroxiredoxin-2E-1, chloroplastic (Precursor) OS=Oryza sativa subsp. japonica (Rice) PE=2 SV=1	2	--	PREDICTED: peroxiredoxin-2E-2, chloroplastic-like [Musa acuminata subsp. malaccensis]
c10271/f1p0/5187		6.5846	11.975	1.26175	4.59875	7.30367	3.73341	3.9172	2.94818	2.2171	7.96466	8.3197	8.56871	7.58698		--	--	Cellular Component: plastid (GO:0009536);; Biological Process: single-organism process (GO:0044699);;	--	[R]	General function prediction only	PPR repeat family;; PPR repeat;; Pentatricopeptide repeat domain;; PPR repeat;; Pentatricopeptide repeat domain	Pentatricopeptide repeat-containing protein At5g67570, chloroplastic (Precursor) GN=K9I9.14 OS=Arabidopsis thaliana (Mouse-ear cress) PE=1 SV=2	1	--	PREDICTED: pentatricopeptide repeat-containing protein At5g67570, chloroplastic isoform X1 [Phoenix dactylifera]
c10271/f3p0/1140		0.344783	8.31192	1.55895	0.736357	4.3883	0.695881	0.330008	0.168551	0.561341	17.603	18.6815	17.4424	13.9935		[CR]	--	Molecular Function: zinc ion binding (GO:0008270);; Molecular Function: oxidoreductase activity (GO:0016491);; Biological Process: oxidation-reduction process (GO:0055114);;	--	[CR]	--	Zinc-binding dehydrogenase;; Zinc-binding dehydrogenase;; Alcohol dehydrogenase GroES-like domain	Putative quinone-oxidoreductase homolog, chloroplastic GN=At4g13010 OS=Arabidopsis thaliana (Mouse-ear cress) PE=2 SV=1	1	--	PREDICTED: putative quinone-oxidoreductase homolog, chloroplastic [Elaeis guineensis]
c10272/f1p0/3230		5.65308	4.53405	3.7304	3.55386	3.51915	4.86669	2.65704	3.67946	3.26489	6.60877	6.25382	4.99931	4.25184		--	--	Molecular Function: DNA binding (GO:0003677);; Molecular Function: DNA-directed RNA polymerase activity (GO:0003899);; Biological Process: transcription, DNA-templated (GO:0006351);; Cellular Component: chloroplast (GO:0009507);; Molecular Function: ribonucleoside binding (GO:0032549);;	K03043|7.83882e-15|cit:4271235|rpoB, CisiCp013; RNA polymerase beta subunit; K03043 DNA-directed RNA polymerase subunit beta [EC:2.7.7.6] (A)	[K]	Transcription	--	DNA-directed RNA polymerase subunit beta {ECO:0000255|HAMAP-Rule:MF_01321} OS=Platanus occidentalis (Sycamore) PE=3 SV=1	1	--	RNA polymerase beta subunit [Nicotiana glutinosa]
c10272/f1p0/5150		7.13746	2.82564	4.66355	3.09282	2.26578	5.46748	5.68637	6.5558	3.85179	6.38836	6.38863	5.80484	6.8777		[U]	Intracellular trafficking, secretion, and vesicular transport	Biological Process: protein transport (GO:0015031);; Cellular Component: membrane (GO:0016020);;	K10956|0|mus:103991311|protein transport protein Sec61 subunit alpha-like; K10956 protein transport protein SEC61 subunit alpha (A)	[UO]	--	SecY translocase;; SecY translocase	Protein transport protein Sec61 subunit alpha OS=Pyrenomonas salina PE=2 SV=1	28	--	PREDICTED: protein transport protein Sec61 subunit alpha-like [Musa acuminata subsp. malaccensis]
c10273/f1p0/3096		0	0	0.271517	3.80255	0	0	0	0	0	0	0	0	0		--	--	Molecular Function: sequence-specific DNA binding RNA polymerase II transcription factor activity (GO:0000981);; Cellular Component: nucleus (GO:0005634);; Biological Process: regulation of transcription from RNA polymerase II promoter (GO:0006357);; Molecular Function: zinc ion binding (GO:0008270);;	--	--	--	--	--	1	--	C6 finger domain-containing protein [Marssonina brunnea f. sp. &apos;multigermtubi&apos; MB_m1]
c10275/f1p99/2297		14.2322	14.8783	33.9583	14.8971	0.531753	23.0631	12.2406	6.61697	12.2243	22.7642	15.7619	6.66069	28.799		--	--	Cellular Component: mitochondrion (GO:0005739);; Cellular Component: endosome (GO:0005768);; Cellular Component: Golgi apparatus (GO:0005794);; Cellular Component: trans-Golgi network (GO:0005802);; Biological Process: homogalacturonan biosynthetic process (GO:0010289);; Molecular Function: polygalacturonate 4-alpha-galacturonosyltransferase activity (GO:0047262);;	K13648|0|pda:103717045|galacturonosyltransferase 8-like; K13648 alpha-1,4-galacturonosyltransferase [EC:2.4.1.43] (A)	--	--	Glycosyl transferase family 8	Galacturonosyltransferase 8 GN=MJL12.8 OS=Arabidopsis thaliana (Mouse-ear cress) PE=1 SV=1	2	--	PREDICTED: LOW QUALITY PROTEIN: galacturonosyltransferase 8-like [Phoenix dactylifera]
c10276/f8p5/1245		3.95017	1.44703	17.3465	4.46296	0	3.89326	10.4066	4.78025	7.05494	0.50435	0.657059	0.298916	0.552488		--	--	--	--	--	--	Taurine catabolism dioxygenase TauD, TfdA family	Clavaminate synthase-like protein At3g21360 GN=At3g21360 OS=Arabidopsis thaliana (Mouse-ear cress) PE=1 SV=1	1	--	hypothetical protein AMTR_s00071p00133840 [Amborella trichopoda]
c10279/f1p0/5261		4.69179	1.37488	1.34376	1.56491	1.39529	2.08271	1.08497	1.98038	1.43854	0.804004	1.60126	1.02057	0.961337		--	--	--	--	--	--	UvrD-like helicase C-terminal domain;; UvrD_REP helicase N-terminal domain	--	146	--	PREDICTED: uncharacterized protein LOC103984788 [Musa acuminata subsp. malaccensis]
c10279/f1p9/2272		10.9031	11.8987	26.2262	18.5633	13.8342	13.672	13.8783	11.4876	14.0144	15.2361	13.3685	12.4725	12.5553		[TK]	--	--	--	[T]	Signal transduction mechanisms	HD domain;; Region found in RelA _ SpoT proteins;; HD domain	Probable GTP diphosphokinase RSH2, chloroplastic (Precursor) OS=Oryza sativa subsp. japonica (Rice) PE=2 SV=1	1	--	PREDICTED: probable GTP diphosphokinase RSH2, chloroplastic [Phoenix dactylifera]
c1028/f4p8/803		0.978959	1.99926	0.263944	0	0.523957	2.40623	30.2925	9.24023	3.78847	1.93859	3.01594	1.5956	0.856975		--	--	Molecular Function: peptidase inhibitor activity (GO:0030414);;	--	--	--	--	Kunitz-type serine protease inhibitor DrTI OS=Delonix regia (Royal poinciana) PE=1 SV=1	1	--	RecName: Full=Kunitz-type serine protease inhibitor DrTI [Delonix regia]
c10280/f1p0/6097		3.22863	2.82091	3.36349	2.79438	1.09432	3.73916	6.02061	6.97602	8.09735	3.61948	8.5013	6.57821	9.93981		--	--	Molecular Function: aminoacyl-tRNA ligase activity (GO:0004812);; Cellular Component: cytoplasm (GO:0005737);; Molecular Function: hydrolase activity, acting on ester bonds (GO:0016788);; Biological Process: D-amino acid catabolic process (GO:0019478);;	K07560|1.23783e-24|pda:103703379|D-tyrosyl-tRNA(Tyr) deacylase; K07560 D-tyrosyl-tRNA(Tyr) deacylase [EC:3.1.-.-] (A)	[J]	Translation, ribosomal structure and biogenesis	D-Tyr-tRNA(Tyr) deacylase	--	1	--	PREDICTED: D-tyrosyl-tRNA(Tyr) deacylase [Phoenix dactylifera]
c10281/f1p0/3405		0.547555	0.106053	3.13093	2.66721	1.85208	0.426635	0.19178	0.374693	0.575037	4.72479	2.41883	2.25634	2.17148		--	--	--	--	--	--	--	Mediator of RNA polymerase II transcription subunit 33A GN=At3g23590 OS=Arabidopsis thaliana (Mouse-ear cress) PE=1 SV=1	3	--	PREDICTED: mediator of RNA polymerase II transcription subunit 33A-like isoform X4 [Elaeis guineensis]
c10281/f1p0/6341		0.947575	0.824172	0.871645	1.15582	0.479519	1.36479	0.351628	0.524743	0.878582	1.75829	0.665553	0.931555	0.6804		--	--	--	--	--	--	--	--	--	--	--
c10282/f1p13/2303		3.62564	0.127014	3.1355	1.0724	1.10292	3.10803	2.00677	2.05386	0.845588	8.68327	5.97676	5.61824	7.14071		[M]	Cell wall_membrane_envelope biogenesis	Biological Process: sucrose metabolic process (GO:0005985);; Biological Process: biosynthetic process (GO:0009058);; Molecular Function: sucrose synthase activity (GO:0016157);;	K00695|0|pda:103714824|sucrose synthase 2; K00695 sucrose synthase [EC:2.4.1.13] (A)	[M]	Cell wall_membrane_envelope biogenesis	Sucrose synthase;; Glycosyl transferases group 1	Sucrose synthase 2 OS=Tulipa gesneriana (Garden tulip) PE=2 SV=1	1	--	sucrose synthase [Lilium davidii]
c10283/f1p0/3160		5.2581	3.14648	0.881431	0.062676	0.706388	4.47259	2.73198	1.76725	1.03046	0.921343	0.686505	0.665794	0.627609		--	--	--	--	[S]	Function unknown	--	--	1	--	PREDICTED: uncharacterized protein LOC105042744 isoform X1 [Elaeis guineensis]
c10283/f1p2/2358		27.9623	34.831	17.9734	16.1832	12.3528	34.436	23.5789	20.3762	22.9761	12.7899	11.0649	13.0572	12.2466		--	--	--	K01301|0|mus:103997061|probable glutamate carboxypeptidase 2; K01301 N-acetylated-alpha-linked acidic dipeptidase [EC:3.4.17.21] (A)	[OPR]	--	Transferrin receptor-like dimerisation domain;; Peptidase family M28;; PA domain	Probable glutamate carboxypeptidase 2 GN=AMP1 OS=Arabidopsis thaliana (Mouse-ear cress) PE=1 SV=3	8	--	PREDICTED: LOW QUALITY PROTEIN: probable glutamate carboxypeptidase 2 [Elaeis guineensis]
c10283/f1p5/5353		0.0183691	0.466146	0.0528039	0	0.0320275	0.0338799	0	0	0.0340741	0	0.0167696	0.0890741	0.0434916		[E]	Amino acid transport and metabolism	Molecular Function: L-alanine:2-oxoglutarate aminotransferase activity (GO:0004021);; Biological Process: biosynthetic process (GO:0009058);; Molecular Function: pyridoxal phosphate binding (GO:0030170);;	K14272|7.02193e-76|mus:103989410|glutamate--glyoxylate aminotransferase 2; K14272 glutamate--glyoxylate aminotransferase [EC:2.6.1.4 2.6.1.2 2.6.1.44 2.6.1.-] (A)	[E]	Amino acid transport and metabolism	--	Glutamate--glyoxylate aminotransferase 1 OS=Arabidopsis thaliana (Mouse-ear cress) PE=1 SV=1	1	--	PREDICTED: glutamate--glyoxylate aminotransferase 2 [Nelumbo nucifera]
c10284/f1p1/2249		0.432498	0.519414	0.344983	0.191518	0.587586	0.566457	0.64167	0.152929	0.355808	0.839643	0.57965	1.07465	0.649096		[M]	Cell wall_membrane_envelope biogenesis	Molecular Function: metalloendopeptidase activity (GO:0004222);; Biological Process: proteolysis (GO:0006508);; Biological Process: chloroplast organization (GO:0009658);; Biological Process: negative gravitropism (GO:0009959);; Biological Process: thylakoid membrane organization (GO:0010027);; Biological Process: photosystem II assembly (GO:0010207);; Cellular Component: membrane (GO:0016020);; …	--	--	--	Peptidase family M50	Probable zinc metalloprotease EGY1, chloroplastic (Precursor) GN=T25C13.100 OS=Arabidopsis thaliana (Mouse-ear cress) PE=2 SV=1	1	--	PREDICTED: probable zinc metalloprotease EGY1, chloroplastic [Nelumbo nucifera]
c10285/f1p0/2162		12.1816	17.9781	20.647	19.1462	11.487	9.44593	10.5652	9.62999	12.3611	11.72	14.1629	12.2868	14.0055		--	--	--	--	--	--	--	Probable WRKY transcription factor 19 GN=WRKY19 OS=Arabidopsis thaliana (Mouse-ear cress) PE=2 SV=1	1	--	PREDICTED: LOW QUALITY PROTEIN: uncharacterized protein LOC103710723 [Phoenix dactylifera]
c10287/f1p35/5299		1.76945	2.68255	1.96447	3.47459	1.90019	1.96356	1.40457	0.772191	1.0821	2.97626	1.90888	2.25657	2.34276		[R]	General function prediction only	Biological Process: nucleotide biosynthetic process (GO:0009165);; Molecular Function: carbon-nitrogen ligase activity, with glutamine as amido-N-donor (GO:0016884);; Cellular Component: integral component of chloroplast outer membrane (GO:0031359);;	--	[R]	General function prediction only	TPR repeat;; Tetratricopeptide repeat;; Tetratricopeptide repeat;; Tetratricopeptide repeat;; Tetratricopeptide repeat;; Amidase;; Tetratricopeptide repeat;; Tetratricopeptide repeat;; Tetratricopeptide repeat	Translocon at the outer membrane of chloroplasts 64 GN=TOC64 OS=Pisum sativum (Garden pea) PE=1 SV=1	3	--	PREDICTED: outer envelope protein 64, chloroplastic [Phoenix dactylifera]
c10289/f1p1/6288		2.1771	3.10805	1.15525	2.7068	2.3667	2.22343	0.825561	1.46952	1.14552	3.83139	2.71993	2.98895	2.86873		--	--	Biological Process: cellular aromatic compound metabolic process (GO:0006725);; Molecular Function: transferase activity, transferring phosphorus-containing groups (GO:0016772);; Biological Process: cellular nitrogen compound metabolic process (GO:0034641);; Biological Process: heterocycle metabolic process (GO:0046483);; Molecular Function: organic cyclic compound binding (GO:0097159);; Biologic…	--	[R]	General function prediction only	Reverse transcriptase (RNA-dependent DNA polymerase);; zinc-binding in reverse transcriptase	Putative ribonuclease H protein At1g65750 GN=At1g65750 OS=Arabidopsis thaliana (Mouse-ear cress) PE=3 SV=1	2	--	hypothetical protein VITISV_023185 [Vitis vinifera]
c10290/f1p0/2167		0.090771	0.22122	0.142209	0.865918	0.115248	0.503141	0.131651	0.370099	0.530667	0.43014	0.587417	0.462992	0.717799		[RTKL]	--	Molecular Function: protein serine_threonine kinase activity (GO:0004674);; Molecular Function: ATP binding (GO:0005524);; Biological Process: protein phosphorylation (GO:0006468);; Cellular Component: cytoplasmic membrane-bounded vesicle (GO:0016023);;	--	[T]	Signal transduction mechanisms	Protein kinase domain;; Protein tyrosine kinase;; Wall-associated receptor kinase galacturonan-binding	Probable receptor-like protein kinase At1g67000 (Precursor) GN=At1g67000 OS=Arabidopsis thaliana (Mouse-ear cress) PE=2 SV=2	20	--	PREDICTED: probable receptor-like protein kinase At1g67000 [Musa acuminata subsp. malaccensis]
c10290/f5p9/1079		37.3998	23.5931	86.5601	34.4081	11.8133	88.2973	75.9169	60.7762	63.0433	5.92071	8.47007	4.33445	9.80377		--	--	--	--	--	--	--	--	--	--	--
c10294/f1p5/2158		0.0459454	0.826924	0	0	0.0817658	0.407814	0	0.0410859	0	0.359335	0	0.0502871	0.0378655		[MG]	--	Biological Process: translational initiation (GO:0006413);; Cellular Component: chloroplast envelope (GO:0009941);;	--	[G]	Carbohydrate transport and metabolism	NADH(P)-binding;; NmrA-like family;; Complex I intermediate-associated protein 30 (CIA30);; 3-beta hydroxysteroid dehydrogenase_isomerase family;; NAD dependent epimerase_dehydratase family	Uncharacterized protein At2g37660, chloroplastic (Precursor) GN=At2g37660 OS=Arabidopsis thaliana (Mouse-ear cress) PE=1 SV=2	1	--	PREDICTED: uncharacterized protein LOC103696815 [Phoenix dactylifera]
c10296/f1p0/5725		0.428044	0.826261	0.590443	0.733077	0.558993	0.711387	0.355543	0.215782	0.125362	0.530221	0.409048	0.427323	0.419573		--	--	Molecular Function: binding (GO:0005488);;	--	[R]	General function prediction only	--	--	188	--	gag-pol polyprotein [Populus deltoides]
c103/f1p0/14348		0.687099	0.208449	0.603843	0.440133	0.515186	0.537636	0.595535	0.613323	0.632516	0.295571	0.372149	0.300661	0.42278		[J]	Translation, ribosomal structure and biogenesis	Molecular Function: RNA binding (GO:0003723);; Molecular Function: structural constituent of ribosome (GO:0003735);; Cellular Component: cell wall (GO:0005618);; Cellular Component: nucleolus (GO:0005730);; Cellular Component: plasma membrane (GO:0005886);; Biological Process: translation (GO:0006412);; Cellular Component: chloroplast (GO:0009507);; Cellular Component: cytosolic small ribosomal s…	K02981|1.22387e-49|fve:101310814|40S ribosomal protein S2-4-like; K02981 small subunit ribosomal protein S2e (A)	[J]	Translation, ribosomal structure and biogenesis	Methyl-CpG binding domain;; Methyl-CpG binding domain;; Ribosomal protein S5, N-terminal domain;; Methyl-CpG binding domain;; Ribosomal protein S5, N-terminal domain	40S ribosomal protein S2-4 GN=RPS2D OS=Arabidopsis thaliana (Mouse-ear cress) PE=2 SV=1	44	--	PREDICTED: 40S ribosomal protein S2-4-like [Fragaria vesca subsp. vesca]
c1030/f4p9/955		2.27385	0.916236	1.72211	3.92665	3.70927	5.74699	1.66784	1.32488	1.80531	5.26229	2.95496	4.00876	2.83407		[R]	General function prediction only	Molecular Function: copper ion binding (GO:0005507);; Molecular Function: GTP binding (GO:0005525);; Cellular Component: mitochondrion (GO:0005739);; Cellular Component: vacuole (GO:0005773);; Cellular Component: plasma membrane (GO:0005886);; Biological Process: small GTPase mediated signal transduction (GO:0007264);; Molecular Function: hydrolase activity (GO:0016787);; Biological Process: resp…	K07937|1.44111e-128|sita:101786167|ADP-ribosylation factor-like; K07937 ADP-ribosylation factor 1 (A)	[U]	Intracellular trafficking, secretion, and vesicular transport	ADP-ribosylation factor family;; Signal recognition particle receptor beta subunit;; Ras family;; Gtr1_RagA G protein conserved region;; Miro-like protein;; 50S ribosome-binding GTPase	ADP-ribosylation factor 1 OS=Oryza sativa subsp. japonica (Rice) PE=2 SV=3	1	--	ADP-ribosylation factor [Hyacinthus orientalis]
c10302/f1p3/2077		1.32852	3.38967	2.52053	2.62242	2.99925	1.0556	1.56759	1.85676	2.18005	2.3319	3.20438	3.13909	3.11662		--	--	--	--	--	--	--	BTB_POZ domain-containing protein At3g50780 GN=At3g50780 OS=Arabidopsis thaliana (Mouse-ear cress) PE=2 SV=1	1	--	PREDICTED: BTB_POZ domain-containing protein At3g50780-like [Elaeis guineensis]
c10303/f1p0/2422		0	0.0472079	0.108931	0.0451977	0.240511	0	0.0408974	0	0	27.0523	15.4195	13.145	12.0769		--	--	Molecular Function: sesquiterpene synthase activity (GO:0010334);; Biological Process: sesquiterpene biosynthetic process (GO:0051762);;	--	--	--	Terpene synthase, N-terminal domain;; Terpene synthase family, metal binding domain;; Terpene synthase family, metal binding domain;; Terpene synthase family, metal binding domain	Terpene synthase 10 GN=TPS10 OS=Ricinus communis (Castor bean) PE=2 SV=1	1	--	PREDICTED: terpene synthase 10-like [Musa acuminata subsp. malaccensis]
c10305/f1p49/5871		6.18351	4.49293	4.69417	5.04108	5.54577	5.19347	2.48956	3.35513	3.08081	6.10813	5.94142	5.72692	5.60772		--	--	--	K13162|0|pda:103712597|KH domain-containing protein At4g18375-like; K13162 poly(rC)-binding protein 2_3_4 (A)	[AR]	--	KH domain;; KH domain;; KH domain;; KH domain	KH domain-containing protein At4g18375 GN=At4g18375 OS=Arabidopsis thaliana (Mouse-ear cress) PE=2 SV=1	1	--	PREDICTED: LOW QUALITY PROTEIN: KH domain-containing protein At4g18375-like [Phoenix dactylifera]
c10307/f1p3/2069		126.878	145.394	82.9664	90.2195	249.617	307.412	232.132	388.093	458.743	190.305	187.02	184.076	209.317		--	--	Cellular Component: plasma membrane (GO:0005886);;	--	--	--	Protein of unknown function (DUF632);; Protein of unknown function (DUF632)	--	1	--	PREDICTED: uncharacterized protein LOC103971612 [Musa acuminata subsp. malaccensis]
c10309/f1p0/3894		4.72412	5.0389	2.85173	2.85572	1.73734	3.11614	1.94414	2.4182	2.14562	4.45843	2.90277	3.38244	3.45978		[R]	General function prediction only	Cellular Component: proteasome complex (GO:0000502);; Biological Process: embryo development ending in seed dormancy (GO:0009793);; Biological Process: leaf morphogenesis (GO:0009965);;	K03038|1.37874e-37|pxb:103949462|26S proteasome non-ATPase regulatory subunit 7 homolog A; K03038 26S proteasome regulatory subunit N8 (A)	[O]	Posttranslational modification, protein turnover, chaperones	--	26S proteasome non-ATPase regulatory subunit 7 homolog B GN=F11B9.19 OS=Arabidopsis thaliana (Mouse-ear cress) PE=1 SV=1	14	--	PREDICTED: 26S proteasome non-ATPase regulatory subunit 7 homolog A [Pyrus x bretschneideri]
c10309/f1p2/2106		23.041	0.798739	8.3593	5.68916	4.10877	2.0758	1.20697	1.54055	1.16569	1.63062	0.896656	1.26177	1.10775		--	--	--	--	--	--	--	--	1	--	PREDICTED: uncharacterized protein LOC103700210 [Phoenix dactylifera]
c1031/f4p1/925		0.637056	0.511427	4.29289	7.8293	12.2176	0	0.103879	0.09432	0	1.13429	0.545646	0.889344	0.567377		--	--	Molecular Function: protein tyrosine phosphatase activity (GO:0004725);; Biological Process: peptidyl-tyrosine dephosphorylation (GO:0035335);;	K18045|1.28248e-66|mtr:MTR_5g085300|Tyrosine specific protein phosphatase family protein; K18045 tyrosine-protein phosphatase SIW14 [EC:3.1.3.48] (A)	[V]	Defense mechanisms	Tyrosine phosphatase family	Probable tyrosine-protein phosphatase At1g05000 GN=At1g05000 OS=Arabidopsis thaliana (Mouse-ear cress) PE=1 SV=1	1	--	hypothetical protein PHAVU_008G214300g [Phaseolus vulgaris]
c10312/f1p3/2268		0.692948	0	0.924108	0.264752	0.1556	0.683126	1.4498	0.55009	0.274973	0.358521	0.376608	0.117665	0.611771		[E]	Amino acid transport and metabolism	Cellular Component: cytoplasm (GO:0005737);; Biological Process: L-phenylalanine catabolic process (GO:0006559);; Biological Process: cinnamic acid biosynthetic process (GO:0009800);; Molecular Function: phenylalanine ammonia-lyase activity (GO:0045548);;	K10775|0|mus:103983874|phenylalanine ammonia-lyase; K10775 phenylalanine ammonia-lyase [EC:4.3.1.24] (A)	[Q]	Secondary metabolites biosynthesis, transport and catabolism	Aromatic amino acid lyase;; Aromatic amino acid lyase;; Aromatic amino acid lyase	Phenylalanine ammonia-lyase 1 GN=PAL1 OS=Petroselinum crispum (Parsley) PE=1 SV=1	1	--	phenylalanine ammonia lyase [Lilium hybrid division I]
c10314/f1p0/2247		0	0.0920628	0.969669	0.50134	7.5884	0	0	0	0.0414273	0	0.0400022	0	0.0363658		--	--	Cellular Component: membrane (GO:0016020);; Molecular Function: oxidoreductase activity (GO:0016491);;	--	[PQ]	--	Ferric reductase like transmembrane component;; Ferric reductase NAD binding domain;; Oxidoreductase NAD-binding domain	Ferric reduction oxidase 2 GN=F22L4.12 OS=Arabidopsis thaliana (Mouse-ear cress) PE=1 SV=2	1	--	PREDICTED: ferric reduction oxidase 2-like [Musa acuminata subsp. malaccensis]
c10316/f1p0/5082		0.0572452	0.219266	0.193632	0.521452	0.372175	0.323282	0.21467	0.142269	0.173308	0.91564	1.13732	0.900747	0.724193		[I]	Lipid transport and metabolism	Molecular Function: catalytic activity (GO:0003824);;	K01853|2.25267e-37|mdm:103425750|cycloartenol synthase-like; K01853 cycloartenol synthase [EC:5.4.99.8] (A)	[I]	Lipid transport and metabolism	--	Beta-amyrin synthase GN=TTS1 OS=Solanum lycopersicum (Tomato) PE=1 SV=1	46	--	hypothetical protein EUGRSUZ_F04043 [Eucalyptus grandis]
c10318/f1p0/6270		0.588694	0.764696	0.55055	1.10192	0.883948	0.642061	0.553678	0.397963	0.511174	1.55388	1.15051	1.3199	1.16847		--	--	--	--	--	--	--	--	180	RNA processing and modification	PREDICTED: uncharacterized protein LOC104106847 [Nicotiana tomentosiformis]
c10320/f1p2/3380		0.406946	0.857047	0.760418	0.329541	0.368275	0.270979	1.10795	1.00563	0.635876	0.623867	2.08427	1.2077	1.88159		[H]	Coenzyme transport and metabolism	Molecular Function: pantothenate kinase activity (GO:0004594);; Molecular Function: ATP binding (GO:0005524);; Biological Process: coenzyme A biosynthetic process (GO:0015937);; Biological Process: phosphorylation (GO:0016310);;	K09680|0|pda:103711528|pantothenate kinase 2-like; K09680 type II pantothenate kinase [EC:2.7.1.33] (A)	[H]	Coenzyme transport and metabolism	Fumble;; Protein of unknown function DUF89;; Protein of unknown function DUF89	Pantothenate kinase 2 OS=Oryza sativa subsp. japonica (Rice) PE=2 SV=2	1	--	PREDICTED: pantothenate kinase 2-like isoform X1 [Elaeis guineensis]
c10322/f1p0/2334		21.6159	20.8934	32.4363	31.1792	28.8292	33.6094	16.8884	19.899	20.0279	36.177	21.5428	18.5437	17.4075		--	--	Cellular Component: cytoplasmic membrane-bounded vesicle (GO:0016023);;	--	--	--	Protein of unknown function (DUF1421)	--	1	--	PREDICTED: uncharacterized protein LOC103703781 [Phoenix dactylifera]
c10323/f1p0/5976		20.2608	8.89814	7.38051	7.12865	6.22385	19.1581	11.7722	13.9197	14.4035	16.3754	15.8758	16.6623	15.0412		--	--	--	--	--	--	--	--	--	--	--
c10323/f1p4/2110		0.420065	33.5945	0	0.17308	0.0406795	0.136547	0.263233	0.175106	0.0826978	5.57351	3.19092	2.73957	2.82997		[RTKL]	--	Molecular Function: protein serine_threonine kinase activity (GO:0004674);; Molecular Function: ATP binding (GO:0005524);; Cellular Component: cytosol (GO:0005829);; Biological Process: protein phosphorylation (GO:0006468);; Biological Process: signal transduction (GO:0007165);; Biological Process: response to abscisic acid (GO:0009737);;	K07198|4.54433e-134|pda:103715405|CBL-interacting protein kinase 5; K07198 5'-AMP-activated protein kinase, catalytic alpha subunit [EC:2.7.11.11] (A)	[T]	Signal transduction mechanisms	Protein kinase domain;; Protein tyrosine kinase	CBL-interacting protein kinase 5 OS=Oryza sativa subsp. japonica (Rice) PE=2 SV=1	1	--	PREDICTED: CBL-interacting protein kinase 5 isoform X1 [Phoenix dactylifera]
c10324/f1p1/2215		0	1.61757	0	0	0.0352589	1.19357	0.497252	0.473016	0.718599	0.602919	0.230131	0.0704695	0.145373		--	--	--	--	--	--	--	--	5	--	PREDICTED: proline-rich protein 4-like [Elaeis guineensis]
c10329/f1p0/5068		0.255544	0.172563	0.409141	0.321797	0.297651	0.346657	0.890494	0.684406	1.72531	0.393259	0.505171	0.377848	0.351171		[MU]	--	Cellular Component: Golgi trans cisterna (GO:0000138);; Molecular Function: protein binding (GO:0005515);; Cellular Component: cell wall (GO:0005618);; Cellular Component: nucleus (GO:0005634);; Cellular Component: vacuolar membrane (GO:0005774);; Molecular Function: glycogenin glucosyltransferase activity (GO:0008466);; Biological Process: pollen development (GO:0009555);; Biological Process: re…	K13379|1.71183e-27|pxb:103938442|UDP-arabinopyranose mutase 3-like; K13379 reversibly glycosylated polypeptide _ UDP-arabinopyranose mutase [EC:2.4.1.- 5.4.99.30] (A)	--	--	Reversibly glycosylated polypeptide;; PAN-like domain	UDP-arabinopyranose mutase 1 GN=RGP1 OS=Arabidopsis thaliana (Mouse-ear cress) PE=1 SV=1	1	--	putative reversibly glycosylated polypeptide , 3&apos;-partial [Oryza sativa Japonica Group]
c10331/f1p0/3215		0	0	0	1.88922	0	0	0	0	0	0	0	0	0		--	--	Biological Process: regulation of transcription, DNA-templated (GO:0006355);; Biological Process: transcription from RNA polymerase II promoter (GO:0006366);; Molecular Function: metal ion binding (GO:0046872);;	--	--	--	Fungal specific transcription factor domain;; Fungal Zn(2)-Cys(6) binuclear cluster domain	--	1	--	putative Transcriptional activator protein acu-15 [Marssonina brunnea f. sp. &apos;multigermtubi&apos; MB_m1]
c10333/f1p0/5991		0.292934	0.106154	0.162901	0.111666	0.221734	0.239048	0.783844	1.54164	1.18279	0.324534	0.362793	0.637289	0.485543		[J]	Translation, ribosomal structure and biogenesis	--	K14564|4.42707e-69|pda:103711705|nucleolar protein 56-like; K14564 nucleolar protein 56 (A)	[AJ]	--	Hsp90 protein;; Putative snoRNA binding domain;; Putative serine esterase (DUF676);; PPR repeat family;; PPR repeat;; PPR repeat;; Pentatricopeptide repeat domain	Probable nucleolar protein 5-2 GN=T12H1.2 OS=Arabidopsis thaliana (Mouse-ear cress) PE=2 SV=1	1	--	PREDICTED: nucleolar protein 56-like isoform X1 [Phoenix dactylifera]
c10335/f1p0/2131		0.599449	2.20159	0.531399	1.8319	2.80441	1.76576	0.694978	1.1352	0.339979	3.25534	2.00612	2.88087	2.89345		[E]	Amino acid transport and metabolism	Molecular Function: ornithine-oxo-acid transaminase activity (GO:0004587);; Cellular Component: mitochondrial matrix (GO:0005759);; Biological Process: ornithine catabolic process (GO:0006593);; Biological Process: fatty acid beta-oxidation (GO:0006635);; Biological Process: response to oxidative stress (GO:0006979);; Biological Process: peroxisome organization (GO:0007031);; Molecular Function: …	K00819|0|pda:103703725|ornithine aminotransferase, mitochondrial-like; K00819 ornithine--oxo-acid transaminase [EC:2.6.1.13] (A)	[E]	Amino acid transport and metabolism	Aminotransferase class-III;; Aminotransferase class I and II;; Aminotransferase class-III	Ornithine aminotransferase, mitochondrial (Precursor) GN=OSJNBa0038E17.15 OS=Oryza sativa subsp. japonica (Rice) PE=2 SV=1	3	--	PREDICTED: ornithine aminotransferase, mitochondrial-like [Phoenix dactylifera]
c10335/f1p0/5158		0.182954	0.309701	0.326632	0.543005	0.980029	0.334822	0.355296	0.378397	0.252893	0.485239	0.640337	0.647787	0.381108		--	--	Molecular Function: UTP:glucose-1-phosphate uridylyltransferase activity (GO:0003983);; Cellular Component: cytoplasm (GO:0005737);; Cellular Component: plasma membrane (GO:0005886);; Biological Process: metabolic process (GO:0008152);; Biological Process: pollen development (GO:0009555);; Biological Process: response to salt stress (GO:0009651);; Biological Process: cellular response to phosphat…	K00963|0|mus:103978691|UTP--glucose-1-phosphate uridylyltransferase-like; K00963 UTP--glucose-1-phosphate uridylyltransferase [EC:2.7.7.9] (A)	[G]	Carbohydrate transport and metabolism	UTP--glucose-1-phosphate uridylyltransferase	UTP--glucose-1-phosphate uridylyltransferase GN=UGPA OS=Musa acuminata (Banana) PE=2 SV=1	1	--	PREDICTED: UTP--glucose-1-phosphate uridylyltransferase-like [Musa acuminata subsp. malaccensis]
c10337/f1p4/2213		1.4663	0.151288	0.235596	0.0763707	0.0358006	0.583107	0.124401	0.952414	0.876296	0.499478	0.131546	0.119128	0.437568		[Z]	Cytoskeleton	Molecular Function: motor activity (GO:0003774);; Molecular Function: ATP binding (GO:0005524);; Cellular Component: myosin complex (GO:0016459);;	--	[Z]	Cytoskeleton	Myosin head (motor domain);; IQ calmodulin-binding motif	Myosin-1 GN=MZE19.1 OS=Arabidopsis thaliana (Mouse-ear cress) PE=1 SV=1	5	--	PREDICTED: myosin-1-like [Nelumbo nucifera]
c10340/f1p0/5206		2.67389	1.87689	1.07561	1.66974	1.69337	2.69535	1.75025	1.97378	1.25493	3.33139	1.62186	2.09713	1.61221		[H]	Coenzyme transport and metabolism	Biological Process: sulfur amino acid metabolic process (GO:0000096);; Cellular Component: mitochondrion (GO:0005739);; Biological Process: glycine catabolic process (GO:0006546);; Biological Process: unsaturated fatty acid biosynthetic process (GO:0006636);; Biological Process: oxidoreduction coenzyme metabolic process (GO:0006733);; Biological Process: cellular amino acid biosynthetic process (…	K09833|3.74164e-87|pda:103707082|probable homogentisate phytyltransferase 1, chloroplastic; K09833 homogentisate phytyltransferase _ homogentisate geranylgeranyltransferase [EC:2.5.1.115 2.5.1.116] (A)	[R]	General function prediction only	UbiA prenyltransferase family;; Reverse transcriptase (RNA-dependent DNA polymerase);; Reverse transcriptase (RNA-dependent DNA polymerase)	Probable homogentisate phytyltransferase 1, chloroplastic (Precursor) OS=Oryza sativa subsp. japonica (Rice) PE=2 SV=1	11	--	probable homogentisate phytyltransferase 1, chloroplastic [Elaeis guineensis]
c10342/f1p1/2301		0.511382	0.329012	0.457613	1.99513	1.97563	0.331102	0.327718	0.239625	0.195661	0.748708	1.07402	0.938448	0.516917		--	--	--	--	[O]	Posttranslational modification, protein turnover, chaperones	--	--	1	--	PREDICTED: zinc finger protein 598-like [Elaeis guineensis]
c10342/f2p7/3253		0.603527	0.797473	1.47548	1.00077	0.443553	1.71548	1.40385	1.7835	2.36139	0.834711	0.751397	0.614393	0.720537		[G]	Carbohydrate transport and metabolism	Cellular Component: endoplasmic reticulum (GO:0005783);; Cellular Component: chloroplast (GO:0009507);; Biological Process: unidimensional cell growth (GO:0009826);; Molecular Function: glucosidase activity (GO:0015926);; Biological Process: cellulose biosynthetic process (GO:0030244);; Molecular Function: carbohydrate binding (GO:0030246);; Biological Process: defense response to bacterium (GO:0…	K05546|0|mus:103990302|probable glucan 1,3-alpha-glucosidase; K05546 alpha 1,3-glucosidase [EC:3.2.1.84] (A)	[GMO]	--	Glycosyl hydrolases family 31	Probable glucan 1,3-alpha-glucosidase (Precursor) OS=Oryza sativa subsp. japonica (Rice) PE=3 SV=1	1	--	PREDICTED: probable glucan 1,3-alpha-glucosidase [Musa acuminata subsp. malaccensis]
c10342/f4p6/1221		5.22713	63.7078	0.608429	3.36158	8.53612	10.2862	8.7663	3.42	4.87519	9.52405	9.04074	8.07695	5.72114		[OC]	--	Biological Process: glycerol ether metabolic process (GO:0006662);; Molecular Function: electron carrier activity (GO:0009055);; Molecular Function: protein disulfide oxidoreductase activity (GO:0015035);; Biological Process: cell redox homeostasis (GO:0045454);;	--	[O]	Posttranslational modification, protein turnover, chaperones	Thioredoxin;; Thioredoxin-like	Thioredoxin-like protein CDSP32, chloroplastic (Precursor) GN=CDSP32 OS=Arabidopsis thaliana (Mouse-ear cress) PE=1 SV=1	5	--	PREDICTED: thioredoxin-like protein CDSP32, chloroplastic [Nelumbo nucifera]
c10343/f1p2/5115		8.30865	6.87346	6.51236	8.55138	3.87763	9.0564	8.16334	6.88105	6.37053	9.71862	9.62028	8.71295	8.88288		--	--	Molecular Function: ATP binding (GO:0005524);; Molecular Function: transferase activity (GO:0016740);; Molecular Function: nucleoside-triphosphatase activity (GO:0017111);; Molecular Function: nucleotide phosphatase activity (GO:0019204);;	K06928|1.04e-11|sbi:SORBI_01g048330|SORBIDRAFT_01g048330, Sb01g048330; hypothetical protein; K06928 nucleoside-triphosphatase [EC:3.6.1.15] (A)	--	--	NTPase;; NACHT domain;; Magnesium chelatase, subunit ChlI	--	1	--	hypothetical protein SORBIDRAFT_01g048330 [Sorghum bicolor]
c10346/f1p0/2294		0	0	1.79668	12.6705	0.292493	0	0	0	0	0	0	0	0		--	--	--	--	--	--	bZIP transcription factor	--	1	--	bZIP transcription factor [Marssonina brunnea f. sp. &apos;multigermtubi&apos; MB_m1]
c10347/f1p7/2004		72.3815	31.9731	74.2183	43.7016	26.7201	63.6015	59.8371	84.3572	82.806	26.9626	25.4917	27.966	31.1486		[C]	Energy production and conversion	Cellular Component: mitochondrial proton-transporting ATP synthase complex, catalytic core F(1) (GO:0000275);; Molecular Function: ATP binding (GO:0005524);; Biological Process: ATP catabolic process (GO:0006200);; Biological Process: ATP synthesis coupled proton transport (GO:0015986);; Biological Process: ATP hydrolysis coupled proton transport (GO:0015991);; Molecular Function: proton-transpor…	K02133|0|sita:101763014|uncharacterized LOC101763014; K02133 F-type H+-transporting ATPase subunit beta [EC:3.6.3.14] (A)	[C]	Energy production and conversion	ATP synthase alpha_beta family, nucleotide-binding domain;; ATP synthase alpha_beta family, beta-barrel domain;; ATP synthase F1 beta subunit;; ATP synthase alpha_beta chain, C terminal domain	ATP synthase subunit beta, mitochondrial (Precursor) GN=ATPB OS=Nicotiana plumbaginifolia (Leadwort-leaved tobacco) PE=1 SV=1	1	--	PREDICTED: uncharacterized protein LOC101763014 [Setaria italica]
c10347/f3p0/1217		0	0.211132	4.15927	30.4282	0.347216	0	0.829727	1.04691	12.8245	0.0794126	0.163483	0	0.201431		--	--	--	--	--	--	Leucine rich repeat N-terminal domain;; Leucine Rich Repeat;; Leucine Rich repeats (2 copies);; Leucine rich repeat;; Leucine rich repeat;; Leucine Rich repeat	Polygalacturonase inhibitor 1 (Precursor) GN=PGIP1 OS=Arabidopsis thaliana (Mouse-ear cress) PE=2 SV=1	6	--	PREDICTED: polygalacturonase inhibitor-like [Nicotiana sylvestris]
c10348/f1p0/2181		1.53129	9.14757	24.0676	7.80595	11.1896	6.76402	4.78626	3.60902	3.77392	37.0824	38.8225	32.9412	56.6566		--	--	Molecular Function: hydrolase activity (GO:0016787);;	--	[IOT]	--	--	--	1	--	PREDICTED: uncharacterized protein LOC105041093 [Elaeis guineensis]
c10348/f2p2/1241		1.11114	20.8061	0	0.079797	0.905841	2.63057	2.09326	1.18747	0.434945	1.73853	1.79773	0.984479	1.61649		--	--	Molecular Function: catalytic activity (GO:0003824);; Biological Process: pentose-phosphate shunt (GO:0006098);; Cellular Component: chloroplast thylakoid membrane (GO:0009535);; Biological Process: photosynthetic electron transport in photosystem I (GO:0009773);; Biological Process: myo-inositol hexakisphosphate biosynthetic process (GO:0010264);; Cellular Component: NAD(P)H dehydrogenase comple…	--	--	--	--	--	1	--	PREDICTED: uncharacterized protein LOC103720560 [Phoenix dactylifera]
c10349/f1p0/6361		0.847454	0.783871	0.753188	1.21952	0.935013	0.808187	0.869333	0.930572	0.807486	1.25729	1.65253	1.61168	1.83061		--	--	Biological Process: metabolic process (GO:0008152);; Molecular Function: transferase activity (GO:0016740);;	--	--	--	--	--	2	--	PREDICTED: uncharacterized protein LOC100245135 [Vitis vinifera]
c1035/f4p4/901		35.5678	43.1638	49.5415	121.38	68.9715	62.87	69.5173	88.3781	116.873	62.1521	52.3329	58.8477	50.5064		--	--	--	--	[R]	General function prediction only	Leucine Rich repeats (2 copies);; Leucine Rich Repeat;; Leucine rich repeat N-terminal domain;; Leucine rich repeat;; Leucine Rich repeat	Somatic embryogenesis receptor kinase 1 (Precursor) OS=Arabidopsis thaliana (Mouse-ear cress) PE=1 SV=2	26	--	PREDICTED: somatic embryogenesis receptor kinase 2-like [Phoenix dactylifera]
c10352/f1p0/2133		0	0	1.23144	0.408919	0	0	0	0	0	0	0	0	0		--	--	Molecular Function: 2-alkenal reductase [NAD(P)] activity (GO:0032440);; Molecular Function: protein dimerization activity (GO:0046983);; Biological Process: oxidation-reduction process (GO:0055114);;	--	--	--	--	Transcription factor bHLH25 GN=T28I19.130 OS=Arabidopsis thaliana (Mouse-ear cress) PE=2 SV=2	1	--	PREDICTED: transcription factor bHLH18-like [Musa acuminata subsp. malaccensis]
c10353/f1p0/2297		0.0857276	0.306359	0.831591	0.615029	0.909595	0.22502	0.33032	0.366754	0.591086	0.396069	0.831764	0.681124	0.573489		--	--	--	K08245|1.51047e-21|zma:103643478|aspartic proteinase oryzasin-1-like; K08245 phytepsin [EC:3.4.23.40] (A)	[O]	Posttranslational modification, protein turnover, chaperones	--	Aspartic proteinase oryzasin-1 (Precursor) GN=OJ1781_H11.11 OS=Oryza sativa subsp. japonica (Rice) PE=2 SV=2	39	--	hypothetical protein ZEAMMB73_941917 [Zea mays]
c10357/f1p3/2189		0.0889684	0.117715	0.622308	0.257312	0.0784228	0	0	0	0	0	0	0	0		[C]	Energy production and conversion	Cellular Component: extracellular space (GO:0005615);; Molecular Function: UDP-N-acetylmuramate dehydrogenase activity (GO:0008762);; Biological Process: cytokinin metabolic process (GO:0009690);; Cellular Component: cytoplasmic membrane-bounded vesicle (GO:0016023);; Molecular Function: cytokinin dehydrogenase activity (GO:0019139);; Biological Process: electron transport chain (GO:0022900);; Bi…	K00279|0|mus:103984521|cytokinin dehydrogenase 3-like; K00279 cytokinin dehydrogenase [EC:1.5.99.12] (A)	[C]	Energy production and conversion	Cytokinin dehydrogenase 1, FAD and cytokinin binding;; FAD binding domain	Cytokinin dehydrogenase 3 (Precursor) OS=Oryza sativa subsp. japonica (Rice) PE=2 SV=1	1	--	PREDICTED: cytokinin dehydrogenase 3-like [Elaeis guineensis]
c1036/f7p32/2275		0.388078	0.260109	0.656851	0.222048	0.227675	0.334886	1.32856	1.14291	1.40891	0.47185	0.533489	0.0462797	0.492104		--	--	Cellular Component: Golgi apparatus (GO:0005794);; Cellular Component: integral component of membrane (GO:0016021);; Cellular Component: cytoplasmic membrane-bounded vesicle (GO:0016023);;	K17087|0|pda:103719960|transmembrane 9 superfamily member 3-like; K17087 transmembrane 9 superfamily member 3 (A)	[U]	Intracellular trafficking, secretion, and vesicular transport	Endomembrane protein 70	Transmembrane 9 superfamily member 1 {ECO:0000305} (Precursor) OS=Arabidopsis thaliana (Mouse-ear cress) PE=1 SV=1	1	--	PREDICTED: transmembrane 9 superfamily member 1 isoform X1 [Elaeis guineensis]
c10361/f1p0/5816		0.560684	0.305177	0.840247	0.765616	1.27512	0.756359	0.341345	0.40291	0.383045	1.00929	0.945869	0.824427	0.814203		[P]	Inorganic ion transport and metabolism	Molecular Function: magnesium ion binding (GO:0000287);; Molecular Function: phospholipid-translocating ATPase activity (GO:0004012);; Molecular Function: ATP binding (GO:0005524);; Biological Process: cation transport (GO:0006812);; Biological Process: phospholipid transport (GO:0015914);; Cellular Component: integral component of membrane (GO:0016021);; Molecular Function: cation-transporting A…	K01530|0|pda:103709566|putative phospholipid-transporting ATPase 4; K01530 phospholipid-translocating ATPase [EC:3.6.3.1] (A)	[R]	General function prediction only	haloacid dehalogenase-like hydrolase;; E1-E2 ATPase;; haloacid dehalogenase-like hydrolase;; Putative hydrolase of sodium-potassium ATPase alpha subunit	Putative phospholipid-transporting ATPase 5 GN=ALA5 OS=Arabidopsis thaliana (Mouse-ear cress) PE=3 SV=1	3	--	PREDICTED: putative phospholipid-transporting ATPase 4 [Phoenix dactylifera]
c10363/f1p2/3724		0.0788364	0.630349	0.0784437	0.191005	0.183214	0.204363	0.328476	0.262461	0.473752	0.245411	0.477806	0.563263	0.462895		--	--	--	K17710|6.43593e-158|mus:103988012|pentatricopeptide repeat-containing protein At5g02860; K17710 pentatricopeptide repeat domain-containing protein 1 (A)	[R]	General function prediction only	PPR repeat family;; PPR repeat;; Pentatricopeptide repeat domain;; PPR repeat;; PPR repeat family;; PPR repeat;; PPR repeat;; Pentatricopeptide repeat domain;; Tetratricopeptide repeat;; Ubiquitin carboxyl-terminal hydrolase;; Bromodomain	Pentatricopeptide repeat-containing protein At5g02860 GN=At5g02860 OS=Arabidopsis thaliana (Mouse-ear cress) PE=2 SV=1	1	--	PREDICTED: pentatricopeptide repeat-containing protein At5g02860 [Musa acuminata subsp. malaccensis]
c10367/f1p0/5985		0.943607	0.986782	0.450745	0.747753	0.278658	1.11057	0.537299	0.518737	0.615942	1.25373	1.35834	0.98504	1.19446		--	--	Cellular Component: intracellular (GO:0005622);; Molecular Function: ligase activity (GO:0016874);; Biological Process: cellular macromolecule biosynthetic process (GO:0034645);; Biological Process: cellular protein metabolic process (GO:0044267);; Biological Process: single-organism process (GO:0044699);; Biological Process: nucleic acid metabolic process (GO:0090304);; Molecular Function: organ…	--	[R]	General function prediction only	Reverse transcriptase (RNA-dependent DNA polymerase)	Putative ribonuclease H protein At1g65750 GN=At1g65750 OS=Arabidopsis thaliana (Mouse-ear cress) PE=3 SV=1	588	--	hypothetical protein PRUPE_ppa019748mg, partial [Prunus persica]
c10368/f1p6/2395		6.64638	0.395048	4.11858	0.706028	0.855323	10.8591	5.82348	9.8202	8.14406	3.80157	3.16601	3.4076	3.41865		--	--	--	--	--	--	Protein of unknown function (DUF1336)	--	2	--	PREDICTED: uncharacterized protein LOC105057775 [Elaeis guineensis]
c10369/f1p0/2327		2.20534	1.56826	4.04825	2.64318	1.4367	4.54677	2.93331	2.85963	2.47401	3.50815	4.4491	3.59498	3.93582		--	--	Molecular Function: phospholipid binding (GO:0005543);; Cellular Component: membrane (GO:0016020);; Cellular Component: cytoplasmic part (GO:0044444);;	--	[TU]	--	ANTH domain;; ENTH domain	Putative clathrin assembly protein At1g03050 GN=At1g03050 OS=Arabidopsis thaliana (Mouse-ear cress) PE=2 SV=1	1	--	PREDICTED: putative clathrin assembly protein At2g25430 [Phoenix dactylifera]
c10371/f1p0/2068		7.90177	3.67372	4.16797	6.68562	8.67365	6.16505	4.52582	5.89126	4.83334	7.35427	11.0484	11.5058	10.0677		[R]	General function prediction only	--	K13091|0|pda:103701237|RNA-binding protein 39-like; K13091 RNA-binding protein 39 (A)	[K]	Transcription	RNA recognition motif. (a.k.a. RRM, RBD, or RNP domain);; RNA recognition motif (a.k.a. RRM, RBD, or RNP domain);; RNA recognition motif. (a.k.a. RRM, RBD, or RNP domain);; linker between RRM2 and RRM3 domains in RBM39 protein	Splicing factor U2af large subunit B GN=U2AF65B OS=Nicotiana plumbaginifolia (Leadwort-leaved tobacco) PE=2 SV=1	72	--	PREDICTED: RNA-binding protein 39-like [Phoenix dactylifera]
c10371/f1p0/3273		0.747648	0.484285	1.16563	2.03034	3.75258	0.751849	1.18318	1.29689	1.2219	0.416529	1.59306	1.77845	1.59692		[J]	Translation, ribosomal structure and biogenesis	Molecular Function: RNA 7-methylguanosine cap binding (GO:0000340);; Molecular Function: translation initiation factor activity (GO:0003743);; Cellular Component: nucleus (GO:0005634);; Cellular Component: cytosol (GO:0005829);; Biological Process: translational initiation (GO:0006413);; Biological Process: negative regulation of defense response to virus (GO:0050687);;	K03259|5.43155e-50|mus:103982767|eukaryotic translation initiation factor isoform 4E-2-like; K03259 translation initiation factor 4E (A)	[J]	Translation, ribosomal structure and biogenesis	Eukaryotic initiation factor 4E	Eukaryotic translation initiation factor isoform 4E-2 GN=OSJNBa0006L06.9 OS=Oryza sativa subsp. japonica (Rice) PE=2 SV=2	1	--	PREDICTED: eukaryotic translation initiation factor isoform 4E-2-like [Nelumbo nucifera]
c10372/f1p0/3170		1.25763	0.427003	0.382394	0.989865	0.803206	0.301835	0.48136	0.494537	1.01524	0.774267	0.554055	0.60995	0.465602		--	--	Cellular Component: nuclear pore (GO:0005643);; Cellular Component: nucleolus (GO:0005730);; Biological Process: transport (GO:0006810);;	K14309|0|pda:103699895|uncharacterized protein At2g41620-like; K14309 nuclear pore complex protein Nup93 (A)	[D]	Cell cycle control, cell division, chromosome partitioning	Nup93_Nic96;; Nup93_Nic96	Nuclear pore complex protein NUP93A {ECO:0000303|PubMed:21189294} OS=Arabidopsis thaliana (Mouse-ear cress) PE=1 SV=2	1	--	PREDICTED: uncharacterized protein At2g41620-like [Phoenix dactylifera]
c10377/f1p1/2174		0.450539	1.39611	0.792524	2.29381	1.0505	1.10835	1.12822	0.957318	1.34217	1.19464	1.18855	0.963679	0.944125		--	--	--	--	--	--	--	--	--	--	--
c1038/f4p1/922		29.1349	53.6873	34.9293	40.2283	37.6937	32.8871	42.5815	33.227	31.2927	59.3282	51.6223	60.4939	51.5844		--	--	--	--	--	--	Stress-induced protein Di19, C-terminal;; Drought induced 19 protein (Di19), zinc-binding	Protein DEHYDRATION-INDUCED 19 homolog 2 OS=Oryza sativa subsp. japonica (Rice) PE=2 SV=2	1	--	PREDICTED: protein DEHYDRATION-INDUCED 19 homolog 2-like [Phoenix dactylifera]
c10380/f1p0/2052		2.06118	2.63164	0.564499	0.64111	0.995351	3.08251	2.09678	2.06891	1.74557	2.23982	1.75372	2.00454	1.15433		--	--	Cellular Component: mitochondrion (GO:0005739);; Biological Process: glucose metabolic process (GO:0006006);; Biological Process: oxidation-reduction process (GO:0055114);;	K00036|1.02326e-172|obr:102714390|glucose-6-phosphate 1-dehydrogenase, chloroplastic-like; K00036 glucose-6-phosphate 1-dehydrogenase [EC:1.1.1.49] (A)	[G]	Carbohydrate transport and metabolism	Glucose-6-phosphate dehydrogenase, NAD binding domain;; Glucose-6-phosphate dehydrogenase, NAD binding domain;; Glucose-6-phosphate dehydrogenase, C-terminal domain;; Glucose-6-phosphate dehydrogenase, C-terminal domain;; Glucose-6-phosphate dehydrogenase, C-terminal domain	Glucose-6-phosphate 1-dehydrogenase, chloroplastic (Precursor) OS=Solanum tuberosum (Potato) PE=1 SV=1	1	--	PREDICTED: glucose-6-phosphate 1-dehydrogenase, chloroplastic-like [Elaeis guineensis]
c10380/f1p1/5121		0.633097	1.31068	1.17524	1.47953	0.30813	0.599418	0.774206	1.06974	2.2273	0.600861	0.581508	0.686428	0.865041		[C]	Energy production and conversion	Molecular Function: citrate (Si)-synthase activity (GO:0004108);; Biological Process: tricarboxylic acid cycle (GO:0006099);; Biological Process: cellular carbohydrate metabolic process (GO:0044262);;	K01647|2.19266e-29|mdm:103438352|citrate synthase, mitochondrial-like; K01647 citrate synthase [EC:2.3.3.1] (A)	[C]	Energy production and conversion	--	Citrate synthase 4, mitochondrial (Precursor) GN=CSY4 OS=Arabidopsis thaliana (Mouse-ear cress) PE=1 SV=3	1	--	PREDICTED: citrate synthase, mitochondrial-like [Malus domestica]
c10381/f1p1/6445		0.927228	1.49288	1.27261	16.3332	5.33899	0.606962	0.444468	0.647378	0.634835	2.39355	1.83082	2.20204	1.78814		--	--	--	--	--	--	gag-polypeptide of LTR copia-type	--	--	--	PREDICTED: uncharacterized protein LOC103987145 [Musa acuminata subsp. malaccensis]
c10381/f1p7/3258		0	0	0.0433363	0.0309678	0	0.365862	0.0569963	0.0539931	0	0	0	0.0566172	0		[M]	Cell wall_membrane_envelope biogenesis	Cellular Component: plasma membrane (GO:0005886);; Molecular Function: zinc ion binding (GO:0008270);; Cellular Component: integral component of membrane (GO:0016021);; Molecular Function: cellulose synthase (UDP-forming) activity (GO:0016760);; Biological Process: cellulose biosynthetic process (GO:0030244);;	K10999|0|mus:103973182|probable cellulose synthase A catalytic subunit 5 [UDP-forming]; K10999 cellulose synthase A [EC:2.4.1.12] (A)	--	--	Cellulose synthase;; Glycosyl transferase family group 2;; Glycosyltransferase like family 2;; Cellulose synthase	Probable cellulose synthase A catalytic subunit 5 [UDP-forming] OS=Oryza sativa subsp. japonica (Rice) PE=2 SV=1	1	--	PREDICTED: probable cellulose synthase A catalytic subunit 5 [UDP-forming] [Musa acuminata subsp. malaccensis]
c10382/f2p1/2070		0.094083	0.0999348	0.312029	1.05263	0.712395	0.100095	0.271451	0.224903	0.256305	0.353933	0.812706	0.434499	0.355034		[E]	Amino acid transport and metabolism	Biological Process: amino acid transmembrane transport (GO:0003333);; Cellular Component: mitochondrion (GO:0005739);; Cellular Component: plasma membrane (GO:0005886);; Cellular Component: plant-type vacuole membrane (GO:0009705);; Molecular Function: amino acid transmembrane transporter activity (GO:0015171);; Cellular Component: integral component of membrane (GO:0016021);;	K13863|0|pda:103708306|cationic amino acid transporter 3, mitochondrial-like; K13863 solute carrier family 7 (cationic amino acid transporter), member 1 (A)	[E]	Amino acid transport and metabolism	Amino acid permease;; Amino acid permease;; Amino acid permease;; Amino acid permease;; C-terminus of AA_permease	Cationic amino acid transporter 2, vacuolar GN=CAT2 OS=Arabidopsis thaliana (Mouse-ear cress) PE=2 SV=1	12	--	PREDICTED: cationic amino acid transporter 2, vacuolar-like isoform X2 [Phoenix dactylifera]
c10383/f1p0/3367		2.54361	1.35663	2.62364	4.84565	5.8671	5.01122	2.27341	4.39187	3.36132	4.74301	6.50338	5.91637	7.43386		--	--	--	--	--	--	--	--	--	--	--
c10383/f1p3/2370		16.4909	5.21806	12.8814	4.65626	6.59232	22.6201	19.9005	28.0848	27.0643	5.89006	4.06426	3.45184	6.20021		--	--	Cellular Component: mitochondrion (GO:0005739);; Cellular Component: membrane (GO:0016020);;	--	[S]	Function unknown	--	--	7	--	PREDICTED: uncharacterized protein SLP1-like [Elaeis guineensis]
c10384/f1p0/5436		5.47277	4.46808	0.141768	2.37329	8.85618	4.67915	1.34543	1.46703	1.85836	7.40685	4.69464	4.46055	6.36832		[E]	Amino acid transport and metabolism	Molecular Function: lyase activity (GO:0016829);;	K01755|1.08994e-20|sot:102578683|argininosuccinate lyase, chloroplastic-like; K01755 argininosuccinate lyase [EC:4.3.2.1] (A)	[E]	Amino acid transport and metabolism	--	Argininosuccinate lyase, chloroplastic (Precursor) GN=At5g10920 OS=Arabidopsis thaliana (Mouse-ear cress) PE=1 SV=1	1	--	PREDICTED: argininosuccinate lyase, chloroplastic-like [Nicotiana sylvestris]
c10390/f1p0/2067		0	0	13.8567	3.79034	0.363538	0.131465	0	0	0	0.258934	0.0515468	0	0		[RTKL]	--	--	--	[T]	Signal transduction mechanisms	Protein tyrosine kinase;; Protein kinase domain	Probable LRR receptor-like serine_threonine-protein kinase At5g37450 (Precursor) GN=At5g37450 OS=Arabidopsis thaliana (Mouse-ear cress) PE=2 SV=1	15	--	PREDICTED: putative serine_threonine-protein kinase isoform X2 [Phoenix dactylifera]
c10390/f1p0/5319		2.23608	2.80991	1.51366	5.15882	2.44709	3.19186	2.92526	2.43809	2.40378	9.64838	8.35025	8.13665	6.74736		[R]	General function prediction only	Cellular Component: nucleus (GO:0005634);; Cellular Component: cytosol (GO:0005829);; Cellular Component: plasma membrane (GO:0005886);; Biological Process: response to heat (GO:0009408);; Biological Process: response to high light intensity (GO:0009644);; Biological Process: response to hydrogen peroxide (GO:0042542);; Biological Process: response to cadmium ion (GO:0046686);;	K09553|3.01221e-85|pda:103712179|hsp70-Hsp90 organizing protein 3; K09553 stress-induced-phosphoprotein 1 (A)	[R]	General function prediction only	PPR repeat;; PPR repeat family;; PPR repeat;; Tetratricopeptide repeat;; TPR repeat;; Adaptin N terminal region	Hsp70-Hsp90 organizing protein GN=HOP OS=Triticum aestivum (Wheat) PE=1 SV=1	1	--	predicted protein [Hordeum vulgare subsp. vulgare]
c10392/f1p12/2187		0	0	1.53996	6.48895	0.381741	0	0	0	0	0	0.0410996	0.108604	0.0373173		[M]	Cell wall_membrane_envelope biogenesis	Cellular Component: membrane (GO:0016020);; Molecular Function: transferase activity, transferring glycosyl groups (GO:0016757);; Cellular Component: cell part (GO:0044464);;	--	--	--	Cellulose synthase;; Glycosyltransferase like family 2	Cellulose synthase-like protein E6 GN=P0556A05.32 OS=Oryza sativa subsp. japonica (Rice) PE=2 SV=1	1	--	PREDICTED: cellulose synthase-like protein E6 [Musa acuminata subsp. malaccensis]
c10397/f1p3/2260		5.44315	6.61333	3.28388	2.71547	2.27867	4.02311	4.41261	3.83065	3.09744	5.29883	4.94424	4.80047	4.21542		[L]	Replication, recombination and repair	Molecular Function: nucleic acid binding (GO:0003676);; Molecular Function: fructose-bisphosphate aldolase activity (GO:0004332);; Molecular Function: ATP binding (GO:0005524);; Biological Process: glycolytic process (GO:0006096);; Molecular Function: ATP-dependent helicase activity (GO:0008026);;	K14442|0|pda:103722537|ATP-dependent RNA helicase DHX36; K14442 ATP-dependent RNA helicase DHX36 [EC:3.6.4.13] (A)	[A]	RNA processing and modification	Helicase associated domain (HA2);; Oligonucleotide_oligosaccharide-binding (OB)-fold;; Helicase conserved C-terminal domain;; Double-stranded RNA binding motif	Probable pre-mRNA-splicing factor ATP-dependent RNA helicase GN=At2g47250 OS=Arabidopsis thaliana (Mouse-ear cress) PE=2 SV=1	2	--	PREDICTED: ATP-dependent RNA helicase DHX36 [Elaeis guineensis]
c10399/f1p0/5826		0	0	0.0607672	0.66782	0	0	0	0	0	0	0	0	0		--	--	--	--	[I]	Lipid transport and metabolism	Domain of unknown function (DUF1943);; von Willebrand factor type D domain;; Lipoprotein amino terminal region;; von Willebrand factor type D domain	--	5	--	--
c10401/f1p0/5387		1.56775	3.39629	1.60844	2.59611	1.76821	2.50605	1.91541	1.60848	1.27647	3.75475	3.45911	3.87725	4.18769		--	--	Molecular Function: binding (GO:0005488);; Molecular Function: transferase activity, transferring phosphorus-containing groups (GO:0016772);;	--	[R]	General function prediction only	zinc-binding in reverse transcriptase	Uncharacterized mitochondrial protein AtMg00310 GN=AtMg00310 OS=Arabidopsis thaliana (Mouse-ear cress) PE=4 SV=1	424	--	hypothetical protein VITISV_009132 [Vitis vinifera]
c10401/f1p1/2087		4.70718	16.7263	3.23342	4.63328	5.68687	9.21815	4.97197	1.21032	1.89301	12.205	5.71376	7.46983	4.52602		[G]	Carbohydrate transport and metabolism	Molecular Function: alpha,alpha-trehalose-phosphate synthase (UDP-forming) activity (GO:0003825);; Molecular Function: trehalose-phosphatase activity (GO:0004805);; Biological Process: trehalose biosynthetic process (GO:0005992);;	K16055|0|pda:103706802|alpha,alpha-trehalose-phosphate synthase [UDP-forming] 6-like; K16055 trehalose 6-phosphate synthase_phosphatase [EC:2.4.1.15 3.1.3.12] (A)	[G]	Carbohydrate transport and metabolism	Glycosyltransferase family 20;; Trehalose-phosphatase;; haloacid dehalogenase-like hydrolase	Alpha,alpha-trehalose-phosphate synthase [UDP-forming] 6 GN=TPS6 OS=Arabidopsis thaliana (Mouse-ear cress) PE=1 SV=2	4	--	PREDICTED: alpha,alpha-trehalose-phosphate synthase [UDP-forming] 6-like isoform X1 [Phoenix dactylifera]
c10403/f1p0/3107		3.99168	2.8805	5.98226	3.73533	4.45853	5.45323	2.19319	1.57208	1.72482	4.11028	2.508	3.14981	3.94836		--	--	--	K07195|6.66268e-140|pda:103702815|exocyst complex component EXO70A1-like; K07195 exocyst complex component 7 (A)	[U]	Intracellular trafficking, secretion, and vesicular transport	Exo70 exocyst complex subunit	Exocyst complex component EXO70A1 GN=EXO70A1 OS=Arabidopsis thaliana (Mouse-ear cress) PE=1 SV=1	2	--	PREDICTED: exocyst complex component EXO70A1-like [Phoenix dactylifera]
c10403/f1p0/5149		2.89384	1.51131	1.01348	4.31435	1.43127	5.39043	1.84479	1.29478	1.06996	7.31412	5.96586	6.46547	5.10689		--	--	--	--	--	--	--	--	--	--	--
c10406/f1p1/2051		7.53749	1.20145	1.90847	0.758579	2.45098	2.86061	5.70007	4.8604	3.8638	1.03898	1.33606	1.08182	0.83916		[C]	Energy production and conversion	Molecular Function: oxidoreductase activity, acting on the aldehyde or oxo group of donors, NAD or NADP as acceptor (GO:0016620);; Biological Process: oxidation-reduction process (GO:0055114);;	K12355|0|pda:103720725|aldehyde dehydrogenase family 2 member C4; K12355 coniferyl-aldehyde dehydrogenase [EC:1.2.1.68] (A)	[C]	Energy production and conversion	Aldehyde dehydrogenase family	Aldehyde dehydrogenase family 2 member C4 GN=MOB24.3 OS=Arabidopsis thaliana (Mouse-ear cress) PE=1 SV=2	16	--	PREDICTED: aldehyde dehydrogenase family 2 member C4 isoform X1 [Phoenix dactylifera]
c10407/f1p1/6096		1.85036	4.50305	0.643955	0.822531	1.39576	1.16368	1.8668	1.87863	2.0519	0.903307	1.43915	1.31519	1.16951		--	--	Molecular Function: nucleic acid binding (GO:0003676);; Molecular Function: ionotropic glutamate receptor activity (GO:0004970);; Molecular Function: extracellular-glutamate-gated ion channel activity (GO:0005234);; Biological Process: ion transport (GO:0006811);; Biological Process: DNA integration (GO:0015074);; Cellular Component: integral component of membrane (GO:0016021);; Molecular Functio…	--	[R]	General function prediction only	gag-polypeptide of LTR copia-type;; gag-polypeptide of LTR copia-type;; Integrase core domain;; GAG-pre-integrase domain;; Zinc knuckle	Endonuclease OS=Nicotiana tabacum (Common tobacco) PE=2 SV=1	5	--	hypothetical protein VITISV_035336 [Vitis vinifera]
c1041/f4p3/864		536.533	211.425	297.739	348.647	328.458	316.253	287.958	404.902	394.52	185.764	198.456	192.662	195.538		[J]	Translation, ribosomal structure and biogenesis	Molecular Function: structural constituent of ribosome (GO:0003735);; Cellular Component: cell wall (GO:0005618);; Cellular Component: nucleolus (GO:0005730);; Cellular Component: plasma membrane (GO:0005886);; Biological Process: translation (GO:0006412);; Cellular Component: chloroplast (GO:0009507);; Cellular Component: small ribosomal subunit (GO:0015935);; Molecular Function: rRNA binding (G…	K02997|4.73731e-124|fve:101295733|40S ribosomal protein S9-2-like; K02997 small subunit ribosomal protein S9e (A)	[J]	Translation, ribosomal structure and biogenesis	Ribosomal protein S4_S9 N-terminal domain;; S4 domain	40S ribosomal protein S9-2 GN=RPS9C OS=Arabidopsis thaliana (Mouse-ear cress) PE=2 SV=1	1	--	PREDICTED: 40S ribosomal protein S9-2-like [Fragaria vesca subsp. vesca]
c10411/f1p16/2282		0.430336	0.88449	0.732541	0.221367	0.324044	1.06357	1.75562	1.85791	1.90943	0.427861	0.363901	0.301494	0.848409		--	--	Cellular Component: endosome (GO:0005768);; Cellular Component: Golgi apparatus (GO:0005794);; Cellular Component: trans-Golgi network (GO:0005802);; Molecular Function: methyltransferase activity (GO:0008168);; Biological Process: response to desiccation (GO:0009269);; Biological Process: response to cold (GO:0009409);; Biological Process: response to salt stress (GO:0009651);; Biological Proces…	--	--	--	Putative S-adenosyl-L-methionine-dependent methyltransferase;; Methyltransferase domain	Probable methyltransferase PMT21 GN=ERD3 OS=Arabidopsis thaliana (Mouse-ear cress) PE=2 SV=1	1	--	PREDICTED: probable methyltransferase PMT20 isoform X1 [Phoenix dactylifera]
c10413/f1p2/3273		12.9046	3.5972	3.24525	7.95333	17.5173	5.80444	4.96285	5.4922	4.0284	5.88856	7.2723	6.64965	6.14636		--	--	Molecular Function: nucleic acid binding (GO:0003676);; Molecular Function: RNA-DNA hybrid ribonuclease activity (GO:0004523);;	--	--	--	Caulimovirus viroplasmin	--	6	--	PREDICTED: uncharacterized protein LOC103703834 isoform X3 [Phoenix dactylifera]
c10419/f1p0/2224		6.53647	46.3186	0.656272	0.406613	1.00286	5.15868	6.10457	5.53388	5.9723	3.75565	3.12496	4.27427	4.22159		--	--	--	--	--	--	--	--	21	--	PREDICTED: uncharacterized protein LOC103442633 [Malus domestica]
c1042/f12p10/1664		8.91258	16.6423	8.11523	13.6388	14.3934	9.40013	8.11971	8.16537	6.5426	17.3396	16.406	17.0296	16.3302		--	--	--	--	--	--	--	--	1	--	PREDICTED: uncharacterized protein LOC105052714 [Elaeis guineensis]
c10421/f1p0/2073		27.4232	1.77295	9.83379	3.18264	4.2993	2.60097	1.49179	1.86668	2.13594	1.03286	0.968284	0.875139	1.62563		[L]	Replication, recombination and repair	Molecular Function: DNA binding (GO:0003677);; Molecular Function: exonuclease activity (GO:0004527);; Cellular Component: nucleus (GO:0005634);; Biological Process: DNA repair (GO:0006281);; Biological Process: nucleic acid phosphodiester bond hydrolysis (GO:0090305);;	K10746|1.14318e-126|pda:103722980|exonuclease 1; K10746 exonuclease 1 [EC:3.1.-.-] (A)	[L]	Replication, recombination and repair	XPG N-terminal domain;; XPG I-region	Exonuclease 1 GN=EXO1 OS=Arabidopsis thaliana (Mouse-ear cress) PE=2 SV=2	1	--	PREDICTED: exonuclease 1 [Elaeis guineensis]
c10423/f1p0/5514		2.63408	3.26861	2.54839	5.87826	3.53455	4.81314	1.43258	2.03663	2.34149	7.78601	7.75288	6.54639	6.73147		[L]	Replication, recombination and repair	--	--	[R]	General function prediction only	--	--	403	--	hypothetical protein [Lotus japonicus]
c10424/f1p20/5686		2.04232	1.99516	1.96316	1.8603	1.28204	3.30513	2.72601	3.24809	3.16984	4.59363	4.36114	3.83825	5.51755		--	--	Cellular Component: nucleus (GO:0005634);; Cellular Component: Golgi apparatus (GO:0005794);; Cellular Component: plasma membrane (GO:0005886);; Molecular Function: methyltransferase activity (GO:0008168);; Biological Process: methylation (GO:0032259);;	--	--	--	Putative S-adenosyl-L-methionine-dependent methyltransferase	Probable methyltransferase PMT8 GN=At1g04430 OS=Arabidopsis thaliana (Mouse-ear cress) PE=2 SV=1	1	--	PREDICTED: probable methyltransferase PMT3 [Elaeis guineensis]
c10426/f1p5/2024		1.21951	0.682364	0.284161	0.0996967	1.03583	0.792771	0.60748	1.11518	0.519018	1.3667	1.72251	1.14192	1.53848		[G]	Carbohydrate transport and metabolism	Molecular Function: phosphoglycerate mutase activity (GO:0004619);; Cellular Component: cytoplasm (GO:0005737);; Biological Process: glycolytic process (GO:0006096);; Biological Process: response to stress (GO:0006950);; Molecular Function: manganese ion binding (GO:0030145);;	K15633|0|pda:103717874|2,3-bisphosphoglycerate-independent phosphoglycerate mutase; K15633 2,3-bisphosphoglycerate-independent phosphoglycerate mutase [EC:5.4.2.12] (A)	[G]	Carbohydrate transport and metabolism	Metalloenzyme superfamily;; BPG-independent PGAM N-terminus (iPGM_N);; BPG-independent PGAM N-terminus (iPGM_N);; Metalloenzyme superfamily	2,3-bisphosphoglycerate-independent phosphoglycerate mutase GN=PGM1 OS=Mesembryanthemum crystallinum (Common ice plant) PE=2 SV=1	1	--	PREDICTED: 2,3-bisphosphoglycerate-independent phosphoglycerate mutase [Phoenix dactylifera]
c10429/f1p2/5419		2.32329	0.182648	0.557435	0.171958	0.698336	1.1634	0.638192	0.964008	0.374066	0.581439	0.18699	0.354352	0.110161		--	--	--	--	--	--	Protein of unknown function (DUF3133)	Extra-large guanine nucleotide-binding protein 1 GN=F26B6.11 OS=Arabidopsis thaliana (Mouse-ear cress) PE=1 SV=2	297	--	PREDICTED: uncharacterized protein At5g05190-like isoform X2 [Elaeis guineensis]
c10429/f1p3/2098		13.8306	7.13955	16.5149	13.6597	22.82	12.669	6.43568	6.1811	4.91198	17.8379	11.0067	13.9425	12.8278		[RTKL]	--	Molecular Function: nucleotide binding (GO:0000166);; Molecular Function: protein kinase activity (GO:0004672);; Biological Process: protein phosphorylation (GO:0006468);;	K13412|0|pda:103723343|calcium-dependent protein kinase 4-like; K13412 calcium-dependent protein kinase [EC:2.7.11.1] (A)	[T]	Signal transduction mechanisms	Protein kinase domain;; Protein tyrosine kinase	Calcium-dependent protein kinase 21 GN=CPK21 OS=Arabidopsis thaliana (Mouse-ear cress) PE=1 SV=1	1	--	PREDICTED: calcium-dependent protein kinase 26-like isoform X1 [Phoenix dactylifera]
c10429/f2p0/3289		0.239458	0.21655	0.424558	1.16742	0.527017	0.0306105	0.283761	0.391885	0.404629	0.769226	0.900395	0.679884	0.602709		[RTKL]	--	Molecular Function: protein tyrosine kinase activity (GO:0004713);; Molecular Function: ATP binding (GO:0005524);; Biological Process: protein phosphorylation (GO:0006468);;	--	[T]	Signal transduction mechanisms	Protein tyrosine kinase;; Protein kinase domain;; ABC1 family	Probable protein kinase At2g41970 GN=At2g41970 OS=Arabidopsis thaliana (Mouse-ear cress) PE=2 SV=1	1	--	PREDICTED: probable protein kinase At2g41970 [Elaeis guineensis]
c1043/f4p3/942		17.9543	24.1949	3.70921	2.45449	2.39441	14.212	8.20017	6.43495	6.01847	3.91644	2.13084	2.22658	2.17955		[O]	Posttranslational modification, protein turnover, chaperones	Biological Process: protein peptidyl-prolyl isomerization (GO:0000413);; Molecular Function: peptidyl-prolyl cis-trans isomerase activity (GO:0003755);; Biological Process: protein folding (GO:0006457);; Cellular Component: chloroplast stromal thylakoid (GO:0009533);; Cellular Component: chloroplast thylakoid membrane (GO:0009535);; Cellular Component: chloroplast thylakoid lumen (GO:0009543);; B…	K03768|1.48669e-63|mus:103976793|peptidyl-prolyl cis-trans isomerase CYP20-2, chloroplastic-like; K03768 peptidyl-prolyl cis-trans isomerase B (cyclophilin B) [EC:5.2.1.8] (A)	[O]	Posttranslational modification, protein turnover, chaperones	Cyclophilin type peptidyl-prolyl cis-trans isomerase_CLD	Peptidyl-prolyl cis-trans isomerase CYP20-2, chloroplastic (Precursor) GN=CYP20-2 OS=Arabidopsis thaliana (Mouse-ear cress) PE=1 SV=1	1	--	PREDICTED: peptidyl-prolyl cis-trans isomerase CYP20-2, chloroplastic-like isoform X2 [Setaria italica]
c10437/f1p0/3843		0.560496	0.805793	0.261365	0.23347	0.373804	0.942153	0.531821	0.369481	0.146449	1.11527	0.519804	0.826939	0.363073		--	--	Molecular Function: actin binding (GO:0003779);; Biological Process: cytoskeleton organization (GO:0007010);;	K05768|0|pda:103715636|villin-4-like; K05768 gelsolin (A)	[Z]	Cytoskeleton	Gelsolin repeat;; Villin headpiece domain	Villin-4 {ECO:0000303|PubMed:10631247} OS=Arabidopsis thaliana (Mouse-ear cress) PE=1 SV=1	1	--	actin filament bundling protein P-115-ABP [Lilium longiflorum]
c10437/f1p1/2262		18.9612	47.8378	28.7646	212.797	177.204	33.9836	30.3697	25.2654	24.1839	93.4251	93.9005	85.0628	83.4827		[EH]	--	Biological Process: para-aminobenzoic acid biosynthetic process (GO:0008153);; Biological Process: embryo development ending in seed dormancy (GO:0009793);; Molecular Function: oxo-acid-lyase activity (GO:0016833);; Biological Process: chorismate metabolic process (GO:0046417);; Biological Process: folic acid biosynthetic process (GO:0046656);; Molecular Function: 4-amino-4-deoxychorismate syntha…	K13950|0|mus:103976847|probable aminodeoxychorismate synthase, chloroplastic isoform X1; K13950 para-aminobenzoate synthetase [EC:2.6.1.85] (A)	[J]	Translation, ribosomal structure and biogenesis	chorismate binding enzyme;; Anthranilate synthase component I, N terminal region;; Glutamine amidotransferase class-I	Probable aminodeoxychorismate synthase, chloroplastic (Precursor) GN=P0468G03.14 OS=Oryza sativa subsp. japonica (Rice) PE=2 SV=1	1	--	PREDICTED: probable aminodeoxychorismate synthase, chloroplastic [Elaeis guineensis]
c10439/f1p1/2207		0.310321	2.55872	0.140349	0.22889	0.931691	0.414836	0.508449	0.592009	0.161817	1.87722	1.59077	2.88022	0.956465		--	--	--	--	[R]	General function prediction only	PPR repeat;; PPR repeat family;; PPR repeat;; Pentatricopeptide repeat domain;; DYW family of nucleic acid deaminases	Pentatricopeptide repeat-containing protein At1g59720, mitochondrial (Precursor) OS=Arabidopsis thaliana (Mouse-ear cress) PE=2 SV=2	1	--	PREDICTED: pentatricopeptide repeat-containing protein At1g59720, mitochondrial [Elaeis guineensis]
c10440/f1p12/5398		0.483762	1.00297	0.549894	1.0479	0.815241	1.01529	0.542373	0.313288	0.30665	0.957531	1.10013	0.83379	0.91778		--	--	Cellular Component: plastid (GO:0009536);;	K17600|2.17945e-20|pda:103723112|vacuolar protein sorting-associated protein 54, chloroplastic; K17600 vacuolar protein sorting-associated protein 54 (A)	[U]	Intracellular trafficking, secretion, and vesicular transport	--	Vacuolar protein sorting-associated protein 54, chloroplastic (Precursor) GN=VPS54 OS=Arabidopsis thaliana (Mouse-ear cress) PE=1 SV=1	2	--	PREDICTED: vacuolar protein sorting-associated protein 54, chloroplastic [Phoenix dactylifera]
c10444/f1p0/3611		0.538852	0.32264	0.451454	0.488737	0.323983	0.0525456	0.354434	0.43892	0.414742	0.285713	0.464776	0.352269	0.483266		--	--	Cellular Component: cytoplasmic membrane-bounded vesicle (GO:0016023);;	--	--	--	--	Mediator of RNA polymerase II transcription subunit 33A GN=At3g23590 OS=Arabidopsis thaliana (Mouse-ear cress) PE=1 SV=1	3	--	PREDICTED: LOW QUALITY PROTEIN: mediator of RNA polymerase II transcription subunit 33A-like [Phoenix dactylifera]
c10444/f1p1/2096		6.05469	17.8016	34.1784	37.1392	9.7321	6.93607	12.978	9.89101	11.7672	13.6677	10.6446	10.5126	9.87587		[RTKL]	--	Molecular Function: protein serine_threonine kinase activity (GO:0004674);; Molecular Function: ATP binding (GO:0005524);; Biological Process: protein phosphorylation (GO:0006468);; Cellular Component: cytoplasmic membrane-bounded vesicle (GO:0016023);;	--	[T]	Signal transduction mechanisms	Protein kinase domain;; Protein tyrosine kinase;; Wall-associated receptor kinase galacturonan-binding	Glycerophosphodiester phosphodiesterase protein kinase domain-containing GDPDL2 {ECO:0000305} (Precursor) OS=Arabidopsis thaliana (Mouse-ear cress) PE=1 SV=1	6	--	receptor-like kinase [Oryza sativa]
c10447/f1p1/2281		2.15332	4.873	0.124081	0.0732763	0.543373	1.6846	1.09469	1.45098	0.811383	1.89192	1.03873	2.20726	1.52889		--	--	--	--	--	--	--	--	1	--	PREDICTED: uncharacterized protein LOC105059265 [Elaeis guineensis]
c10449/f1p4/5216		0.731254	1.1046	0.557232	0.798346	0.719749	0.545676	0.668717	0.704363	0.419656	1.41227	1.41408	1.71734	1.54349		[O]	Posttranslational modification, protein turnover, chaperones	Biological Process: cellular process (GO:0009987);;	--	[O]	Posttranslational modification, protein turnover, chaperones	Protein of unknown function (DUF3752);; DnaJ domain	Chaperone protein dnaJ 50 GN=C50 OS=Arabidopsis thaliana (Mouse-ear cress) PE=2 SV=1	1	--	PREDICTED: uncharacterized protein LOC105044022 [Elaeis guineensis]
c1045/f4p0/882		1885.41	920.199	1112.27	1164.57	1319.12	1233.08	1331.91	1837.23	1805.89	788.638	913.115	942.309	964.62		[J]	Translation, ribosomal structure and biogenesis	Molecular Function: structural constituent of ribosome (GO:0003735);; Cellular Component: plasma membrane (GO:0005886);; Biological Process: translation (GO:0006412);; Cellular Component: cytosolic large ribosomal subunit (GO:0022625);;	K02882|1.50787e-109|pda:103706950|60S ribosomal protein L18a-2; K02882 large subunit ribosomal protein L18Ae (A)	[J]	Translation, ribosomal structure and biogenesis	Ribosomal L18ae_LX protein domain	60S ribosomal protein L18a-2 GN=RPL18AB OS=Arabidopsis thaliana (Mouse-ear cress) PE=2 SV=2	1	--	PREDICTED: 60S ribosomal protein L18a-2 [Populus euphratica]
c10450/f1p0/5702		0.837219	0.337813	0.112127	0.478786	0.0875464	0.404048	0.357719	0.184558	0.246692	0.274021	0.163923	0.106842	0.224846		--	--	--	--	--	--	GDSL_SGNH-like Acyl-Esterase family found in Pmr5 and Cas1p;; Reverse transcriptase (RNA-dependent DNA polymerase)	Protein trichome birefringence-like 35 GN=TBL35 OS=Arabidopsis thaliana (Mouse-ear cress) PE=2 SV=1	1	--	PREDICTED: protein trichome birefringence-like 35 [Elaeis guineensis]
c10451/f1p0/2114		2.22315	4.20896	2.43869	2.46212	2.09348	2.90005	1.00053	0.664135	1.11905	3.28292	1.15898	1.87264	1.02272		--	--	Molecular Function: glutathione synthase activity (GO:0004363);; Molecular Function: ATP binding (GO:0005524);; Cellular Component: cytosol (GO:0005829);; Biological Process: glutathione biosynthetic process (GO:0006750);; Biological Process: toxin catabolic process (GO:0009407);; Biological Process: response to ethylene (GO:0009723);;	K01920|0|pda:103723002|glutathione synthetase, chloroplastic-like; K01920 glutathione synthase [EC:6.3.2.3] (A)	[Q]	Secondary metabolites biosynthesis, transport and catabolism	Eukaryotic glutathione synthase, ATP binding domain;; Eukaryotic glutathione synthase	Glutathione synthetase, chloroplastic (Precursor) GN=GSH2 OS=Brassica juncea (Indian mustard) PE=2 SV=1	5	--	PREDICTED: glutathione synthetase, chloroplastic-like isoform X1 [Phoenix dactylifera]
c10454/f1p1/3034		2.68489	2.86857	1.99993	2.96471	1.88506	0.997898	0.98448	1.09437	1.57512	2.2641	3.35687	2.65013	2.70955		--	--	--	--	[A]	RNA processing and modification	Surp module;; Alternative splicing regulator	--	1	--	PREDICTED: splicing factor, suppressor of white-apricot homolog isoform X1 [Elaeis guineensis]
c10456/f1p2/2053		3.45146	0.697832	2.36418	2.33624	1.83393	1.63214	1.53977	1.62866	1.93572	2.53671	1.7123	1.74673	2.44853		--	--	Cellular Component: nucleus (GO:0005634);; Biological Process: cellular process (GO:0009987);;	K14559|2.1797e-130|pda:103708850|U3 small nucleolar ribonucleoprotein protein MPP10; K14559 U3 small nucleolar RNA-associated protein MPP10 (A)	[A]	RNA processing and modification	Mpp10 protein	--	1	--	PREDICTED: U3 small nucleolar ribonucleoprotein protein MPP10 [Elaeis guineensis]
c10459/f57p32/1302		85.1509	196.513	24.5807	13.6308	52.1881	357.703	147.069	211.756	281.376	56.338	34.2047	33.494	51.1596		--	--	--	--	[R]	General function prediction only	Leucine Rich repeats (2 copies);; Leucine Rich Repeat;; Leucine rich repeat;; Leucine Rich repeat;; Leucine rich repeat N-terminal domain;; Leucine rich repeat	DNA-damage-repair_toleration protein DRT100 (Precursor) OS=Arabidopsis thaliana (Mouse-ear cress) PE=2 SV=2	1	--	PREDICTED: DNA-damage-repair_toleration protein DRT100 [Phoenix dactylifera]
c1046/f4p5/925		0	0.316232	62.7103	61.3591	4.94636	0.332837	3.29256	5.97351	25.0863	0.522406	2.09816	0.405821	0.819503		[O]	Posttranslational modification, protein turnover, chaperones	--	K00799|6.94915e-95|pda:103698564|glutathione S-transferase U17-like; K00799 glutathione S-transferase [EC:2.5.1.18] (A)	[O]	Posttranslational modification, protein turnover, chaperones	Glutathione S-transferase, N-terminal domain;; Glutathione S-transferase, N-terminal domain;; Glutathione S-transferase, C-terminal domain;; Glutathione S-transferase, N-terminal domain;; Glutathione S-transferase, C-terminal domain	Glutathione S-transferase U18 GN=F14N23.24 OS=Arabidopsis thaliana (Mouse-ear cress) PE=2 SV=1	1	--	PREDICTED: glutathione S-transferase U17-like [Phoenix dactylifera]
c10462/f1p4/2111		0.185024	0.0489969	1.04675	0.731102	0.205567	0.234633	0.534642	0.0833299	0.471808	0.916452	2.45274	2.47609	1.51924		--	--	--	--	--	--	Protein of unknown function (DUF1399)	--	1	--	PREDICTED: uncharacterized protein LOC105056427 [Elaeis guineensis]
c10465/f1p3/2096		6.99042	4.71412	6.07418	3.43989	5.54734	7.75611	6.98608	9.86051	7.62257	5.03509	4.69942	4.25328	5.89872		--	--	--	--	--	--	BTB_POZ domain	BTB_POZ domain-containing protein At3g05675 GN=At3g05675 OS=Arabidopsis thaliana (Mouse-ear cress) PE=2 SV=1	5	--	PREDICTED: BTB_POZ domain-containing protein At3g05675-like [Phoenix dactylifera]
c10466/f1p0/3249		0.518278	0.111746	0.26058	0.11519	0.149447	0.498818	0.319605	0.70218	0.363271	0.0366036	0.14601	0.116398	0.148203		--	--	Molecular Function: binding (GO:0005488);;	--	--	--	Retrotransposon gag protein	--	32	--	hypothetical protein VITISV_024717 [Vitis vinifera]
c10467/f1p0/2211		20.7899	0.262502	4.02581	0.785301	2.499	0.986461	0.588635	0.860546	0.473408	0.391731	0.521696	0.528127	0.16291		--	--	--	--	--	--	Plant protein of unknown function (DUF936)	--	1	--	PREDICTED: uncharacterized protein LOC105052338 [Elaeis guineensis]
c1047/f4p1/962		24.1389	271.148	103.638	464.071	226.856	70.186	634.961	192.728	226.595	89.692	99.7227	99.1111	99.5371		[R]	General function prediction only	Molecular Function: carboxylic ester hydrolase activity (GO:0004091);; Molecular Function: retinyl-palmitate esterase activity (GO:0050253);; Molecular Function: methyl indole-3-acetate esterase activity (GO:0080030);; Molecular Function: methyl salicylate esterase activity (GO:0080031);; Molecular Function: methyl jasmonate esterase activity (GO:0080032);;	--	--	--	Alpha_beta hydrolase family;; Alpha_beta hydrolase family;; alpha_beta hydrolase fold	Probable strigolactone esterase DAD2 GN=DAD2 OS=Petunia hybrida (Petunia) PE=1 SV=1	1	--	PREDICTED: probable strigolactone esterase DAD2 [Musa acuminata subsp. malaccensis]
c10470/f1p1/2175		0	0.374524	0.244262	1.14269	0	0.0979476	0.25384	0.161756	0.0839711	0.0444345	0.133845	0.235978	0.187802		[E]	Amino acid transport and metabolism	Biological Process: amino acid transmembrane transport (GO:0003333);; Molecular Function: L-glutamate transmembrane transporter activity (GO:0005313);; Cellular Component: cytoplasm (GO:0005737);; Cellular Component: plasma membrane (GO:0005886);; Biological Process: protein targeting to membrane (GO:0006612);; Biological Process: nucleotide transport (GO:0006862);; Biological Process: ER to Golg…	K03294|0|pda:103710508|cationic amino acid transporter 1-like; K03294 basic amino acid_polyamine antiporter, APA family (A)	[E]	Amino acid transport and metabolism	Amino acid permease;; Amino acid permease;; C-terminus of AA_permease	Cationic amino acid transporter 1 GN=F7J7.60 OS=Arabidopsis thaliana (Mouse-ear cress) PE=1 SV=1	1	--	PREDICTED: cationic amino acid transporter 1-like [Elaeis guineensis]
c10471/f1p0/5041		0.448193	0.481823	0.133366	0.340058	0.316126	0.311266	0.260397	0.177138	0.252274	0.276223	0.539482	0.544764	0.828317		--	--	--	--	[R]	General function prediction only	--	--	188	--	Gag-Pol [Ipomoea batatas]
c10471/f68p31/1437		0.341829	20.6826	0.411721	0.0689131	2.80133	5.28235	8.11288	5.51713	4.99061	10.0346	15.5812	13.0798	12.5476		--	--	Biological Process: response to stress (GO:0006950);; Biological Process: response to abiotic stimulus (GO:0009628);; Cellular Component: intracellular membrane-bounded organelle (GO:0043231);; Cellular Component: cytoplasmic part (GO:0044444);;	--	--	--	BURP domain	BURP domain-containing protein 3 (Precursor) OS=Oryza sativa subsp. japonica (Rice) PE=2 SV=1	1	--	PREDICTED: BURP domain-containing protein 3-like [Elaeis guineensis]
c10473/f1p1/2099		94.6393	40.3001	145.236	118.84	212.285	95.7017	210.261	166.755	216.185	80.5842	84.2398	73.6207	124.422		--	--	--	K13422|6.96666e-163|pda:103704709|transcription factor MYC2-like; K13422 transcription factor MYC2 (A)	--	--	bHLH-MYC and R2R3-MYB transcription factors N-terminal;; Helix-loop-helix DNA-binding domain	Transcription factor MYC2 GN=At1g32640 OS=Arabidopsis thaliana (Mouse-ear cress) PE=1 SV=2	7	--	PREDICTED: transcription factor MYC4-like [Elaeis guineensis]
c10476/f1p23/5005		0.355046	0.662832	1.52133	1.57708	0.431595	0.914388	0.612462	0.635307	0.885882	2.01956	1.32527	1.28018	1.79668		[E]	Amino acid transport and metabolism	Biological Process: selenium compound metabolic process (GO:0001887);; Molecular Function: cystathionine gamma-synthase activity (GO:0003962);; Biological Process: one-carbon metabolic process (GO:0006730);; Biological Process: methionine biosynthetic process (GO:0009086);; Cellular Component: chloroplast stroma (GO:0009570);; Cellular Component: cytoplasmic membrane-bounded vesicle (GO:0016023);…	K01739|2.11447e-149|mus:103991346|cystathionine gamma-synthase, chloroplastic-like; K01739 cystathionine gamma-synthase [EC:2.5.1.48] (A)	[E]	Amino acid transport and metabolism	Cys_Met metabolism PLP-dependent enzyme;; Reverse transcriptase (RNA-dependent DNA polymerase);; Reverse transcriptase (RNA-dependent DNA polymerase);; Reverse transcriptase (RNA-dependent DNA polymerase)	Cystathionine gamma-synthase 1, chloroplastic {ECO:0000305} (Precursor) GN=At3g01120 OS=Arabidopsis thaliana (Mouse-ear cress) PE=1 SV=3	2	--	PREDICTED: cystathionine gamma-synthase, chloroplastic-like [Elaeis guineensis]
c10478/f1p0/3403		0.0819956	0.328405	2.33449	0.357155	2.07324	0.553789	0.126043	0.12587	0.074204	0.593679	0.049853	0.282872	0.307186		[O]	Posttranslational modification, protein turnover, chaperones	Molecular Function: ATP binding (GO:0005524);; Biological Process: response to stress (GO:0006950);;	K03283|5.16135e-37|mdm:103435023|uncharacterized LOC103435023; K03283 heat shock 70kDa protein 1_8 (A)	[O]	Posttranslational modification, protein turnover, chaperones	Hsp70 protein	Heat shock 70 kDa protein 18 GN=F13N6.9 OS=Arabidopsis thaliana (Mouse-ear cress) PE=2 SV=1	1	--	putative heat shock cognate [Phyllostachys edulis]
c10479/f1p1/2231		49.1753	11.8154	18.9943	21.5578	39.9723	29.1249	21.1203	24.1297	19.7086	22.3859	19.9436	20.0363	20.8331		--	--	Cellular Component: nucleus (GO:0005634);; Biological Process: DNA repair (GO:0006281);; Biological Process: virus induced gene silencing (GO:0009616);; Biological Process: vegetative phase change (GO:0010050);; Molecular Function: 3'-tyrosyl-DNA phosphodiesterase activity (GO:0017005);;	K10862|0|pda:103716828|tyrosyl-DNA phosphodiesterase 1; K10862 tyrosyl-DNA phosphodiesterase 1 [EC:3.1.4.-] (A)	[L]	Replication, recombination and repair	Tyrosyl-DNA phosphodiesterase;; Tyrosyl-DNA phosphodiesterase	--	15	--	PREDICTED: tyrosyl-DNA phosphodiesterase 1 isoform X1 [Elaeis guineensis]
c1048/f4p2/991		18.5625	6.09792	12.9832	6.19151	4.3468	9.45374	8.94364	10.622	12.274	5.49407	6.33939	6.60135	6.84895		[R]	General function prediction only	Biological Process: mitotic G2 phase (GO:0000085);; Molecular Function: nucleotide binding (GO:0000166);; Cellular Component: cytosol (GO:0005829);; Biological Process: RNA processing (GO:0006396);; Biological Process: protein import into nucleus (GO:0006606);; Molecular Function: poly(A) binding (GO:0008143);; Biological Process: photomorphogenesis (GO:0009640);; Biological Process: cullin dened…	K14396|1.03857e-88|cmo:103494443|polyadenylate-binding protein 2-like; K14396 polyadenylate-binding protein 2 (A)	[A]	RNA processing and modification	RNA recognition motif. (a.k.a. RRM, RBD, or RNP domain);; RNA recognition motif (a.k.a. RRM, RBD, or RNP domain);; RNA recognition motif. (a.k.a. RRM, RBD, or RNP domain)	Polyadenylate-binding protein 1 {ECO:0000303|PubMed:18479511} OS=Arabidopsis thaliana (Mouse-ear cress) PE=1 SV=1	1	--	PREDICTED: polyadenylate-binding protein 2-like isoform X1 [Cucumis melo]
c10483/f1p2/2202		14.4186	30.2146	31.6174	43.1735	96.1884	31.8614	31.9969	29.5946	27.5746	33.678	32.1683	30.6438	30.098		--	--	--	--	--	--	Zein-binding	--	3	--	PREDICTED: uncharacterized protein LOC103724165 [Phoenix dactylifera]
c10483/f1p7/5152		1.53826	0.883253	1.73845	1.48687	0.545187	2.22477	0.686026	0.947611	1.05739	2.56052	2.28429	2.19251	2.24861		--	--	--	--	--	--	--	--	1	--	hypothetical protein CISIN_1g019367mg [Citrus sinensis]
c10484/f79p52/1075		1.64707	8.05806	0	0	0.399755	2.05246	1.55141	2.1877	1.17641	0.886115	0.765187	0.81538	1.03062		--	--	Biological Process: rRNA processing (GO:0006364);; Cellular Component: PSII associated light-harvesting complex II (GO:0009517);; Cellular Component: chloroplast stromal thylakoid (GO:0009533);; Biological Process: response to high light intensity (GO:0009644);; Biological Process: response to sucrose (GO:0009744);; Biological Process: photosynthesis, light harvesting (GO:0009765);; Cellular Comp…	K08916|1.59223e-139|vvi:100246457|chlorophyll a-b binding protein CP26, chloroplastic; K08916 light-harvesting complex II chlorophyll a_b binding protein 5 (A)	--	--	Chlorophyll A-B binding protein	Chlorophyll a-b binding protein CP26, chloroplastic (Precursor) GN=LHCB5 OS=Arabidopsis thaliana (Mouse-ear cress) PE=1 SV=1	37	--	PREDICTED: chlorophyll a-b binding protein CP26, chloroplastic-like [Elaeis guineensis]
c10487/f1p1/2303		5.56667	18.4872	4.07348	24.5368	13.0939	2.71287	3.48411	3.11927	3.3099	5.12671	4.32044	4.25519	5.2335		--	--	Molecular Function: methyltransferase activity (GO:0008168);; Biological Process: methylation (GO:0032259);;	--	--	--	Putative S-adenosyl-L-methionine-dependent methyltransferase;; Methyltransferase domain	Probable methyltransferase PMT18 GN=At1g33170 OS=Arabidopsis thaliana (Mouse-ear cress) PE=2 SV=1	1	--	PREDICTED: probable methyltransferase PMT17 [Elaeis guineensis]
c1049/f4p1/900		12.1249	14.568	8.62536	11.1796	14.288	21.4186	3.63171	2.66406	2.36002	20.5765	4.54531	4.77889	4.65309		--	--	Molecular Function: cysteine-type endopeptidase inhibitor activity (GO:0004869);; Cellular Component: endoplasmic reticulum (GO:0005783);; Cellular Component: cytosol (GO:0005829);; Biological Process: hyperosmotic response (GO:0006972);; Biological Process: response to oxidative stress (GO:0006979);; Biological Process: response to cold (GO:0009409);; Biological Process: response to water depriv…	--	--	--	Cystatin domain	Cysteine proteinase inhibitor 12 (Precursor) OS=Oryza sativa subsp. japonica (Rice) PE=2 SV=1	1	--	PREDICTED: cysteine proteinase inhibitor 12-like [Nelumbo nucifera]
c10490/f1p0/5517		3.27701	0.773389	0.81021	0.858347	0.642824	0.672333	0.200431	0.412393	0.465672	0.961941	0.781275	0.489328	0.509991		--	--	Molecular Function: organic cyclic compound binding (GO:0097159);; Molecular Function: heterocyclic compound binding (GO:1901363);;	--	[R]	General function prediction only	Reverse transcriptase (RNA-dependent DNA polymerase);; Reverse transcriptase (RNA-dependent DNA polymerase)	Endonuclease OS=Nicotiana tabacum (Common tobacco) PE=2 SV=1	188	--	hypothetical protein VITISV_033646 [Vitis vinifera]
c10493/f1p0/2349		3.60221	1.78842	1.15977	1.85341	2.04231	2.74386	2.48333	1.86071	2.42661	3.32406	2.98402	2.40591	2.05514		[J]	Translation, ribosomal structure and biogenesis	Molecular Function: nucleotide binding (GO:0000166);; Cellular Component: mitochondrion (GO:0005739);; Biological Process: translation (GO:0006412);; Cellular Component: chloroplast (GO:0009507);; Molecular Function: carbon-nitrogen ligase activity, with glutamine as amido-N-donor (GO:0016884);; Biological Process: tRNA aminoacylation (GO:0043039);;	K02434|2.75519e-135|cmo:103499436|glutamyl-tRNA(Gln) amidotransferase subunit B, chloroplastic_mitochondrial-like; K02434 aspartyl-tRNA(Asn)_glutamyl-tRNA(Gln) amidotransferase subunit B [EC:6.3.5.6 6.3.5.7] (A)	[J]	Translation, ribosomal structure and biogenesis	GatB_GatE catalytic domain;; GatB domain;; GatB domain;; GatB_GatE catalytic domain	Glutamyl-tRNA(Gln) amidotransferase subunit B, chloroplastic_mitochondrial {ECO:0000255|HAMAP-Rule:MF_03147} (Precursor) OS=Ricinus communis (Castor bean) PE=3 SV=1	1	--	PREDICTED: glutamyl-tRNA(Gln) amidotransferase subunit B, chloroplastic_mitochondrial-like [Cucumis melo]
c10494/f2p6/2255		1.52357	0.601921	1.59226	0.297831	0.56267	0.82519	0.842791	1.63767	1.35532	0.477101	0.424131	0.366611	0.408544		--	--	Cellular Component: endosome (GO:0005768);; Cellular Component: vacuole (GO:0005773);; Cellular Component: Golgi apparatus (GO:0005794);; Cellular Component: trans-Golgi network (GO:0005802);; Cellular Component: plasma membrane (GO:0005886);; Cellular Component: cytoplasmic membrane-bounded vesicle (GO:0016023);; Molecular Function: kinase activity (GO:0016301);; Biological Process: phosphorylat…	--	[R]	General function prediction only	Carbohydrate-binding protein of the ER;; Di-glucose binding within endoplasmic reticulum;; Leucine Rich Repeat;; Carbohydrate-binding protein of the ER	Probable LRR receptor-like serine_threonine-protein kinase At1g51860 (Precursor) GN=At1g51860 OS=Arabidopsis thaliana (Mouse-ear cress) PE=2 SV=2	1	--	PREDICTED: putative receptor-like protein kinase At3g46340, partial [Phoenix dactylifera]
c10499/f1p7/5136		0.133793	0.147534	0.0546605	0.0574409	0.44388	0.252192	0.0359037	0.104627	0.0164235	0.565965	0.108424	0.0782544	0.0992073		[RTKL]	--	Molecular Function: transferase activity, transferring phosphorus-containing groups (GO:0016772);;	--	--	--	Protein tyrosine kinase;; Protein kinase domain;; Leucine rich repeat N-terminal domain	Probable LRR receptor-like serine_threonine-protein kinase MRH1 (Precursor) GN=MRH1 OS=Arabidopsis thaliana (Mouse-ear cress) PE=2 SV=1	1	--	PREDICTED: probable LRR receptor-like serine_threonine-protein kinase MRH1 [Phoenix dactylifera]
c105/f1p0/11578		4.5078	2.82316	2.88464	3.7531	6.39106	4.54527	3.44146	2.55512	2.68237	5.50291	3.63333	4.4434	4.36641		[H]	Coenzyme transport and metabolism	Molecular Function: nucleotide binding (GO:0000166);; Molecular Function: RNA binding (GO:0003723);; Cellular Component: nucleus (GO:0005634);; Biological Process: RNA processing (GO:0006396);; Cellular Component: ribonucleoprotein complex (GO:0030529);;	K15191|1.27003e-103|pda:103715296|la-related protein 6B-like; K15191 La-related protein 7 (A)	[H]	Coenzyme transport and metabolism	La domain;; RNA recognition motif. (a.k.a. RRM, RBD, or RNP domain);; RNA recognition motif. (a.k.a. RRM, RBD, or RNP domain);; La domain;; RNA recognition motif. (a.k.a. RRM, RBD, or RNP domain);; RNA recognition motif. (a.k.a. RRM, RBD, or RNP domain);; RNA recognition motif. (a.k.a. RRM, RBD, or RNP domain);; RNA recognition motif. (a.k.a. RRM, RBD, or RNP domain);; S-adenosylmethionine synthe…	La-related protein 6B GN=F6E13.10 OS=Arabidopsis thaliana (Mouse-ear cress) PE=2 SV=2	21	--	PREDICTED: la-related protein 6B-like [Elaeis guineensis]
c10500/f52p45/1443		6.53918	20.5672	0.0980697	0.231661	0.285336	5.32849	6.59011	4.63719	3.34831	3.39163	2.51416	3.87299	3.11961		[G]	Carbohydrate transport and metabolism	Biological Process: glucose metabolic process (GO:0006006);; Molecular Function: glyceraldehyde-3-phosphate dehydrogenase (NADP+) (phosphorylating) activity (GO:0047100);; Molecular Function: NADP binding (GO:0050661);; Molecular Function: NAD binding (GO:0051287);; Biological Process: oxidation-reduction process (GO:0055114);;	K05298|0|mus:104000636|glyceraldehyde-3-phosphate dehydrogenase A, chloroplastic; K05298 glyceraldehyde-3-phosphate dehydrogenase (NADP+) (phosphorylating) [EC:1.2.1.13] (A)	[G]	Carbohydrate transport and metabolism	Glyceraldehyde 3-phosphate dehydrogenase, C-terminal domain;; Glyceraldehyde 3-phosphate dehydrogenase, NAD binding domain	Glyceraldehyde-3-phosphate dehydrogenase GAPA2, chloroplastic (Precursor) GN=GAPA2 OS=Arabidopsis thaliana (Mouse-ear cress) PE=1 SV=1	1	--	glyceraldehyde-3-phosphate dehydrogenase, partial [Lilium regale]
c10501/f1p0/2199		8.07238	8.04068	7.3716	6.7218	7.6183	17.9884	13.6086	14.339	12.5414	10.1405	13.4842	8.55747	13.0308		--	--	Cellular Component: cytoplasmic membrane-bounded vesicle (GO:0016023);;	--	--	--	Jacalin-like lectin domain;; Jacalin-like lectin domain	Jacalin-related lectin 3 GN=JAL3 OS=Arabidopsis thaliana (Mouse-ear cress) PE=2 SV=1	1	--	PREDICTED: uncharacterized protein LOC103717797 [Phoenix dactylifera]
c10505/f1p0/2204		7.35613	9.53122	3.58439	2.76814	5.00118	7.97277	5.53262	7.23118	5.38414	4.56076	5.50907	4.72847	3.872		[C]	Energy production and conversion	Cellular Component: chloroplast thylakoid membrane (GO:0009535);; Cellular Component: integral component of membrane (GO:0016021);; Molecular Function: oxidoreductase activity, acting on NAD(P)H, quinone or similar compound as acceptor (GO:0016655);; Biological Process: photosynthesis, light reaction (GO:0019684);; Molecular Function: quinone binding (GO:0048038);; Biological Process: oxidation-r…	K05572|4.0748e-29|sot:4099910|ndhA, ndh1, SotuCp080; NADH dehydrogenase subunit 1; K05572 NAD(P)H-quinone oxidoreductase subunit 1 [EC:1.6.5.3] (A)	[C]	Energy production and conversion	--	NAD(P)H-quinone oxidoreductase subunit 1, chloroplastic {ECO:0000255|HAMAP-Rule:MF_01350} OS=Ranunculus macranthus (Large buttercup) PE=3 SV=1	1	--	NADH-plastoquinone oxidoreductase subunit 1, partial [Lilium superbum]
c10507/f1p0/2138		0.366894	0.356897	1.6382	0.599991	0.713636	1.14007	0.691727	1.15385	1.03715	1.21242	0.952552	0.681021	0.938194		--	--	--	--	--	--	--	--	--	--	--
c10509/f1p1/2110		2.18934	3.58796	0.507242	0.320724	0.823495	2.97987	1.43017	1.68156	1.68936	1.24274	0.799449	0.833508	0.823458		--	--	--	--	--	--	--	Coiled-coil domain-containing protein SCD2 {ECO:0000305} OS=Arabidopsis thaliana (Mouse-ear cress) PE=1 SV=1	--	--	PREDICTED: uncharacterized protein LOC105032156 [Elaeis guineensis]
c10509/f1p2/5777		1.15123	3.47579	4.47033	5.06466	2.87925	1.07994	1.41735	1.37458	1.57699	2.01931	2.44813	2.37603	1.98507		[E]	Amino acid transport and metabolism	Molecular Function: nucleic acid binding (GO:0003676);; Molecular Function: exonuclease activity (GO:0004527);; Cellular Component: intracellular (GO:0005622);; Molecular Function: peptidase activity (GO:0008233);; Molecular Function: zinc ion binding (GO:0008270);; Biological Process: DNA integration (GO:0015074);; Molecular Function: nucleotidyltransferase activity (GO:0016779);;	--	[R]	General function prediction only	Pyridoxal-phosphate dependent enzyme;; Reverse transcriptase (RNA-dependent DNA polymerase);; Reverse transcriptase (RNA-dependent DNA polymerase)	Endonuclease OS=Nicotiana tabacum (Common tobacco) PE=2 SV=1	71	--	PREDICTED: uncharacterized protein LOC104892119 [Beta vulgaris subsp. vulgaris]
c10511/f1p0/2169		41.303	7.97381	20.6235	8.12096	10.5595	8.66662	4.34171	7.20106	5.94843	8.11315	8.4092	8.91448	8.20008		--	--	Molecular Function: hydrolase activity (GO:0016787);;	K11855|5.40255e-137|pda:103711769|ubiquitin carboxyl-terminal hydrolase 21-like; K11855 ubiquitin carboxyl-terminal hydrolase 36_42 [EC:3.4.19.12] (A)	[O]	Posttranslational modification, protein turnover, chaperones	Ubiquitin carboxyl-terminal hydrolase;; Ubiquitin carboxyl-terminal hydrolase	Ubiquitin carboxyl-terminal hydrolase 21 GN=UBP21 OS=Arabidopsis thaliana (Mouse-ear cress) PE=2 SV=1	17	--	PREDICTED: ubiquitin carboxyl-terminal hydrolase 21-like [Phoenix dactylifera]
c10511/f1p3/6180		3.55824	6.11284	3.84323	7.90501	3.50733	4.18989	3.91274	3.55011	3.4082	4.23038	5.02367	4.44921	4.88489		[P]	Inorganic ion transport and metabolism	Molecular Function: superoxide dismutase activity (GO:0004784);; Cellular Component: nucleus (GO:0005634);; Cellular Component: mitochondrial inner membrane (GO:0005743);; Cellular Component: cytosol (GO:0005829);; Biological Process: cellular copper ion homeostasis (GO:0006878);; Molecular Function: zinc ion binding (GO:0008270);; Cellular Component: chloroplast stroma (GO:0009570);; Biological …	K04569|4.05031e-74|mus:103982776|copper chaperone for superoxide dismutase, chloroplastic; K04569 copper chaperone for superoxide dismutase (A)	[P]	Inorganic ion transport and metabolism	Copper_zinc superoxide dismutase (SODC)	Copper chaperone for superoxide dismutase, chloroplastic (Precursor) OS=Oryza sativa subsp. japonica (Rice) PE=2 SV=1	1	--	copper chaperone superoxide dismutase [Musa acuminata]
c10512/f1p3/2249		48.171	55.9127	45.9034	24.8403	40.7184	149.451	121.1	87.6182	90.3893	80.0545	70.3225	66.5422	75.9841		--	--	--	--	--	--	GDSL_SGNH-like Acyl-Esterase family found in Pmr5 and Cas1p	Protein trichome birefringence GN=TBR OS=Arabidopsis thaliana (Mouse-ear cress) PE=1 SV=1	1	--	PREDICTED: protein trichome birefringence-like [Musa acuminata subsp. malaccensis]
c10513/f1p0/2273		11.4988	4.78999	1.41261	1.60286	9.69297	11.7212	7.26795	23.8804	23.7178	0.912243	0.633836	0.671957	1.66768		--	--	--	--	--	--	NPH3 family;; BTB_POZ domain	BTB_POZ domain-containing protein NPY2 GN=NPY2 OS=Arabidopsis thaliana (Mouse-ear cress) PE=2 SV=1	45	--	PREDICTED: BTB_POZ domain-containing protein NPY4-like [Phoenix dactylifera]
c10514/f1p1/2152		8.72551	3.70951	6.39252	7.04905	10.9231	4.89898	4.46589	5.74104	5.64628	8.97231	11.4184	10.7819	14.2917		--	--	--	--	[R]	General function prediction only	PPR repeat;; PPR repeat family;; PPR repeat;; Pentatricopeptide repeat domain	Putative pentatricopeptide repeat-containing protein At3g28640 GN=PCMP-E79 OS=Arabidopsis thaliana (Mouse-ear cress) PE=3 SV=1	1	--	PREDICTED: pentatricopeptide repeat-containing protein At3g28660-like [Elaeis guineensis]
c10515/f3p0/3264		0.663638	2.05702	0.873151	1.06605	1.24526	0.562391	1.71343	2.58404	3.05416	0.662575	0.779968	1.22835	1.1289		[P]	Inorganic ion transport and metabolism	Molecular Function: ATP binding (GO:0005524);; Biological Process: ATP biosynthetic process (GO:0006754);; Cellular Component: chloroplast stroma (GO:0009570);; Biological Process: photosynthetic electron transport chain (GO:0009767);; Cellular Component: chloroplast envelope (GO:0009941);; Cellular Component: integral component of membrane (GO:0016021);; Biological Process: copper ion transmembr…	K01533|0|pda:103716112|copper-transporting ATPase PAA1, chloroplastic; K01533 Cu2+-exporting ATPase [EC:3.6.3.4] (A)	[P]	Inorganic ion transport and metabolism	E1-E2 ATPase;; haloacid dehalogenase-like hydrolase;; haloacid dehalogenase-like hydrolase;; Heavy-metal-associated domain	Copper-transporting ATPase PAA1, chloroplastic (Precursor) OS=Arabidopsis thaliana (Mouse-ear cress) PE=2 SV=1	1	--	PREDICTED: copper-transporting ATPase PAA1, chloroplastic [Phoenix dactylifera]
c10524/f1p0/2027		0	0.237591	32.5017	4.45983	0.832627	0.48672	0.696476	0.319413	0.261742	0.228962	0.434722	0.341018	0.632938		--	--	--	--	[S]	Function unknown	--	--	1	--	PREDICTED: protein O-linked-mannose beta-1,4-N-acetylglucosaminyltransferase 2-like [Phoenix dactylifera]
c10524/f2p0/3260		17.5154	21.1319	11.4922	30.6278	41.7852	13.8627	12.6091	12.2428	10.1621	35.46	32.7742	35.0952	29.3253		[L]	Replication, recombination and repair	Molecular Function: nucleic acid binding (GO:0003676);; Molecular Function: ATP binding (GO:0005524);; Cellular Component: mitochondrion (GO:0005739);; Molecular Function: ATP-dependent helicase activity (GO:0008026);;	K14442|0|pda:103716252|ATP-dependent RNA helicase DHX36; K14442 ATP-dependent RNA helicase DHX36 [EC:3.6.4.13] (A)	[A]	RNA processing and modification	Helicase conserved C-terminal domain;; Helicase associated domain (HA2);; Oligonucleotide_oligosaccharide-binding (OB)-fold;; Helicase associated domain (HA2)	Probable pre-mRNA-splicing factor ATP-dependent RNA helicase GN=At3g26560 OS=Arabidopsis thaliana (Mouse-ear cress) PE=1 SV=2	1	--	PREDICTED: ATP-dependent RNA helicase DHX36 isoform X2 [Phoenix dactylifera]
c10525/f1p2/2195		5.83002	8.68512	3.50827	2.45346	3.36856	2.72527	4.87487	3.21556	3.10645	2.2819	2.56121	2.05648	3.00764		--	--	Biological Process: mRNA splicing, via spliceosome (GO:0000398);; Cellular Component: chloroplast (GO:0009507);; Biological Process: production of siRNA involved in RNA interference (GO:0030422);; Biological Process: chloroplast RNA processing (GO:0031425);; Biological Process: polycistronic mRNA processing (GO:0031426);; Biological Process: production of miRNAs involved in gene silencing by miRN…	--	[R]	General function prediction only	PPR repeat;; PPR repeat family;; Pentatricopeptide repeat domain;; PPR repeat;; PPR repeat;; PPR repeat family;; Pentatricopeptide repeat domain;; PPR repeat;; DYW family of nucleic acid deaminases	Pentatricopeptide repeat-containing protein At3g46790, chloroplastic (Precursor) GN=T6H20.180 OS=Arabidopsis thaliana (Mouse-ear cress) PE=2 SV=1	1	--	PREDICTED: pentatricopeptide repeat-containing protein At3g46790, chloroplastic [Musa acuminata subsp. malaccensis]
c10526/f2p1/3017		8.34376	52.1222	9.24904	18.354	13.0049	15.8626	15.7882	15.9828	35.0771	19.8658	13.6147	13.9963	14.391		[O]	Posttranslational modification, protein turnover, chaperones	Molecular Function: ATP binding (GO:0005524);; Biological Process: ATP catabolic process (GO:0006200);; Cellular Component: chloroplast stroma (GO:0009570);; Biological Process: response to absence of light (GO:0009646);; Cellular Component: chloroplast envelope (GO:0009941);; Molecular Function: ATPase activity (GO:0016887);; Biological Process: protein metabolic process (GO:0019538);; Biologica…	K03696|0|pda:103723359|chaperone protein ClpD2, chloroplastic; K03696 ATP-dependent Clp protease ATP-binding subunit ClpC (A)	[O]	Posttranslational modification, protein turnover, chaperones	AAA domain (Cdc48 subfamily);; C-terminal, D2-small domain, of ClpB protein;; ATPase family associated with various cellular activities (AAA);; Clp amino terminal domain;; AAA domain (dynein-related subfamily);; AAA ATPase domain;; AAA domain;; IstB-like ATP binding protein;; Sigma-54 interaction domain;; AAA domain	Chaperone protein ClpD2, chloroplastic (Precursor) GN=OJ000315_02.14 OS=Oryza sativa subsp. japonica (Rice) PE=2 SV=2	1	--	PREDICTED: chaperone protein ClpD2, chloroplastic [Elaeis guineensis]
c10527/f1p0/6393		0	0	0	0.845441	0.136617	0	0	0	0	0	0	0	0		[S]	Function unknown	Biological Process: cellular process (GO:0009987);;	--	[T]	Signal transduction mechanisms	Protein phosphatase 2C;; Adenylate and Guanylate cyclase catalytic domain;; Leucine Rich repeats (2 copies);; Leucine rich repeat;; Leucine Rich Repeat;; Leucine rich repeat;; Leucine Rich repeat;; Ras association (RalGDS_AF-6) domain	Plant intracellular Ras-group-related LRR protein 4 GN=P0711H09.3 OS=Oryza sativa subsp. japonica (Rice) PE=2 SV=1	214	--	hypothetical protein PILCRDRAFT_74961 [Piloderma croceum F 1598]
c10528/f1p101/4107		0.240217	0.715861	0	0	0.0385813	0.0663245	0.045984	0	0	0.216171	0.0886479	0.194147	0.159145		[LKJ]	--	Molecular Function: nucleic acid binding (GO:0003676);; Molecular Function: ATP binding (GO:0005524);; Molecular Function: ATP-dependent helicase activity (GO:0008026);;	K16911|0|pda:103718292|DEAD-box ATP-dependent RNA helicase 53-like; K16911 ATP-dependent RNA helicase DDX21 [EC:3.6.4.13] (A)	[A]	RNA processing and modification	DEAD_DEAH box helicase;; Helicase conserved C-terminal domain;; Helicase conserved C-terminal domain;; DEAD_DEAH box helicase	DEAD-box ATP-dependent RNA helicase 53 OS=Oryza sativa subsp. japonica (Rice) PE=2 SV=2	1	--	PREDICTED: DEAD-box ATP-dependent RNA helicase 53-like [Phoenix dactylifera]
c10529/f5p4/3499		0.0562779	0.390148	0.707741	0.227481	0.190745	0.306882	0.294148	0.178685	0.257034	0	0.0520259	0.0226272	0.150079		[S]	Function unknown	Molecular Function: protein serine_threonine kinase activity (GO:0004674);; Molecular Function: ATP binding (GO:0005524);; Cellular Component: plasma membrane (GO:0005886);; Biological Process: protein phosphorylation (GO:0006468);; Cellular Component: integral component of membrane (GO:0016021);;	--	--	--	Leucine Rich repeats (2 copies);; Leucine rich repeat;; Leucine Rich Repeat;; Leucine rich repeat N-terminal domain;; Leucine rich repeat;; Leucine Rich repeat;; Protein kinase domain;; Protein tyrosine kinase;; Protein kinase domain	Probable LRR receptor-like serine_threonine-protein kinase At4g26540 (Precursor) GN=At4g26540 OS=Arabidopsis thaliana (Mouse-ear cress) PE=2 SV=1	1	--	PREDICTED: probable LRR receptor-like serine_threonine-protein kinase At4g26540 [Elaeis guineensis]
c10530/f1p0/2152		0	0.2431	5.05478	2.78486	0.263848	0.295347	0.124916	0.0810837	0.0394714	0.410117	0.148892	0.244624	0.184267		--	--	--	--	--	--	--	--	--	--	PREDICTED: uncharacterized protein LOC104595386 [Nelumbo nucifera]
c10530/f36p40/1135		72.5441	27.2356	2.75891	2.71685	0.760959	111.989	48.2304	49.4841	30.1966	5.26451	2.99222	4.02886	4.82892		[G]	Carbohydrate transport and metabolism	Molecular Function: transporter activity (GO:0005215);; Cellular Component: mitochondrion (GO:0005739);; Cellular Component: vacuole (GO:0005773);; Biological Process: water transport (GO:0006833);; Biological Process: response to water deprivation (GO:0009414);; Biological Process: response to salt stress (GO:0009651);; Cellular Component: chloroplast envelope (GO:0009941);; Cellular Component: …	K09872|0|mus:104000197|probable aquaporin PIP1-2; K09872 aquaporin PIP (A)	[G]	Carbohydrate transport and metabolism	Major intrinsic protein	Aquaporin PIP1-2 GN=PIP1-2 OS=Zea mays (Maize) PE=1 SV=1	1	--	plasma membrane intrinsic protein [Tulipa gesneriana]
c10532/f55p85/1233		0	1.46803	0	0	0	0.320059	0.290693	0.212277	0.141519	0.352494	0.694579	0.579175	0.359457		--	--	Molecular Function: calcium ion binding (GO:0005509);; Molecular Function: poly(U) RNA binding (GO:0008266);; Cellular Component: chloroplast thylakoid membrane (GO:0009535);; Cellular Component: chloroplast thylakoid lumen (GO:0009543);; Cellular Component: photosystem II oxygen evolving complex (GO:0009654);; Biological Process: photoinhibition (GO:0010205);; Biological Process: photosystem II …	K02716|9.87679e-156|pda:103715159|oxygen-evolving enhancer protein 1, chloroplastic; K02716 photosystem II oxygen-evolving enhancer protein 1 (A)	--	--	Manganese-stabilising protein _ photosystem II polypeptide;; Manganese-stabilising protein _ photosystem II polypeptide	Oxygen-evolving enhancer protein 1, chloroplastic (Precursor) GN=PSBO OS=Fritillaria agrestis (Stinkbells) PE=2 SV=1	2	--	RecName: Full=Oxygen-evolving enhancer protein 1, chloroplastic; Short=OEE1; AltName: Full=33 kDa subunit of oxygen evolving system of photosystem II; AltName: Full=33 kDa thylakoid membrane protein; AltName: Full=OEC 33 kDa subunit; Flags: Precursor [Fritillaria agrestis]
c10535/f1p0/2145		2.11911	1.64471	1.05925	2.84526	4.08962	3.16391	2.10796	2.02266	1.66255	7.32582	7.87776	7.5234	8.08807		[R]	General function prediction only	Biological Process: plasma membrane repair (GO:0001778);; Cellular Component: endosome (GO:0005768);; Cellular Component: vacuole (GO:0005773);; Cellular Component: Golgi apparatus (GO:0005794);; Cellular Component: plasma membrane (GO:0005886);; Biological Process: endocytosis (GO:0006897);; Biological Process: protein secretion (GO:0009306);; Biological Process: response to cold (GO:0009409);; …	--	[R]	General function prediction only	C2 domain	Synaptotagmin-2 GN=T20H2.13 OS=Arabidopsis thaliana (Mouse-ear cress) PE=2 SV=1	1	--	PREDICTED: synaptotagmin-2-like [Elaeis guineensis]
c1054/f4p2/961		0	0.10763	19.8668	3.81362	89.7589	9.71927	0.284746	0.0999728	0.933295	0.686577	0.383574	0	0		--	--	--	--	--	--	--	Cucumber peeling cupredoxin OS=Cucumis sativus (Cucumber) PE=1 SV=3	1	--	PREDICTED: stellacyanin-like [Phoenix dactylifera]
c10540/f1p0/5059		7.36579	4.72998	11.6409	7.47877	1.74977	7.87165	4.74964	4.50339	4.34643	6.32421	4.57894	4.82125	5.22222		[V]	Defense mechanisms	--	K05674|0|pda:103717193|ABC transporter C family member 13; K05674 ATP-binding cassette, subfamily C (CFTR_MRP), member 10 (A)	[Q]	Secondary metabolites biosynthesis, transport and catabolism	ABC transporter transmembrane region;; ABC transporter transmembrane region;; ABC transporter;; ABC transporter	ABC transporter C family member 13 GN=T5E7.1 OS=Arabidopsis thaliana (Mouse-ear cress) PE=2 SV=3	13	--	PREDICTED: ABC transporter C family member 13 isoform X1 [Phoenix dactylifera]
c10541/f1p0/6090		0	0	0.045878	2.1556	0.190052	0	0	0	0	0	0	0	0		--	--	--	K10590|1.50297e-95|pxb:103965627|E3 ubiquitin-protein ligase UPL3-like; K10590 E3 ubiquitin-protein ligase TRIP12 [EC:6.3.2.19] (A)	[O]	Posttranslational modification, protein turnover, chaperones	HECT-domain (ubiquitin-transferase)	E3 ubiquitin-protein ligase UPL3 GN=F20M13.160_F20M13.170 OS=Arabidopsis thaliana (Mouse-ear cress) PE=1 SV=1	9	--	hypothetical protein M422DRAFT_152050 [Sphaerobolus stellatus SS14]
c10544/f2p0/4020		0.587011	0.464802	0.426668	1.75723	0.392816	0.435942	0.303417	0.902661	0.886785	0.570788	0.594915	0.405399	0.469925		--	--	--	--	[ODR]	--	PB1 domain;; PB1 domain	--	6	--	PREDICTED: uncharacterized protein LOC105039069 [Elaeis guineensis]
c10548/f1p11/5802		0.203747	0.474044	0.417826	0.075197	0.342748	0.334784	0.273222	0.156677	0.329274	0.728452	0.58494	0.731305	0.591883		[RTKL]	--	Biological Process: RNA splicing, via endonucleolytic cleavage and ligation (GO:0000394);; Molecular Function: protein serine_threonine kinase activity (GO:0004674);; Molecular Function: ATP binding (GO:0005524);; Biological Process: protein phosphorylation (GO:0006468);; Biological Process: methionine biosynthetic process (GO:0009086);; Biological Process: regulation of protein localization (GO:…	--	[T]	Signal transduction mechanisms	Protein kinase domain;; Protein tyrosine kinase;; Protein tyrosine kinase;; Protein kinase domain	Serine_threonine-protein kinase At5g01020 GN=At5g01020 OS=Arabidopsis thaliana (Mouse-ear cress) PE=1 SV=1	1	--	PREDICTED: serine_threonine-protein kinase At5g01020 [Phoenix dactylifera]
c10548/f1p18/1536		0.577747	0	0.69648	0.89264	0.330987	0.450929	0.116675	0.413714	0.747517	1.34164	0.622666	0.548907	0.652785		[H]	Coenzyme transport and metabolism	Molecular Function: methionine adenosyltransferase activity (GO:0004478);; Molecular Function: ATP binding (GO:0005524);; Cellular Component: cell wall (GO:0005618);; Cellular Component: nucleolus (GO:0005730);; Cellular Component: cytoplasm (GO:0005737);; Cellular Component: plasma membrane (GO:0005886);; Biological Process: methionine metabolic process (GO:0006555);; Biological Process: S-adeno…	K00789|0|mus:103976066|S-adenosylmethionine synthase 5; K00789 S-adenosylmethionine synthetase [EC:2.5.1.6] (A)	[H]	Coenzyme transport and metabolism	S-adenosylmethionine synthetase, C-terminal domain;; S-adenosylmethionine synthetase, central domain;; S-adenosylmethionine synthetase, N-terminal domain	S-adenosylmethionine synthase GN=SAMS OS=Dendrobium crumenatum (Tropical pigeon orchid) PE=2 SV=1	1	--	PREDICTED: S-adenosylmethionine synthase [Elaeis guineensis]
c10549/f1p0/2175		0	0	0	1.531	0	0	0	0	0	0	0	0	0		[H]	Coenzyme transport and metabolism	Molecular Function: 5-aminolevulinate synthase activity (GO:0003870);; Molecular Function: pyridoxal phosphate binding (GO:0030170);; Biological Process: tetrapyrrole biosynthetic process (GO:0033014);;	--	[H]	Coenzyme transport and metabolism	Aminotransferase class I and II;; Aminotransferase class-V	Long chain base biosynthesis protein 2c OS=Oryza sativa subsp. japonica (Rice) PE=3 SV=1	1	--	hypothetical protein MBM_00994 [Marssonina brunnea f. sp. &apos;multigermtubi&apos; MB_m1]
c10549/f1p0/6406		4.6097	2.03302	2.65167	3.1944	2.17021	2.88764	2.27519	3.77655	3.59064	2.35943	2.63207	2.87728	3.32206		[J]	Translation, ribosomal structure and biogenesis	Cellular Component: cell wall (GO:0005618);; Cellular Component: nucleolus (GO:0005730);; Cellular Component: vacuole (GO:0005773);; Cellular Component: plasma membrane (GO:0005886);; Cellular Component: chloroplast (GO:0009507);; Cellular Component: cytosolic large ribosomal subunit (GO:0022625);;	K02937|2.20662e-67|mus:104000158|60S ribosomal protein L7-2; K02937 large subunit ribosomal protein L7e (A)	[J]	Translation, ribosomal structure and biogenesis	Ribosomal protein L30p_L7e;; Zinc knuckle	60S ribosomal protein L7-4 GN=RPL7D OS=Arabidopsis thaliana (Mouse-ear cress) PE=2 SV=1	1	--	unnamed protein product [Vitis vinifera]
c1055/f4p2/958		16.9347	76.3008	0.61809	2.3548	4.25087	16.5457	12.1116	12.1774	8.52041	11.3176	7.56085	10.4151	11.1515		--	--	Biological Process: maltose metabolic process (GO:0000023);; Biological Process: pentose-phosphate shunt (GO:0006098);; Cellular Component: chloroplast stroma (GO:0009570);; Biological Process: chloroplast relocation (GO:0009902);; Biological Process: thylakoid membrane organization (GO:0010027);; Biological Process: starch biosynthetic process (GO:0019252);; Biological Process: isopentenyl dipho…	--	--	--	--	--	1	--	PREDICTED: uncharacterized protein LOC103703539 [Phoenix dactylifera]
c10550/f1p0/5020		5.88478	7.24134	3.16276	3.62851	4.03002	4.28753	4.37591	6.64712	6.04109	4.49423	4.81087	3.97	4.92722		[R]	General function prediction only	Cellular Component: mitochondrion (GO:0005739);; Biological Process: tRNA processing (GO:0008033);; Molecular Function: tRNA (guanine-N1-)-methyltransferase activity (GO:0009019);; Biological Process: methylation (GO:0032259);;	K15429|8.12564e-148|mus:104000316|tRNA (guanine(37)-N1)-methyltransferase 1 isoform X1; K15429 tRNA (guanine37-N1)-methyltransferase [EC:2.1.1.228] (A)	[A]	RNA processing and modification	Met-10+ like-protein;; Hyaluronan _ mRNA binding family;; zinc-binding in reverse transcriptase;; Reverse transcriptase (RNA-dependent DNA polymerase)	tRNA (guanine(37)-N1)-methyltransferase 1 {ECO:0000255|HAMAP-Rule:MF_03152} GN=VIT_19s0014g03930 OS=Vitis vinifera (Grape) PE=3 SV=1	2	--	PREDICTED: tRNA (guanine(37)-N1)-methyltransferase 1 isoform X1 [Musa acuminata subsp. malaccensis]
c10554/f27p14/1654		2.02324	0.799574	2.10721	1.07872	0.930795	1.90683	1.34905	1.30827	1.35393	0.451005	0.936369	1.5133	1.27605		--	--	Cellular Component: Golgi apparatus (GO:0005794);; Cellular Component: plasma membrane (GO:0005886);; Biological Process: acetyl-CoA metabolic process (GO:0006084);; Molecular Function: sterol delta7 reductase activity (GO:0009918);; Biological Process: sterol biosynthetic process (GO:0016126);; Biological Process: brassinosteroid biosynthetic process (GO:0016132);; Molecular Function: oxidoreduc…	K00213|0|mus:103989528|7-dehydrocholesterol reductase; K00213 7-dehydrocholesterol reductase [EC:1.3.1.21] (A)	[IT]	--	Ergosterol biosynthesis ERG4_ERG24 family	7-dehydrocholesterol reductase GN=F11F12.21 OS=Arabidopsis thaliana (Mouse-ear cress) PE=1 SV=1	12	--	PREDICTED: 7-dehydrocholesterol reductase [Musa acuminata subsp. malaccensis]
c10556/f19p5/1120		145.69	100.27	109.337	64.2996	35.1043	136.849	136.137	163.882	140.445	49.9829	49.0382	50.7472	63.0707		--	--	Cellular Component: cell wall (GO:0005618);; Cellular Component: nucleolus (GO:0005730);; Cellular Component: mitochondrial outer membrane (GO:0005741);; Cellular Component: vacuole (GO:0005773);; Cellular Component: plasma membrane (GO:0005886);; Molecular Function: voltage-gated anion channel activity (GO:0008308);; Cellular Component: chloroplast envelope (GO:0009941);; Biological Process: def…	K15040|6.41077e-170|pda:103720481|mitochondrial outer membrane protein porin 1-like; K15040 voltage-dependent anion channel protein 2 (A)	[P]	Inorganic ion transport and metabolism	Eukaryotic porin	Mitochondrial outer membrane protein porin 1 GN=P0711F01.56-1 OS=Oryza sativa subsp. japonica (Rice) PE=1 SV=3	5	--	PREDICTED: mitochondrial outer membrane protein porin 1-like [Elaeis guineensis]
c10556/f1p0/5084		0	0.0151162	0.0659174	0.874573	0.182692	0.199181	0.306456	0.284757	0.700044	0.982887	0.764582	0.492379	1.70111		[CE]	--	--	--	[E]	Amino acid transport and metabolism	Ankyrin repeats (3 copies);; Ankyrin repeat;; Ankyrin repeats (many copies);; Ankyrin repeat;; Isocitrate_isopropylmalate dehydrogenase	3-isopropylmalate dehydrogenase 2, chloroplastic (Precursor) GN=T21F11.11 OS=Arabidopsis thaliana (Mouse-ear cress) PE=1 SV=1	1	--	PREDICTED: ankyrin repeat-containing protein At2g01680-like, partial [Elaeis guineensis]
c10556/f2p2/3136		0.876025	0.484727	0.453999	1.05804	2.419	0.891756	0.91509	1.36638	0.597276	1.42099	1.07444	0.91965	0.903768		--	--	--	--	--	--	--	--	26	--	PREDICTED: uncharacterized protein LOC103703232 [Phoenix dactylifera]
c10557/f1p0/5299		0.330156	0.571497	0.40718	0.896845	0.349696	0.404118	0.117879	0.137548	0.0173605	0.448336	0.490228	0.327236	0.443805		--	--	--	--	--	--	--	--	--	--	--
c10558/f1p8/2067		5.28288	18.6773	4.08485	2.82063	2.72049	6.65369	5.02893	4.57756	3.76306	7.2761	4.9719	6.55333	5.35478		[S]	Function unknown	Cellular Component: chloroplast (GO:0009507);; Cellular Component: chromoplast (GO:0009509);; Cellular Component: membrane (GO:0016020);; Biological Process: carotenoid biosynthetic process (GO:0016117);; Molecular Function: carotene 7,8-desaturase activity (GO:0016719);; Biological Process: oxidation-reduction process (GO:0055114);;	K02293|0|rcu:RCOM_1307010|amine oxidase, putative (EC:1.14.99.30); K02293 15-cis-phytoene desaturase [EC:1.3.5.5] (A)	[Q]	Secondary metabolites biosynthesis, transport and catabolism	Flavin containing amine oxidoreductase	Phytoene dehydrogenase, chloroplastic_chromoplastic (Precursor) GN=PDS1 OS=Narcissus pseudonarcissus (Daffodil) PE=1 SV=1	2	--	PREDICTED: phytoene dehydrogenase, chloroplastic_chromoplastic isoform X2 [Elaeis guineensis]
c1056/f22p3/1113		1.24212	1.17159	1.46962	19.6065	0.148302	1.63145	3.11653	1.67504	4.95897	1.27806	0.340277	0.869549	0.492222		--	--	--	--	--	--	Leucine Rich repeats (2 copies);; Leucine Rich Repeat;; Leucine rich repeat;; Leucine Rich repeat;; Leucine rich repeat N-terminal domain	Polygalacturonase inhibitor (Precursor) GN=PGIP OS=Pyrus communis (Pear) PE=1 SV=1	6	--	PREDICTED: polygalacturonase inhibitor-like [Phoenix dactylifera]
c10560/f1p1/2143		0.184337	0	18.0799	7.03279	0.914944	0.396093	0	0	0.0423805	0.924632	1.163	0.467324	0.424866		[Q]	Secondary metabolites biosynthesis, transport and catabolism	Molecular Function: copper ion binding (GO:0005507);; Molecular Function: L-ascorbate oxidase activity (GO:0008447);; Cellular Component: cytoplasmic membrane-bounded vesicle (GO:0016023);; Biological Process: lignin catabolic process (GO:0046274);; Biological Process: response to copper ion (GO:0046688);; Cellular Component: apoplast (GO:0048046);; Molecular Function: hydroquinone:oxygen oxidore…	--	[Q]	Secondary metabolites biosynthesis, transport and catabolism	Multicopper oxidase;; Multicopper oxidase;; Multicopper oxidase	Laccase-3 (Precursor) GN=B1088C09.5 OS=Oryza sativa subsp. japonica (Rice) PE=2 SV=1	1	--	PREDICTED: laccase-3-like [Elaeis guineensis]
c10561/f1p0/5464		2.20608	2.10886	3.14103	2.44499	1.28526	2.44869	14.2033	4.43935	4.09376	3.35665	2.4295	2.2974	2.76562		--	--	Cellular Component: mitochondrion (GO:0005739);; Biological Process: DNA metabolic process (GO:0006259);; Cellular Component: plastid (GO:0009536);; Molecular Function: metal ion binding (GO:0046872);;	--	[R]	General function prediction only	Reverse transcriptase (RNA-dependent DNA polymerase);; gag-polypeptide of LTR copia-type;; Integrase core domain;; GAG-pre-integrase domain;; Domain of unknown function (DUF4219);; gag-polypeptide of LTR copia-type;; Zinc knuckle	Endonuclease OS=Nicotiana tabacum (Common tobacco) PE=2 SV=1	44	--	H0512B01.8 [Oryza sativa Indica Group]
c10562/f1p0/5117		0.736036	12.3832	0.849704	1.2959	0.706593	1.3423	1.04969	0.727751	0.779696	2.0771	2.35212	2.08101	2.4513		--	--	--	--	[R]	General function prediction only	Reverse transcriptase (RNA-dependent DNA polymerase)	Putative ribonuclease H protein At1g65750 GN=At1g65750 OS=Arabidopsis thaliana (Mouse-ear cress) PE=3 SV=1	216	--	PREDICTED: uncharacterized protein LOC103449768 [Malus domestica]
c10563/f1p1/2022		3.40834	2.86866	0.77355	0.198668	0.537877	5.80545	2.70481	3.28456	4.83438	0.0543851	0.188426	0.0912259	0.443925		[L]	Replication, recombination and repair	--	K01246|1.18275e-147|pda:103713352|uncharacterized LOC103713352; K01246 DNA-3-methyladenine glycosylase I [EC:3.2.2.20] (A)	--	--	Methyladenine glycosylase	--	1	--	PREDICTED: uncharacterized protein LOC105050470 [Elaeis guineensis]
c10565/f1p0/2037		47.3486	35.01	85.3324	34.0947	38.9769	56.0499	79.8272	75.4703	86.5693	52.0624	94.3897	79.3299	96.648		[J]	Translation, ribosomal structure and biogenesis	Molecular Function: structural constituent of ribosome (GO:0003735);; Cellular Component: mitochondrion (GO:0005739);; Biological Process: translation (GO:0006412);; Molecular Function: NADH dehydrogenase (ubiquinone) activity (GO:0008137);; Cellular Component: chloroplast (GO:0009507);; Cellular Component: small ribosomal subunit (GO:0015935);; Molecular Function: rRNA binding (GO:0019843);; Bio…	--	[J]	Translation, ribosomal structure and biogenesis	Ribosomal protein S12_S23;; NADH-ubiquinone_plastoquinone oxidoreductase, chain 3	Ribosomal protein S12, mitochondrial GN=RPS12 OS=Triticum aestivum (Wheat) PE=2 SV=1	1	--	NADH-ubiquinone oxidoreductase chain [Medicago truncatula]
c10568/f1p0/2014		0.634754	0.11488	0.851883	0.249898	0	0.60545	0.61289	0.48442	0.619835	0.191947	0	0	0		--	--	--	--	[E]	Amino acid transport and metabolism	POT family;; POT family	Protein NRT1_ PTR FAMILY 2.13 GN=T17F3.10 OS=Arabidopsis thaliana (Mouse-ear cress) PE=1 SV=1	1	--	PREDICTED: protein NRT1_ PTR FAMILY 2.13-like [Musa acuminata subsp. malaccensis]
c1057/f3p0/726		1709.51	1404.18	778.94	1565.15	2373.46	1812.53	1643.99	1495.4	1297.13	2018.57	2101.6	2120.65	1957.24		--	--	Cellular Component: cytoplasm (GO:0005737);;	--	[DZ]	--	Translationally controlled tumour protein	Translationally-controlled tumor protein homolog GN=TCTP OS=Elaeis guineensis var. tenera (Oil palm) PE=2 SV=1	1	--	PREDICTED: translationally-controlled tumor protein homolog [Vitis vinifera]
c10570/f1p0/6013		7.90612	14.3876	9.73008	20.1731	11.5991	11.5705	5.40283	4.79447	4.32381	22.5765	17.5731	17.9474	14.3467		[KL]	--	Molecular Function: DNA binding (GO:0003677);; Molecular Function: ATP-dependent DNA helicase activity (GO:0004003);; Molecular Function: ATP binding (GO:0005524);; Biological Process: nucleotide-excision repair (GO:0006289);;	K10843|0|mus:103973317|DNA repair helicase XPB1-like; K10843 DNA excision repair protein ERCC-3 [EC:3.6.4.12] (A)	[KL]	--	Type III restriction enzyme, res subunit;; Helicase conserved C-terminal domain;; SNF2 family N-terminal domain	DNA repair helicase XPB1 GN=XPB1 OS=Arabidopsis thaliana (Mouse-ear cress) PE=2 SV=3	1	--	PREDICTED: DNA repair helicase XPB1-like [Musa acuminata subsp. malaccensis]
c10573/f1p3/2312		1.23564	1.39016	5.73012	12.533	9.02739	1.36823	1.53711	1.19886	0.947604	0.957408	1.23763	1.18431	1.67506		--	--	Biological Process: transcription, DNA-templated (GO:0006351);;	K09284|6.01878e-138|pda:103706643|AP2-like ethylene-responsive transcription factor TOE3; K09284 AP2-like factor, euAP2 lineage (A)	--	--	AP2 domain	Floral homeotic protein APETALA 2 GN=AP2 OS=Arabidopsis thaliana (Mouse-ear cress) PE=1 SV=1	1	--	PREDICTED: AP2-like ethylene-responsive transcription factor TOE3 isoform X1 [Phoenix dactylifera]
c10577/f1p0/2196		0	0	0	10.2226	0.69969	0	0	0	0	0	0	0	0		--	--	Cellular Component: integral component of membrane (GO:0016021);; Molecular Function: oxidoreductase activity (GO:0016491);; Biological Process: oxidation-reduction process (GO:0055114);;	--	[PQ]	--	Ferric reductase NAD binding domain;; FAD-binding domain;; Ferric reductase like transmembrane component;; Oxidoreductase FAD-binding domain	Respiratory burst oxidase homolog protein B GN=RBOHB OS=Solanum tuberosum (Potato) PE=1 SV=1	1	--	hypothetical protein PHACADRAFT_253883 [Phanerochaete carnosa HHB-10118-sp]
c10577/f1p0/5090		0.0579315	0.176245	0.151531	0.426092	0.0831814	0.0555658	0	0.0518022	0.651731	0.132031	0.407501	0.302204	0.585432		--	--	Molecular Function: protein serine_threonine phosphatase activity (GO:0004722);; Biological Process: protein dephosphorylation (GO:0006470);; Molecular Function: metal ion binding (GO:0046872);;	K14497|1.36049e-25|osa:4324182|Os01g0656200; K14497 protein phosphatase 2C [EC:3.1.3.16] (A)	[T]	Signal transduction mechanisms	--	Probable protein phosphatase 2C 8 GN=OSJNBa0049H05.30 OS=Oryza sativa subsp. japonica (Rice) PE=2 SV=1	--	--	hypothetical protein BBAD15_g10829 [Beauveria bassiana D1-5]
c10579/f1p0/2266		1.26603	0.182428	0.368661	1.01879	1.32981	0.959751	0.994888	0.647216	0.436693	0.959469	0.856145	0.5424	0.527606		--	--	--	K15559|6.25281e-127|pda:103709057|UPF0400 protein C337.03-like; K15559 regulator of Ty1 transposition protein 103 (A)	[A]	RNA processing and modification	RNA polymerase II-binding domain.	--	1	--	PREDICTED: regulation of nuclear pre-mRNA domain-containing protein 1A-like [Elaeis guineensis]
c1058/f4p0/959		1198.26	563.882	1199.06	1119.31	894.922	901.455	1195.51	1690.63	1824.5	716.356	1007.67	842.218	1144.06		[K]	Transcription	Molecular Function: DNA binding (GO:0003677);; Biological Process: regulation of transcription, DNA-templated (GO:0006355);; Molecular Function: zinc ion binding (GO:0008270);;	K09250|2.9565e-32|dosa:Os02t0121100-01|Os02g0121100; Zinc finger, CCHC-type domain containing protein.; K09250 cellular nucleic acid-binding protein (A)	[J]	Translation, ribosomal structure and biogenesis	'Cold-shock' DNA-binding domain;; Ribonuclease B OB domain;; Zinc knuckle	Glycine-rich protein 2 GN=GRP-2 OS=Nicotiana sylvestris (Wood tobacco) PE=2 SV=1	1	--	hypothetical protein OsI_05633 [Oryza sativa Indica Group]
c10580/f1p0/2170		0.317885	2.12502	7.45708	10.2299	1.02672	1.61892	1.24216	1.00351	4.96951	7.1692	5.68604	6.46649	5.68021		--	--	--	--	--	--	--	--	--	--	--
c10581/f14p72/1097		21.6829	2.0826	5.01387	4.71842	4.76327	31.9701	29.573	28.6528	24.1229	1.03718	0.539962	0.27002	0.914477		[G]	Carbohydrate transport and metabolism	Molecular Function: transporter activity (GO:0005215);; Biological Process: transport (GO:0006810);; Cellular Component: integral component of membrane (GO:0016021);;	K09873|2.14551e-91|pda:103715387|probable aquaporin TIP1-1; K09873 aquaporin TIP (A)	[G]	Carbohydrate transport and metabolism	Major intrinsic protein;; Major intrinsic protein	Aquaporin TIP1-1, N-terminally processed GN=T1J8.1 OS=Arabidopsis thaliana (Mouse-ear cress) PE=1 SV=1	1	--	PREDICTED: probable aquaporin TIP1-1 [Elaeis guineensis]
c10583/f1p2/2167		1.16853	0.91006	0.564105	2.63515	1.77773	0.895226	0.852445	0.794176	1.09822	2.98287	1.6442	1.1826	0.936961		--	--	--	--	--	--	Myb-like DNA-binding domain;; MYB-CC type transfactor, LHEQLE motif	Protein PHR1-LIKE 1 GN=PHL1 OS=Arabidopsis thaliana (Mouse-ear cress) PE=1 SV=1	1	--	PREDICTED: protein PHR1-LIKE 1-like [Elaeis guineensis]
c10584/f1p0/2146		0	0	0.481997	0.0922049	0	0.183721	0.216088	0.417032	0.322296	0.54586	1.55711	1.42162	1.11854		--	--	--	--	[I]	Lipid transport and metabolism	CRAL_TRIO domain	Phosphatidylinositol_phosphatidylcholine transfer protein SFH3 GN=SFH3 OS=Arabidopsis thaliana (Mouse-ear cress) PE=2 SV=1	1	--	PREDICTED: uncharacterized protein LOC103696681 isoform X1 [Phoenix dactylifera]
c10584/f3p7/1193		9.23719	7.62155	66.4177	20.2717	24.6027	28.8737	42.1017	30.6877	34.3981	113.936	103.166	102.477	95.9824		--	--	--	--	[T]	Signal transduction mechanisms	BAG domain	BAG family molecular chaperone regulator 3 GN=BAG3 OS=Arabidopsis thaliana (Mouse-ear cress) PE=1 SV=1	2	--	PREDICTED: BAG family molecular chaperone regulator 1-like [Elaeis guineensis]
c10586/f1p2/2290		4.38584	6.04467	4.10582	5.41805	3.18213	4.29525	3.48684	4.70175	3.05176	4.44832	5.36002	4.92232	3.52909		[H]	Coenzyme transport and metabolism	Molecular Function: NAD+ synthase (glutamine-hydrolyzing) activity (GO:0003952);; Molecular Function: ATP binding (GO:0005524);; Cellular Component: cytosol (GO:0005829);; Biological Process: NAD biosynthetic process (GO:0009435);; Molecular Function: hydrolase activity, acting on carbon-nitrogen (but not peptide) bonds (GO:0016810);; Biological Process: response to cadmium ion (GO:0046686);;	K01950|0|pda:103715167|glutamine-dependent NAD(+) synthetase; K01950 NAD+ synthase (glutamine-hydrolysing) [EC:6.3.5.1] (A)	[HR]	--	NAD synthase;; Carbon-nitrogen hydrolase	Glutamine-dependent NAD(+) synthetase OS=Oryza sativa subsp. japonica (Rice) PE=3 SV=2	1	--	PREDICTED: glutamine-dependent NAD(+) synthetase [Phoenix dactylifera]
c10587/f1p1/6027		0.114434	0.285361	0.114515	0.17248	0.0431572	0.168452	0.307756	0.208876	0.132714	0.196517	0.400527	0.518356	0.418481		[G]	Carbohydrate transport and metabolism	Cellular Component: plasma membrane (GO:0005886);; Molecular Function: pectate lyase activity (GO:0030570);;	K01728|1.73162e-157|mus:103989738|probable pectate lyase 4; K01728 pectate lyase [EC:4.2.2.2] (A)	--	--	Pectate lyase	Probable pectate lyase 4 (Precursor) GN=At1g30350 OS=Arabidopsis thaliana (Mouse-ear cress) PE=2 SV=1	9	--	PREDICTED: probable pectate lyase 4 [Musa acuminata subsp. malaccensis]
c10588/f1p0/5276		0.720403	0.108365	0.158056	0	0.0331674	0	0.0336865	0.0344586	0.0174976	0	0.0547203	0	0.0153408		--	--	--	--	--	--	Cytosine specific DNA methyltransferase replication foci domain	--	1	--	PREDICTED: uncharacterized protein LOC103702321 isoform X2 [Phoenix dactylifera]
c1059/f3p2/960		19.5406	23.3028	34.9946	16.526	60.578	41.8928	50.3447	20.6945	21.3928	48.8494	58.0403	52.5009	49.8554		--	--	Cellular Component: nucleus (GO:0005634);;	--	[R]	General function prediction only	Protein of unknown function (DUF1685)	--	155	--	hypothetical protein POPTR_0007s02150g [Populus trichocarpa]
c10592/f4p20/1093		5.8418	50.0919	0	0.181204	0	14.6294	6.76035	4.2665	3.9267	5.98058	3.79511	3.42503	3.43631		--	--	Molecular Function: calcium ion binding (GO:0005509);; Cellular Component: chloroplast thylakoid membrane (GO:0009535);; Cellular Component: photosystem II oxygen evolving complex (GO:0009654);; Biological Process: photosynthesis (GO:0015979);; Cellular Component: extrinsic component of membrane (GO:0019898);;	K02717|2.95623e-133|pda:103721347|oxygen-evolving enhancer protein 2, chloroplastic-like; K02717 photosystem II oxygen-evolving enhancer protein 2 (A)	--	--	PsbP	Oxygen-evolving enhancer protein 2, chloroplastic (Precursor) GN=PSBP OS=Fritillaria agrestis (Stinkbells) PE=2 SV=1	1	--	RecName: Full=Oxygen-evolving enhancer protein 2, chloroplastic; Short=OEE2; AltName: Full=23 kDa subunit of oxygen evolving system of photosystem II; AltName: Full=23 kDa thylakoid membrane protein; AltName: Full=OEC 23 kDa subunit; Flags: Precursor [Fritillaria agrestis]
c10593/f1p5/2400		66.1334	73.0089	45.8658	59.2511	73.2354	37.0397	41.4553	44.7389	39.3204	48.8873	51.3965	47.7302	48.9363		[F]	Nucleotide transport and metabolism	Molecular Function: phosphoribosylaminoimidazole carboxylase activity (GO:0004638);; Molecular Function: ATP binding (GO:0005524);; Biological Process: 'de novo' IMP biosynthetic process (GO:0006189);; Molecular Function: 5-(carboxyamino)imidazole ribonucleotide mutase activity (GO:0034023);; Molecular Function: metal ion binding (GO:0046872);;	K11808|0|pda:103708454|phosphoribosylaminoimidazole carboxylase, chloroplastic; K11808 phosphoribosylaminoimidazole carboxylase [EC:4.1.1.21] (A)	[F]	Nucleotide transport and metabolism	AIR carboxylase;; ATP-grasp domain;; ATP-grasp domain;; D-ala D-ala ligase C-terminus;; Carbamoyl-phosphate synthase L chain, ATP binding domain	Phosphoribosylaminoimidazole carboxylase, chloroplastic (Precursor; Fragment) GN=PURKE OS=Vigna aconitifolia (Moth bean) PE=2 SV=1	1	--	PREDICTED: phosphoribosylaminoimidazole carboxylase, chloroplastic [Elaeis guineensis]
c10594/f1p0/2386		0.536935	0.423216	0.140413	0.289057	0.377369	0.605519	0.299636	0.448187	0.365978	1.24558	0.124294	0.167234	0.179665		--	--	Molecular Function: metal ion binding (GO:0046872);;	--	[R]	General function prediction only	Zinc finger C-x8-C-x5-C-x3-H type (and similar)	Zinc finger CCCH domain-containing protein 5 OS=Oryza sativa subsp. japonica (Rice) PE=2 SV=1	1	--	PREDICTED: zinc finger CCCH domain-containing protein 6-like isoform X1 [Phoenix dactylifera]
c10597/f1p1/2229		0	0	1.57216	0.438671	0	0	0	0	0	0	0	0	0		--	--	--	--	--	--	Nodulin-like	--	1	--	PREDICTED: uncharacterized protein LOC103987995 [Musa acuminata subsp. malaccensis]
c10599/f1p0/2079		0	0	0.0340671	3.92921	0.0424773	0	0	0	0	0	0	0	0		--	--	Molecular Function: transferase activity, transferring acyl groups other than amino-acyl groups (GO:0016747);;	--	--	--	Acyltransferase family	--	2	--	hypothetical protein MBM_09406 [Marssonina brunnea f. sp. &apos;multigermtubi&apos; MB_m1]
c10599/f1p0/5454		0.550823	2.01752	0.571769	0.61213	0.828751	0.771422	2.29371	1.68442	1.91589	0.726699	2.06029	2.93572	1.92388		--	--	Molecular Function: binding (GO:0005488);;	K12619|1.33666e-33|obr:102707106|uncharacterized LOC102707106; K12619 5'-3' exoribonuclease 2 [EC:3.1.13.-] (A)	[R]	General function prediction only	--	Endonuclease OS=Nicotiana tabacum (Common tobacco) PE=2 SV=1	71	--	putative Ty-1 copia retrotransposon [Phaseolus vulgaris]
c106/f1p0/9144		1.89913	2.6532	1.5455	1.1402	1.025	1.78626	2.0125	1.72351	1.99715	2.61407	2.01165	2.47235	2.26304		[R]	General function prediction only	Biological Process: mitotic G2 phase (GO:0000085);; Cellular Component: nucleus (GO:0005634);; Cellular Component: cytosol (GO:0005829);; Biological Process: glycolytic process (GO:0006096);; Biological Process: N-terminal protein myristoylation (GO:0006499);; Biological Process: protein targeting to vacuole (GO:0006623);; Biological Process: fatty acid beta-oxidation (GO:0006635);; Biological Pr…	K03030|6.80992e-135|pda:103722649|26S proteasome non-ATPase regulatory subunit 14 homolog; K03030 26S proteasome regulatory subunit N11 (A)	[O]	Posttranslational modification, protein turnover, chaperones	JAB1_Mov34_MPN_PAD-1 ubiquitin protease;; Prokaryotic homologs of the JAB domain;; Maintenance of mitochondrial structure and function;; Maintenance of mitochondrial structure and function;; JAB1_Mov34_MPN_PAD-1 ubiquitin protease;; JAB1_Mov34_MPN_PAD-1 ubiquitin protease;; Prokaryotic homologs of the JAB domain;; Maintenance of mitochondrial structure and function	26S proteasome non-ATPase regulatory subunit 14 homolog GN=RPN11 OS=Arabidopsis thaliana (Mouse-ear cress) PE=1 SV=1	1	--	PREDICTED: 26S proteasome non-ATPase regulatory subunit 14 homolog [Phoenix dactylifera]
c10601/f1p8/5421		2.44558	1.75867	1.01557	1.05715	2.84618	2.54879	1.85823	0.983132	1.46978	3.2319	3.05661	3.1633	2.98155		--	--	--	--	--	--	Protein of unknown function (DUF1399);; GAG-pre-integrase domain	--	1	--	PREDICTED: uncharacterized protein LOC105056427 [Elaeis guineensis]
c10602/f1p0/2277		0.302019	0.842212	0.615617	1.50194	0.876777	1.18675	0.70335	0.791857	0.552387	1.27862	1.37246	1.42449	1.31303		--	--	Biological Process: cellular metabolic process (GO:0044237);;	--	[I]	Lipid transport and metabolism	CRAL_TRIO domain	Phosphatidylinositol_phosphatidylcholine transfer protein SFH3 GN=SFH3 OS=Arabidopsis thaliana (Mouse-ear cress) PE=2 SV=1	1	--	PREDICTED: uncharacterized protein LOC103696681 isoform X1 [Phoenix dactylifera]
c10604/f7p9/3303		3.65605	0.538011	3.28779	2.04808	2.09991	1.91978	2.82863	4.43194	5.01623	2.10377	3.23982	3.09429	4.60468		[J]	Translation, ribosomal structure and biogenesis	Molecular Function: GTPase activity (GO:0003924);; Molecular Function: GTP binding (GO:0005525);; Biological Process: GTP catabolic process (GO:0006184);;	K12852|0|pda:103723556|116 kDa U5 small nuclear ribonucleoprotein component-like; K12852 116 kDa U5 small nuclear ribonucleoprotein component (A)	[J]	Translation, ribosomal structure and biogenesis	Elongation factor Tu GTP binding domain;; Elongation factor Tu domain 2;; 50S ribosome-binding GTPase;; Miro-like protein;; Elongation factor G C-terminus	Elongation factor 2 OS=Beta vulgaris (Sugar beet) PE=2 SV=1	1	--	PREDICTED: 116 kDa U5 small nuclear ribonucleoprotein component-like [Elaeis guineensis]
c10605/f1p0/2217		4.37445	1.23675	2.32088	1.67298	4.97087	5.70998	3.4334	3.82832	2.9516	8.0245	7.90562	7.27996	7.08831		[Q]	Secondary metabolites biosynthesis, transport and catabolism	Molecular Function: binding (GO:0005488);; Molecular Function: oxidoreductase activity (GO:0016491);;	--	[QI]	--	Cytochrome P450	3-epi-6-deoxocathasterone 23-monooxygenase OS=Arabidopsis thaliana (Mouse-ear cress) PE=2 SV=3	1	--	PREDICTED: abscisic acid 8&apos;-hydroxylase 4 [Musa acuminata subsp. malaccensis]
c10606/f8p7/1404		2.6617	1.11281	1.63142	3.19163	5.17055	1.89615	1.14133	3.64879	2.63141	3.16477	2.23245	2.88884	2.78318		--	--	Cellular Component: cell wall (GO:0005618);; Cellular Component: nucleolus (GO:0005730);; Cellular Component: vacuolar membrane (GO:0005774);; Biological Process: aging (GO:0007568);; Biological Process: response to salicylic acid (GO:0009751);; Biological Process: protein ubiquitination involved in ubiquitin-dependent protein catabolic process (GO:0042787);;	K08770|0|dosa:Os06t0681400-01|Os06g0681400; Ubiquitin domain containing protein.; K08770 ubiquitin C (A)	[OR]	--	Ubiquitin family;; Ubiquitin-2 like Rad60 SUMO-like;; Ubiquitin-like domain;; Telomere stability and silencing;; DUF2407 ubiquitin-like domain;; Ubiquitin-2 like Rad60 SUMO-like;; Protein of unknown function (DUF2870);; FlgD Ig-like domain;; RNA methyltransferase;; GLUT4 regulating protein TUG;; Ubiquitin family;; Ubiquitin-2 like Rad60 SUMO-like;; Ubiquitin-like domain	NEDD8-like protein RUB2 (Precursor) GN=T20F21.24 OS=Arabidopsis thaliana (Mouse-ear cress) PE=1 SV=3	1	--	polyubiquitin (ubq10) [Arabidopsis thaliana]
c1061/f3p0/916		19.2299	59.6588	13.3485	15.0963	15.8287	28.2358	18.9411	18.4511	15.6306	34.404	24.9044	24.2754	20.1778		[R]	General function prediction only	Biological Process: ubiquinone biosynthetic process (GO:0006744);; Biological Process: myo-inositol hexakisphosphate biosynthetic process (GO:0010264);;	K06997|2.64792e-146|pda:103700717|proline synthase co-transcribed bacterial homolog protein; K06997 (A)	[R]	General function prediction only	Alanine racemase, N-terminal domain	--	3	--	PREDICTED: proline synthase co-transcribed bacterial homolog protein-like [Nelumbo nucifera]
c10611/f1p1/5983		1.77046	1.34512	0.813956	1.38226	1.95354	1.48448	0.901487	1.12838	1.00406	2.48167	2.05233	2.20081	1.90161		--	--	Cellular Component: mitochondrion (GO:0005739);; Molecular Function: transferase activity, transferring phosphorus-containing groups (GO:0016772);; Biological Process: cellular metabolic process (GO:0044237);; Biological Process: primary metabolic process (GO:0044238);; Biological Process: organic substance metabolic process (GO:0071704);; Molecular Function: organic cyclic compound binding (GO:0…	--	[R]	General function prediction only	Reverse transcriptase (RNA-dependent DNA polymerase)	Endonuclease OS=Nicotiana tabacum (Common tobacco) PE=2 SV=1	450	--	putative polyprotein [Oryza sativa Japonica Group]
c10614/f1p26/2225		0.309094	0.038494	1.02543	0.978458	0.342329	0.512476	0.245969	0.645805	0.397849	0.424438	0.753715	0.686211	0.582109		--	--	Biological Process: transport (GO:0006810);; Cellular Component: membrane (GO:0016020);; Cellular Component: cell periphery (GO:0071944);;	K14611|0|mus:103997931|nucleobase-ascorbate transporter 6-like; K14611 solute carrier family 23 (nucleobase transporter), member 1_2 (A)	[F]	Nucleotide transport and metabolism	Permease family	Nucleobase-ascorbate transporter 7 GN=NAT7 OS=Arabidopsis thaliana (Mouse-ear cress) PE=2 SV=2	1	--	PREDICTED: nucleobase-ascorbate transporter 6-like [Musa acuminata subsp. malaccensis]
c10616/f1p0/2072		8.96404	11.7971	5.9499	21.4903	24.2158	10.5755	8.15191	9.81752	9.83604	23.8444	21.7826	25.7113	21.0396		[O]	Posttranslational modification, protein turnover, chaperones	--	--	--	--	DnaJ domain;; Domain of unknown function (DUF3444)	Chaperone protein dnaJ 49 OS=Arabidopsis thaliana (Mouse-ear cress) PE=2 SV=2	1	--	PREDICTED: uncharacterized protein LOC103697819 [Phoenix dactylifera]
c10621/f13p4/1102		123.785	432.912	23.0065	30.4984	43.7357	123.994	92.6692	98.1397	75.8202	89.8021	74.9979	79.158	64.7296		--	--	Biological Process: pentose-phosphate shunt (GO:0006098);; Cellular Component: chloroplast stroma (GO:0009570);; Cellular Component: chloroplast envelope (GO:0009941);; Biological Process: leaf morphogenesis (GO:0009965);; Biological Process: thylakoid membrane organization (GO:0010027);; Biological Process: carotenoid biosynthetic process (GO:0016117);; Biological Process: cell differentiation (…	--	--	--	--	--	1	--	PREDICTED: uncharacterized protein LOC100263834 [Vitis vinifera]
c10623/f1p0/2149		0	0	0.0453603	4.04493	0	0	0	0	0	0	0	0	0		[O]	Posttranslational modification, protein turnover, chaperones	--	K01279|5.84199e-30|gsl:Gasu_62160|tripeptidyl-peptidase I (EC:3.4.14.9); K01279 tripeptidyl-peptidase I [EC:3.4.14.9] (A)	--	--	Pro-kumamolisin, activation domain;; Subtilase family	--	1	--	conserved unknown protein [Ectocarpus siliculosus]
c10625/f1p2/1959		2.01393	0.328005	0.401615	0.396593	1.44918	0.470333	0.190347	0.595381	0.0950354	1.02184	1.0406	0.687853	0.988398		--	--	--	--	--	--	Weak chloroplast movement under blue light	WEB family protein At2g38370 GN=At2g38370 OS=Arabidopsis thaliana (Mouse-ear cress) PE=2 SV=1	1	--	PREDICTED: WEB family protein At2g38370-like [Elaeis guineensis]
c10628/f1p0/5121		3.22461	1.17223	2.33231	2.95822	2.77463	1.60674	1.49601	1.28922	1.39942	2.43031	1.617	2.7504	1.81496		--	--	--	--	[R]	General function prediction only	Reverse transcriptase (RNA-dependent DNA polymerase);; zinc-binding in reverse transcriptase	Putative ribonuclease H protein At1g65750 GN=At1g65750 OS=Arabidopsis thaliana (Mouse-ear cress) PE=3 SV=1	424	--	OSJNBa0035M09.1 [Oryza sativa Japonica Group]
c10628/f2p5/2346		1.8855	0.837309	1.42834	1.73292	1.51969	1.92412	1.82713	3.30342	2.37151	1.37597	1.41267	0.993915	1.24758		[T]	Signal transduction mechanisms	Molecular Function: phosphoric ester hydrolase activity (GO:0042578);;	--	[I]	Lipid transport and metabolism	SacI homology domain	Phosphoinositide phosphatase SAC6 GN=K2A18.9 OS=Arabidopsis thaliana (Mouse-ear cress) PE=2 SV=1	4	--	PREDICTED: phosphoinositide phosphatase SAC6 isoform X1 [Elaeis guineensis]
c10629/f1p2/2131		0.689262	0.535871	0.0331275	0.174	0.633445	0.391659	0.431097	0.337146	0.386	0.401656	0.312202	0.760598	0.547447		--	--	Molecular Function: zinc ion binding (GO:0008270);; Molecular Function: oxidoreductase activity, acting on paired donors, with incorporation or reduction of molecular oxygen, 2-oxoglutarate as one donor, and incorporation of one atom each of oxygen into both donors (GO:0016706);; Biological Process: oxidation-reduction process (GO:0055114);;	--	[S]	Function unknown	2OG-Fe(II) oxygenase superfamily;; 2OG-Fe(II) oxygenase superfamily	--	3	--	PREDICTED: uncharacterized protein LOC105054646 [Elaeis guineensis]
c1063/f4p0/946		388.719	208.107	278.278	377.426	709.686	305.95	275.362	289.974	269.655	346.836	361.598	384.534	354.32		--	--	Biological Process: regulation of cyclin-dependent protein serine_threonine kinase activity (GO:0000079);; Biological Process: regulation of transcription, DNA-templated (GO:0006355);; Molecular Function: cyclin-dependent protein serine_threonine kinase regulator activity (GO:0016538);; Cellular Component: DNA-directed RNA polymerase II, holoenzyme (GO:0016591);; Molecular Function: protein kinas…	K15161|1.83101e-147|sbi:SORBI_02g029140|SORBIDRAFT_02g029140, Sb02g029140; hypothetical protein; K15161 cyclin C (A)	[K]	Transcription	Cyclin, N-terminal domain;; Cyclin, C-terminal domain	Cyclin-C1-1 OS=Oryza sativa subsp. japonica (Rice) PE=2 SV=1	1	--	hypothetical protein SORBIDRAFT_02g029140 [Sorghum bicolor]
c10630/f1p1/2089		0.141404	0.0409609	0.135356	0	0.205517	0.577569	0.48371	0.687191	0.829574	1.84766	2.44189	2.1709	2.01339		--	--	Biological Process: response to stimulus (GO:0050896);;	--	--	--	NPH3 family	BTB_POZ domain-containing protein At5g47800 GN=At5g47800 OS=Arabidopsis thaliana (Mouse-ear cress) PE=2 SV=1	7	--	PREDICTED: BTB_POZ domain-containing protein At5g47800 isoform X1 [Elaeis guineensis]
c10631/f1p0/5197		2.14616	2.35036	3.39132	4.35702	2.11527	2.17605	2.03251	2.26982	2.60011	3.18312	4.01396	3.77135	4.12155		--	--	--	--	--	--	--	--	--	--	--
c10633/f1p0/2175		1.67603	1.97497	8.75671	16.6552	15.7942	1.02356	1.74546	1.35736	1.90202	6.24964	4.8606	6.7391	5.15353		[LR]	--	--	K07766|1.43557e-63|mus:104000647|nudix hydrolase 13, mitochondrial isoform X1; K07766 diphosphoinositol-polyphosphate diphosphatase [EC:3.6.1.52] (A)	[T]	Signal transduction mechanisms	NUDIX domain	Nudix hydrolase 13, mitochondrial (Precursor) GN=MLJ15.8 OS=Arabidopsis thaliana (Mouse-ear cress) PE=1 SV=1	1	--	PREDICTED: nudix hydrolase 12, mitochondrial-like [Elaeis guineensis]
c10634/f1p0/2094		32.1162	0.0406113	1.63977	2.50832	29.0845	3.41987	2.19287	2.94574	1.26555	0.143792	0.0852394	0.177992	0.387357		[RTKL]	--	Molecular Function: kinase activity (GO:0016301);; Biological Process: cellular metabolic process (GO:0044237);;	--	--	--	Protein kinase domain;; Protein tyrosine kinase;; ABC1 family	Probable leucine-rich repeat receptor-like protein kinase At1g68400 (Precursor) GN=At1g68400 OS=Arabidopsis thaliana (Mouse-ear cress) PE=2 SV=1	1	--	PREDICTED: probable leucine-rich repeat receptor-like protein kinase At1g68400 [Phoenix dactylifera]
c10635/f1p0/5434		0.558653	0.517756	1.12721	1.22707	0.659241	1.23037	0.637281	0.82117	1.14825	0.674594	1.62834	1.2402	1.53547		--	--	--	--	[R]	General function prediction only	--	--	71	--	hypothetical protein VITISV_040460 [Vitis vinifera]
c10638/f1p1/5558		6.20581	3.13243	5.49484	4.95602	3.21529	3.96107	3.67649	4.19851	4.38021	9.12887	9.46781	9.04981	9.38865		--	--	Molecular Function: helicase activity (GO:0004386);; Biological Process: signal transduction (GO:0007165);; Biological Process: response to carbohydrate (GO:0009743);; Molecular Function: ion binding (GO:0043167);; Biological Process: macromolecule metabolic process (GO:0043170);; Cellular Component: cytoplasmic part (GO:0044444);; Biological Process: cellular response to organic substance (GO:00…	K14326|6.05064e-129|pda:103703577|regulator of nonsense transcripts 1 homolog; K14326 regulator of nonsense transcripts 1 [EC:3.6.4.-] (A)	[A]	RNA processing and modification	--	Regulator of nonsense transcripts 1 homolog GN=MQD22.15 OS=Arabidopsis thaliana (Mouse-ear cress) PE=1 SV=2	1	--	PREDICTED: regulator of nonsense transcripts 1 homolog [Phoenix dactylifera]
c10638/f1p2/2015		0	0	0	0	0.175137	0	0.0476862	0.220872	0.393808	1.84441	1.55627	1.54393	1.99668		[M]	Cell wall_membrane_envelope biogenesis	Cellular Component: Golgi apparatus (GO:0005794);; Biological Process: starch metabolic process (GO:0005982);; Biological Process: glucuronoxylan biosynthetic process (GO:0010417);; Molecular Function: glucuronoxylan glucuronosyltransferase activity (GO:0080116);;	--	[G]	Carbohydrate transport and metabolism	Glycosyl transferase family 8;; Nucleotide-diphospho-sugar transferase	UDP-glucuronate:xylan alpha-glucuronosyltransferase 1 GN=MVE11.2 OS=Arabidopsis thaliana (Mouse-ear cress) PE=2 SV=1	1	--	PREDICTED: putative UDP-glucuronate:xylan alpha-glucuronosyltransferase 3 isoform X2 [Phoenix dactylifera]
c10641/f14p18/1448		11.9515	30.5894	6.51429	5.60462	6.34275	10.0407	13.277	13.0076	12.825	10.9029	15.9817	14.7216	14.1938		[R]	General function prediction only	Cellular Component: mitochondrion (GO:0005739);; Cellular Component: peroxisome (GO:0005777);; Cellular Component: cytosol (GO:0005829);; Biological Process: sulfur compound metabolic process (GO:0006790);; Molecular Function: sulfite oxidase activity (GO:0008482);; Molecular Function: electron carrier activity (GO:0009055);; Cellular Component: chloroplast (GO:0009507);; Biological Process: resp…	K00387|2.86708e-176|vvi:100263528|sulfite oxidase-like; K00387 sulfite oxidase [EC:1.8.3.1] (A)	[C]	Energy production and conversion	Oxidoreductase molybdopterin binding domain;; Mo-co oxidoreductase dimerisation domain	Sulfite oxidase OS=Arabidopsis thaliana (Mouse-ear cress) PE=1 SV=1	1	--	PREDICTED: sulfite oxidase [Vitis vinifera]
c10642/f1p8/2241		0.218709	1.64782	0.434165	0.299692	0.297821	1.35362	0.708596	1.05415	0.591319	0.319715	0.371571	0.615092	0.806688		--	--	Molecular Function: alpha-mannosidase activity (GO:0004559);; Biological Process: mannose metabolic process (GO:0006013);; Molecular Function: zinc ion binding (GO:0008270);; Cellular Component: cytoplasmic membrane-bounded vesicle (GO:0016023);; Molecular Function: carbohydrate binding (GO:0030246);;	K01191|0|pda:103706172|lysosomal alpha-mannosidase-like; K01191 alpha-mannosidase [EC:3.2.1.24] (A)	[G]	Carbohydrate transport and metabolism	Alpha mannosidase, middle domain;; Glycosyl hydrolases family 38 C-terminal domain;; Glycosyl hydrolases family 38 C-terminal domain	Alpha-mannosidase, light subunit {ECO:0000303|PubMed:24221485} OS=Canavalia ensiformis (Jack bean) PE=1 SV=1	1	--	PREDICTED: lysosomal alpha-mannosidase-like [Phoenix dactylifera]
c10648/f1p2/5820		23.8764	0.151311	5.58525	1.86906	2.41982	1.3488	1.2792	1.90444	0.69716	0.592785	0.318113	0.201639	0.594604		[RTKL]	--	Biological Process: microtubule cytoskeleton organization (GO:0000226);; Biological Process: mitotic cell cycle (GO:0000278);; Molecular Function: protein kinase activity (GO:0004672);; Biological Process: DNA-dependent DNA replication (GO:0006261);; Biological Process: chromatin silencing (GO:0006342);; Biological Process: protein phosphorylation (GO:0006468);; Biological Process: multicellular …	K06228|0|pda:103704645|serine_threonine-protein kinase TIO; K06228 fused [EC:2.7.11.1] (A)	--	--	HEAT repeats;; HEAT-like repeat;; HEAT repeat;; Armadillo_beta-catenin-like repeat;; Protein kinase domain;; Protein tyrosine kinase;; Kinase-like	Serine_threonine-protein kinase TIO GN=F14I3.15 OS=Arabidopsis thaliana (Mouse-ear cress) PE=1 SV=1	33	--	PREDICTED: serine_threonine-protein kinase TIO [Elaeis guineensis]
c10648/f6p0/1342		42.9599	10.2022	18.5406	27.5133	41.2383	25.3078	19.1556	19.3105	12.5622	20.3938	15.7121	14.6725	13.29		--	--	--	--	--	--	Methyl-CpG binding domain	--	1	--	PREDICTED: uncharacterized protein LOC105054908 isoform X4 [Elaeis guineensis]
c1065/f18p4/1450		4.06102	2.29668	5.15291	3.13033	2.93106	2.64715	3.05878	5.37145	4.9327	0.941929	1.20304	1.69408	2.75903		[J]	Translation, ribosomal structure and biogenesis	Molecular Function: structural constituent of ribosome (GO:0003735);; Cellular Component: ribosome (GO:0005840);; Biological Process: translation (GO:0006412);;	K02930|0|vvi:100255110|60S ribosomal protein L4; K02930 large subunit ribosomal protein L4e (A)	[A]	RNA processing and modification	Ribosomal protein L4_L1 family;; 60S ribosomal protein L4 C-terminal domain	60S ribosomal protein L4 GN=RPL4 OS=Prunus armeniaca (Apricot) PE=2 SV=1	1	--	PREDICTED: 60S ribosomal protein L4 [Vitis vinifera]
c10652/f1p0/2578		1.13803	2.12324	8.4625	6.41967	2.2209	1.8626	3.29197	4.17803	5.5617	1.25807	2.6458	1.6629	1.748		--	--	--	--	[D]	Cell cycle control, cell division, chromosome partitioning	WLM domain;; PUB domain	--	1	--	PREDICTED: uncharacterized protein LOC103722385 [Phoenix dactylifera]
c10652/f1p12/6015		0.163652	2.33014	0.18519	0.0449012	0.139895	0.366088	0.340842	0.284713	0.21851	2.69004	2.4739	2.3115	1.97678		[E]	Amino acid transport and metabolism	Molecular Function: aminomethyltransferase activity (GO:0004047);; Cellular Component: mitochondrion (GO:0005739);; Biological Process: glycine catabolic process (GO:0006546);; Biological Process: pattern specification process (GO:0007389);; Biological Process: regulation of cell size (GO:0008361);; Molecular Function: transaminase activity (GO:0008483);; Cellular Component: chloroplast thylakoid…	K00605|1.05782e-100|cmo:103485188|aminomethyltransferase, mitochondrial; K00605 aminomethyltransferase [EC:2.1.2.10] (A)	[E]	Amino acid transport and metabolism	GAG-pre-integrase domain;; Glycine cleavage T-protein C-terminal barrel domain	Aminomethyltransferase, mitochondrial (Precursor) GN=GDCST OS=Flaveria anomala (Yellowtops) PE=3 SV=1	6	--	hypothetical protein OsI_17482 [Oryza sativa Indica Group]
c10653/f1p0/2154		5.52241	7.393	1.90499	1.05354	1.83237	4.56474	2.95551	3.60607	2.2349	1.58085	2.49382	1.92512	2.21981		[R]	General function prediction only	Molecular Function: GTPase activity (GO:0003924);; Molecular Function: GTP binding (GO:0005525);; Cellular Component: mitochondrion (GO:0005739);; Biological Process: GTP catabolic process (GO:0006184);; Biological Process: rRNA processing (GO:0006364);; Biological Process: tRNA metabolic process (GO:0006399);; Biological Process: phosphatidylglycerol biosynthetic process (GO:0006655);; Biologica…	K13427|0|mus:103973495|putative nitric oxide synthase; K13427 nitric-oxide synthase, plant [EC:1.14.13.39] (A)	[R]	General function prediction only	--	Putative nitric oxide synthase OS=Oryza sativa subsp. japonica (Rice) PE=3 SV=1	1	--	nitric oxide-associated protein [Elaeis guineensis]
c10658/f1p8/2377		88.8636	26.8935	79.4094	63.4691	33.369	75.3566	209.151	158.104	143.591	212.092	222.946	237.172	283.07		[E]	Amino acid transport and metabolism	Cellular Component: cytoplasm (GO:0005737);; Biological Process: L-phenylalanine catabolic process (GO:0006559);; Biological Process: cinnamic acid biosynthetic process (GO:0009800);; Molecular Function: phenylalanine ammonia-lyase activity (GO:0045548);;	K10775|0|mus:103978140|phenylalanine ammonia-lyase-like; K10775 phenylalanine ammonia-lyase [EC:4.3.1.24] (A)	[Q]	Secondary metabolites biosynthesis, transport and catabolism	Aromatic amino acid lyase	Phenylalanine ammonia-lyase 3 GN=PAL3 OS=Petroselinum crispum (Parsley) PE=2 SV=1	1	--	phenylalanine ammonia lyase [Lilium hybrid division I]
c10660/f1p1/2144		28.118	1.41835	6.9142	3.52779	1.38433	1.88993	2.01974	2.96338	2.60684	1.63713	1.99067	1.2889	1.69745		[L]	Replication, recombination and repair	Biological Process: DNA replication (GO:0006260);; Molecular Function: DNA-dependent ATPase activity (GO:0008094);; Molecular Function: organic cyclic compound binding (GO:0097159);; Molecular Function: heterocyclic compound binding (GO:1901363);;	K10742|0|pda:103704737|DNA replication ATP-dependent helicase_nuclease DNA2; K10742 DNA replication ATP-dependent helicase Dna2 [EC:3.6.4.12] (A)	[L]	Replication, recombination and repair	AAA domain;; AAA domain;; Part of AAA domain;; UvrD_REP helicase N-terminal domain;; AAA domain	--	1	--	PREDICTED: DNA replication ATP-dependent helicase_nuclease DNA2 [Phoenix dactylifera]
c10662/f1p0/2216		12.2733	12.2001	28.0203	24.8803	16.4436	12.4101	19.4803	21.7655	22.3619	15.2367	19.9667	17.8309	18.2456		[R]	General function prediction only	Molecular Function: calmodulin binding (GO:0005516);; Molecular Function: ATP binding (GO:0005524);; Cellular Component: mitochondrion (GO:0005739);; Cellular Component: chloroplast (GO:0009507);; Biological Process: cellular response to phosphate starvation (GO:0016036);; Molecular Function: ATPase activity (GO:0016887);; Biological Process: methylglyoxal catabolic process to D-lactate (GO:00192…	--	[R]	General function prediction only	--	--	1	--	PREDICTED: lactation elevated protein 1 [Prunus mume]
c10663/f1p4/2070		38.1554	58.7821	191.453	74.7351	31.8301	125.424	122.771	110.554	92.0235	83.4119	72.199	72.8131	76.2788		--	--	Molecular Function: hydrolase activity, hydrolyzing O-glycosyl compounds (GO:0004553);; Molecular Function: binding (GO:0005488);; Biological Process: metabolic process (GO:0008152);;	--	[G]	Carbohydrate transport and metabolism	Beta-galactosidase jelly roll domain;; Glycosyl hydrolases family 35;; Galactose binding lectin domain	Beta-galactosidase 6 (Precursor) OS=Oryza sativa subsp. japonica (Rice) PE=1 SV=2	1	--	PREDICTED: beta-galactosidase 6 isoform X2 [Phoenix dactylifera]
c10666/f7p6/2242		6.01548	1.33459	1.81073	1.06104	3.23524	3.73202	3.86647	2.88837	2.22152	0.46438	1.6567	1.34871	1.19629		--	--	--	--	--	--	Protein of unknown function (DUF1423)	VIN3-like protein 2 GN=F9N11.50 OS=Arabidopsis thaliana (Mouse-ear cress) PE=1 SV=1	1	--	PREDICTED: VIN3-like protein 2 [Phoenix dactylifera]
c10667/f1p1/2183		66.7721	19.4844	46.3031	47.9678	36.837	36.5572	32.4505	42.5011	39.873	44.4971	42.436	40.5042	47.8974		--	--	Cellular Component: nuclear envelope (GO:0005635);; Cellular Component: mitochondrion (GO:0005739);; Biological Process: mitotic spindle assembly checkpoint (GO:0007094);; Biological Process: gravitropism (GO:0009630);;	K06638|0|pda:103716630|myosin-11; K06638 mitotic spindle assembly checkpoint protein MAD1 (A)	[D]	Cell cycle control, cell division, chromosome partitioning	Mitotic checkpoint protein	Mitotic spindle checkpoint protein MAD1 {ECO:0000303|PubMed:22457071} OS=Arabidopsis thaliana (Mouse-ear cress) PE=1 SV=1	24	--	PREDICTED: myosin-11 isoform X1 [Phoenix dactylifera]
c10667/f1p1/4918		39.2388	65.254	16.4512	23.5414	32.329	52.538	42.2361	44.8583	46.3312	53.3036	45.343	44.1536	48.4079		--	--	Biological Process: response to hypoxia (GO:0001666);; Cellular Component: mitochondrion (GO:0005739);; Biological Process: unsaturated fatty acid biosynthetic process (GO:0006636);; Biological Process: phosphatidylglycerol biosynthetic process (GO:0006655);; Biological Process: lipid transport (GO:0006869);; Cellular Component: chloroplast outer membrane (GO:0009707);; Biological Process: nodula…	K09480|0|pda:103714289|digalactosyldiacylglycerol synthase 1, chloroplastic-like; K09480 digalactosyldiacylglycerol synthase [EC:2.4.1.241] (A)	--	--	--	Digalactosyldiacylglycerol synthase 1, chloroplastic (Precursor) GN=DGD1 OS=Glycine max (Soybean) PE=2 SV=1	1	--	PREDICTED: digalactosyldiacylglycerol synthase 1, chloroplastic-like [Phoenix dactylifera]
c10668/f5p1/1406		26.9211	11.3583	42.6113	29.4987	11.882	43.0455	38.4179	44.6493	50.4058	16.4048	16.969	18.3082	21.1103		--	--	Cellular Component: nucleus (GO:0005634);; Biological Process: nucleosome assembly (GO:0006334);;	K11279|1.78682e-154|pda:103718643|nucleosome assembly protein 1;1-like; K11279 nucleosome assembly protein 1-like 1 (A)	[BD]	--	Nucleosome assembly protein (NAP)	Nucleosome assembly protein 1;1 (Precursor) OS=Oryza sativa subsp. japonica (Rice) PE=2 SV=1	1	--	PREDICTED: nucleosome assembly protein 1;2 isoform X2 [Elaeis guineensis]
c1067/f2p0/983		281.645	623.412	12.702	28.6199	99.0812	282.638	259.152	251.017	200.294	121.624	134.213	140.448	112.725		--	--	Cellular Component: chloroplast (GO:0009507);; Cellular Component: thylakoid (GO:0009579);;	--	--	--	Protein of unknown function (DUF2488)	--	1	--	PREDICTED: uncharacterized protein LOC105044875 [Elaeis guineensis]
c10670/f11p60/1466		5.88985	152.893	1.17021	0.272744	41.1552	47.9985	42.4255	30.3305	22.2265	131.782	122.525	112.622	112.261		--	--	Biological Process: response to stress (GO:0006950);; Biological Process: response to abiotic stimulus (GO:0009628);; Cellular Component: intracellular membrane-bounded organelle (GO:0043231);; Cellular Component: cytoplasmic part (GO:0044444);;	--	--	--	BURP domain	BURP domain-containing protein 3 (Precursor) OS=Oryza sativa subsp. japonica (Rice) PE=2 SV=1	1	--	PREDICTED: BURP domain-containing protein 3 [Phoenix dactylifera]
c10671/f1p0/5908		0.133158	0.219071	0.341875	0.877301	0.246965	0.212863	0.0945559	0.12251	0.131956	1.27668	1.58573	1.06268	1.50176		--	--	--	--	--	--	--	--	--	--	--
c10672/f1p0/2304		0	0	0	8.64275	0.0372542	0	0	0	0	0	0	0.0942011	0		[O]	Posttranslational modification, protein turnover, chaperones	Biological Process: karyogamy involved in conjugation with cellular fusion (GO:0000742);; Molecular Function: ATP binding (GO:0005524);; Biological Process: ATP catabolic process (GO:0006200);; Biological Process: SRP-dependent cotranslational protein targeting to membrane, translocation (GO:0006616);; Biological Process: response to unfolded protein (GO:0006986);; Molecular Function: ATPase acti…	K09490|0|gsl:Gasu_17030|molecular chaperone DnaK; K09490 heat shock 70kDa protein 5 (A)	[O]	Posttranslational modification, protein turnover, chaperones	Hsp70 protein;; NAD-specific glutamate dehydrogenase;; Hsp70 protein;; NAD-specific glutamate dehydrogenase;; Hsp70 protein	Luminal-binding protein (Precursor) GN=HSC70 OS=Spinacia oleracea (Spinach) PE=2 SV=1	2	--	predicted protein [Trichoderma reesei QM6a]
c10672/f1p0/5393		0.622354	0.528815	0.429723	0.248781	0.156535	0.79752	1.26973	1.22807	1.42433	0.258228	0.583885	0.5914	0.479639		[C]	Energy production and conversion	Biological Process: sulfur amino acid metabolic process (GO:0000096);; Molecular Function: dihydrolipoyllysine-residue acetyltransferase activity (GO:0004742);; Cellular Component: mitochondrion (GO:0005739);; Biological Process: acetyl-CoA biosynthetic process from pyruvate (GO:0006086);; Biological Process: glycine catabolic process (GO:0006546);; Biological Process: unsaturated fatty acid bios…	--	[C]	Energy production and conversion	2-oxoacid dehydrogenases acyltransferase (catalytic domain);; Hsp90 protein	Dihydrolipoyllysine-residue acetyltransferase component 4 of pyruvate dehydrogenase complex, chloroplastic (Precursor) GN=LTA2 OS=Arabidopsis thaliana (Mouse-ear cress) PE=2 SV=1	1	--	putative dihydrolipoamide S-acetyltransferase [Arabidopsis thaliana]
c10672/f8p8/3057		6.36953	3.78944	8.39965	9.05314	9.32284	7.39831	19.2648	15.135	16.78	6.68824	9.61805	8.61683	10.1067		--	--	Molecular Function: iron ion binding (GO:0005506);; Cellular Component: plasma membrane (GO:0005886);; Biological Process: response to wounding (GO:0009611);; Biological Process: jasmonic acid biosynthetic process (GO:0009695);; Molecular Function: linoleate 13S-lipoxygenase activity (GO:0016165);; Biological Process: oxylipin biosynthetic process (GO:0031408);; Biological Process: lipid oxidatio…	K00454|0|pda:103719871|lipoxygenase 6, chloroplastic; K00454 lipoxygenase [EC:1.13.11.12] (A)	--	--	Lipoxygenase;; PLAT_LH2 domain	Lipoxygenase 6, chloroplastic (Precursor) GN=LOX6 OS=Arabidopsis thaliana (Mouse-ear cress) PE=2 SV=1	478	--	PREDICTED: lipoxygenase 6, chloroplastic [Phoenix dactylifera]
c10674/f1p120/5085		0.113786	2.61679	0.105711	0.182	0.410699	0.407998	0.400956	0.261094	0.374528	2.11372	1.89172	1.43307	1.43789		--	--	Molecular Function: catalytic activity (GO:0003824);; Molecular Function: binding (GO:0005488);;	--	[R]	General function prediction only	Endonuclease_Exonuclease_phosphatase family;; Endonuclease-reverse transcriptase;; Reverse transcriptase (RNA-dependent DNA polymerase);; BURP domain;; zinc-binding in reverse transcriptase	BURP domain-containing protein 3 (Precursor) OS=Oryza sativa subsp. japonica (Rice) PE=2 SV=1	2	--	hypothetical protein VITISV_020834 [Vitis vinifera]
c10676/f1p2/2249		39.5615	49.3057	42.7434	63.5031	75.6576	50.1368	34.3593	35.0664	37.2563	75.1545	64.5052	72.6668	61.2576		--	--	--	K17987|2.86628e-121|pda:103712004|uncharacterized LOC103712004; K17987 next to BRCA1 gene 1 protein (A)	[S]	Function unknown	Zinc finger, ZZ type	--	257	--	PREDICTED: LOW QUALITY PROTEIN: uncharacterized protein LOC105051259 [Elaeis guineensis]
c10678/f46p37/1276		5.30545	0.646492	3.01464	1.18768	0.473194	2.88458	3.33922	3.10372	3.75549	4.39214	1.28598	2.66244	2.75119		[G]	Carbohydrate transport and metabolism	Molecular Function: ribokinase activity (GO:0004747);; Molecular Function: ATP binding (GO:0005524);; Biological Process: D-ribose metabolic process (GO:0006014);; Molecular Function: fructokinase activity (GO:0008865);; Biological Process: phosphorylation (GO:0016310);; Biological Process: starch biosynthetic process (GO:0019252);;	K00847|0|obr:102717270|fructokinase-2-like; K00847 fructokinase [EC:2.7.1.4] (A)	[G]	Carbohydrate transport and metabolism	pfkB family carbohydrate kinase	Fructokinase-2 OS=Oryza sativa subsp. japonica (Rice) PE=1 SV=1	1	--	PREDICTED: fructokinase-2-like [Oryza brachyantha]
c1068/f1p31/1003		0.0970846	64.4343	0	0.100591	0	0.0905266	0.376739	0.279971	0.707529	0.537737	0.544482	0.847047	0.407045		[P]	Inorganic ion transport and metabolism	Molecular Function: carbonate dehydratase activity (GO:0004089);; Molecular Function: zinc ion binding (GO:0008270);; Cellular Component: chloroplast stroma (GO:0009570);; Biological Process: carbon utilization (GO:0015976);;	K01673|2.24601e-97|pda:103715836|carbonic anhydrase, chloroplastic; K01673 carbonic anhydrase [EC:4.2.1.1] (A)	[P]	Inorganic ion transport and metabolism	Carbonic anhydrase	Carbonic anhydrase, chloroplastic (Precursor) OS=Nicotiana tabacum (Common tobacco) PE=2 SV=1	1	--	PREDICTED: carbonic anhydrase 2 isoform X1 [Phoenix dactylifera]
c1068/f27p12/1664		5.50468	1.85911	12.6442	7.73535	3.59148	5.62936	11.5708	5.95411	6.83868	26.0888	15.1215	12.5635	19.9566		--	--	Molecular Function: iron ion binding (GO:0005506);; Molecular Function: electron carrier activity (GO:0009055);; Molecular Function: trans-cinnamate 4-monooxygenase activity (GO:0016710);; Molecular Function: heme binding (GO:0020037);; Biological Process: oxidation-reduction process (GO:0055114);;	K00487|9.6217e-123|pda:103708914|trans-cinnamate 4-monooxygenase; K00487 trans-cinnamate 4-monooxygenase [EC:1.14.13.11] (A)	[Q]	Secondary metabolites biosynthesis, transport and catabolism	Cytochrome P450;; Cytochrome P450	Trans-cinnamate 4-monooxygenase GN=CYP73A1 OS=Helianthus tuberosus (Jerusalem artichoke) PE=1 SV=1	33	--	cinnamic acid 4-hydroxylase [Capsicum chinense]
c10682/f1p0/2211		5.48804	3.66826	5.49626	6.25327	4.05467	2.62812	3.05327	3.90599	2.36422	4.71855	3.93767	4.05697	4.58785		--	--	--	--	[R]	General function prediction only	PPR repeat;; PPR repeat family;; PPR repeat;; Pentatricopeptide repeat domain;; DYW family of nucleic acid deaminases	Pentatricopeptide repeat-containing protein At5g06540 GN=PCMP-H88 OS=Arabidopsis thaliana (Mouse-ear cress) PE=3 SV=1	1	--	PREDICTED: pentatricopeptide repeat-containing protein At3g62890-like [Elaeis guineensis]
c10683/f1p8/3477		0.593672	0	0.755672	1.19312	0.349372	0.293431	0.215922	0.340118	0.256318	0.0948807	0.0872864	0.0227704	0.0469735		[E]	Amino acid transport and metabolism	Molecular Function: oxidoreductase activity (GO:0016491);; Biological Process: oxidation-reduction process (GO:0055114);;	K14157|0|pda:103716942|alpha-aminoadipic semialdehyde synthase; K14157 alpha-aminoadipic semialdehyde synthase [EC:1.5.1.8 1.5.1.9] (A)	[E]	Amino acid transport and metabolism	Saccharopine dehydrogenase;; LOR_SDH bifunctional enzyme conserved region;; Alanine dehydrogenase_PNT, N-terminal domain;; Alanine dehydrogenase_PNT, C-terminal domain;; Alanine dehydrogenase_PNT, C-terminal domain	Saccharopine dehydrogenase GN=F4I10.80 OS=Arabidopsis thaliana (Mouse-ear cress) PE=1 SV=1	3	--	PREDICTED: alpha-aminoadipic semialdehyde synthase isoform X5 [Phoenix dactylifera]
c10684/f1p2/2328		11.3523	7.15419	11.9601	9.81469	4.3009	15.5455	15.7776	18.5884	16.4564	9.33302	8.1472	7.65676	8.35158		[G]	Carbohydrate transport and metabolism	Molecular Function: hydrolase activity, hydrolyzing O-glycosyl compounds (GO:0004553);; Biological Process: cellular biosynthetic process (GO:0044249);; Biological Process: xylan metabolic process (GO:0045491);;	K12309|0|pda:103721532|beta-galactosidase 8; K12309 beta-galactosidase [EC:3.2.1.23] (A)	[G]	Carbohydrate transport and metabolism	Glycosyl hydrolases family 35;; Beta-galactosidase;; Glycosyl hydrolases family 35	Beta-galactosidase 17 (Precursor) GN=BGAL17 OS=Arabidopsis thaliana (Mouse-ear cress) PE=2 SV=1	1	--	PREDICTED: beta-galactosidase 8 [Phoenix dactylifera]
c10688/f1p0/3555		1.2756	0.336045	1.37197	0.728345	0.333857	0.856591	1.39937	1.59347	1.15552	0.8788	0.389506	0.636809	0.532151		[R]	General function prediction only	--	K17302|0|pda:103697512|coatomer subunit beta'-1; K17302 coatomer, subunit beta' (A)	[U]	Intracellular trafficking, secretion, and vesicular transport	Coatomer WD associated region;; WD domain, G-beta repeat	Coatomer subunit beta&apos;-1 GN=OSJNBa0007O20.8-1 OS=Oryza sativa subsp. japonica (Rice) PE=2 SV=1	1	--	PREDICTED: coatomer subunit beta&apos;-1-like isoform X2 [Elaeis guineensis]
c10688/f1p1/2236		5.58353	3.97009	1.54671	0.96864	1.42055	1.38661	1.44877	0.692857	0.598344	8.23345	6.19355	7.17669	5.16388		--	--	Molecular Function: DNA binding (GO:0003677);; Molecular Function: DNA helicase activity (GO:0003678);; Molecular Function: ATP binding (GO:0005524);; Cellular Component: nucleus (GO:0005634);; Biological Process: DNA replication initiation (GO:0006270);; Biological Process: DNA duplex unwinding (GO:0032508);; Cellular Component: MCM complex (GO:0042555);;	K02542|4.93043e-18|pda:103702526|DNA replication licensing factor MCM6; K02542 DNA replication licensing factor MCM6 [EC:3.6.4.12] (A)	--	--	--	DNA replication licensing factor MCM6 OS=Oryza sativa subsp. japonica (Rice) PE=3 SV=1	1	--	PREDICTED: DNA replication licensing factor MCM6 [Phoenix dactylifera]
c10689/f1p2/2100		2.67468	0.821506	0.993556	0.798254	0.751962	2.62296	3.14907	3.73896	3.32218	3.0768	3.85247	3.38579	3.11508		--	--	Cellular Component: mitochondrion (GO:0005739);;	--	--	--	--	--	1	--	PREDICTED: hyaluronan mediated motility receptor-like [Phoenix dactylifera]
c10689/f1p4/5840		0.0671585	0.322133	0.133403	0.143499	0.253277	0.220956	0.10949	0.129004	0.109304	0.696596	0.496441	0.568948	0.70982		--	--	Molecular Function: binding (GO:0005488);;	--	[R]	General function prediction only	Reverse transcriptase (RNA-dependent DNA polymerase)	Endonuclease OS=Nicotiana tabacum (Common tobacco) PE=2 SV=1	450	--	gag-pol polyprotein [Populus deltoides]
c10694/f1p0/2301		20.9271	19.554	11.5959	15.8413	7.54995	23.4802	13.6522	15.3761	17.2282	24.7196	17.0121	19.9925	18.2018		[R]	General function prediction only	--	K12837|0|pda:103711301|splicing factor U2af large subunit B; K12837 splicing factor U2AF 65 kDa subunit (A)	[A]	RNA processing and modification	RNA recognition motif. (a.k.a. RRM, RBD, or RNP domain);; RNA recognition motif (a.k.a. RRM, RBD, or RNP domain);; RNA recognition motif. (a.k.a. RRM, RBD, or RNP domain)	Splicing factor U2af large subunit B GN=U2AF65B OS=Triticum aestivum (Wheat) PE=2 SV=1	1	--	PREDICTED: splicing factor U2af large subunit B isoform X1 [Phoenix dactylifera]
c10695/f1p1/6019		2.57464	0.890408	0.879738	1.24038	1.91555	1.60887	0.427284	0.863006	0.623015	1.94069	1.40094	1.40454	1.25572		[K]	Transcription	--	K16251|0|pda:103723294|DNA-directed RNA polymerase V subunit 1-like; K16251 DNA-directed RNA polymerase V subunit 1 [EC:2.7.7.6] (A)	[K]	Transcription	RNA polymerase Rpb1, domain 2;; RNA polymerase Rpb1, domain 5;; RNA polymerase Rpb1, domain 3;; Protein of unknown function (DUF3223)	DNA-directed RNA polymerase V subunit 1 GN=At2g40030 OS=Arabidopsis thaliana (Mouse-ear cress) PE=1 SV=1	14	--	DNA-directed RNA polymerase V subunit 1, partial [Cocos nucifera]
c10696/f1p1/2117		92.3763	55.5328	379.465	158.187	78.0425	220.61	186.144	173.549	199.704	342.776	318.764	288.445	357.507		--	--	Cellular Component: cell wall (GO:0005618);;	--	--	--	--	--	1	--	PREDICTED: LOW QUALITY PROTEIN: uncharacterized protein LOC103716432 [Phoenix dactylifera]
c10697/f1p1/2227		19.3795	10.4309	19.9659	16.2006	38.1345	19.5081	20.0213	20.2136	17.3231	20.5622	20.2965	20.583	20.5705		--	--	Molecular Function: sequence-specific DNA binding transcription factor activity (GO:0003700);; Cellular Component: nucleus (GO:0005634);; Biological Process: regulation of transcription, DNA-templated (GO:0006355);;	K14514|5.84811e-139|pda:103707671|ETHYLENE INSENSITIVE 3-like 1 protein; K14514 ethylene-insensitive protein 3 (A)	--	--	Ethylene insensitive 3;; Ethylene insensitive 3;; Ethylene insensitive 3	Protein ETHYLENE INSENSITIVE 3 GN=EIN3 OS=Arabidopsis thaliana (Mouse-ear cress) PE=1 SV=1	1	--	PREDICTED: ETHYLENE INSENSITIVE 3-like 1 protein [Elaeis guineensis]
c10698/f1p2/2111		139.531	51.5385	162.642	58.0968	40.7096	132.547	110.314	110.648	91.1158	44.6688	42.2328	42.9664	44.9794		[I]	Lipid transport and metabolism	Molecular Function: ligase activity (GO:0016874);;	K01962|0|pda:103713725|acetyl-coenzyme A carboxylase carboxyl transferase subunit alpha, chloroplastic; K01962 acetyl-CoA carboxylase carboxyl transferase subunit alpha [EC:6.4.1.2] (A)	--	--	Acetyl co-enzyme A carboxylase carboxyltransferase alpha subunit;; Carboxyl transferase domain	Acetyl-coenzyme A carboxylase carboxyl transferase subunit alpha, chloroplastic (Precursor) GN=CAC3 OS=Arabidopsis thaliana (Mouse-ear cress) PE=1 SV=1	3	--	PREDICTED: acetyl-coenzyme A carboxylase carboxyl transferase subunit alpha, chloroplastic [Elaeis guineensis]
c10699/f1p0/2458		0.324566	0.358244	1.53474	10.974	0.624117	0.0499615	0.520255	1.26943	2.03866	0.7804	1.18283	0.288604	0.546859		--	--	Molecular Function: GTPase activity (GO:0003924);; Molecular Function: GTP binding (GO:0005525);; Cellular Component: mitochondrion (GO:0005739);; Cellular Component: vacuole (GO:0005773);; Cellular Component: plasma membrane (GO:0005886);; Biological Process: GTP catabolic process (GO:0006184);; Biological Process: response to cadmium ion (GO:0046686);; Biological Process: defense response to fu…	--	[UR]	--	Dynamin central region;; Dynamin family;; Dynamin GTPase effector domain	Dynamin-related protein 1E GN=T2O9.170 OS=Arabidopsis thaliana (Mouse-ear cress) PE=1 SV=1	1	--	PREDICTED: dynamin-related protein 1E [Musa acuminata subsp. malaccensis]
c107/f1p1/17240		1.26005	0.492305	0.94487	0.626236	0.527993	1.21073	0.861207	1.30359	1.11905	0.661575	0.902522	0.737448	0.903967		[P]	Inorganic ion transport and metabolism	Molecular Function: thiosulfate sulfurtransferase activity (GO:0004792);; Cellular Component: mitochondrion (GO:0005739);; Cellular Component: cytosol (GO:0005829);; Cellular Component: chloroplast (GO:0009507);; Molecular Function: 3-mercaptopyruvate sulfurtransferase activity (GO:0016784);;	K01011|0|pda:103705425|thiosulfate_3-mercaptopyruvate sulfurtransferase 1, mitochondrial-like; K01011 thiosulfate_3-mercaptopyruvate sulfurtransferase [EC:2.8.1.1 2.8.1.2] (A)	[V]	Defense mechanisms	Rhodanese-like domain;; ATPase family associated with various cellular activities (AAA)	Thiosulfate_3-mercaptopyruvate sulfurtransferase 1, mitochondrial (Precursor) GN=YUP8H12R.17 OS=Arabidopsis thaliana (Mouse-ear cress) PE=1 SV=1	6	--	PREDICTED: thiosulfate_3-mercaptopyruvate sulfurtransferase 1, mitochondrial-like [Phoenix dactylifera]
c1070/f4p0/944		62.1722	51.5477	424.351	124.734	793.12	217.947	143.947	147.592	188.236	83.0325	91.3042	86.2499	96.1108		--	--	--	K09286|8.96952e-27|pvu:PHAVU_008G214700g|hypothetical protein; K09286 EREBP-like factor (A)	--	--	AP2 domain	Ethylene-responsive transcription factor 3 OS=Arabidopsis thaliana (Mouse-ear cress) PE=1 SV=1	1	--	EREB1 [Dendrobium catenatum]
c10700/f1p23/2290		3.04234	1.44091	3.30568	4.72694	3.84521	6.96065	4.10356	3.20032	2.93185	3.67245	1.21171	1.18674	1.67012		--	--	--	--	[S]	Function unknown	Uncharacterised conserved protein (DUF2359)	--	14	--	PREDICTED: uncharacterized protein LOC105048428 [Elaeis guineensis]
c10702/f1p2/5923		1.07965	0.406242	0.277583	0.599085	0.685325	0.570045	0.128662	0.24558	0.249842	0.300358	0.486898	0.878773	0.356513		--	--	--	--	--	--	--	--	--	--	--
c10702/f54p35/1135		5.11068	1.73725	1.73716	0.176142	0.921192	3.04449	0.837953	0.712369	0.546345	0.0851499	0	0	0.205388		[G]	Carbohydrate transport and metabolism	Molecular Function: transporter activity (GO:0005215);; Cellular Component: plasma membrane (GO:0005886);; Biological Process: transport (GO:0006810);; Cellular Component: integral component of membrane (GO:0016021);;	K09872|1.49217e-177|mus:103994286|probable aquaporin PIP2-6; K09872 aquaporin PIP (A)	[G]	Carbohydrate transport and metabolism	Major intrinsic protein	Probable aquaporin PIP2-6 GN=OSJNBb0093G06.10 OS=Oryza sativa subsp. japonica (Rice) PE=2 SV=2	1	--	plasma membrane intrinsic protein [Tulipa gesneriana]
c10703/f1p17/5791		5.48916	2.75891	3.86799	2.28748	1.21701	5.22407	6.00732	6.67023	4.70795	2.39221	3.66053	3.31334	3.46386		[E]	Amino acid transport and metabolism	Molecular Function: glutamate decarboxylase activity (GO:0004351);; Molecular Function: calmodulin binding (GO:0005516);; Biological Process: glutamate metabolic process (GO:0006536);; Cellular Component: plasmodesma (GO:0009506);; Molecular Function: pyridoxal phosphate binding (GO:0030170);;	K01580|0|pda:103708620|glutamate decarboxylase 4-like; K01580 glutamate decarboxylase [EC:4.1.1.15] (A)	[E]	Amino acid transport and metabolism	Pyridoxal-dependent decarboxylase conserved domain;; Aminotransferase class-V	Glutamate decarboxylase 5 GN=GAD5 OS=Arabidopsis thaliana (Mouse-ear cress) PE=2 SV=1	1	--	PREDICTED: glutamate decarboxylase-like [Elaeis guineensis]
c10704/f1p1/6083		1.54548	0.763196	1.42752	1.55219	2.19958	1.274	1.35933	1.71119	1.62372	1.17669	1.52836	1.60052	1.61859		--	--	Biological Process: long-chain fatty acid metabolic process (GO:0001676);; Biological Process: defense response to insect (GO:0002213);; Biological Process: protein glycosylation (GO:0006486);; Biological Process: fatty acid biosynthetic process (GO:0006633);; Cellular Component: plastid (GO:0009536);; Molecular Function: acetyltransferase activity (GO:0016407);;	--	[R]	General function prediction only	Mak10 subunit, NatC N(alpha)-terminal acetyltransferase	--	2	--	PREDICTED: N-alpha-acetyltransferase 35, NatC auxiliary subunit [Elaeis guineensis]
c10705/f1p0/2066		7.03984	5.23671	3.70321	3.70501	2.92126	6.67146	6.25627	4.63888	5.6415	5.34616	6.75474	7.94574	7.59375		[J]	Translation, ribosomal structure and biogenesis	Molecular Function: ATP binding (GO:0005524);; Cellular Component: mitochondrion (GO:0005739);; Biological Process: glutamyl-tRNA aminoacylation (GO:0006424);; Cellular Component: chloroplast stroma (GO:0009570);; Biological Process: mRNA modification (GO:0016556);; Cellular Component: glutamyl-tRNA(Gln) amidotransferase complex (GO:0030956);; Biological Process: mitochondrial translation (GO:003…	K02434|0|pda:103711869|glutamyl-tRNA(Gln) amidotransferase subunit B, chloroplastic_mitochondrial; K02434 aspartyl-tRNA(Asn)_glutamyl-tRNA(Gln) amidotransferase subunit B [EC:6.3.5.6 6.3.5.7] (A)	[J]	Translation, ribosomal structure and biogenesis	GatB_GatE catalytic domain;; GatB_GatE catalytic domain;; GatB domain	Glutamyl-tRNA(Gln) amidotransferase subunit B, chloroplastic_mitochondrial {ECO:0000255|HAMAP-Rule:MF_03147} (Precursor) OS=Oryza sativa subsp. indica (Rice) PE=3 SV=1	1	--	PREDICTED: glutamyl-tRNA(Gln) amidotransferase subunit B, chloroplastic_mitochondrial isoform X1 [Elaeis guineensis]
c10705/f1p0/5433		1.94597	7.56587	0.296634	0.342709	0.420485	2.47097	2.76526	2.26563	2.34411	3.32155	4.49301	4.07724	3.3521		--	--	Molecular Function: transferase activity (GO:0016740);; Molecular Function: hydrolase activity (GO:0016787);; Molecular Function: metal ion binding (GO:0046872);; Biological Process: nucleic acid metabolic process (GO:0090304);;	--	[R]	General function prediction only	Reverse transcriptase (RNA-dependent DNA polymerase)	Endonuclease OS=Nicotiana tabacum (Common tobacco) PE=2 SV=1	71	--	Gag-Pol polyprotein [Lotus japonicus]
c10706/f1p0/2090		0.0472144	0.375884	0.560402	0.926221	0.236939	0.0507229	0.130305	0.0872952	0.0830916	0.613405	0.323788	0.58332	0.577847		[DZ]	--	Molecular Function: Ran GTPase binding (GO:0008536);;	--	[S]	Function unknown	Regulator of chromosome condensation (RCC1) repeat;; Regulator of chromosome condensation (RCC1) repeat	Ultraviolet-B receptor UVR8 GN=UVR8 OS=Arabidopsis thaliana (Mouse-ear cress) PE=1 SV=1	1	--	PREDICTED: ultraviolet-B receptor UVR8 isoform X2 [Elaeis guineensis]
c10708/f1p0/2698		23.2174	17.3885	13.5011	15.5365	15.4768	30.0337	28.6093	32.5808	26.9842	30.2859	25.6054	28.2567	27.0507		[P]	Inorganic ion transport and metabolism	Molecular Function: voltage-gated chloride channel activity (GO:0005247);; Cellular Component: trans-Golgi network (GO:0005802);; Biological Process: chloride transport (GO:0006821);; Biological Process: cell adhesion (GO:0007155);; Biological Process: unidimensional cell growth (GO:0009826);; Biological Process: response to metal ion (GO:0010038);; Biological Process: trichome morphogenesis (GO:…	K05016|0|pda:103715739|chloride channel protein CLC-d; K05016 chloride channel 7 (A)	[P]	Inorganic ion transport and metabolism	Voltage gated chloride channel;; CBS domain	Chloride channel protein CLC-d OS=Arabidopsis thaliana (Mouse-ear cress) PE=1 SV=2	1	--	PREDICTED: chloride channel protein CLC-d isoform X1 [Elaeis guineensis]
c10708/f1p1/5293		1.30341	0.642304	1.08154	0.955347	0.942514	1.22912	0.595785	0.669089	0.388961	1.44995	1.32515	1.73073	1.85665		--	--	Molecular Function: binding (GO:0005488);;	--	[R]	General function prediction only	Reverse transcriptase (RNA-dependent DNA polymerase);; Reverse transcriptase (RNA-dependent DNA polymerase)	Endonuclease OS=Nicotiana tabacum (Common tobacco) PE=2 SV=1	71	--	hypothetical protein VITISV_038864 [Vitis vinifera]
c10710/f1p0/6012		0.472959	0.579098	0.804037	2.27454	1.78906	0.527754	0.402016	0.342328	0.454874	1.81343	1.75621	1.70863	1.42203		--	--	Molecular Function: ion binding (GO:0043167);;	--	[R]	General function prediction only	--	Endonuclease OS=Nicotiana tabacum (Common tobacco) PE=2 SV=1	71	--	Gag-Pol polyprotein [Lotus japonicus]
c10713/f1p0/2043		0.529167	1.19252	45.7483	11.333	1.35728	3.39024	1.31311	1.33716	1.1065	0.579046	0.750907	0.598012	1.0272		[E]	Amino acid transport and metabolism	Biological Process: transport (GO:0006810);; Cellular Component: membrane (GO:0016020);; Biological Process: single-organism process (GO:0044699);;	K14638|1.80857e-139|mus:103981977|protein NRT1_ PTR FAMILY 2.13-like isoform X1; K14638 solute carrier family 15 (peptide_histidine transporter), member 3_4 (A)	[E]	Amino acid transport and metabolism	POT family	Protein NRT1_ PTR FAMILY 2.13 GN=T17F3.10 OS=Arabidopsis thaliana (Mouse-ear cress) PE=1 SV=1	1	--	PREDICTED: protein NRT1_ PTR FAMILY 2.13-like [Elaeis guineensis]
c10717/f1p0/2332		13.3746	20.9399	10.1778	10.6454	18.6406	13.4439	12.9307	12.741	9.69577	16.2228	12.7553	14.7413	13.3798		--	--	--	--	--	--	--	--	--	--	--
c10719/f1p0/2122		3.10608	4.1141	0.963896	0.619375	3.31232	1.37998	0.793915	0.805705	0.549681	0.885408	1.01375	1.19203	1.03934		[I]	Lipid transport and metabolism	Biological Process: steroid biosynthetic process (GO:0006694);; Biological Process: regulation of hormone levels (GO:0010817);; Biological Process: cellular component organization (GO:0016043);; Biological Process: cell growth (GO:0016049);; Molecular Function: ligase activity (GO:0016874);; Molecular Function: ion binding (GO:0043167);; Biological Process: cellular biosynthetic process (GO:00442…	K01961|7.21008e-67|pda:103715544|biotin carboxylase 2, chloroplastic; K01961 acetyl-CoA carboxylase, biotin carboxylase subunit [EC:6.4.1.2 6.3.4.14] (A)	[IE]	--	Carbamoyl-phosphate synthase L chain, N-terminal domain;; Carbamoyl-phosphate synthase L chain, N-terminal domain	Biotin carboxylase 1, chloroplastic (Precursor) GN=POPTRDRAFT_831870 OS=Populus trichocarpa (Western balsam poplar) PE=2 SV=1	1	--	PREDICTED: biotin carboxylase 2, chloroplastic [Phoenix dactylifera]
c10719/f1p0/5526		1.03762	0.782895	0.835519	1.27929	0.586891	1.00927	0.672467	0.629954	0.806999	1.31822	1.89003	1.67883	2.06051		--	--	Cellular Component: mitochondrion (GO:0005739);; Molecular Function: ion binding (GO:0043167);; Molecular Function: organic cyclic compound binding (GO:0097159);; Molecular Function: heterocyclic compound binding (GO:1901363);;	--	[R]	General function prediction only	Reverse transcriptase (RNA-dependent DNA polymerase)	Endonuclease OS=Nicotiana tabacum (Common tobacco) PE=2 SV=1	1	--	gag-pol polyprotein [Populus deltoides]
c10720/f1p0/2222		4.94512	2.86836	2.85859	3.26513	5.30915	1.70424	1.54321	2.66902	2.06994	2.92166	3.95579	3.3838	3.73225		--	--	--	--	[R]	General function prediction only	PPR repeat;; PPR repeat family;; Pentatricopeptide repeat domain;; PPR repeat;; zinc-binding in reverse transcriptase	Pentatricopeptide repeat-containing protein At3g46790, chloroplastic (Precursor) GN=T6H20.180 OS=Arabidopsis thaliana (Mouse-ear cress) PE=2 SV=1	1	--	PREDICTED: pentatricopeptide repeat-containing protein At5g43790-like [Phoenix dactylifera]
c10723/f1p6/2170		0.0902461	0	0.370692	0.294712	0.891752	0.181029	0.43599	0.12127	0.285761	1.25155	1.16434	2.40964	1.876		--	--	Molecular Function: zinc ion binding (GO:0008270);;	--	[O]	Posttranslational modification, protein turnover, chaperones	Ring finger domain;; Zinc finger, C3HC4 type (RING finger);; zinc-RING finger domain;; Zinc finger, C3HC4 type (RING finger)	Putative RING-H2 finger protein ATL19 GN=ATL19 OS=Arabidopsis thaliana (Mouse-ear cress) PE=3 SV=1	2	--	PREDICTED: transmembrane E3 ubiquitin-protein ligase 1-like isoform X3 [Elaeis guineensis]
c10725/f1p0/5139		0.364008	0.325166	0.0984867	0.578706	0.277311	0.13292	0.293418	0.285653	0.120143	0.190118	0.426903	0.474696	0.564405		--	--	Molecular Function: nucleic acid binding (GO:0003676);; Biological Process: DNA metabolic process (GO:0006259);;	--	[R]	General function prediction only	--	--	21	--	F15O4.13 [Arabidopsis thaliana]
c10725/f1p13/2585		89.2898	100.796	106.25	172.65	186.479	102.761	101.195	111.742	128.608	131.944	123.458	120.011	117.727		[O]	Posttranslational modification, protein turnover, chaperones	Molecular Function: nucleotide binding (GO:0000166);; Cellular Component: nucleolus (GO:0005730);; Cellular Component: cytosol (GO:0005829);; Cellular Component: plasma membrane (GO:0005886);; Molecular Function: microtubule-severing ATPase activity (GO:0008568);; Biological Process: response to cadmium ion (GO:0046686);;	K13525|0|pda:103714878|cell division cycle protein 48 homolog; K13525 transitional endoplasmic reticulum ATPase (A)	[O]	Posttranslational modification, protein turnover, chaperones	ATPase family associated with various cellular activities (AAA);; Cell division protein 48 (CDC48), N-terminal domain;; Holliday junction DNA helicase ruvB N-terminus;; AAA domain;; AAA domain;; AAA ATPase domain;; Cell division protein 48 (CDC48), domain 2;; AAA domain (Cdc48 subfamily);; AAA domain;; AAA domain;; AAA domain (dynein-related subfamily);; Zeta toxin;; AAA domain;; TIP49 C-terminus…	Cell division control protein 48 homolog E GN=CDC48E OS=Arabidopsis thaliana (Mouse-ear cress) PE=1 SV=2	1	--	PREDICTED: cell division cycle protein 48 homolog [Phoenix dactylifera]
c10726/f1p1/2296		0.128779	0	1.61318	5.70785	0.28389	0	0.926439	1.42166	3.7019	0.937162	1.3637	1.22386	2.09783		--	--	--	--	--	--	--	--	1	--	PREDICTED: ocs element-binding factor 1-like [Elaeis guineensis]
c10727/f1p0/2074		99.9637	58.4527	42.6545	26.2137	23.3545	49.5882	41.5868	49.9872	48.0205	49.9183	49.6297	51.3469	49.5987		--	--	Molecular Function: GTPase activity (GO:0003924);; Molecular Function: GTP binding (GO:0005525);; Biological Process: GTP catabolic process (GO:0006184);;	--	[UR]	--	Dynamin family	Dynamin-like protein ARC5 GN=MMB12.21 OS=Arabidopsis thaliana (Mouse-ear cress) PE=1 SV=2	10	--	PREDICTED: dynamin-like protein ARC5 [Musa acuminata subsp. malaccensis]
c10728/f98p99/1400		8.35928	9.61723	11.9867	10.5701	7.68564	11.5677	2.8353	2.01767	1.45595	29.0005	8.2545	7.38332	6.62344		--	--	Cellular Component: intracellular (GO:0005622);; Biological Process: cellular protein modification process (GO:0006464);; Biological Process: ubiquitin-dependent protein catabolic process (GO:0006511);;	K08770|0|pxb:103935043|polyubiquitin; K08770 ubiquitin C (A)	[OR]	--	Ubiquitin family;; Ubiquitin-2 like Rad60 SUMO-like;; Ubiquitin-like domain;; Telomere stability and silencing;; Ubiquitin-2 like Rad60 SUMO-like;; DUF2407 ubiquitin-like domain;; Protein of unknown function (DUF2870);; Ubiquitin family;; Ubiquitin-2 like Rad60 SUMO-like;; Ubiquitin-like domain;; Telomere stability and silencing	NEDD8-like protein RUB2 (Precursor) GN=T20F21.24 OS=Arabidopsis thaliana (Mouse-ear cress) PE=1 SV=3	1	--	polyubiquitin (ubq10) [Arabidopsis thaliana]
c10729/f1p0/2187		61.7473	1.29008	16.6674	4.44882	11.1215	1.62699	0.973933	2.57582	0.876813	0.824023	0.294185	0.316565	1.10042		--	--	--	--	--	--	Plant protein of unknown function (DUF936)	--	1	--	PREDICTED: uncharacterized protein LOC105173958 [Sesamum indicum]
c10729/f1p9/5363		4.03629	2.29984	2.65985	3.50664	1.82558	2.44022	1.96841	3.19806	3.99467	3.38207	3.60668	3.30502	4.04718		[J]	Translation, ribosomal structure and biogenesis	Molecular Function: structural constituent of ribosome (GO:0003735);; Cellular Component: ribosome (GO:0005840);; Biological Process: translation (GO:0006412);;	K02885|4.7076e-86|atr:s00091p00066640|AMTR_s00091p00066640; hypothetical protein; K02885 large subunit ribosomal protein L19e (A)	[J]	Translation, ribosomal structure and biogenesis	Ribosomal protein L19e	60S ribosomal protein L19-2 GN=RPL19B OS=Arabidopsis thaliana (Mouse-ear cress) PE=2 SV=1	1	--	hypothetical protein AMTR_s00091p00066640 [Amborella trichopoda]
c10729/f44p44/1416		0	14.3515	0	0	1.25678	4.45339	3.8991	2.90512	1.74171	8.83777	7.75177	7.51161	5.62526		--	--	Biological Process: response to stress (GO:0006950);; Biological Process: response to abiotic stimulus (GO:0009628);; Cellular Component: intracellular membrane-bounded organelle (GO:0043231);; Cellular Component: cytoplasmic part (GO:0044444);;	--	--	--	BURP domain	BURP domain-containing protein 3 (Precursor) OS=Oryza sativa subsp. japonica (Rice) PE=2 SV=1	1	--	PREDICTED: BURP domain-containing protein 3 [Phoenix dactylifera]
c1073/f4p2/938		643.698	774.936	360.314	340.743	463.4	513.182	435.105	497.997	468.876	576.908	568.24	598.541	576.984		[O]	Posttranslational modification, protein turnover, chaperones	Molecular Function: copper ion binding (GO:0005507);; Cellular Component: mitochondrion (GO:0005739);; Cellular Component: vacuole (GO:0005773);; Cellular Component: peroxisome (GO:0005777);; Cellular Component: plasma membrane (GO:0005886);; Cellular Component: chloroplast stroma (GO:0009570);; Biological Process: response to symbiotic fungus (GO:0009610);; Biological Process: response to jasmon…	--	[P]	Inorganic ion transport and metabolism	Glutathione S-transferase, N-terminal domain;; Glutathione S-transferase, N-terminal domain;; Glutathione S-transferase, N-terminal domain;; Glutathione S-transferase, C-terminal domain	Glutathione S-transferase DHAR3, chloroplastic (Precursor) GN=DHAR3 OS=Arabidopsis thaliana (Mouse-ear cress) PE=1 SV=1	1	--	PREDICTED: glutathione S-transferase DHAR2-like [Phoenix dactylifera]
c10734/f1p0/2874		0.700953	0	0.469143	0.0799153	0.0663176	0.731614	0.485694	0.755136	0.457529	0	0	0.0313555	0.0323619		[R]	General function prediction only	--	--	[R]	General function prediction only	Ankyrin repeats (3 copies);; Ankyrin repeats (many copies);; Ankyrin repeats (many copies);; Ankyrin repeat;; Ankyrin repeat	Ankyrin repeat-containing protein At2g01680 GN=At2g01680 OS=Arabidopsis thaliana (Mouse-ear cress) PE=2 SV=1	1	--	PREDICTED: serine_threonine-protein phosphatase 6 regulatory ankyrin repeat subunit C-like [Phoenix dactylifera]
c10735/f1p1/5615		0.732029	3.92958	0.28774	0.437585	1.08068	1.02232	0.533311	0.675928	0.469847	1.55554	1.64849	1.28892	1.34549		[R]	General function prediction only	Molecular Function: ATP binding (GO:0005524);; Molecular Function: glycerate kinase activity (GO:0008887);; Cellular Component: chloroplast stroma (GO:0009570);; Biological Process: photorespiration (GO:0009853);; Cellular Component: chloroplast envelope (GO:0009941);; Biological Process: phosphorylation (GO:0016310);;	K15918|7.60971e-83|pda:103722714|D-glycerate 3-kinase, chloroplastic; K15918 D-glycerate 3-kinase [EC:2.7.1.31] (A)	[R]	General function prediction only	--	D-glycerate 3-kinase, chloroplastic (Precursor) GN=GLYK OS=Arabidopsis thaliana (Mouse-ear cress) PE=1 SV=2	20	--	D-glycerate 3-kinase, chloroplastic-like protein [Ornithogalum saundersiae]
c10738/f1p0/2231		0.747447	0.0382021	1.76739	1.75905	1.23524	5.56157	3.22687	2.71975	3.2696	15.5912	14.8619	12.1154	13.4273		[O]	Posttranslational modification, protein turnover, chaperones	Biological Process: metabolic process (GO:0008152);; Molecular Function: serine-type peptidase activity (GO:0008236);;	--	--	--	Subtilase family;; PA domain	Cucumisin (Precursor) OS=Cucumis melo (Muskmelon) PE=1 SV=1	1	--	PREDICTED: cucumisin-like [Elaeis guineensis]
c1074/f3p3/918		97.4275	3.93898	74.3909	48.9178	71.89	39.136	58.8581	44.1876	31.5127	50.4379	66.2363	59.5127	66.7213		--	--	--	--	--	--	--	--	--	--	--
c10740/f1p1/5194		0.245001	0.335493	0.40344	0.273255	0.192093	0.247798	0.0530137	0.245074	0.414465	0.169491	0.236974	0.298581	0.352534		--	--	Molecular Function: nucleic acid binding (GO:0003676);; Molecular Function: structural constituent of ribosome (GO:0003735);; Molecular Function: catalytic activity (GO:0003824);; Cellular Component: ribosome (GO:0005840);; Biological Process: translation (GO:0006412);; Molecular Function: zinc ion binding (GO:0008270);; Biological Process: DNA integration (GO:0015074);; Cellular Component: cytop…	--	[R]	General function prediction only	Reverse transcriptase (RNA-dependent DNA polymerase);; Integrase core domain	Endonuclease OS=Nicotiana tabacum (Common tobacco) PE=2 SV=1	188	--	hypothetical protein VITISV_003451 [Vitis vinifera]
c10742/f1p0/5464		0.455846	0.322132	0.062887	0.655488	0.799247	0.582032	0.200037	0.324175	0.191336	1.34963	1.21649	1.14352	0.944406		[I]	Lipid transport and metabolism	Biological Process: triterpenoid biosynthetic process (GO:0016104);; Molecular Function: oxidosqualene cyclase activity (GO:0031559);; Biological Process: organic cyclic compound metabolic process (GO:1901360);;	K01853|5.29076e-82|sbi:SORBI_07g006300|SORBIDRAFT_07g006300, Sb07g006300; hypothetical protein; K01853 cycloartenol synthase [EC:5.4.99.8] (A)	[I]	Lipid transport and metabolism	--	Cycloartenol Synthase GN=OSCPNX1 OS=Panax ginseng (Korean ginseng) PE=1 SV=1	1	--	PREDICTED: lupeol synthase-like [Nelumbo nucifera]
c10743/f1p2/5456		0.0362185	0.0282708	18.559	9.34753	0.326947	0.682604	0.153418	0.313215	1.94363	1.19052	1.02622	1.4133	1.90044		[R]	General function prediction only	--	K00083|3.24133e-60|cic:CICLE_v10026185mg|hypothetical protein; K00083 cinnamyl-alcohol dehydrogenase [EC:1.1.1.195] (A)	[Q]	Secondary metabolites biosynthesis, transport and catabolism	--	Probable mannitol dehydrogenase GN=CAD1 OS=Medicago sativa (Alfalfa) PE=1 SV=1	1	--	hypothetical protein CICLE_v10026185mg [Citrus clementina]
c10744/f1p1/2323		6.15205	13.8168	1.5431	2.9997	5.87856	4.122	3.06118	2.37649	2.37535	4.81407	5.60054	5.3986	4.76959		--	--	--	--	[R]	General function prediction only	PPR repeat;; PPR repeat family;; PPR repeat;; Pentatricopeptide repeat domain;; PPR repeat;; PPR repeat family;; PPR repeat;; Pentatricopeptide repeat domain;; PPR repeat;; PPR repeat family	Pentatricopeptide repeat-containing protein At1g08070 GN=PCMP-H12 OS=Arabidopsis thaliana (Mouse-ear cress) PE=2 SV=1	12	--	PREDICTED: pentatricopeptide repeat-containing protein At1g08070 [Beta vulgaris subsp. vulgaris]
c10746/f1p0/5424		1.00754	2.94156	1.23227	6.07041	1.98865	1.41183	1.36802	1.47005	1.41621	3.97278	4.04372	3.70554	4.68253		--	--	Molecular Function: binding (GO:0005488);;	--	[R]	General function prediction only	--	Endonuclease OS=Nicotiana tabacum (Common tobacco) PE=2 SV=1	141	--	putative Ty-1 copia retrotransposon [Phaseolus vulgaris]
c10751/f1p1/2315		0	0	4.83226	2.36333	0.0342232	0.0434895	0	0.0382995	0.146769	0.226	0.155309	0.24323	0.141016		[Q]	Secondary metabolites biosynthesis, transport and catabolism	Molecular Function: copper ion binding (GO:0005507);; Cellular Component: cytoplasmic membrane-bounded vesicle (GO:0016023);; Biological Process: lignin catabolic process (GO:0046274);; Biological Process: response to copper ion (GO:0046688);; Cellular Component: apoplast (GO:0048046);; Molecular Function: hydroquinone:oxygen oxidoreductase activity (GO:0052716);; Biological Process: oxidation-re…	--	[Q]	Secondary metabolites biosynthesis, transport and catabolism	Multicopper oxidase;; Multicopper oxidase	Laccase-3 (Precursor) GN=B1088C09.5 OS=Oryza sativa subsp. japonica (Rice) PE=2 SV=1	1	--	PREDICTED: laccase-3-like [Elaeis guineensis]
c10752/f1p1/2439		0.281087	0.637831	0.0579549	0.208932	0.144691	0.530732	0.23304	0.216952	0.151214	0.32671	0.565436	0.295445	0.439798		[M]	Cell wall_membrane_envelope biogenesis	Molecular Function: translation elongation factor activity (GO:0003746);; Molecular Function: GTPase activity (GO:0003924);; Molecular Function: GTP binding (GO:0005525);; Cellular Component: mitochondrial inner membrane (GO:0005743);; Cellular Component: mitochondrial matrix (GO:0005759);; Biological Process: pentose-phosphate shunt (GO:0006098);; Biological Process: GTP catabolic process (GO:00…	K03596|0|vvi:100252626|translation factor GUF1 homolog, chloroplastic; K03596 GTP-binding protein LepA (A)	[J]	Translation, ribosomal structure and biogenesis	Elongation factor Tu GTP binding domain;; Elongation factor Tu domain 2;; 50S ribosome-binding GTPase;; GTP-binding protein LepA C-terminus;; Elongation factor G C-terminus	Translation factor GUF1 homolog, chloroplastic {ECO:0000255|HAMAP-Rule:MF_03138} (Precursor) GN=VITISV_013255 OS=Vitis vinifera (Grape) PE=3 SV=1	1	--	PREDICTED: translation factor GUF1 homolog, chloroplastic [Nelumbo nucifera]
c10754/f3p24/2063		1.33046	0.569544	4.42327	1.89636	1.23126	2.13514	1.54568	1.83993	1.3219	1.02893	0.545842	0.765816	1.238		[GEPR]	--	--	--	--	--	Nodulin-like;; Major Facilitator Superfamily	--	1	--	PREDICTED: uncharacterized membrane protein YMR155W [Elaeis guineensis]
c10755/f1p6/2708		53.5929	26.3392	40.6092	58.9916	106.331	56.1986	44.6678	55.5687	55.8332	106.146	116.39	123.387	116.118		--	--	Cellular Component: plastid (GO:0009536);; Molecular Function: transferase activity, transferring phosphorus-containing groups (GO:0016772);;	--	[T]	Signal transduction mechanisms	Phosphatidylinositol 3- and 4-kinase	Phosphatidylinositol 4-kinase gamma 7 GN=At2g03890 OS=Arabidopsis thaliana (Mouse-ear cress) PE=1 SV=2	1	--	PREDICTED: phosphatidylinositol 4-kinase gamma 7 [Phoenix dactylifera]
c1076/f1p2/960		176.593	504.06	145.501	276.95	414.096	244.293	208.299	187.399	212.877	363.394	339.542	343.605	308.262		[O]	Posttranslational modification, protein turnover, chaperones	Molecular Function: structural molecule activity (GO:0005198);; Molecular Function: iron ion binding (GO:0005506);; Cellular Component: chloroplast stroma (GO:0009570);; Biological Process: chloroplast organization (GO:0009658);; Biological Process: iron-sulfur cluster assembly (GO:0016226);; Molecular Function: iron-sulfur cluster binding (GO:0051536);;	--	[O]	Posttranslational modification, protein turnover, chaperones	NifU-like domain	NifU-like protein 2, chloroplastic (Precursor) GN=K9P8.16 OS=Arabidopsis thaliana (Mouse-ear cress) PE=1 SV=1	1	--	PREDICTED: nifU-like protein 2, chloroplastic [Elaeis guineensis]
c10761/f1p0/2139		1.01171	18.4413	0.157304	0.779887	0.239063	48.3749	29.5306	24.0673	16.1751	3.3505	3.29929	2.53421	2.96092		[V]	Defense mechanisms	Molecular Function: ATP binding (GO:0005524);; Biological Process: ATP catabolic process (GO:0006200);; Molecular Function: xenobiotic-transporting ATPase activity (GO:0008559);; Molecular Function: peptide-transporting ATPase activity (GO:0015440);; Cellular Component: integral component of membrane (GO:0016021);; Biological Process: transmembrane transport (GO:0055085);;	K05658|0|pda:103706210|ABC transporter B family member 13-like; K05658 ATP-binding cassette, subfamily B (MDR_TAP), member 1 [EC:3.6.3.44] (A)	[Q]	Secondary metabolites biosynthesis, transport and catabolism	ABC transporter transmembrane region;; ABC transporter	ABC transporter B family member 13 GN=F13K9.5 OS=Arabidopsis thaliana (Mouse-ear cress) PE=3 SV=1	1	--	PREDICTED: ABC transporter B family member 13-like [Phoenix dactylifera]
c10765/f1p0/6103		255.979	94.7395	153.405	108.817	92.228	168.692	177.088	315.792	323.726	66.7367	87.0925	81.8027	106.995		[J]	Translation, ribosomal structure and biogenesis	Molecular Function: nucleotide binding (GO:0000166);; Molecular Function: structural constituent of ribosome (GO:0003735);; Cellular Component: cell wall (GO:0005618);; Cellular Component: nucleolus (GO:0005730);; Cellular Component: plasma membrane (GO:0005886);; Biological Process: translation (GO:0006412);; Cellular Component: chloroplast (GO:0009507);; Cellular Component: cytosolic small ribo…	K02974|2.08564e-48|pda:103710232|40S ribosomal protein S24-1-like; K02974 small subunit ribosomal protein S24e (A)	[J]	Translation, ribosomal structure and biogenesis	Ribosomal protein S24e	40S ribosomal protein S24-2 GN=RPS24B OS=Arabidopsis thaliana (Mouse-ear cress) PE=2 SV=2	1	--	PREDICTED: 40S ribosomal protein S24-1-like [Elaeis guineensis]
c10766/f1p0/2311		0.552111	1.31554	0.0611649	0	0.670835	0.210052	0.475068	0.0767316	0	0.776798	0.599699	0.739093	0.433959		--	--	--	K17710|0|pda:103710907|pentatricopeptide repeat-containing protein At5g25630-like; K17710 pentatricopeptide repeat domain-containing protein 1 (A)	[R]	General function prediction only	PPR repeat family;; PPR repeat;; PPR repeat;; Pentatricopeptide repeat domain;; Evolutionarily conserved signalling intermediate in Toll pathway;; Tetratricopeptide repeat	Pentatricopeptide repeat-containing protein At5g25630 GN=At5g25630 OS=Arabidopsis thaliana (Mouse-ear cress) PE=2 SV=2	1	--	PREDICTED: pentatricopeptide repeat-containing protein At5g25630-like [Phoenix dactylifera]
c10767/f1p1/5259		2.26889	1.88128	1.58416	1.46617	1.1797	2.69721	1.50808	1.53556	1.16881	3.52079	2.45724	3.16832	2.84519		[V]	Defense mechanisms	Molecular Function: ATP binding (GO:0005524);; Cellular Component: plasma membrane (GO:0005886);; Biological Process: ATP catabolic process (GO:0006200);; Cellular Component: plastid (GO:0009536);; Biological Process: auxin efflux (GO:0010315);; Molecular Function: auxin efflux transmembrane transporter activity (GO:0010329);; Biological Process: basipetal auxin transport (GO:0010540);; Biologica…	K05658|0|pda:103721359|putative ABC transporter B family member 8; K05658 ATP-binding cassette, subfamily B (MDR_TAP), member 1 [EC:3.6.3.44] (A)	[Q]	Secondary metabolites biosynthesis, transport and catabolism	Protein of unknown function (DUF1602);; ABC transporter transmembrane region	Putative ABC transporter B family member 8 GN=MJI6.16 OS=Arabidopsis thaliana (Mouse-ear cress) PE=5 SV=1	1	--	PREDICTED: putative ABC transporter B family member 8 [Phoenix dactylifera]
c1077/f10p1/1098		9.7726	2.77019	11.5299	6.67848	10.4805	7.46987	8.25438	6.63277	8.89917	4.4236	6.66352	7.33976	7.20059		--	--	Molecular Function: nucleic acid binding (GO:0003676);;	--	--	--	Myb-like DNA-binding domain;; Myb-like DNA-binding domain	Transcription factor DIVARICATA GN=DIVARICATA OS=Antirrhinum majus (Garden snapdragon) PE=2 SV=1	1	--	PREDICTED: protein REVEILLE 6-like [Elaeis guineensis]
c1077/f4p3/993		54.5448	256.283	15.5401	34.8733	69.9167	72.6101	73.212	60.2795	52.9151	83.5978	86.0875	98.2942	79.7695		--	--	Cellular Component: plastid (GO:0009536);;	--	--	--	--	--	22	--	PREDICTED: uncharacterized protein LOC105041067 [Elaeis guineensis]
c10772/f1p0/5561		0	0	0.0810171	1.53386	0.0308311	0	0	0	0	0	0	0	0		[M]	Cell wall_membrane_envelope biogenesis	Molecular Function: UDP-glucose 4-epimerase activity (GO:0003978);; Biological Process: galactose metabolic process (GO:0006012);;	--	[M]	Cell wall_membrane_envelope biogenesis	NAD dependent epimerase_dehydratase family;; UDP-glucose 4-epimerase C-term subunit;; Male sterility protein;; Polysaccharide biosynthesis protein;; 3-beta hydroxysteroid dehydrogenase_isomerase family	UDP-glucose 4-epimerase 5 GN=UGE5 OS=Arabidopsis thaliana (Mouse-ear cress) PE=1 SV=3	1	--	UDP-GAL-4-epimerase [Marssonina brunnea f. sp. &apos;multigermtubi&apos; MB_m1]
c10773/f1p0/2196		0	0	1.84085	3.63602	0.0721555	0	0	0	0	2.16675	2.03138	2.07147	1.18385		[G]	Carbohydrate transport and metabolism	Molecular Function: hydrolase activity, acting on glycosyl bonds (GO:0016798);; Biological Process: organic substance metabolic process (GO:0071704);;	K05350|7.85974e-91|mus:103970559|beta-glucosidase 18-like; K05350 beta-glucosidase [EC:3.2.1.21] (A)	[G]	Carbohydrate transport and metabolism	Glycosyl hydrolase family 1;; Glycosyl hydrolase family 1;; Glycosyl hydrolase family 1	Probable inactive beta-glucosidase 14 (Precursor) GN=OSJNBa0004N05.21 OS=Oryza sativa subsp. japonica (Rice) PE=2 SV=2	21	--	Beta-glucosidase 46 [Gossypium arboreum]
c10776/f1p0/5656		1.42665	3.04758	0.764185	1.7787	1.77725	1.33024	1.04432	0.619647	0.698501	1.97385	2.45329	2.31656	2.06987		[RTKL]	--	Molecular Function: nucleotide binding (GO:0000166);; Molecular Function: protein serine_threonine kinase activity (GO:0004674);; Cellular Component: mitochondrion (GO:0005739);; Biological Process: response to water deprivation (GO:0009414);; Biological Process: response to hormone (GO:0009725);; Biological Process: phosphorylation (GO:0016310);; Biological Process: response to nutrient levels (…	--	[T]	Signal transduction mechanisms	Protein kinase domain	CBL-interacting protein kinase 23 GN=OJ1027_G06.32 OS=Oryza sativa subsp. japonica (Rice) PE=2 SV=1	1	--	CBL-interacting protein kinase 23 [Triticum urartu]
c10777/f1p0/2178		2.26466	0.541296	1.37884	0.811706	0.610437	0.772405	1.14697	2.23684	1.39346	0.984676	1.49249	0.708754	0.852923		[LKJ]	--	Molecular Function: ATP binding (GO:0005524);; Molecular Function: ATP-dependent helicase activity (GO:0008026);; Molecular Function: poly(U) RNA binding (GO:0008266);;	K14809|0|pda:103720208|DEAD-box ATP-dependent RNA helicase 18-like; K14809 ATP-dependent RNA helicase DDX55_SPB4 [EC:3.6.4.13] (A)	[A]	RNA processing and modification	DEAD_DEAH box helicase;; Helicase conserved C-terminal domain;; Domain of unknown function (DUF4217)	DEAD-box ATP-dependent RNA helicase 18 OS=Oryza sativa subsp. japonica (Rice) PE=1 SV=2	1	--	PREDICTED: DEAD-box ATP-dependent RNA helicase 18 isoform X1 [Elaeis guineensis]
c10781/f1p0/2915		0.619936	0.352519	2.53938	2.28125	0.158985	0.65998	1.64972	2.41757	2.82394	0.12011	0.10144	0.15731	0.207129		[M]	Cell wall_membrane_envelope biogenesis	Biological Process: sucrose metabolic process (GO:0005985);; Biological Process: biosynthetic process (GO:0009058);; Molecular Function: sucrose synthase activity (GO:0016157);;	K00695|0|pda:103702434|sucrose synthase 1; K00695 sucrose synthase [EC:2.4.1.13] (A)	[M]	Cell wall_membrane_envelope biogenesis	Sucrose synthase;; Sucrose synthase	Sucrose synthase 1 OS=Tulipa gesneriana (Garden tulip) PE=2 SV=1	1	--	sucrose synthase [Lilium davidii var. unicolor]
c10781/f50p49/3605		1.52985	1.46277	2.09708	1.62489	0.783678	2.52023	2.13419	2.34705	2.22221	0.84472	1.52548	1.21369	1.67262		--	--	Cellular Component: mitochondrion (GO:0005739);; Biological Process: response to stress (GO:0006950);; Biological Process: response to abiotic stimulus (GO:0009628);; Biological Process: aromatic compound biosynthetic process (GO:0019438);; Biological Process: regulation of cellular metabolic process (GO:0031323);; Molecular Function: metal ion binding (GO:0046872);; Biological Process: response …	K12236|0|pda:103706810|NF-X1-type zinc finger protein NFXL1; K12236 transcriptional repressor NF-X1 [EC:6.3.2.-] (A)	[K]	Transcription	NF-X1 type zinc finger	NF-X1-type zinc finger protein NFXL1 GN=NFXL1 OS=Arabidopsis thaliana (Mouse-ear cress) PE=2 SV=1	1	--	PREDICTED: NF-X1-type zinc finger protein NFXL1 [Phoenix dactylifera]
c10786/f1p0/2202		0.626708	0.826552	1.0327	1.16256	1.63242	0.915042	0.724701	0.203403	0.677822	0.993135	1.63576	1.84389	1.84828		--	--	Molecular Function: transferase activity, transferring phosphorus-containing groups (GO:0016772);; Biological Process: cellular metabolic process (GO:0044237);; Biological Process: organic substance metabolic process (GO:0071704);; Molecular Function: organic cyclic compound binding (GO:0097159);; Molecular Function: heterocyclic compound binding (GO:1901363);;	--	[R]	General function prediction only	zinc-binding in reverse transcriptase	Putative ribonuclease H protein At1g65750 GN=At1g65750 OS=Arabidopsis thaliana (Mouse-ear cress) PE=3 SV=1	424	--	retrotransposon protein, putative, unclassified [Oryza sativa Japonica Group]
c10787/f1p0/2096		0.562803	0.742209	1.24428	0.590043	0.640599	2.07427	1.25707	1.20934	1.04848	0.052465	0.188764	0.292415	0.133484		--	--	--	--	[K]	Transcription	Myb_SANT-like DNA-binding domain	Trihelix transcription factor GT-2 GN=GT-2 OS=Arabidopsis thaliana (Mouse-ear cress) PE=2 SV=1	74	--	PREDICTED: trihelix transcription factor GTL1-like isoform X1 [Elaeis guineensis]
c10791/f1p2/5040		0.19369	0.219238	1.63406	0.697953	0.607407	0.315823	0.254297	0.0377352	0.227993	10.3185	6.5039	7.92819	6.77691		[Z]	Cytoskeleton	Biological Process: RNA splicing, via endonucleolytic cleavage and ligation (GO:0000394);; Molecular Function: microtubule motor activity (GO:0003777);; Molecular Function: ATP binding (GO:0005524);; Cellular Component: cytoplasm (GO:0005737);; Cellular Component: kinesin complex (GO:0005871);; Cellular Component: microtubule (GO:0005874);; Biological Process: microtubule-based movement (GO:00070…	K10395|0|pda:103711509|chromosome-associated kinesin KIF4-like; K10395 kinesin family member 4_21_27 (A)	[Z]	Cytoskeleton	Kinesin motor domain	Kinesin-like protein FLA10 GN=FLA10 OS=Chlamydomonas reinhardtii (Chlamydomonas smithii) PE=1 SV=1	5	--	PREDICTED: chromosome-associated kinesin KIF4A-like isoform X4 [Elaeis guineensis]
c10792/f1p0/2232		0.395822	1.78138	1.25577	0.974428	0.670623	1.47922	1.24717	0.887095	1.50737	2.16634	1.28378	0.872725	1.12792		--	--	--	--	--	--	--	--	1	--	PREDICTED: uncharacterized protein LOC103708503 [Phoenix dactylifera]
c10795/f1p5/2227		2.38005	1.08137	1.02214	2.06554	1.006	2.32547	2.41517	3.06223	2.16789	1.26581	1.36605	1.12142	1.32193		[E]	Amino acid transport and metabolism	Molecular Function: 3-dehydroquinate dehydratase activity (GO:0003855);; Molecular Function: shikimate 3-dehydrogenase (NADP+) activity (GO:0004764);; Cellular Component: plastid (GO:0009536);; Biological Process: shikimate metabolic process (GO:0019632);; Molecular Function: NADP binding (GO:0050661);; Biological Process: oxidation-reduction process (GO:0055114);;	K13832|0|pda:103724301|bifunctional 3-dehydroquinate dehydratase_shikimate dehydrogenase, chloroplastic; K13832 3-dehydroquinate dehydratase _ shikimate dehydrogenase [EC:4.2.1.10 1.1.1.25] (A)	[E]	Amino acid transport and metabolism	Type I 3-dehydroquinase;; Shikimate dehydrogenase substrate binding domain;; Shikimate _ quinate 5-dehydrogenase;; NADP oxidoreductase coenzyme F420-dependent;; FAD binding domain	Shikimate dehydrogenase (Precursor) GN=EMB3004 OS=Arabidopsis thaliana (Mouse-ear cress) PE=1 SV=1	5	--	PREDICTED: bifunctional 3-dehydroquinate dehydratase_shikimate dehydrogenase, chloroplastic isoform X2 [Phoenix dactylifera]
c10796/f1p0/2231		0.221515	0.234085	0.193757	0.0913072	0.182908	1.29283	0.462851	0.964981	1.32485	64.2459	47.8662	44.8576	50.6342		--	--	Molecular Function: nucleotide binding (GO:0000166);; Molecular Function: RNA binding (GO:0003723);; Cellular Component: nucleus (GO:0005634);; Biological Process: RNA processing (GO:0006396);; Cellular Component: plastid (GO:0009536);; Cellular Component: ribonucleoprotein complex (GO:0030529);;	K15191|2.28288e-103|pda:103717244|la-related protein 6C; K15191 La-related protein 7 (A)	[R]	General function prediction only	RNA recognition motif. (a.k.a. RRM, RBD, or RNP domain);; La domain;; RNA recognition motif (a.k.a. RRM, RBD, or RNP domain);; RNA recognition motif. (a.k.a. RRM, RBD, or RNP domain)	La-related protein 6C GN=LARP6C OS=Arabidopsis thaliana (Mouse-ear cress) PE=3 SV=1	9	--	PREDICTED: la-related protein 6C [Phoenix dactylifera]
c108/f1p0/8347		0.957453	5.21934	0.205903	0.145531	0.225455	0.783497	1.35562	1.02996	0.910729	0.684436	0.90219	1.20641	1.00621		[G]	Carbohydrate transport and metabolism	Molecular Function: transketolase activity (GO:0004802);; Biological Process: metabolic process (GO:0008152);; Cellular Component: chloroplast stroma (GO:0009570);; Biological Process: response to salt stress (GO:0009651);; Cellular Component: chloroplast envelope (GO:0009941);; Biological Process: response to cadmium ion (GO:0046686);;	K00615|1.36519e-69|mus:103973628|transketolase, chloroplastic-like; K00615 transketolase [EC:2.2.1.1] (A)	[G]	Carbohydrate transport and metabolism	Transketolase, thiamine diphosphate binding domain;; Transketolase, thiamine diphosphate binding domain;; Serine incorporator (Serinc)	Transketolase, chloroplastic (Fragment) GN=TKT3 OS=Craterostigma plantagineum (Blue gem) PE=1 SV=1	4	--	PREDICTED: transketolase, chloroplastic-like [Musa acuminata subsp. malaccensis]
c10800/f1p2/5773		0.220316	0.821134	0.571841	0.546924	0.497532	0.336927	0.213689	0.268677	0.33624	0.444681	0.53993	0.572371	0.432322		--	--	--	--	--	--	--	--	--	--	--
c10801/f1p0/5347		0.59736	0.543253	0.626826	0.769406	0.319945	0.61046	0.473544	0.439064	0.410799	0.656102	0.702117	0.567694	1.18197		--	--	Molecular Function: catalytic activity (GO:0003824);; Cellular Component: mitochondrion (GO:0005739);; Biological Process: nucleobase-containing compound metabolic process (GO:0006139);; Molecular Function: metal ion binding (GO:0046872);; Molecular Function: organic cyclic compound binding (GO:0097159);; Molecular Function: heterocyclic compound binding (GO:1901363);;	--	[R]	General function prediction only	Reverse transcriptase (RNA-dependent DNA polymerase);; Reverse transcriptase (RNA-dependent DNA polymerase)	Uncharacterized mitochondrial protein AtMg00810 GN=AtMg00810 OS=Arabidopsis thaliana (Mouse-ear cress) PE=4 SV=1	450	--	gag-pol polyprotein [Populus deltoides]
c10805/f1p1/2235		56.7531	157.546	13.9123	7.16345	14.7753	41.5748	49.21	33.1946	23.7585	0.770513	0.657985	0.428289	1.0677		--	--	--	--	--	--	--	Uncharacterized protein At4g30180 GN=At4g30180 OS=Arabidopsis thaliana (Mouse-ear cress) PE=2 SV=1	1	--	PREDICTED: uncharacterized protein At4g30180 [Elaeis guineensis]
c10806/f1p8/2291		1.11396	0.0825324	1.42462	0.874568	0.622992	0.306638	0.242437	0.530984	0.390552	0.093711	0.126077	0.116484	0.295166		--	--	--	--	--	--	Domain of unknown function (DUF296)	Putative DNA-binding protein ESCAROLA GN=ESC OS=Arabidopsis thaliana (Mouse-ear cress) PE=2 SV=1	1	--	PREDICTED: uncharacterized protein AFUA_6G14090-like [Elaeis guineensis]
c10809/f1p8/2093		1.68938	1.34506	5.4753	5.06541	5.23945	2.54604	3.52432	3.04252	2.4309	3.48467	3.01993	2.05288	2.87516		--	--	--	--	--	--	Protein of unknown function (DUF1421);; Protein of unknown function (DUF1421)	--	1	--	PREDICTED: tyrosine-protein phosphatase non-receptor type 23-like isoform X1 [Elaeis guineensis]
c10811/f1p0/2089		3.41888	2.80249	26.0082	19.3439	3.75984	8.76428	31.5983	43.2935	37.2808	54.1061	48.3749	50.6807	56.8266		--	--	Cellular Component: membrane (GO:0016020);;	--	[E]	Amino acid transport and metabolism	--	Protein NRT1_ PTR FAMILY 4.6 GN=At1g69850 OS=Arabidopsis thaliana (Mouse-ear cress) PE=1 SV=1	1	--	PREDICTED: protein NRT1_ PTR FAMILY 4.6-like isoform X2 [Elaeis guineensis]
c10813/f7p9/2328		0.210833	0.406417	0.0911123	0.578679	0.831717	0.167007	0.204948	0.193003	0.331884	0.382583	0.35671	0.412947	0.646299		--	--	Cellular Component: plastid (GO:0009536);;	--	[T]	Signal transduction mechanisms	Conserved mid region of cactin;; Cactus-binding C-terminus of cactin protein	Cactin GN=CTN OS=Arabidopsis thaliana (Mouse-ear cress) PE=1 SV=1	1	--	PREDICTED: cactin [Elaeis guineensis]
c10814/f1p3/2178		2.21575	0.602621	3.23274	2.53423	3.80681	1.65462	1.72137	2.98895	3.2843	2.0401	2.0279	2.83537	2.5979		--	--	--	--	--	--	--	--	1	--	PREDICTED: uncharacterized protein LOC105050257 [Elaeis guineensis]
c10815/f1p2/2231		0	0	0.126619	4.23474	0.261149	0	0	0	0	0	0	0	0		[G]	Carbohydrate transport and metabolism	Molecular Function: hydrolase activity, hydrolyzing O-glycosyl compounds (GO:0004553);; Biological Process: carbohydrate metabolic process (GO:0005975);;	K05349|0|pda:103697810|lysosomal beta glucosidase-like; K05349 beta-glucosidase [EC:3.2.1.21] (A)	--	--	Glycosyl hydrolase family 3 N terminal domain;; Glycosyl hydrolase family 3 C-terminal domain	Alpha-L-arabinofuranosidase (Precursor) OS=Medicago sativa subsp. varia (Alfalfa) PE=2 SV=1	1	--	exo-1,3-beta-glucanase [Lilium longiflorum]
c10815/f6p4/1420		36.0988	19.4275	24.3995	38.0609	69.5172	33.7572	32.1378	27.6795	23.0902	47.1094	44.7598	49.6343	43.373		--	--	Molecular Function: binding (GO:0005488);;	--	[KB]	--	CW-type Zinc Finger;; Methyl-CpG binding domain	Methyl-CpG-binding domain-containing protein 2 GN=MBD2 OS=Arabidopsis thaliana (Mouse-ear cress) PE=1 SV=1	1	--	PREDICTED: methyl-CpG-binding domain-containing protein 2-like [Phoenix dactylifera]
c10818/f2p0/2194		13.6229	16.4427	9.22538	8.12498	17.0912	12.6235	15.842	16.0513	11.9805	15.2069	14.8842	16.1297	14.7317		--	--	--	--	[R]	General function prediction only	PPR repeat family;; PPR repeat;; Pentatricopeptide repeat domain;; PPR repeat;; PPR repeat family;; PPR repeat	Pentatricopeptide repeat-containing protein At3g29290 GN=EMB2076 OS=Arabidopsis thaliana (Mouse-ear cress) PE=2 SV=1	1	--	PREDICTED: pentatricopeptide repeat-containing protein At3g29290 [Elaeis guineensis]
c10818/f7p7/1543		23.2725	16.7408	24.382	19.7298	16.0959	25.9449	18.35	23.4856	22.1537	16.6354	15.088	11.7418	15.5482		[C]	Energy production and conversion	Molecular Function: magnesium ion binding (GO:0000287);; Molecular Function: isocitrate dehydrogenase (NADP+) activity (GO:0004450);; Molecular Function: copper ion binding (GO:0005507);; Cellular Component: peroxisome (GO:0005777);; Cellular Component: plasma membrane (GO:0005886);; Biological Process: tricarboxylic acid cycle (GO:0006099);; Biological Process: isocitrate metabolic process (GO:0…	K00031|0|cic:CICLE_v10001314mg|hypothetical protein; K00031 isocitrate dehydrogenase [EC:1.1.1.42] (A)	[C]	Energy production and conversion	Isocitrate_isopropylmalate dehydrogenase	Isocitrate dehydrogenase [NADP], chloroplastic (Precursor; Fragment) OS=Medicago sativa (Alfalfa) PE=2 SV=1	1	--	hypothetical protein CISIN_1g015012mg [Citrus sinensis]
c10819/f1p0/2415		2.83879	0.351256	1.34748	0.516902	0.324852	1.75363	0.712905	1.69065	0.634699	0.0417113	0.0397728	0.113781	0.60398		[RTKL]	--	--	--	--	--	Protein kinase domain;; Protein tyrosine kinase;; Leucine Rich repeats (2 copies);; Leucine Rich Repeat;; Leucine rich repeat	Inactive leucine-rich repeat receptor-like serine_threonine-protein kinase At1g60630 (Precursor) GN=At1g60630 OS=Arabidopsis thaliana (Mouse-ear cress) PE=2 SV=1	1	--	PREDICTED: inactive leucine-rich repeat receptor-like serine_threonine-protein kinase At1g60630 [Elaeis guineensis]
c10819/f7p0/1047		1.22167	116.275	7.08227	7.72794	0.0756702	41.6766	23.4206	68.7118	170.151	0.592011	0.173867	0.66639	8.04198		--	--	Cellular Component: extracellular region (GO:0005576);; Biological Process: syncytium formation (GO:0006949);; Biological Process: plant-type cell wall organization (GO:0009664);; Cellular Component: membrane (GO:0016020);;	--	--	--	Pollen allergen;; Rare lipoprotein A (RlpA)-like double-psi beta-barrel	Expansin-A2 (Precursor) OS=Oryza sativa subsp. japonica (Rice) PE=2 SV=2	1	--	hypothetical protein JCGZ_03325 [Jatropha curcas]
c1082/f4p1/898		133.999	160.514	352.481	497.342	480.068	317.68	248.166	201.41	200.526	566.061	548.029	533.497	499.969		--	--	--	--	--	--	Late embryogenesis abundant protein	--	2	--	PREDICTED: uncharacterized protein LOC105056689 isoform X3 [Elaeis guineensis]
c10820/f1p0/2475		5.32694	0.650769	3.25518	2.81331	1.41682	2.97621	3.64714	4.07708	3.68678	0.14039	1.05373	0.642341	0.765354		[GHR]	--	Molecular Function: magnesium ion binding (GO:0000287);; Molecular Function: pyruvate decarboxylase activity (GO:0004737);; Biological Process: metabolic process (GO:0008152);; Molecular Function: thiamine pyrophosphate binding (GO:0030976);;	K01568|0|pda:103695777|pyruvate decarboxylase 1; K01568 pyruvate decarboxylase [EC:4.1.1.1] (A)	[EH]	--	Thiamine pyrophosphate enzyme, N-terminal TPP binding domain;; Thiamine pyrophosphate enzyme, central domain;; Thiamine pyrophosphate enzyme, C-terminal TPP binding domain	Pyruvate decarboxylase 2 GN=PDC2 OS=Arabidopsis thaliana (Mouse-ear cress) PE=1 SV=1	1	--	PREDICTED: pyruvate decarboxylase 1 isoform X1 [Phoenix dactylifera]
c10820/f5p4/1436		0.479406	0.0537066	1.66868	0.669382	0.483179	0.200637	0.395811	0.684562	0.315985	0	0	0.0551341	0.243505		[C]	Energy production and conversion	Molecular Function: zinc ion binding (GO:0008270);; Molecular Function: oxidoreductase activity (GO:0016491);; Biological Process: oxidation-reduction process (GO:0055114);;	K00001|0|pda:103722920|alcohol dehydrogenase-like 4; K00001 alcohol dehydrogenase [EC:1.1.1.1] (A)	[Q]	Secondary metabolites biosynthesis, transport and catabolism	Alcohol dehydrogenase GroES-like domain;; Zinc-binding dehydrogenase	Alcohol dehydrogenase-like 3 GN=At1g32780 OS=Arabidopsis thaliana (Mouse-ear cress) PE=2 SV=1	1	--	PREDICTED: alcohol dehydrogenase-like 4 [Phoenix dactylifera]
c10821/f1p4/2126		0.645957	0	0.636017	0.300812	0.111797	1.42853	0.531577	0.695973	1.25694	0.912712	1.38939	0.416464	1.29472		--	--	--	--	--	--	Plant protein of unknown function (DUF869)	Filament-like plant protein (Fragment) GN=FPP OS=Solanum lycopersicum (Tomato) PE=1 SV=1	1	--	PREDICTED: filament-like plant protein 3 [Phoenix dactylifera]
c10822/f5p0/1275		13.4087	67.5067	160.99	177.132	240.041	72.4917	150.565	135.505	517.271	57.1023	57.0069	41.9535	51.231		--	--	--	--	--	--	No apical meristem (NAM) protein	NAC domain-containing protein 68 OS=Oryza sativa subsp. japonica (Rice) PE=2 SV=1	1	--	PREDICTED: NAC domain-containing protein 68-like isoform X2 [Phoenix dactylifera]
c10823/f1p2/2293		18.2347	17.5387	20.6972	28.6298	32.2697	25.6527	22.0241	17.4607	18.9926	46.5733	36.4367	37.757	34.7997		--	--	--	--	--	--	--	Uncharacterized protein At1g51745 GN=At1g51745 OS=Arabidopsis thaliana (Mouse-ear cress) PE=2 SV=2	1	--	PREDICTED: uncharacterized protein At1g51745 [Elaeis guineensis]
c10824/f1p1/2075		12.9239	6.24788	14.4401	14.669	11.2244	10.9581	9.71692	9.89509	6.92153	21.674	18.4808	19.5256	18.7281		--	--	Cellular Component: mitochondrion (GO:0005739);;	--	--	--	Plant transposon protein;; DDE superfamily endonuclease;; Plant transposon protein	--	38	--	PREDICTED: uncharacterized protein LOC102717913 [Oryza brachyantha]
c10824/f5p6/1229		1.60203	4.09876	14.2183	5.73955	2.55368	7.37626	14.7794	5.90397	6.31767	11.7999	11.3193	11.8145	11.5008		--	--	Cellular Component: mitochondrion (GO:0005739);;	--	--	--	Late embryogenesis abundant protein	--	1	--	PREDICTED: uncharacterized protein LOC105040822 [Elaeis guineensis]
c10825/f1p0/6244		0	0	0.324435	2.28329	0	0	0	0	0	0	0	0	0		[M]	Cell wall_membrane_envelope biogenesis	Molecular Function: DNA binding (GO:0003677);; Molecular Function: motor activity (GO:0003774);; Molecular Function: ATP binding (GO:0005524);; Cellular Component: myosin complex (GO:0016459);; Molecular Function: transferase activity, transferring hexosyl groups (GO:0016758);; Molecular Function: heme binding (GO:0020037);;	K10357|8.21023e-30|pda:103719341|myosin-1-like; K10357 myosin V (A)	[M]	Cell wall_membrane_envelope biogenesis	Chitin synthase;; Myosin head (motor domain);; Cytochrome b5-like Heme_Steroid binding domain;; DEK C terminal domain;; Glycosyl transferase family group 2;; Glycosyltransferase like family 2;; Myosin head (motor domain)	Myosin-3 GN=F14I3.6 OS=Arabidopsis thaliana (Mouse-ear cress) PE=2 SV=1	1	--	chitin synthase [Marssonina brunnea f. sp. &apos;multigermtubi&apos; MB_m1]
c10825/f1p2/2005		7.31074	1.891	3.60017	2.83475	3.13872	2.63696	3.01836	5.12224	3.78371	2.95358	3.55332	3.38206	3.77516		--	--	Cellular Component: ubiquitin ligase complex (GO:0000151);; Molecular Function: ubiquitin-protein transferase activity (GO:0004842);; Cellular Component: cell wall (GO:0005618);; Cellular Component: nucleolus (GO:0005730);; Cellular Component: chloroplast (GO:0009507);; Biological Process: protein ubiquitination (GO:0016567);; Biological Process: defense response to bacterium (GO:0042742);; Biolo…	K10599|0|pda:103715421|U-box domain-containing protein 72-like; K10599 pre-mRNA-processing factor 19 [EC:6.3.2.19] (A)	[R]	General function prediction only	WD domain, G-beta repeat;; Prp19_Pso4-like;; U-box domain	Pre-mRNA-processing factor 19 {ECO:0000305} OS=Oryza sativa subsp. japonica (Rice) PE=2 SV=1	1	--	PREDICTED: pre-mRNA-processing factor 19-like [Elaeis guineensis]
c10827/f1p0/2061		13.4891	4.65152	5.13264	6.81555	6.25388	15.0493	8.36956	10.8476	9.42344	7.53136	6.2717	6.39898	8.60826		[GEPR]	--	Cellular Component: membrane (GO:0016020);; Cellular Component: cytoplasmic membrane-bounded vesicle (GO:0016023);; Molecular Function: transmembrane transporter activity (GO:0022857);; Biological Process: transmembrane transport (GO:0055085);;	--	[G]	Carbohydrate transport and metabolism	Major Facilitator Superfamily	Probable anion transporter 7 (Precursor) GN=PHT4;7 OS=Oryza sativa subsp. japonica (Rice) PE=2 SV=1	8	--	predicted protein [Hordeum vulgare subsp. vulgare]
c10827/f6p0/1586		29.8721	41.0612	70.6134	64.4614	38.6973	58.3758	42.8369	44.779	43.3416	85.515	68.2619	63.3708	64.0152		[E]	Amino acid transport and metabolism	Cellular Component: cytosol (GO:0005829);; Biological Process: proteolysis (GO:0006508);; Molecular Function: metallopeptidase activity (GO:0008237);;	K01438|0|mus:103970028|acetylornithine deacetylase; K01438 acetylornithine deacetylase [EC:3.5.1.16] (A)	[E]	Amino acid transport and metabolism	Peptidase family M20_M25_M40;; Peptidase dimerisation domain	Acetylornithine deacetylase GN=At4g17830 OS=Arabidopsis thaliana (Mouse-ear cress) PE=2 SV=1	1	--	PREDICTED: acetylornithine deacetylase isoform X2 [Elaeis guineensis]
c10828/f1p0/5015		3.90075	0.945212	4.3402	2.72126	3.19784	2.67415	2.68493	4.62766	4.48178	7.6691	8.67954	7.96519	9.62999		--	--	Cellular Component: mitochondrion (GO:0005739);; Molecular Function: metal ion binding (GO:0046872);;	K12619|2.9768e-117|osa:4349826|Os11g0157000; K12619 5'-3' exoribonuclease 2 [EC:3.1.13.-] (A)	[R]	General function prediction only	gag-polypeptide of LTR copia-type;; gag-polypeptide of LTR copia-type;; Integrase core domain;; Tetraspanin family	Endonuclease OS=Nicotiana tabacum (Common tobacco) PE=2 SV=1	71	--	unnamed protein product [Coffea canephora]
c10828/f5p1/1300		4.46285	7.1052	6.74055	4.79655	4.972	8.13458	9.25037	8.91518	7.50216	10.2886	12.0435	10.711	10.3698		--	--	Cellular Component: plasma membrane (GO:0005886);;	K08272|0|mus:103973430|putative MO25-like protein At5g47540; K08272 calcium binding protein 39 (A)	[S]	Function unknown	Mo25-like	Putative MO25-like protein At5g47540 GN=At5g47540 OS=Arabidopsis thaliana (Mouse-ear cress) PE=2 SV=1	1	--	PREDICTED: putative MO25-like protein At5g47540 [Musa acuminata subsp. malaccensis]
c10829/f1p0/5206		1.20694	2.47839	1.94016	2.00219	4.40135	2.5542	1.08627	1.95373	2.51294	2.00542	1.35579	1.75427	1.19621		--	--	Biological Process: very long-chain fatty acid metabolic process (GO:0000038);; Cellular Component: nuclear envelope (GO:0005635);; Cellular Component: endoplasmic reticulum (GO:0005783);; Biological Process: ER overload response (GO:0006983);; Biological Process: response to water deprivation (GO:0009414);; Cellular Component: integral component of membrane (GO:0016021);; Biological Process: neg…	--	[V]	Defense mechanisms	--	Bax inhibitor 1 GN=BI-1 OS=Arabidopsis thaliana (Mouse-ear cress) PE=1 SV=1	1	--	Bax inhibitor-1 [Phyllostachys praecox]
c1083/f2p0/934		6.30782	3.9224	8.63385	10.0142	9.89952	11.9945	8.06127	10.0858	10.7982	7.41186	7.17882	4.82691	5.40679		[R]	General function prediction only	Molecular Function: GTP binding (GO:0005525);; Cellular Component: plasma membrane (GO:0005886);; Biological Process: small GTPase mediated signal transduction (GO:0007264);; Biological Process: protein transport (GO:0015031);; Cellular Component: cytoplasmic membrane-bounded vesicle (GO:0016023);; Molecular Function: kinase binding (GO:0019900);; Biological Process: endocytic recycling (GO:00324…	K07904|1.68057e-135|mus:103994894|ras-related protein Rab11D-like; K07904 Ras-related protein Rab-11A (A)	[U]	Intracellular trafficking, secretion, and vesicular transport	Ras family;; Miro-like protein;; ADP-ribosylation factor family;; 50S ribosome-binding GTPase;; Elongation factor Tu GTP binding domain	Ras-related protein Rab11D GN=RAB11D OS=Nicotiana tabacum (Common tobacco) PE=2 SV=1	3	--	PREDICTED: ras-related protein Rab11D-like isoform X1 [Elaeis guineensis]
c10832/f4p0/1421		47.6685	22.7835	19.3076	15.0997	17.6129	34.7431	19.5371	21.808	17.3802	25.1856	15.2376	15.7725	16.3096		--	--	Molecular Function: ATP binding (GO:0005524);; Cellular Component: cytoplasm (GO:0005737);; Molecular Function: poly(U) RNA binding (GO:0008266);; Biological Process: phosphorylation (GO:0016310);; Molecular Function: glucuronokinase activity (GO:0047940);;	K16190|0|pda:103702825|glucuronokinase 1-like; K16190 glucuronokinase [EC:2.7.1.43] (A)	--	--	GHMP kinases N terminal domain;; GHMP kinases C terminal	Glucuronokinase 1 GN=GLCAK1 OS=Arabidopsis thaliana (Mouse-ear cress) PE=1 SV=1	31	--	mevalonate kinase [Asparagus officinalis]
c10833/f3p1/1257		4.91905	2.28711	6.43065	0.98943	2.37455	10.2426	7.49397	6.26477	5.77734	7.81505	6.19623	6.24811	5.52064		--	--	Molecular Function: organic anion transmembrane transporter activity (GO:0008514);; Biological Process: plant-type cell wall biogenesis (GO:0009832);; Biological Process: organic anion transport (GO:0015711);; Cellular Component: integral component of membrane (GO:0016021);; Biological Process: cell growth (GO:0016049);; Biological Process: cellulose metabolic process (GO:0030243);;	--	[GE]	--	Triose-phosphate Transporter family;; UAA transporter family;; EamA-like transporter family	Probable sugar phosphate_phosphate translocator At1g12500 GN=At1g12500 OS=Arabidopsis thaliana (Mouse-ear cress) PE=1 SV=1	1	--	PREDICTED: probable sugar phosphate_phosphate translocator At1g12500 [Musa acuminata subsp. malaccensis]
c10835/f6p6/1639		0	0.612368	14.5856	3.9773	4.5754	0	0	0	0	0.248921	0.111067	0.385429	2.67505		[Q]	Secondary metabolites biosynthesis, transport and catabolism	Molecular Function: monooxygenase activity (GO:0004497);; Molecular Function: iron ion binding (GO:0005506);; Molecular Function: electron carrier activity (GO:0009055);; Molecular Function: oxidoreductase activity, acting on paired donors, with incorporation or reduction of molecular oxygen (GO:0016705);; Molecular Function: heme binding (GO:0020037);; Biological Process: oxidation-reduction pro…	K09587|0|pda:103707601|cytochrome P450 90B1-like; K09587 steroid 22-alpha-hydroxylase [EC:1.14.13.-] (A)	[QI]	--	Cytochrome P450	Cytochrome P450 90B1 GN=T3A5.40 OS=Arabidopsis thaliana (Mouse-ear cress) PE=1 SV=2	1	--	PREDICTED: cytochrome P450 90B1-like [Phoenix dactylifera]
c10837/f1p2/2008		27.8339	16.8258	9.70068	8.44585	18.7361	19.1645	15.4037	15.796	14.2501	15.5559	15.898	15.2704	14.307		--	--	--	--	--	--	Double-stranded RNA binding motif;; double strand RNA binding domain from DEAD END PROTEIN 1	Double-stranded RNA-binding protein 2 OS=Oryza sativa subsp. japonica (Rice) PE=2 SV=1	1	--	PREDICTED: double-stranded RNA-binding protein 2-like [Phoenix dactylifera]
c10837/f3p0/1132		13.6367	7.90915	25.3323	11.2587	6.27775	20.9943	15.3842	20.6268	20.1256	12.614	9.59127	9.50153	12.1675		--	--	--	K16585|2.28849e-105|pda:103721789|uncharacterized LOC103721789; K16585 HAUS augmin-like complex subunit 2 (A)	--	--	HAUS augmin-like complex subunit 2;; HAUS augmin-like complex subunit 2	--	7	--	PREDICTED: uncharacterized protein LOC103720586 isoform X2 [Phoenix dactylifera]
c10840/f5p0/1349		209.08	82.5599	133.939	164.044	126.696	117.032	131.111	233.484	206.262	116.54	112.549	114.128	121.228		[T]	Signal transduction mechanisms	Molecular Function: nucleotide binding (GO:0000166);; Cellular Component: nucleus (GO:0005634);; Cellular Component: heterotrimeric G-protein complex (GO:0005834);; Biological Process: pyrimidine ribonucleotide biosynthetic process (GO:0009220);; Biological Process: embryo development ending in seed dormancy (GO:0009793);; Biological Process: determination of bilateral symmetry (GO:0009855);; Bio…	--	[R]	General function prediction only	WD domain, G-beta repeat	Suppressor of mec-8 and unc-52 protein homolog 1 GN=SMU1 OS=Arabidopsis thaliana (Mouse-ear cress) PE=1 SV=1	1	--	PREDICTED: WD repeat-containing protein 55 homolog [Phoenix dactylifera]
c10842/f1p0/2301		6.32575	4.82461	3.99165	3.75033	2.68802	3.96415	3.96523	3.27208	2.36916	9.27844	9.45057	9.77874	10.6442		[L]	Replication, recombination and repair	Molecular Function: nucleotide binding (GO:0000166);; Biological Process: double-strand break repair via homologous recombination (GO:0000724);; Biological Process: cytokinesis by cell plate formation (GO:0000911);; Molecular Function: DNA binding (GO:0003677);; Molecular Function: DNA-directed DNA polymerase activity (GO:0003887);; Biological Process: regulation of DNA replication (GO:0006275);;…	K02327|4.81686e-65|mus:103977078|DNA polymerase delta catalytic subunit; K02327 DNA polymerase delta subunit 1 [EC:2.7.7.7] (A)	[L]	Replication, recombination and repair	--	DNA polymerase delta catalytic subunit GN=POLD1 OS=Oryza sativa subsp. japonica (Rice) PE=2 SV=1	1	--	PREDICTED: DNA polymerase delta catalytic subunit [Musa acuminata subsp. malaccensis]
c10843/f5p2/1363		11.1158	96.3565	27.5827	91.0758	76.144	24.1191	29.1577	15.3689	19.5426	84.6999	67.8313	82.255	56.6531		[S]	Function unknown	Molecular Function: nuclease activity (GO:0004518);; Biological Process: nucleic acid phosphodiester bond hydrolysis (GO:0090305);;	--	--	--	Bifunctional nuclease	Bifunctional nuclease 2 GN=BBD2 OS=Arabidopsis thaliana (Mouse-ear cress) PE=2 SV=1	1	--	PREDICTED: bifunctional nuclease 2-like isoform X2 [Elaeis guineensis]
c10848/f1p1/6022		10.0568	10.2795	13.2593	14.1117	13.706	15.9394	12.0759	11.545	11.5725	20.192	24.7576	22.7658	29.7975		--	--	Molecular Function: transferase activity, transferring phosphorus-containing groups (GO:0016772);; Biological Process: cellular metabolic process (GO:0044237);; Biological Process: organic substance metabolic process (GO:0071704);;	--	[R]	General function prediction only	Endonuclease-reverse transcriptase;; Endonuclease_Exonuclease_phosphatase family;; zinc-binding in reverse transcriptase	Putative ribonuclease H protein At1g65750 GN=At1g65750 OS=Arabidopsis thaliana (Mouse-ear cress) PE=3 SV=1	424	--	hypothetical protein VITISV_012940 [Vitis vinifera]
c10848/f1p2/2131		4.65581	0.41861	4.74731	1.64286	1.31192	4.05175	3.8954	4.36367	3.66627	1.33964	0.505806	0.536164	1.08361		[G]	Carbohydrate transport and metabolism	Molecular Function: beta-galactosidase activity (GO:0004565);; Biological Process: carbohydrate metabolic process (GO:0005975);; Cellular Component: plant-type cell wall (GO:0009505);; Cellular Component: cytoplasmic membrane-bounded vesicle (GO:0016023);; Molecular Function: carbohydrate binding (GO:0030246);; Cellular Component: apoplast (GO:0048046);;	--	[G]	Carbohydrate transport and metabolism	Glycosyl hydrolases family 35;; Galactose binding lectin domain	Beta-galactosidase 2 (Precursor) OS=Oryza sativa subsp. japonica (Rice) PE=2 SV=1	1	--	beta-galactosidase [Sandersonia aurantiaca]
c10849/f7p6/1674		0.177689	0.394471	17.1401	4.00348	7.51517	9.59222	10.1189	3.18846	3.77326	217.797	187.847	176.995	194.575		--	--	Molecular Function: aspartic-type endopeptidase activity (GO:0004190);; Biological Process: proteolysis (GO:0006508);; Cellular Component: plastid (GO:0009536);;	--	[O]	Posttranslational modification, protein turnover, chaperones	--	Aspartic proteinase nepenthesin-1 (Precursor) GN=nep1 OS=Nepenthes gracilis (Slender pitcher plant) PE=1 SV=1	2	--	PREDICTED: aspartic proteinase nepenthesin-2 [Elaeis guineensis]
c10850/f1p0/2151		9.47184	7.44906	3.57895	3.07685	3.04891	5.08952	5.18375	4.88349	5.1416	3.12338	2.84944	2.64246	2.38609		--	--	Molecular Function: serine-type endopeptidase activity (GO:0004252);; Cellular Component: cytosol (GO:0005829);; Biological Process: proteolysis (GO:0006508);; Biological Process: vernalization response (GO:0010048);;	K01354|9.45182e-103|pda:103716517|prolyl endopeptidase-like; K01354 oligopeptidase B [EC:3.4.21.83] (A)	[O]	Posttranslational modification, protein turnover, chaperones	Prolyl oligopeptidase, N-terminal beta-propeller domain	--	17	--	PREDICTED: prolyl endopeptidase-like [Elaeis guineensis]
c10851/f31p33/3575		0.605326	0.689858	0.177857	0.122772	0.0923415	0.33229	0.415915	1.05642	0.540858	0.273907	0.243655	0.206387	0.124032		[L]	Replication, recombination and repair	Biological Process: mitotic G2 phase (GO:0000085);; Biological Process: mRNA splicing, via spliceosome (GO:0000398);; Molecular Function: nucleic acid binding (GO:0003676);; Molecular Function: RNA helicase activity (GO:0003724);; Molecular Function: ATP binding (GO:0005524);; Cellular Component: cytosol (GO:0005829);; Biological Process: cell adhesion (GO:0007155);; Molecular Function: ATP-depen…	K12598|0|pda:103713132|superkiller viralicidic activity 2-like 2; K12598 ATP-dependent RNA helicase DOB1 [EC:3.6.4.13] (A)	[A]	RNA processing and modification	rRNA-processing arch domain;; DSHCT (NUC185) domain;; DEAD_DEAH box helicase;; Helicase conserved C-terminal domain	DEAD-box ATP-dependent RNA helicase ISE2, chloroplastic (Precursor) GN=F20P5.20 OS=Arabidopsis thaliana (Mouse-ear cress) PE=1 SV=2	21	--	PREDICTED: superkiller viralicidic activity 2-like 2 isoform X1 [Phoenix dactylifera]
c10852/f1p2/2343		0.126067	0.17581	0.65307	0.240399	1.01058	0.670461	0.680447	0.29971	0.190644	0	0.0393314	0	0.0497471		[M]	Cell wall_membrane_envelope biogenesis	Molecular Function: transferase activity, transferring glycosyl groups (GO:0016757);;	--	--	--	Glycosyltransferase like family 2;; Glycosyl transferase family group 2;; Glycosyl transferase family 21;; Glycosyl transferase family 2	Probable xyloglucan glycosyltransferase 12 GN=CSLC12 OS=Arabidopsis thaliana (Mouse-ear cress) PE=1 SV=1	1	--	PREDICTED: probable xyloglucan glycosyltransferase 9 [Musa acuminata subsp. malaccensis]
c10853/f3p1/1592		1.35908	1.26135	0.15002	0.125579	0.216019	1.86929	0.533926	0.638772	0.684092	0.834244	0.699553	0.250166	1.01113		[O]	Posttranslational modification, protein turnover, chaperones	Molecular Function: serine-type endopeptidase activity (GO:0004252);; Cellular Component: nucleus (GO:0005634);; Biological Process: pentose-phosphate shunt (GO:0006098);; Biological Process: proteolysis (GO:0006508);; Cellular Component: chloroplast thylakoid membrane (GO:0009535);; Cellular Component: chloroplast thylakoid lumen (GO:0009543);; Biological Process: photosystem II repair (GO:00102…	--	[O]	Posttranslational modification, protein turnover, chaperones	Trypsin-like peptidase domain;; Trypsin	Protease Do-like 1, chloroplastic (Precursor) GN=K16N12.18 OS=Arabidopsis thaliana (Mouse-ear cress) PE=1 SV=2	1	--	PREDICTED: protease Do-like 1, chloroplastic isoform X1 [Nelumbo nucifera]
c10854/f1p4/2139		116.258	88.281	152.013	146.406	205.618	244.177	202.873	207.289	196.07	275.583	282.133	278.607	284.532		[S]	Function unknown	--	--	[T]	Signal transduction mechanisms	Leucine rich repeat;; Leucine Rich repeats (2 copies);; Leucine Rich Repeat;; Leucine Rich repeat;; Leucine rich repeat	--	1	--	PREDICTED: uncharacterized protein LOC103706569 [Phoenix dactylifera]
c10856/f1p0/5402		0.29514	0.695765	0.227013	0.181471	0.14572	0.454004	0.194336	0.101905	0.252162	0.333784	0.158313	0.153661	0.288371		[E]	Amino acid transport and metabolism	Biological Process: maltose metabolic process (GO:0000023);; Biological Process: gluconeogenesis (GO:0006094);; Biological Process: glycolytic process (GO:0006096);; Biological Process: cellular amino acid biosynthetic process (GO:0008652);; Cellular Component: chloroplast stroma (GO:0009570);; Biological Process: response to salt stress (GO:0009651);; Molecular Function: hydro-lyase activity (GO…	K01703|0|mus:103976571|3-isopropylmalate dehydratase large subunit; K01703 3-isopropylmalate_(R)-2-methylmalate dehydratase large subunit [EC:4.2.1.33 4.2.1.35] (A)	[E]	Amino acid transport and metabolism	Aconitase family (aconitate hydratase);; Aconitase family (aconitate hydratase)	3-isopropylmalate dehydratase large subunit (Precursor) GN=IIL1 OS=Arabidopsis thaliana (Mouse-ear cress) PE=1 SV=1	1	--	PREDICTED: 3-isopropylmalate dehydratase large subunit [Musa acuminata subsp. malaccensis]
c10856/f4p1/1507		1.49891	0.222164	21.0527	8.91257	4.37428	1.14979	1.12058	1.43798	0.897888	0.220795	0.240085	0.105073	1.4467		--	--	Molecular Function: transferase activity, transferring glycosyl groups (GO:0016757);;	--	[GC]	--	UDP-glucoronosyl and UDP-glucosyl transferase	UDP-glycosyltransferase 91C1 GN=UGT91C1 OS=Arabidopsis thaliana (Mouse-ear cress) PE=2 SV=1	3	--	PREDICTED: putative UDP-rhamnose:rhamnosyltransferase 1 [Elaeis guineensis]
c10857/f4p0/1449		182.885	110.962	259.837	302.011	129.711	225.294	198.016	242.606	296.698	157.241	160.11	154.15	175.356		--	--	Cellular Component: Golgi apparatus (GO:0005794);; Biological Process: defense response (GO:0006952);; Cellular Component: integral component of membrane (GO:0016021);; Biological Process: sphingolipid biosynthetic process (GO:0030148);; Molecular Function: inositol phosphoceramide synthase activity (GO:0045140);;	--	[S]	Function unknown	PAP2 superfamily C-terminal	Phosphatidylinositol:ceramide inositolphosphotransferase OS=Oryza sativa subsp. japonica (Rice) PE=2 SV=1	1	--	PREDICTED: phosphatidylinositol:ceramide inositolphosphotransferase-like isoform X2 [Elaeis guineensis]
c10859/f2p2/2149		0.319018	4.38313	0	0	0	2.92491	1.29677	1.00495	0.609552	1.22226	0.417916	0.609871	0.130286		--	--	--	--	--	--	--	--	5	--	conserved hypothetical protein [Ricinus communis]
c10861/f1p0/2166		218.011	34.9188	329.725	208.112	269.279	520.832	329.571	651.126	703.274	593.728	1000.84	1025.26	1020.6		--	--	--	--	--	--	Domain of unknown function (DUF3511)	--	1	--	PREDICTED: uncharacterized protein LOC103985414 [Musa acuminata subsp. malaccensis]
c10861/f1p0/5195		0.940361	0.822931	1.28277	2.40885	1.28206	1.04511	0.883914	0.658529	0.587067	2.3247	1.91522	2.30928	1.72668		[L]	Replication, recombination and repair	Molecular Function: nucleic acid binding (GO:0003676);; Biological Process: DNA metabolic process (GO:0006259);;	--	[R]	General function prediction only	Reverse transcriptase (RNA-dependent DNA polymerase);; His(2)-Cys(2) zinc finger	RNA-directed DNA polymerase homolog OS=Oenothera berteroana (Bertero&apos;s evening primrose) PE=4 SV=1	21	--	hypothetical protein VITISV_018984 [Vitis vinifera]
c10864/f3p1/1171		4.19078	6.38186	3.17426	6.57361	8.97292	8.90248	7.54248	8.25058	6.05354	5.83566	6.07977	7.69396	6.0962		[R]	General function prediction only	Cellular Component: nucleus (GO:0005634);; Cellular Component: cytosol (GO:0005829);; Molecular Function: oxidoreductase activity (GO:0016491);; Biological Process: response to cadmium ion (GO:0046686);; Biological Process: oxidation-reduction process (GO:0055114);;	--	[R]	General function prediction only	Aldo_keto reductase family	Aldo-keto reductase family 4 member C9 GN=AKR4C9 OS=Arabidopsis thaliana (Mouse-ear cress) PE=1 SV=1	1	--	PREDICTED: aldo-keto reductase family 4 member C9-like [Oryza brachyantha]
c10866/f5p2/1072		0.0918453	0	72.9817	21.0824	2.41422	0	0.779279	0.919651	1.42071	0.180308	0.398526	0	3.3392		--	--	--	--	--	--	D-mannose binding lectin	Mannose-specific lectin 1 chain 2 (Precursor) OS=Crocus vernus (Dutch crocus) PE=1 SV=1	--	--	lectin [Lysichiton camtschatcensis]
c10867/f5p1/1598		148.321	105.584	360.26	414.229	567.966	247.087	214.042	196.923	197.279	408.717	413.841	425.864	393.95		--	--	Molecular Function: protein binding (GO:0005515);;	--	[O]	Posttranslational modification, protein turnover, chaperones	--	--	1	--	PREDICTED: protein SSUH2 homolog [Elaeis guineensis]
c10869/f4p1/1118		1.93986	0.0766093	7.77959	104.773	16.6232	0	11.9531	12.6712	71.7031	1.59898	5.35313	2.65623	5.9164		[G]	Carbohydrate transport and metabolism	Cellular Component: mitochondrion (GO:0005739);; Cellular Component: chloroplast (GO:0009507);; Molecular Function: carbon-carbon lyase activity (GO:0016830);;	--	--	--	HpcH_HpaI aldolase_citrate lyase family	--	1	--	PREDICTED: uncharacterized protein LOC105059436 [Elaeis guineensis]
c1087/f4p4/987		23.8833	13.6141	26.4092	21.9432	9.98263	26.707	21.8136	29.3292	29.7514	14.8967	12.9235	14.3896	15.7157		--	--	Cellular Component: vacuolar membrane (GO:0005774);; Cellular Component: endoplasmic reticulum (GO:0005783);; Cellular Component: Golgi apparatus (GO:0005794);; Cellular Component: plasmodesma (GO:0009506);; Biological Process: systemic acquired resistance (GO:0009627);; Cellular Component: integral component of membrane (GO:0016021);; Biological Process: response to endoplasmic reticulum stress …	K13250|5.86742e-78|mus:103976768|uncharacterized protein LOC103976768; K13250 translocon-associated protein subunit beta (A)	[U]	Intracellular trafficking, secretion, and vesicular transport	Translocon-associated protein beta (TRAPB)	--	1	--	PREDICTED: translocon-associated protein subunit beta [Elaeis guineensis]
c10872/f1p0/6045		0.0811073	0.103517	0.396154	0.420246	0.12678	0.391095	0.124162	0.163673	0.193325	0.233399	0.444182	0.254263	0.358018		[L]	Replication, recombination and repair	Molecular Function: RNA binding (GO:0003723);; Molecular Function: RNA-directed DNA polymerase activity (GO:0003964);; Biological Process: RNA-dependent DNA replication (GO:0006278);; Molecular Function: zinc ion binding (GO:0008270);; Biological Process: DNA integration (GO:0015074);;	--	[R]	General function prediction only	Reverse transcriptase (RNA-dependent DNA polymerase)	Uncharacterized mitochondrial protein AtMg00750 GN=AtMg00750 OS=Arabidopsis thaliana (Mouse-ear cress) PE=4 SV=1	21	--	Retrotransposon gag protein [Asparagus officinalis]
c10873/f1p0/2263		54.6892	0.637656	16.3661	6.13065	14.4477	8.27614	8.26055	8.48196	6.30022	0.857003	1.09824	0.493818	1.06697		--	--	--	--	--	--	PRONE (Plant-specific Rop nucleotide exchanger)	Rop guanine nucleotide exchange factor 7 GN=ROPGEF7 OS=Arabidopsis thaliana (Mouse-ear cress) PE=1 SV=1	1	--	PREDICTED: rop guanine nucleotide exchange factor 7-like isoform X2 [Elaeis guineensis]
c10873/f5p3/1210		54.6709	306.966	50.7427	116.467	211.61	97.8069	91.3938	76.5809	68.5971	167.656	155.768	168.175	141.784		[KR]	--	Molecular Function: N-acetyltransferase activity (GO:0008080);; Biological Process: metabolic process (GO:0008152);;	--	--	--	Acetyltransferase (GNAT) family;; Acetyltransferase (GNAT) domain;; Acetyltransferase (GNAT) domain;; FR47-like protein	--	9	--	PREDICTED: uncharacterized protein LOC103718251 [Phoenix dactylifera]
c10874/f1p2/2164		0	0.687188	1.01684	0.852746	1.05951	0.0419585	0.251441	0.40725	0.536629	0.0508164	0.126706	0	0.145485		--	--	Molecular Function: transporter activity (GO:0005215);; Biological Process: nitrate transport (GO:0015706);; Cellular Component: membrane (GO:0016020);; Biological Process: seed development (GO:0048316);;	--	[E]	Amino acid transport and metabolism	POT family	Protein NRT1_ PTR FAMILY 2.13 GN=T17F3.10 OS=Arabidopsis thaliana (Mouse-ear cress) PE=1 SV=1	1	--	PREDICTED: protein NRT1_ PTR FAMILY 2.13-like [Musa acuminata subsp. malaccensis]
c10876/f4p1/1315		1.79975	0.326218	1.14316	0.717033	0.638087	0.0690481	0.144879	1.36805	1.02548	0.352933	0.346943	0.405246	0.727233		--	--	Biological Process: protein peptidyl-prolyl isomerization (GO:0000413);; Molecular Function: peptidyl-prolyl cis-trans isomerase activity (GO:0003755);; Molecular Function: FK506 binding (GO:0005528);; Cellular Component: membrane (GO:0016020);; Biological Process: single-organism cellular process (GO:0044763);;	K14826|7.34579e-48|mus:103977617|peptidyl-prolyl cis-trans isomerase FKBP53; K14826 FK506-binding nuclear protein [EC:5.2.1.8] (A)	[O]	Posttranslational modification, protein turnover, chaperones	--	Peptidyl-prolyl cis-trans isomerase FKBP43 OS=Arabidopsis thaliana (Mouse-ear cress) PE=2 SV=1	137	--	PREDICTED: uncharacterized protein LOC105041866 [Elaeis guineensis]
c10877/f1p2/5542		1.33006	1.10966	1.15716	1.92525	1.56198	1.08704	0.740133	0.751774	0.923154	1.19701	1.45062	1.51618	2.33614		[LKJ]	--	Biological Process: RNA methylation (GO:0001510);; Molecular Function: RNA binding (GO:0003723);; Molecular Function: ATP binding (GO:0005524);; Cellular Component: nucleolus (GO:0005730);; Cellular Component: cytosol (GO:0005829);; Biological Process: rRNA processing (GO:0006364);; Molecular Function: ATP-dependent helicase activity (GO:0008026);; Molecular Function: zinc ion binding (GO:0008270…	K14811|4.3877e-81|sita:101776410|DEAD-box ATP-dependent RNA helicase 5-like; K14811 ATP-dependent RNA helicase DBP3 [EC:3.6.4.13] (A)	[A]	RNA processing and modification	Helicase conserved C-terminal domain;; zinc-binding in reverse transcriptase	DEAD-box ATP-dependent RNA helicase 5 GN=B1114D08.16-1 OS=Oryza sativa subsp. japonica (Rice) PE=2 SV=1	1	--	PREDICTED: DEAD-box ATP-dependent RNA helicase 5-like [Setaria italica]
c10877/f4p19/1077		19.1857	251.999	0.771401	0.31385	1.92991	55.7698	48.7839	33.6678	23.5754	61.3588	58.558	53.1428	47.1703		--	--	Molecular Function: binding (GO:0005488);; Cellular Component: chloroplast (GO:0009507);; Cellular Component: photosystem (GO:0009521);; Biological Process: photosynthesis (GO:0015979);;	K08912|1.49018e-85|pvu:PHAVU_002G154700g|hypothetical protein; K08912 light-harvesting complex II chlorophyll a_b binding protein 1 (A)	--	--	Chlorophyll A-B binding protein;; Chlorophyll A-B binding protein	Chlorophyll a-b binding protein 2, chloroplastic (Precursor) GN=CAB2 OS=Glycine max (Soybean) PE=3 SV=1	--	--	RecName: Full=Chlorophyll a-b binding protein AB80, chloroplastic; AltName: Full=LHCII type I CAB-AB80; Short=LHCP; Flags: Precursor [Pisum sativum]
c10877/f6p16/3706		0.106164	0.546933	0.660868	0.33522	0.200823	0.669971	0.228059	0.461117	0.687154	0.518432	0.461234	0.257881	0.217137		--	--	Cellular Component: nucleus (GO:0005634);; Biological Process: intracellular protein transport (GO:0006886);;	--	--	--	--	Importin beta-like SAD2 homolog {ECO:0000305} OS=Arabidopsis thaliana (Mouse-ear cress) PE=1 SV=1	1	--	PREDICTED: uncharacterized protein LOC103721588 isoform X1 [Phoenix dactylifera]
c10878/f1p25/2209		1.77672	0.731435	0.408276	0.0756647	0.606179	2.21883	0.504304	0.362666	0.566088	0.717796	0.179108	0.443	0.454042		[G]	Carbohydrate transport and metabolism	Biological Process: response to hypoxia (GO:0001666);; Molecular Function: glycogen (starch) synthase activity (GO:0004373);; Molecular Function: starch synthase activity (GO:0009011);; Biological Process: glucan biosynthetic process (GO:0009250);; Biological Process: myo-inositol hexakisphosphate biosynthetic process (GO:0010264);; Biological Process: galactolipid biosynthetic process (GO:001937…	K13679|0|pda:103695691|granule-bound starch synthase 1, chloroplastic_amyloplastic; K13679 granule-bound starch synthase [EC:2.4.1.242] (A)	--	--	Starch synthase catalytic domain;; Glycosyl transferases group 1;; Glycosyl transferases group 1	Granule-bound starch synthase 1, chloroplastic_amyloplastic (Precursor) GN=WAXY OS=Antirrhinum majus (Garden snapdragon) PE=2 SV=1	2	--	PREDICTED: granule-bound starch synthase 1, chloroplastic_amyloplastic [Phoenix dactylifera]
c10881/f1p169/2339		0.378642	0.267426	1.60433	0.414445	0	0.897768	1.59933	2.50941	3.46757	1.2523	3.28167	2.69761	4.58121		--	--	--	--	[R]	General function prediction only	--	--	1	--	hypothetical protein MTR_5g050970 [Medicago truncatula]
c10881/f1p20/6101		0.431643	0.974063	0.287522	0.569494	0.448132	0.277922	0.27217	0.351963	0.36866	0.902972	0.885851	0.782695	1.02841		[KL]	--	Molecular Function: DNA binding (GO:0003677);; Molecular Function: helicase activity (GO:0004386);; Molecular Function: ATP binding (GO:0005524);; Cellular Component: nucleus (GO:0005634);; Molecular Function: transferase activity (GO:0016740);; Molecular Function: nucleosome binding (GO:0031491);; Biological Process: ATP-dependent chromatin remodeling (GO:0043044);;	K11654|0|cit:102630394|putative chromatin-remodeling complex ATPase chain-like; K11654 SWI_SNF-related matrix-associated actin-dependent regulator of chromatin subfamily A member 5 [EC:3.6.4.-] (A)	[K]	Transcription	SLIDE;; Helicase conserved C-terminal domain;; SNF2 family N-terminal domain;; Class II histone deacetylase complex subunits 2 and 3;; HAND;; Myb-like DNA-binding domain	Probable chromatin-remodeling complex ATPase chain OS=Oryza sativa subsp. japonica (Rice) PE=2 SV=2	2	--	PREDICTED: putative chromatin-remodeling complex ATPase chain [Nelumbo nucifera]
c10883/f1p0/2124		5.3772	1.60268	4.68851	3.06466	4.22038	3.73543	5.47606	2.73503	2.83991	10.6324	12.5081	10.8991	9.14011		[R]	General function prediction only	Cellular Component: plasma membrane (GO:0005886);; Biological Process: determination of bilateral symmetry (GO:0009855);; Biological Process: polarity specification of adaxial_abaxial axis (GO:0009944);; Biological Process: meristem initiation (GO:0010014);; Biological Process: regulation of meristem growth (GO:0010075);; Molecular Function: hydrolase activity (GO:0016787);;	--	[R]	General function prediction only	Alpha_beta hydrolase family;; Alpha_beta hydrolase family;; alpha_beta hydrolase fold;; Prolyl oligopeptidase family	--	1	--	PREDICTED: alpha_beta hydrolase domain-containing protein 17B-like isoform X1 [Phoenix dactylifera]
c10884/f1p0/2206		0.708556	1.51057	43.4658	66.0725	28.4951	3.22165	9.05798	5.19216	11.8319	11.5926	12.6873	10.1132	15.4412		[RTKL]	--	Molecular Function: protein serine_threonine kinase activity (GO:0004674);; Molecular Function: ATP binding (GO:0005524);; Biological Process: protein phosphorylation (GO:0006468);; Cellular Component: cytoplasmic membrane-bounded vesicle (GO:0016023);; Molecular Function: polysaccharide binding (GO:0030247);;	--	[T]	Signal transduction mechanisms	Protein tyrosine kinase;; Protein kinase domain;; Wall-associated receptor kinase galacturonan-binding	Wall-associated receptor kinase-like 20 (Precursor) GN=WAKL20 OS=Arabidopsis thaliana (Mouse-ear cress) PE=2 SV=1	1	--	PREDICTED: wall-associated receptor kinase-like 20 [Elaeis guineensis]
c10885/f3p0/1420		7.55744	9.2598	12.942	11.8147	2.66585	14.3146	12.0579	16.7021	17.8259	7.56764	5.1591	6.40705	7.1276		--	--	Biological Process: lipid metabolic process (GO:0006629);; Molecular Function: phosphoric diester hydrolase activity (GO:0008081);; Cellular Component: cytoplasmic membrane-bounded vesicle (GO:0016023);;	--	--	--	--	PI-PLC X domain-containing protein At5g67130 (Precursor) GN=At5g67130 OS=Arabidopsis thaliana (Mouse-ear cress) PE=1 SV=1	1	--	PREDICTED: PI-PLC X domain-containing protein At5g67130-like isoform X1 [Elaeis guineensis]
c10886/f1p1/2266		30.3639	14.3067	20.1645	13.3748	8.9734	22.4995	22.2653	20.6744	18.6174	16.43	16.9522	15.0298	14.062		--	--	Molecular Function: phosphatidylcholine-sterol O-acyltransferase activity (GO:0004607);; Biological Process: leaf senescence (GO:0010150);; Biological Process: sterol catabolic process (GO:0016127);; Biological Process: sterol esterification (GO:0034434);; Cellular Component: intracellular membrane-bounded organelle (GO:0043231);; Molecular Function: phosphatidylethanolamine-sterol O-acyltransfer…	--	[I]	Lipid transport and metabolism	Lecithin:cholesterol acyltransferase	Phospholipid--sterol O-acyltransferase GN=F21M11.5 OS=Arabidopsis thaliana (Mouse-ear cress) PE=2 SV=2	3	--	PREDICTED: phospholipid--sterol O-acyltransferase isoform X2 [Phoenix dactylifera]
c10889/f1p0/2187		0.855611	0.0352642	0.526039	0.317815	2.1475	0.352878	0.294179	0.321736	0.0388397	0.520249	0.229746	0.194426	0.448038		[Z]	Cytoskeleton	--	K10400|8.90461e-50|eus:EUTSA_v10019874mg|hypothetical protein; K10400 kinesin family member 15 (A)	[Z]	Cytoskeleton	Kinesin motor domain;; Kinesin motor domain;; Hsp90 protein;; Kinesin motor domain	Phragmoplast orienting kinesin 2 GN=POK2 OS=Arabidopsis thaliana (Mouse-ear cress) PE=2 SV=1	1	--	BnaA05g22780D [Brassica napus]
c10889/f3p2/1302		9.06931	16.8831	9.19678	12.9095	22.983	11.8887	7.46249	6.61085	4.83665	21.603	16.0154	13.768	13.0057		--	--	--	K10295|4.40853e-170|pda:103701268|F-box protein 7; K10295 F-box protein 9 (A)	[R]	General function prediction only	F-box-like;; F-box domain	F-box protein 7 GN=F8K7.20 OS=Arabidopsis thaliana (Mouse-ear cress) PE=1 SV=1	14	--	PREDICTED: F-box protein 7 isoform X1 [Phoenix dactylifera]
c10890/f1p0/2633		25.8014	6.42362	15.4545	10.1964	11.5702	8.0708	7.50906	17.9	14.2526	6.55197	6.38098	7.24155	7.06379		--	--	--	--	--	--	RNA recognition motif. (a.k.a. RRM, RBD, or RNP domain);; RNA recognition motif (a.k.a. RRM, RBD, or RNP domain)	--	49	--	PREDICTED: uncharacterized protein LOC103716090 [Phoenix dactylifera]
c10890/f4p0/1488		20.5448	20.1504	32.6486	43.5326	43.105	35.2222	26.5329	26.3429	25.0513	38.2231	35.4108	35.9338	35.1898		--	--	--	--	--	--	F-box domain;; F-box-like;; F-box associated domain	F-box_kelch-repeat protein At3g23880 GN=At3g23880 OS=Arabidopsis thaliana (Mouse-ear cress) PE=2 SV=1	1	--	PREDICTED: putative F-box protein At3g10240 [Phoenix dactylifera]
c10894/f3p2/1057		1.02623	5.50703	2.74311	1.89382	1.92779	3.16838	2.84424	4.98691	2.59077	3.44705	2.45726	2.23681	2.51507		[IQR]	--	Molecular Function: oxidoreductase activity (GO:0016491);; Biological Process: oxidation-reduction process (GO:0055114);;	--	[Q]	Secondary metabolites biosynthesis, transport and catabolism	short chain dehydrogenase;; Fungal family of unknown function (DUF1776);; short chain dehydrogenase;; Enoyl-(Acyl carrier protein) reductase	11-beta-hydroxysteroid dehydrogenase-like 3 GN=HSD3 OS=Arabidopsis thaliana (Mouse-ear cress) PE=3 SV=1	1	--	PREDICTED: NADPH-dependent 1-acyldihydroxyacetone phosphate reductase [Elaeis guineensis]
c10895/f1p74/5237		5.73419	4.1128	5.37101	4.43589	3.48176	8.32475	5.69451	5.77799	4.91907	7.97987	7.48677	7.42349	8.14272		[R]	General function prediction only	Molecular Function: structural molecule activity (GO:0005198);; Biological Process: intracellular protein transport (GO:0006886);; Biological Process: vesicle-mediated transport (GO:0016192);; Cellular Component: membrane coat (GO:0030117);;	K17302|0|pda:103704604|coatomer subunit beta'-1-like; K17302 coatomer, subunit beta' (A)	[U]	Intracellular trafficking, secretion, and vesicular transport	Coatomer WD associated region;; WD domain, G-beta repeat	Coatomer subunit beta&apos;-1 GN=OSJNBa0007O20.8-1 OS=Oryza sativa subsp. japonica (Rice) PE=2 SV=1	1	--	PREDICTED: coatomer subunit beta&apos;-1-like isoform X2 [Elaeis guineensis]
c10897/f1p0/2340		0.274142	1.08198	0.285919	0.686033	0.0731887	0.438476	0.432542	0.752455	0.418033	0.156111	0.231032	0.589547	0.129277		[O]	Posttranslational modification, protein turnover, chaperones	Molecular Function: ATP binding (GO:0005524);; Cellular Component: nucleolus (GO:0005730);; Cellular Component: mitochondrion (GO:0005739);; Cellular Component: plasma membrane (GO:0005886);; Biological Process: cell death (GO:0008219);; Biological Process: response to cold (GO:0009409);; Cellular Component: chloroplast stroma (GO:0009570);; Biological Process: systemic acquired resistance (GO:00…	K04077|0|pda:103720995|ruBisCO large subunit-binding protein subunit beta, chloroplastic; K04077 chaperonin GroEL (A)	[O]	Posttranslational modification, protein turnover, chaperones	TCP-1_cpn60 chaperonin family	RuBisCO large subunit-binding protein subunit beta, chloroplastic (Precursor) OS=Pisum sativum (Garden pea) PE=1 SV=2	3	--	PREDICTED: ruBisCO large subunit-binding protein subunit beta, chloroplastic [Phoenix dactylifera]
c10899/f1p0/5199		0	0.0868662	0.358673	0.655296	0.0594907	0.113397	0	0	0.0974037	0.108855	0.0683456	0.228897	0.429006		--	--	--	--	--	--	Zinc finger, C3HC4 type (RING finger);; Zinc finger, C3HC4 type (RING finger);; Ankyrin repeats (3 copies);; Ankyrin repeats (many copies);; Ankyrin repeat;; Ankyrin repeat	Probable E3 ubiquitin-protein ligase XBOS34 OS=Oryza sativa subsp. japonica (Rice) PE=2 SV=1	1	--	PREDICTED: probable E3 ubiquitin-protein ligase XBOS34 [Phoenix dactylifera]
c109/f1p0/11178		1.3411	0.584599	2.16099	2.56403	1.59986	2.09611	1.18712	0.867358	1.2302	8.55729	6.00745	4.76633	6.70138		--	--	Biological Process: ribosomal small subunit assembly (GO:0000028);; Molecular Function: structural constituent of ribosome (GO:0003735);; Molecular Function: methionine adenosyltransferase activity (GO:0004478);; Molecular Function: ATP binding (GO:0005524);; Cellular Component: nucleus (GO:0005634);; Cellular Component: plasma membrane (GO:0005886);; Biological Process: translation (GO:0006412);…	K02998|3.49832e-126|sita:101782820|40S ribosomal protein SA-like; K02998 small subunit ribosomal protein SAe (A)	[H]	Coenzyme transport and metabolism	Ribosomal protein S2;; S-adenosylmethionine synthetase, N-terminal domain;; S-adenosylmethionine synthetase, C-terminal domain;; S-adenosylmethionine synthetase, central domain;; S-adenosylmethionine synthetase, central domain	S-adenosylmethionine synthase 1 OS=Vitis vinifera (Grape) PE=3 SV=1	1	--	S-adenosylmethionine synthetase [Robinia pseudoacacia]
c1090/f4p0/921		579.505	344.519	504.747	717.999	991.686	657.997	651.93	612.847	554.199	750.693	887.312	925.721	855.903		[P]	Inorganic ion transport and metabolism	Molecular Function: copper ion binding (GO:0005507);; Cellular Component: chloroplast (GO:0009507);; Biological Process: response to metal ion (GO:0010038);; Biological Process: photoperiodism, flowering (GO:0048573);;	K03926|2.10385e-82|pda:103701793|protein CutA 1, chloroplastic; K03926 periplasmic divalent cation tolerance protein (A)	[P]	Inorganic ion transport and metabolism	CutA1 divalent ion tolerance protein	Protein CutA 1, chloroplastic (Precursor) GN=OsJ_31315 OS=Oryza sativa subsp. japonica (Rice) PE=1 SV=1	4	--	PREDICTED: protein CutA 1, chloroplastic-like [Elaeis guineensis]
c10900/f1p3/2188		0	0	0.868644	0.214727	0	0	0	0	0	0.1386	0.130976	0.0361849	0.330575		--	--	Molecular Function: microtubule motor activity (GO:0003777);; Molecular Function: ATP binding (GO:0005524);; Cellular Component: kinesin complex (GO:0005871);; Cellular Component: microtubule (GO:0005874);; Biological Process: microtubule-based movement (GO:0007018);; Molecular Function: microtubule binding (GO:0008017);;	K11498|6.12142e-153|pda:103708497|kinesin-like protein NACK2; K11498 centromeric protein E (A)	[Z]	Cytoskeleton	Kinesin motor domain;; Domain of unknown function (DUF3490);; Kinesin motor domain	Kinesin-like protein NACK2 GN=NACK2 OS=Nicotiana tabacum (Common tobacco) PE=1 SV=1	1	--	PREDICTED: kinesin-like protein NACK2 isoform X1 [Phoenix dactylifera]
c10900/f4p0/1571		8.38564	0.671904	10.8698	4.23003	2.80697	9.25961	4.89017	4.41695	4.2971	1.30841	2.51183	1.23636	2.44237		--	--	Biological Process: multicellular organismal development (GO:0007275);; Biological Process: metabolic process (GO:0008152);; Cellular Component: cytoplasmic membrane-bounded vesicle (GO:0016023);; Molecular Function: hydrolase activity, acting on glycosyl bonds (GO:0016798);; Biological Process: single-organism developmental process (GO:0044767);; Biological Process: anatomical structure developm…	--	--	--	Glycosyl hydrolases family 17;; X8 domain	Probable glucan endo-1,3-beta-glucosidase A6 (Precursor) GN=A6 OS=Arabidopsis thaliana (Mouse-ear cress) PE=2 SV=1	1	--	PREDICTED: probable glucan endo-1,3-beta-glucosidase A6 isoform X2 [Phoenix dactylifera]
c10901/f1p0/5778		1.60759	0.899333	0.944755	0.922652	0.660472	1.96772	1.10064	0.795305	0.854783	2.39007	1.58216	1.45896	1.64914		--	--	Cellular Component: mitochondrion (GO:0005739);; Biological Process: nucleobase-containing compound metabolic process (GO:0006139);; Molecular Function: nucleoside-triphosphatase activity (GO:0017111);; Molecular Function: purine ribonucleoside binding (GO:0032550);; Molecular Function: adenyl ribonucleotide binding (GO:0032559);; Molecular Function: anion binding (GO:0043168);;	--	[R]	General function prediction only	Reverse transcriptase (RNA-dependent DNA polymerase);; ENTH domain;; ENTH domain	Endonuclease OS=Nicotiana tabacum (Common tobacco) PE=2 SV=1	188	--	gag-pol polyprotein [Populus deltoides]
c10902/f1p0/6140		0	0	0	2.77367	0.336028	0	0	0	0	0	0	0	0		[M]	Cell wall_membrane_envelope biogenesis	Molecular Function: DNA binding (GO:0003677);; Molecular Function: motor activity (GO:0003774);; Molecular Function: ATP binding (GO:0005524);; Cellular Component: myosin complex (GO:0016459);; Molecular Function: transferase activity, transferring hexosyl groups (GO:0016758);; Molecular Function: heme binding (GO:0020037);;	K10357|1.71439e-72|rcu:RCOM_0993090|myosin XI, putative; K10357 myosin V (A)	[M]	Cell wall_membrane_envelope biogenesis	Chitin synthase;; Myosin head (motor domain);; DEK C terminal domain;; Cytochrome b5-like Heme_Steroid binding domain;; Glycosyl transferase family group 2;; Glycosyltransferase like family 2;; Glycosyl transferase family 2;; Myosin head (motor domain)	Myosin-1 GN=MZE19.1 OS=Arabidopsis thaliana (Mouse-ear cress) PE=1 SV=1	1	--	glycosyltransferase family 2 protein [Gloeophyllum trabeum ATCC 11539]
c10902/f3p1/1070		2.66549	6.99457	1.04126	0.695466	20.2432	11.1766	3.52499	1.59548	5.67494	5.72588	4.02367	4.99587	4.39219		--	--	--	--	--	--	WRKY DNA -binding domain	Probable WRKY transcription factor 70 GN=WRKY70 OS=Arabidopsis thaliana (Mouse-ear cress) PE=2 SV=1	1	--	PREDICTED: probable WRKY transcription factor 70 [Elaeis guineensis]
c10903/f1p3/2225		0.399326	0.543405	0.09533	0.597826	0.791735	0.274116	0.617835	0.421801	0.394189	0.329277	0.0480023	0.676786	0.272511		--	--	--	--	--	--	Zinc finger C-x8-C-x5-C-x3-H type (and similar)	Zinc finger CCCH domain-containing protein 55 OS=Oryza sativa subsp. japonica (Rice) PE=2 SV=1	3	--	PREDICTED: zinc finger CCCH domain-containing protein 55-like isoform X2 [Elaeis guineensis]
c10904/f3p3/1603		0	0	90.0627	23.754	2.51987	0	0	0	0	0.542611	0.888976	0	6.88124		[GC]	--	Biological Process: metabolic process (GO:0008152);; Molecular Function: UDP-glucosyltransferase activity (GO:0035251);;	--	[GC]	--	UDP-glucoronosyl and UDP-glucosyl transferase	Scopoletin glucosyltransferase GN=TOGT1 OS=Nicotiana tabacum (Common tobacco) PE=1 SV=1	1	--	PREDICTED: scopoletin glucosyltransferase-like [Elaeis guineensis]
c10905/f1p0/1364		34.7442	17.3202	14.0235	33.8536	44.6335	22.9007	19.7251	19.6571	13.1329	34.2129	47.1525	43.4327	33.3039		[R]	General function prediction only	Molecular Function: Hsp90 protein binding (GO:0051879);;	--	[O]	Posttranslational modification, protein turnover, chaperones	TPR repeat;; Tetratricopeptide repeat;; Tetratricopeptide repeat	--	26	--	PREDICTED: tetratricopeptide repeat protein 4 homolog isoform X1 [Elaeis guineensis]
c10905/f1p0/6498		0	0	0	0.681276	0.112644	0	0	0	0	0	0	0	0		--	--	--	K07756|2.04062e-06|gsl:Gasu_57460|inositol-hexakisphosphate kinase (EC:2.7.4.21); K07756 inositol-hexakisphosphate kinase [EC:2.7.4.21] (A)	[KIT]	--	Inositol polyphosphate kinase	--	64	--	hypothetical protein AURDEDRAFT_110697 [Auricularia delicata TFB-10046 SS5]
c10908/f1p0/2300		0	0	0.0924932	1.83455	0	0	0	0	0	0	0	0	0		[R]	General function prediction only	Molecular Function: organic cyclic compound binding (GO:0097159);; Molecular Function: heterocyclic compound binding (GO:1901363);;	K13126|1.57379e-17|gmx:100778879|polyadenylate-binding protein 8-like; K13126 polyadenylate-binding protein (A)	[A]	RNA processing and modification	RNA recognition motif. (a.k.a. RRM, RBD, or RNP domain);; RNA recognition motif (a.k.a. RRM, RBD, or RNP domain);; RNA recognition motif. (a.k.a. RRM, RBD, or RNP domain)	Polyadenylate-binding protein 3 GN=PAB3 OS=Arabidopsis thaliana (Mouse-ear cress) PE=2 SV=1	6	--	predicted protein [Hordeum vulgare subsp. vulgare]
c10908/f1p0/5447		11.709	4.10878	4.90105	5.98504	3.64963	5.04595	3.11308	6.27855	6.07295	5.05556	6.43714	5.50183	6.54261		--	--	--	--	--	--	--	--	--	--	--
c10908/f4p4/1548		0.316619	1.15559	3.12989	5.69223	2.60977	2.04234	1.77155	0.868009	1.94873	4.17432	2.61649	2.72782	2.31261		--	--	Biological Process: respiratory burst involved in defense response (GO:0002679);; Molecular Function: ubiquitin-protein transferase activity (GO:0004842);; Biological Process: response to water deprivation (GO:0009414);; Biological Process: response to wounding (GO:0009611);; Biological Process: ethylene biosynthetic process (GO:0009693);; Biological Process: response to ethylene (GO:0009723);; B…	--	[O]	Posttranslational modification, protein turnover, chaperones	Ring finger domain;; RING-H2 zinc finger;; zinc-RING finger domain;; Zinc finger, C3HC4 type (RING finger);; Zinc finger, C3HC4 type (RING finger);; Zinc finger, C3HC4 type (RING finger)	E3 ubiquitin-protein ligase ATL31 (Precursor) GN=F21A20.130 OS=Arabidopsis thaliana (Mouse-ear cress) PE=1 SV=2	1	--	PREDICTED: E3 ubiquitin-protein ligase ATL31-like [Musa acuminata subsp. malaccensis]
[truncated: 9,355 more rows]
