# Supplementary material for: Full-length transcriptome-referenced analysis reveals crucial roles of hormone and wounding during induction of aerial bulbils in lily
Source: BMC Plant Biol. 2022 Aug 27;22:415. doi: 10.1186/s12870-022-03801-8 (PMC9419401; doi:10.1186/s12870-022-03801-8)
Supplement: Supplementary file 4 — Additional file 4: Data S2. [file 12870_2022_3801_MOESM4_ESM.xlsx]

## Sheet: Sheet1
Data S2 Summary of gene exression profile in each module of WGCNA.
Gene ID	Module	CKA1	CKA2	CKA3	CKL1	CKL2	CKL3	CKPR1	CKPR2	CKPR3	CKR1	CKR2	CKR3	CKB2	CKB3	CKB1	CKUS1	CKUS2	CKUS3	TUS1	TUS2	TUS3	LIUS1	LIUS2	LIUS3	HIUS1	HIUS2	HIUS3	CKLS1	CKLS2	CKLS3	TLS1	TLS2	TLS3	LILS1	LILS2	LILS3	HILS1	HILS2	HILS3
c1/f1p0/10713	turquoise	2.58286	2.66952	2.82136	16.9913	17.6216	18.2864	0.362762	0.244509	0.281478	0.32591	0.552788	0.563199	1.23206	1.11617	1.33675	4.15133	4.72847	3.80018	2.55417	2.20884	3.12026	1.57701	1.60263	1.14921	1.47584	1.15153	0.692834	5.58311	5.33438	8.01522	5.90153	4.82638	4.67872	4.56184	4.35638	4.50002	4.80234	2.99378	3.80115
c10/f1p0/8451	turquoise	12.4705	15.3174	15.036	130.892	133.611	157.857	0.226345	0.328594	0.10928	0	0.229941	0	1.46156	1.07312	0.614573	27.4433	41.5519	43.3259	23.6873	18.6737	20.1475	14.3834	10.3624	12.9016	14.3821	15.3843	11.2396	25.0234	22.7505	26.1809	18.9927	15.8306	14.7289	13.446	13.6346	15.7908	18.8098	14.8445	17.361
c10006/f1p0/3518	turquoise	0.167295	0.332255	0.164301	2.26877	2.67353	0.910898	0.0822379	0.358164	0.714683	0	0.250634	0.255354	0.144826	0.401035	0.148862	1.30222	0.359453	2.20835	0.486383	0	0.151192	0.883255	0.523603	0.648417	0.45329	0.286645	0.31413	0	0.398358	0.733807	0.151662	0.180211	0.0777449	0	0.20038	0.091552	0	0.137705	0
c10013/f1p1/1299	turquoise	0.686953	0.227386	0	60.9129	63.4951	64.833	0	0	0	0	0	0	0	0	0.203754	2.51635	1.968	1.62759	3.32867	1.30847	2.48331	0.604476	1.02383	1.33128	1.86132	3.33492	0.859928	3.30154	2.45363	2.90158	1.86828	3.94661	3.19239	3.16102	2.377	2.75685	3.7686	2.07331	2.07587
c10014/f2p3/1003	turquoise	134.046	149.601	138.346	541.087	544.893	555.238	33.5298	38.3063	38.2183	38.9133	47.9837	34.1005	124.771	131.281	117.692	121.939	126.802	102.987	118.697	126.249	111.226	107.253	114.299	104.599	90.8	90.7012	91.8807	133.539	123.578	123.143	122.326	119.157	140.849	123.446	130.007	149.634	125.157	96.178	112.917
c10054/f1p1/1064	turquoise	16.2144	8.32823	7.13846	121.028	110.603	120.251	0.549696	0	0	0.384108	0.558429	0.568946	3.14616	1.3403	0.995022	17.6647	9.31032	8.79987	7.04402	8.25358	12.6325	4.91989	7.24973	5.4177	4.79732	2.87399	3.67449	9.92181	15.3106	9.80984	6.84274	9.03426	12.4719	12.4681	11.8312	11.3211	6.90143	8.05391	11.5198
c10056/f2p28/1718	turquoise	0.173138	0.171929	0.340079	1.44493	1.94431	2.55879	0	0.370673	0.123274	0	0	0	0	0.138347	0.154061	0.792767	0.372007	0.703223	0.16779	0.329784	0.625887	0.304701	0.464476	0.671063	0.312747	1.0383	0.975302	0	0.206135	0	0.627834	0	0	0.183853	0.276505	0.378998	0.203535	0.142514	0
c10057/f1p2/1591	turquoise	2.2435	1.11392	0.550838	25.9394	19.8646	23.2677	0.183808	0.266841	0.532456	0.770631	0.746912	0.951223	1.61849	0.448171	1.49722	3.08177	1.80766	1.70855	2.89894	2.3147	2.02754	1.15158	2.00621	2.5362	0.168856	0.640672	0.702103	6.84268	6.67769	4.92033	2.54231	4.83341	4.5179	6.35291	7.01655	6.95726	2.4176	3.69336	3.852
c10068/f2p14/1079	turquoise	22.6051	26.8273	20.0347	48.8884	63.3439	74.1922	0	0.19673	0	0.189384	0	0	0	0.440556	0	50.7426	46.4967	39.7487	32.5932	34.1306	33.6335	26.4406	27.3632	29.6502	20.1674	16.0596	16.823	25.0712	17.067	27.1394	13.9951	16.3326	27.9279	14.9294	20.0316	18.1034	17.1758	18.6068	22.0377
c10076/f2p3/2033	turquoise	59.9876	48.9627	53.1664	167.436	177.955	166.385	12.083	15.1399	13.9592	21.8116	21.3351	15.0372	34.705	39.1652	42.9626	27.7352	27.5071	23.3248	24.53	26.7539	24.991	29.9975	35.0641	29.0632	28.8075	26.6986	23.9014	39.27	34.8392	32.3735	41.118	41.9235	43.3797	45.5222	43.2275	44.8384	39.0436	34.5641	39.7918
c10086/f1p3/1232	turquoise	83.2958	58.979	65.2071	140.793	110.746	116.999	28.4842	27.9124	31.9739	20.5673	24.8374	17.9347	16.5118	19.871	19.1203	49.5263	27.2347	26.9673	23.632	32.8812	28.5838	21.6699	23.5332	20.3533	22.0241	25.855	19.0406	53.5552	60.6523	51.5388	37.6466	42.6527	41.514	42.8153	38.9436	41.2234	45.412	33.1884	40.1937
c10104/f1p13/3335	turquoise	0.267572	0.354272	0.437972	2.6052	1.92614	4.09317	0.0876876	0.127299	0	0.122546	0.0890807	0.0907584	0	0	0	0.65342	0.766546	1.44904	0.345743	0.424714	2.17634	1.02027	0.0797572	1.1235	0.161109	0.84051	1.00484	0.494603	0.424756	0.260811	0.242568	0.576459	0.414484	1.23123	0.142439	0.488094	0.733945	0.44049	1.02908
c1013/f4p2/919	turquoise	389.049	406.903	401.159	951.152	978.022	897.024	54.4145	64.4438	63.374	41.136	64.9771	47.0981	110.398	100.089	101.378	292.55	320.249	294.475	434.12	399.496	410.687	340.345	437.914	365.687	325.946	324.427	301.444	177.335	129.479	139.447	183.389	213.378	204.864	242.651	215.291	225.305	213.456	207.007	210.198
c10136/f2p33/1053	turquoise	4.23719	1.12203	3.60651	52.1583	84.6731	97.9964	0.277719	0	0	0.582181	0	0	0	0	0.502708	27.4205	17.6013	14.6284	16.9728	17.2177	19.1466	7.20836	16.4191	11.2223	8.92949	8.22804	7.69096	17.5445	13.1163	21.4767	11.2676	10.3458	13.9149	11.9984	7.66913	8.03849	10.6263	9.99817	9.31212
c10160/f1p0/2025	turquoise	0	1.31278	0.432782	2.91143	1.52265	3.8847	0	0.209651	0.104585	0.201823	0.440125	0.149471	0	0.234746	0.392113	1.07613	1.73585	1.49153	0.711761	0.279787	0.796499	0.517013	0.39406	0.142332	0.663333	0.503363	0.965349	0.814568	0.699536	0.715889	0.798977	0.316459	0.136524	0.15598	0.46917	0.643079	0.172678	0.846357	0.242115
c10161/f1p0/2460	turquoise	16.6359	14.141	13.7241	24.7127	27.0168	32.2984	5.88802	6.64834	6.53831	5.30293	5.31694	5.28165	8.98662	8.72026	7.57909	10.2376	5.43313	9.45969	7.73861	8.74569	8.53965	5.03568	7.73573	7.0927	7.33228	5.4728	6.24746	12.1037	9.50712	11.805	8.44556	9.46192	9.02981	9.32737	7.65157	9.75949	8.60492	7.66833	8.77464
c10166/f1p0/2243	turquoise	2.77005	3.79861	2.33184	9.4947	10.7109	9.84982	0.129684	0.847205	0.563506	0.453094	0.922213	0.134226	1.2561	1.05401	0.352119	1.69114	1.5588	3.21456	1.53399	1.5075	2.02657	1.85712	1.88729	1.40596	1.31049	0.565027	1.36225	1.46297	2.19865	1.28574	1.43497	1.42091	1.83899	1.12056	1.57994	0.72186	1.08546	1.08576	2.06549
c10260/f1p0/3037	turquoise	0.19141	0.285111	0.375969	4.09337	3.22424	1.93551	0.282276	0.409791	0.476992	0.657483	0.286761	0.68171	0	0	0	1.48993	0.30845	0.291539	0.556492	0.364587	0.69194	0.0842143	0.171165	0.649148	0.259315	0.573935	0	0.955309	0.341834	1.11944	0.954376	0.515468	0.800562	0.203255	0.382107	0.418995	1.01257	0.78777	0.946492
c10269/f1p1/2045	turquoise	19.6361	23.11	17.5705	107.125	102.779	122.076	0.715008	0.1038	0.103562	0.199849	0.871641	0.444028	5.0367	3.02185	7.11842	17.0496	13.5947	8.86164	10.8539	7.75742	8.01855	6.65544	4.81254	6.48322	4.46655	4.85979	5.59889	10.1632	6.06108	8.36488	5.40628	7.36406	7.43537	10.194	6.388	8.11907	4.78769	5.98628	5.87381
c10294/f1p5/2158	turquoise	0.137836	0	0	0.575158	0.833472	1.07214	0	0	0	0	0	0	0	0	0.245297	0.631127	0.592315	0	0	0	0	0	0.123258	0	0	0	0	0.152873	0.656423	0.268707	0	0	0	0	0	0.150861	0	0	0.113597
c10323/f1p4/2110	turquoise	0.704859	0.139988	0.415347	58.383	21.6761	20.7245	0	0	0	0.0968463	0.422395	0	0.122038	0	0	0.258194	0.151447	0	0.273235	0.134258	0.382207	0	0.252123	0.273196	0.127322	0.120771	0	6.09768	5.53869	5.08417	1.78918	5.16309	2.62048	1.34726	3.93986	2.93157	1.98866	3.94527	2.55598
c10342/f4p6/1221	turquoise	4.14141	5.08015	6.45983	57.9426	62.5007	70.6801	0.958028	0	0.867258	4.68606	2.91975	2.47895	9.912	8.75971	6.93663	12.27	9.68346	8.90519	8.73525	7.65633	9.90732	3.21545	3.26769	3.77686	7.04079	4.38278	3.20202	11.3479	7.25103	9.9732	5.74203	13.9083	7.47191	8.27803	8.75372	7.19909	5.72764	6.61727	4.81851
c10348/f2p2/1241	turquoise	1.6778	0.71404	0.941588	23.5036	18.2203	20.6945	0	0	0	0	0.239391	0	0.41499	0.383046	1.91949	4.17042	1.28749	2.4338	1.62598	2.05444	2.59937	0.632727	1.07168	1.858	0.649436	0.20534	0.450059	2.12667	0.285367	2.80356	1.95559	2.32372	1.11386	1.01808	1.14835	0.787008	1.6906	1.38104	1.77782
c10407/f1p1/6096	turquoise	1.88291	1.67295	1.99521	4.49707	4.96517	4.04692	0.73073	0.707219	0.493916	1.02122	0.841318	0.605056	1.24397	0.871058	2.07226	1.08903	1.59697	0.805022	1.82475	2.02919	1.74645	2.22366	1.68376	1.72847	2.46139	1.74045	1.95385	0.93425	1.0029	0.772774	1.07808	1.12089	2.11847	1.52589	1.22656	1.19312	1.22324	1.26437	1.02091
c10419/f1p0/2224	turquoise	5.21608	6.90624	7.48708	51.9023	43.6718	43.3815	0.920444	0.381784	0.666587	0	0.267162	0.952678	0.81048	1.60306	0.595045	3.67439	7.18422	4.61743	4.53651	9.42583	4.35138	5.17827	4.4252	6.99819	6.03979	4.46864	7.40847	3.70841	4.29936	3.25916	3.75868	2.88143	2.73477	3.69259	4.59229	4.53792	4.40235	3.63295	4.62947
c1043/f4p3/942	turquoise	21.1563	13.1696	19.5372	19.7642	27.2768	25.5438	5.27755	2.02808	3.82201	2.60313	3.15376	1.60658	1.09342	3.28009	2.80972	14.1691	16.283	12.184	6.73226	9.02179	8.84647	5.27922	7.90629	6.11935	4.84825	7.57449	5.63266	3.85234	4.51134	3.38566	2.0038	2.04086	2.34786	2.68245	2.26928	1.72802	1.85601	1.29957	3.38306
c10447/f1p1/2281	turquoise	1.56484	2.58987	2.30526	2.58468	4.73117	7.30316	0	0.372244	0	0.089586	0.130243	0	0.564448	0.8336	0.23207	2.86605	1.26084	0.926892	1.13738	0.496772	1.64992	1.26222	0.816279	2.27444	1.29555	0.893739	0.244859	1.15704	1.0868	3.43194	0.945742	1.68566	0.484806	3.04642	2.29083	1.28454	1.68628	1.07338	1.82701
c10484/f79p52/1075	turquoise	1.93689	1.37384	1.63048	8.65947	10.995	4.51975	0	0	0	0	0	0	0.239536	0.221098	0.738631	1.26695	2.08082	2.80962	1.07261	1.58112	2.00051	2.1913	2.22689	2.1449	0.999628	0.711146	1.81845	0.920652	0.658866	1.07883	0.752525	0	1.54304	0.293822	1.54663	0.605691	1.95166	0	1.14019
c10500/f52p45/1443	turquoise	5.5656	7.57371	6.47823	18.4931	23.3265	19.882	0	0.294209	0	0.283223	0.411759	0	0.178448	0.494138	0.183421	5.47432	4.65047	5.86068	6.19276	6.87107	6.70649	3.26492	4.05529	6.59135	3.16497	4.94467	1.93528	2.74345	4.41755	3.01388	1.68184	2.22048	3.64016	2.84557	4.938	3.83541	2.90788	3.73282	2.71813
c10526/f2p1/3017	turquoise	8.67605	8.02808	8.32714	54.4075	55.1028	46.8565	12.9886	7.45801	7.30049	27.2958	11.9149	15.8513	11.1809	12.92	14.9138	14.9876	15.7818	16.8186	13.5676	16.244	17.553	15.529	13.3127	19.1065	33.4811	30.7448	41.0053	16.7301	23.3589	19.5084	15.2837	14.656	10.9045	12.8772	14.3282	14.7834	14.8353	15.9872	12.3505
c10528/f1p101/4107	turquoise	0.434552	0.14384	0.142258	1.20885	0.37538	0.563351	0	0	0	0	0	0	0	0.115744	0	0.198973	0	0	0	0.137952	0	0	0	0	0	0	0	0.562284	0.0862285	0	0.131315	0	0.134629	0.0769074	0.346994	0.158539	0	0.059615	0.417821
c10532/f55p85/1233	turquoise	0	0	0	1.00664	2.08392	1.31353	0	0	0	0	0	0	0	0	0	0.44184	0.518336	0	0	0	0.87208	0.636832	0	0	0.217883	0.206673	0	0.535118	0.287218	0.235146	0.218698	0.519732	1.34531	1.28085	0.192634	0.264038	0.283595	0.397143	0.397634
c1055/f4p2/958	turquoise	16.7665	17.2662	16.7714	71.9061	80.1955	76.8007	0.305259	0.664734	0.884277	2.98626	1.55054	2.52759	1.88153	6.45061	4.42048	16.4915	18.0124	15.1332	10.8324	10.3496	15.1526	13.1142	11.3837	12.0343	7.29113	10.108	8.16213	12.7414	11.8293	9.38204	8.4443	7.02371	7.21453	12.5288	8.18171	10.5348	13.5051	7.92276	12.0268
c10558/f1p8/2067	turquoise	4.17323	7.85951	3.81589	21.1669	17.4033	17.4618	3.53699	3.69704	5.02053	1.38405	5.17418	1.90364	1.86866	3.21966	3.07316	6.72091	6.95691	6.28325	4.46271	6.85255	3.77152	4.30532	3.98921	5.43814	4.28904	3.08209	3.91804	7.18215	6.51056	8.13558	4.69645	5.27049	4.94874	6.26522	6.77965	6.61513	5.75175	4.3827	5.92989
c10562/f1p0/5117	turquoise	1.13878	0.62196	0.447362	7.9594	12.9359	16.2542	1.00764	0.40634	1.13514	1.99495	1.02364	0.869102	0.591503	0.818959	0.709315	1.77286	1.0399	1.21415	0.772527	1.193	1.18354	0.651339	0.814671	0.717244	0.668539	0.975602	0.694947	1.76822	2.57606	1.88702	2.47769	2.51474	2.06393	1.87435	2.00053	2.36815	2.94517	1.87472	2.53401
c10592/f4p20/1093	turquoise	5.71497	4.59411	7.21633	49.1139	44.431	56.7307	0	0	0	0	0.543613	0	0	0	0	21.4327	11.4022	11.0534	7.91207	6.22033	6.14864	2.39468	4.86716	5.53765	3.19529	3.73032	4.8545	7.24392	1.94405	8.75376	4.19408	2.63837	4.55288	4.33475	3.25962	2.68072	2.23944	3.80811	4.26138
c1061/f3p0/916	turquoise	20.4578	21.6049	15.6269	54.5392	62.5538	61.8834	9.25841	15.9899	14.7972	15.1698	14.9191	15.2001	14.8991	15.828	16.759	28.2505	31.3972	25.0596	20.77	16.3909	19.6625	17.4302	20.6171	17.3059	16.7173	12.797	17.3776	36.3755	31.7025	35.1341	23.2562	23.0867	28.3704	23.448	23.0776	26.3006	27.1034	18.4431	14.9868
c10621/f13p4/1102	turquoise	120.654	138.038	112.663	419.268	425.759	453.708	21.495	24.2706	23.254	31.7088	33.9679	25.8184	42.0601	35.5873	53.5597	138.916	121.79	111.276	97.0468	89.9723	90.9885	88.8294	106.203	99.3867	74.1104	89.4902	63.8602	94.0006	82.2685	93.1371	77.8133	81.7029	65.4775	83.6939	76.0832	77.6969	59.0191	65.32	69.8498
c10653/f1p0/2154	turquoise	5.66178	5.07375	5.8317	7.63499	9.06593	5.47808	2.17224	1.37967	2.16307	0.94868	1.93091	0.281039	1.43455	2.09653	1.96602	3.66734	3.8572	6.16969	3.34567	3.02486	2.49599	3.03781	4.56901	3.21138	2.61915	2.01117	2.07437	1.37841	1.47969	1.88444	1.62744	4.31385	1.54017	1.46638	2.64644	1.66256	2.11037	2.61434	1.93473
c1067/f2p0/983	turquoise	270.217	294.774	279.943	605.759	641.454	623.023	13.0898	10.5812	14.4349	33.8844	19.6444	32.331	96.6612	102.036	98.5467	285.419	306.551	255.946	258.938	252.16	266.357	247.892	260.037	245.12	208.525	207.128	185.227	118.469	121.049	125.353	139.079	115.063	148.496	143.309	129.994	148.042	108.139	114.325	115.713
c1068/f1p31/1003	turquoise	0	0	0.291254	58.7802	76.8537	57.669	0	0	0	0	0	0.301774	0	0	0	0.27158	0	0	0.862203	0	0.268015	0	0.265195	0.574719	0.803539	0.762195	0.556853	0.328913	0.706162	0.578136	0.806545	0	0.826902	0.944742	0.947229	0.64917	0	0.73232	0.488817
c10705/f1p0/5433	turquoise	2.30582	2.00351	1.52857	8.17839	7.12083	7.3984	0.396718	0.287966	0.205217	0.0396019	0.460596	0.527929	0.14971	0.598807	0.512938	3.53691	1.30051	2.57549	3.07257	2.3058	2.91741	1.82608	2.01039	2.96042	2.55113	2.37049	2.1107	3.58031	3.91201	2.47232	3.86714	4.84348	4.76841	3.73399	4.64908	3.84866	2.9817	3.32146	3.75314
c10729/f44p44/1416	turquoise	0	0	0	15.3396	15.787	11.9279	0	0	0	0	0	0	1.45481	1.00712	1.30843	4.03975	2.70809	6.61233	5.08939	3.00089	3.60703	2.21812	2.62985	3.86738	2.2767	2.15955	0.788875	10.2511	7.25287	9.00929	9.14084	6.10961	8.00487	6.91498	8.7224	6.89744	4.93888	6.91635	5.02055
c10735/f1p1/5615	turquoise	0.475921	0.577621	1.14254	3.08919	4.33956	4.36001	0.259945	0.377372	0.225903	0.508594	0.158445	0.645716	0.549336	1.56341	1.12928	1.5012	1.13619	0.42956	0.666208	0.503616	0.43011	0.837562	0.472871	0.717351	0.81192	0.498329	0.099293	0.997032	2.32946	1.34015	2.01342	1.31014	1.6219	1.01075	1.35121	1.50481	1.5541	1.39286	1.08952
c10744/f1p1/2323	turquoise	7.93884	7.24768	3.26962	13.6248	13.3838	14.4418	2.89543	0.731027	1.00285	3.95848	2.1741	2.86653	6.98346	5.52507	5.12717	4.33861	4.12683	3.90057	2.10954	2.5609	4.5131	1.69009	3.20608	2.23331	2.42861	2.41335	2.2841	5.11253	5.33573	3.99394	5.57186	5.51726	5.71249	6.52657	3.7831	5.88613	4.81684	4.5321	4.95982
c1077/f4p3/993	turquoise	53.0199	53.5422	57.0723	245.301	259.794	263.755	15.0195	15.6051	15.9958	42.3919	29.9179	32.3102	71.0527	64.8654	73.8321	76.2595	80.1299	61.441	77.7991	73.8878	67.9491	52.7166	61.0733	67.0485	58.708	53.6344	46.403	91.0299	72.7539	87.0098	84.7254	77.7644	95.7729	104.65	90.8929	99.3398	84.8651	78.4076	76.0358
c108/f1p0/8347	turquoise	1.20425	0.448443	1.21966	5.6532	6.1116	3.89322	0.29599	0.0805688	0.241151	0.206828	0	0.229767	0.22805	0.180425	0.267891	0.930498	0.808588	0.611405	1.27647	1.36194	1.42844	1.42393	1.00958	0.656375	0.543826	1.12841	1.05995	0.500861	0.672078	0.88037	0.887022	0.770228	1.04932	1.83825	0.751257	1.02973	1.28296	0.929297	0.806387
c10805/f1p1/2235	turquoise	47.9588	63.7186	58.5821	126.808	159.516	186.314	10.5795	16.4015	14.7559	0.638865	12.6052	8.24629	11.8457	17.9401	14.54	31.8747	49.9526	42.8972	41.9713	65.9183	39.7405	29.5756	43.3615	26.6467	25.6771	22.6488	22.9496	1.0314	0.632676	0.647466	0.843047	0.143106	0.987801	0	0.848656	0.436211	1.56174	0.765463	0.875897
c10859/f2p2/2149	turquoise	0.138413	0.274895	0.543746	2.88783	4.66308	5.59849	0	0	0	0	0	0	0	0	0	1.01403	3.12268	4.63803	1.34138	0.92275	1.62617	1.09616	1.11397	0.804714	0.75007	0.948636	0.12995	0.46054	2.80148	0.404749	0.250958	0.745498	0.257292	0.146979	0.773673	0.908959	0.162714	0	0.228145
c10877/f4p19/1077	turquoise	19.3329	22.7633	15.4608	204.56	284.622	266.815	0.543061	0.591287	1.17986	0.379472	0	0.562079	1.91273	2.64825	1.22876	75.8759	51.3304	40.103	45.7688	53.6583	46.9247	35.2386	29.6368	36.1281	25.1937	22.7144	22.818	68.9206	54.5843	60.5714	56.8353	59.7989	59.0399	55.4292	48.0769	55.9224	44.1555	51.6048	45.7506
c10917/f1p0/2260	turquoise	1.10937	1.92785	1.3619	8.96898	12.4581	11.865	0.409004	0.494806	0.49367	2.09585	0.831005	2.11664	2.64104	1.88371	3.82515	3.55573	2.38362	1.97132	2.2846	1.71687	2.50647	3.05056	1.24005	2.28427	0.751469	1.06921	1.95288	4.15259	4.95301	7.02873	4.27425	2.83818	4.25324	3.38683	4.87216	3.03552	3.09733	3.65261	4.5714
c10928/f3p0/1350	turquoise	84.6082	79.2041	70.7598	425.223	414.352	469.935	26.6444	26.5733	26.6691	47.6806	44.8927	45.7382	56.841	54.0502	46.2693	90.7982	81.4271	80.5425	63.8449	53.7191	71.4858	38.3882	47.0901	55.0823	42.984	45.3026	38.6829	154.687	169.2	164.726	159.196	153.562	139.869	164.948	151.835	167.844	130.544	140.556	127.11
c10934/f1p7/2042	turquoise	3.05899	1.1572	1.28754	11.5488	12.4573	13.4833	0.572846	0.103953	0.103714	0	0.290974	0	0.50441	0.116396	0.388848	3.86848	2.50385	2.36658	1.83517	3.32949	3.15947	1.79448	1.82364	2.25835	2.63124	1.8719	3.00869	2.90803	4.50913	2.69773	5.28217	2.82442	2.97852	3.55766	3.48948	3.18863	3.25356	2.51793	2.40099
c10936/f1p24/5647	turquoise	0.316045	0	0.465583	1.09898	2.63909	4.83468	0.621437	0.112771	0.150015	0.10856	0.315655	0.268	0	0	0.0468702	0.289422	1.4713	1.23017	0.35733	0.0501654	0.285623	0.417149	0	0.0510398	0.380591	0.631766	0.64289	0.876306	0.188139	0.513432	0.716278	1.13482	0.0979142	0.503405	0	0.34591	0.371531	0.0867147	0.347287
c10956/f3p5/1425	turquoise	2.08737	1.24368	1.43501	2.39528	5.22911	5.68273	0	0	0	0	0.625441	0.63722	0	0	0.74295	1.72039	1.79399	0.423908	1.82061	0.795184	0.565934	2.38779	0.559979	1.82035	0.754105	2.50357	0.195973	0.926036	0.745558	0.61039	0.946157	1.34912	1.35805	0.664966	1.00007	0.685387	0	0.687267	1.37623
c10972/f1p2/2206	turquoise	0.134837	0.133896	0.264848	5.34511	6.87212	9.33444	0	0	0	0	0	0	0	0.215485	0	6.42091	5.3597	3.6967	5.48824	4.36612	2.43716	2.49161	2.77324	3.52764	2.80097	3.11892	1.77229	1.19637	0.96321	0.13143	1.83355	0.435741	1.00258	0.85909	0.538344	0.737894	1.10957	1.33185	3.556
c1098/f7p23/1082	turquoise	0.824724	1.36495	0.809966	7.7431	18.7605	16.4652	0	0	0	0	0	0	0	0	0	5.53852	2.65803	2.23316	1.86492	2.09452	2.98135	1.45141	1.72082	0.532757	0.49658	0.94206	0.258098	1.82939	2.61841	4.55536	0.996875	1.77679	0.511018	0.583842	0.658551	1.50443	1.29269	0.678851	2.26563
c10990/f1p1/2160	turquoise	50.2636	53.1948	55.5854	83.7516	75.5378	77.9797	8.25867	10.7119	9.90288	10.2173	11.4157	11.2103	16.9283	17.6059	12.8662	25.4739	23.6707	24.75	19.7514	25.5743	24.8906	25.5679	23.5204	25.4863	22.0144	18.8761	19.6517	23.2152	22.9535	23.7586	21.3477	25.6629	25.5982	24.5668	20.0131	26.2256	20.7213	21.0833	24.1737
c10999/f6p7/1502	turquoise	30.6956	24.1885	27.8124	61.3571	64.6645	56.6868	32.1254	36.4621	33.2764	27.6179	29.8667	31.8398	15.7724	17.8814	17.974	41.8929	41.0612	36.1958	17.6566	19.4263	16.2866	16.0319	14.3443	19.573	16.4553	15.7783	14.6882	26.7962	20.9843	29.9201	14.1829	9.59965	13.6206	13.0381	14.7065	13.872	14.2011	11.7366	14.0361
c11/f1p9/1146	turquoise	0	0	0	2.97842	3.5874	4.84541	0	0	0	0	0	0	0	0	0	1.42615	0	0.52711	0	1.48316	0.469142	0.228393	0.232103	0	0.468848	1.11181	0	0	0.618046	0	0.235301	0	1.2062	1.37809	0	0	0	1.06823	0.641732
c11001/f3p1/1304	turquoise	94.436	77.2414	75.9442	175.851	178.326	191.092	37.4518	37.7662	42.3893	28.5206	44.6538	31.3357	81.3577	87.4896	101.892	73.3209	73.7621	59.9899	58.139	49.5313	61.8448	43.7568	50.1791	49.0684	39.1438	43.774	40.4758	65.7776	63.0065	62.0337	54.3859	47.9148	50.4583	63.4624	51.5471	53.178	57.9212	53.8871	49.6299
c11020/f1p1/2322	turquoise	1.64828	0.755434	0.622608	5.29067	5.14771	5.42423	0.124654	0.904825	0.270824	0.261312	0.126634	0.387058	0.658571	0.202626	0.789741	1.1611	2.04318	2.70363	1.47449	0.724512	1.6042	0.446271	0.680282	0.73714	0.343542	0.760354	0.238075	1.2656	1.81146	2.8425	0.804596	0.956055	1.29628	1.61565	0.911193	1.24895	1.34145	1.35674	1.67189
c11025/f5p4/1699	turquoise	0.350148	1.91237	1.03165	3.47007	4.3858	5.03862	0	0	0	0	0	0	0.303121	0	0	1.12228	1.69275	1.95549	1.527	1.16715	1.89866	2.0027	1.72213	1.18749	0.158122	1.94983	2.13679	0	0.625321	0.341301	0.634855	1.13154	0.650879	0.557726	1.11839	0	0.823243	0.864646	1.01
c11062/f2p7/1413	turquoise	6.52581	4.5989	7.02926	45.6772	55.8265	55.0175	0.206963	0	0.449648	0	0.841003	0	0.182237	1.17747	2.80972	18.5066	17.1876	16.6728	12.8525	14.2344	13.5075	13.1517	12.9889	9.99494	5.51369	7.03345	7.90549	11.2068	16.0403	16.0049	9.35108	14.9663	13.1089	13.1887	12.9433	9.67691	13.1158	9.70345	9.71545
c11070/f2p3/1374	turquoise	7.36049	11.3936	7.86661	24.1644	31.4172	29.2999	2.55404	3.8623	5.3948	4.31297	2.81084	3.96523	3.93561	5.01654	3.66	10.1107	12.5589	8.3532	3.35678	4.53585	3.91293	5.9053	6.38841	5.45397	5.08362	2.59649	5.28443	11.2848	6.18586	7.17453	7.4577	8.16196	3.82297	6.20683	3.80305	6.39745	5.34434	5.88041	6.60134
c11075/f1p0/2208	turquoise	9.29533	8.29403	9.5259	16.4424	20.4813	26.5109	7.01957	6.53736	6.13868	0.555287	2.28733	0.548332	0.932975	1.82996	2.15768	9.49927	10.4202	9.84894	12.5332	11.4186	13.1487	10.4316	7.58939	8.48478	11.6804	7.27089	9.9917	9.71174	2.24545	4.33327	6.9612	12.0446	6.51085	11.3011	3.54985	5.01314	12.8277	3.4375	6.66145
c11080/f1p1/2155	turquoise	0.828169	0.822389	1.08446	2.87979	2.38466	2.57672	0.542809	0.689514	1.08103	0.284472	0.965007	0.140454	0.23898	0.220585	0	2.40162	1.63113	0.420465	0.668824	0.657272	0.748451	1.33602	0.370288	0.534982	0.623318	0.236499	0.388763	0.153086	0	0	0.875909	0	0.128288	0.14657	0.110217	0	0.324522	0	0.341264
c1109/f3p1/854	turquoise	2.08982	1.38349	3.76277	18.894	25.8753	20.3192	0	0.248562	0.495982	1.1964	0.695748	0.708851	0.301524	4.17471	1.2397	6.69823	1.49674	1.06101	5.06317	3.98058	5.35119	3.37133	2.80318	3.71246	2.83121	2.68553	3.92405	5.7945	8.70837	6.79005	5.99934	6.37829	4.53214	10.356	8.62183	7.62433	9.00796	5.44723	6.02807
c11096/f2p0/1168	turquoise	28.5227	28.8294	37.5164	87.9354	88.6557	89.5363	14.5218	13.0853	11.9673	10.3223	8.648	4.40543	11.4641	12.6166	10.4239	32.4168	30.9158	29.738	28.3821	27.1642	22.7851	21.7368	28.6941	22.9491	23.0009	21.1629	22.2357	19.489	15.7665	17.128	15.0065	14.8137	14.9118	19.4707	18.5052	20.0687	10.1788	11.11	10.4941
c11099/f3p0/1211	turquoise	20.1412	20.9762	25.8114	108.643	106.938	108.711	3.38079	3.50573	1.57395	5.56846	3.18918	3.74912	12.9707	10.4022	17.0477	32.1655	33.7762	25.4397	29.0405	21.2873	29.0795	17.5068	18.8895	18.0882	15.3071	14.5195	13.1444	34.3249	32.4604	27.7725	31.174	34.1317	34.2437	32.6031	27.8509	28.2277	23.0998	29.5181	27.1255
c11105/f1p0/2151	turquoise	17.9347	19.2607	16.57	69.571	56.5766	53.1145	3.78772	2.939	3.21602	4.56332	3.05178	0.675925	6.90043	11.8893	8.98409	30.2931	24.5481	29.8122	15.9645	17.5867	18.1293	18.8208	14.3746	14.5462	17.638	15.3648	16.0897	29.1738	27.3632	23.3088	17.5836	23.6125	24.0776	22.0071	24.8232	20.6473	22.489	24.4948	22.2259
c1111/f3p2/544	turquoise	1890.23	1627.27	1497.69	16080.1	17839.9	17816.2	26.3409	30.0458	21.0227	27.0457	14.1989	8.90233	64.8486	93.9361	45.2479	4181.06	3324.77	2979.26	3950.9	3858.71	3968.53	2830.52	3076.49	3228.72	2404.52	2504.71	1904.52	2172.85	1917.17	1956	2630.62	2585.11	2759.02	2939.69	2591.3	2961.75	2263.87	2067.63	2303.16
c11114/f3p2/1229	turquoise	44.2909	53.3549	43.4983	324.437	321.132	314.201	54.728	62.1789	57.728	112.897	109.261	110.58	78.1513	80.2581	79.0367	108.382	99.3244	113.539	80.2164	91.9694	88.8042	73.0481	69.9063	86.5368	59.0199	74.0223	73.6214	181.727	172.604	183.775	167.629	167.377	176.809	177.076	179.733	188.872	160.184	171.726	166.353
c11118/f2p4/1211	turquoise	11.5443	10.9759	14.2325	18.1925	21.2178	15.0934	3.62227	2.97987	2.44837	5.90594	3.4345	9.24784	3.82743	4.12162	2.40416	10.5719	8.44404	7.98109	8.80738	8.18741	9.54517	6.70015	11.8608	8.56811	9.0955	4.6294	4.15087	9.26227	6.4336	11.7315	5.12144	6.61468	5.47899	4.17319	6.27627	9.14038	7.79617	7.48063	7.28744
c11138/f1p1/2072	turquoise	79.3871	80.2586	82.9011	123.25	123.637	117.247	16.372	18.7479	18.0916	10.7498	11.0403	11.9786	15.9074	21.2214	26.5698	83.3485	71.2519	69.6778	59.1273	65.7624	62.1448	59.2448	69.5785	65.5175	59.5127	57.6805	51.3507	33.595	32.987	35.2624	29.4121	28.2992	33.4902	37.653	34.275	32.2102	28.8581	33.3227	34.7836
c11139/f2p2/1537	turquoise	40.06	51.5032	45.9954	175.035	186.065	189.671	13.5089	14.9157	14.468	13.8269	15.6564	9.84643	11.7274	17.7835	15.3261	62.3831	50.5216	48.5377	45.0118	45.1559	45.2986	45.4678	39.2842	41.8174	38.8031	43.7699	35.7935	51.728	44.4691	56.4025	51.4046	45.8629	42.6293	54.2529	46.8236	47.4465	47.0932	42.5322	37.6405
c11141/f1p2/2372	turquoise	1.75561	1.86788	2.8326	7.19493	7.90774	6.04757	1.35616	1.43185	1.60713	2.92907	3.5069	2.4245	0.868469	1.10223	1.56217	5.97155	3.63742	3.56533	2.43055	2.86628	2.2666	2.42759	2.35489	2.18718	2.37844	2.25606	1.53052	6.95405	4.62831	2.32242	3.06943	2.97181	3.6131	5.19329	4.40589	4.94103	3.68542	4.64492	3.61718
c11141/f4p1/1094	turquoise	1.63136	5.12991	2.13622	8.79271	5.402	8.03656	1.60387	1.1642	0	0.560363	0.543116	0.276672	0.706127	1.08629	1.93547	2.4899	4.38145	1.38041	1.58097	3.62521	0.982883	3.82798	2.18822	3.95185	2.45567	1.86345	1.78687	4.82487	1.94227	1.32512	1.23243	1.46442	2.77977	3.75335	1.30266	6.54689	2.55702	2.68562	2.24078
c11165/f3p2/1292	turquoise	1.8418	1.82894	1.35663	12.4888	13.7224	11.2819	0.452691	0.492891	0.491759	0.632649	1.37965	1.87418	1.39513	2.02359	1.434	3.79497	2.96799	4.20791	6.24719	3.94668	1.87258	3.84909	3.49987	2.4539	4.15867	3.74746	2.80991	1.78738	3.28923	2.01967	1.8784	1.24	2.56775	4.15604	2.75756	3.27575	3.78902	1.89504	4.36397
c11191/f3p3/3759	turquoise	1.89913	2.04303	2.95314	5.20052	3.96461	3.81613	1.01136	1.07294	0.732428	0.706702	0.869361	0.805212	0.685026	0.379378	0.985758	0.724646	0.850104	1.68734	0.920233	1.20579	1.14421	1.53185	0.77837	1.30348	0.285874	0.881286	0.817206	1.49197	1.13054	1.2341	1.21951	2.13099	0.735464	1.26041	1.51647	0.866079	0.558136	1.36781	1.69558
c11198/f3p0/1302	turquoise	77.4468	76.9063	68.8811	269.783	321.48	315.421	31.445	31.4658	25.2124	24.4838	27.8374	26.5019	75.945	85.4334	89.445	194.986	195.856	194.629	165.386	147.517	176.322	134.488	141.984	145.882	153.102	156.967	150.141	27.8718	25.0237	22.9365	25.8885	22.3946	27.6036	19.8928	22.8031	23.5043	17.7253	27.8311	32.196
c11199/f1p1/2277	turquoise	9.53618	11.2857	11.8031	35.0226	29.0011	36.58	12.201	7.45795	6.60373	7.80767	7.30642	6.11473	10.4041	13.4654	10.3453	15.5517	6.87666	12.2034	9.87463	10.9482	13.1045	10.6902	10.163	10.5061	14.2761	14.9964	12.3871	6.66465	11.5092	8.40392	10.7767	5.91016	8.25618	9.01661	9.38805	9.00756	5.68199	7.74194	7.10555
c1121/f3p0/965	turquoise	32.9816	34.2818	32.0886	268.496	280.379	297.062	5.75785	6.8191	2.19466	10.1643	7.38862	7.52778	7.73838	16.2558	14.5366	42.9057	49.6716	35.9937	38.8334	34.3464	33.1496	33.9039	38.3136	27.4781	37.0264	29.3117	33.2799	36.2377	35.5975	36.3546	35.4882	33.5357	32.6596	43.8602	37.6582	37.1104	40.9461	33.4909	37.0888
c11219/f1p0/2241	turquoise	4.82135	6.51659	5.91884	19.6992	33.203	41.0442	10.9286	9.55749	9.05876	1.10407	3.87908	1.49909	1.73909	1.92627	1.78755	7.84928	11.3664	7.34347	4.54264	7.90798	9.92486	6.01019	4.91022	4.54199	8.22521	5.62203	9.43027	9.65489	2.71066	4.56899	3.76375	6.49198	4.6056	7.8218	2.35272	4.25088	8.97403	2.53548	5.1876
c11233/f2p1/1294	turquoise	35.3998	39.7181	40.1845	76.7351	75.6546	78.1359	13.1077	15.5841	15.5483	7.58005	11.7089	10.5259	12.7358	12.3065	13.9088	43.1537	54.0822	31.5105	33.8609	32.4004	39.8865	29.5315	43.3724	35.4152	30.3114	31.9026	26.3291	27.5342	27.0942	26.2152	29.7996	22.0378	25.6378	33.9292	26.2481	29.4362	33.2378	28.0032	27.4695
c1124/f5p16/1545	turquoise	0	0	0	2.61092	3.32618	2.39605	0	0	0	0	0	0	0	0	0	0	0	0.586474	0.373156	0	0	0.16941	0	0	0.521651	0.329874	0.361504	0.213528	0.916868	0	0	0.207388	0.178939	0	0.461199	0.210718	0	0.158472	0
c11257/f2p1/1222	turquoise	7.05897	6.28456	4.06397	100.047	100.298	93.9105	3.58967	6.77463	8.83879	9.86611	9.2383	10.8984	3.79298	4.86252	3.68207	8.91635	9.15253	10.3809	13.446	12.2865	16.9387	8.78172	6.53004	13.4441	10.5525	9.59252	11.6549	8.90892	10.1431	9.96504	7.944	11.0126	10.4069	12.1484	8.74656	12.7879	9.15673	8.8158	14.2431
c1126/f1p5/802	turquoise	198.795	249.706	248.418	5869.35	5977.71	5875.94	1.45854	2.64678	4.75326	7.64385	2.22258	1.88703	2.56859	0.592719	3.3002	822.958	847.894	679.012	668.54	673.948	727.017	418.063	446.744	408.613	290.423	335.851	246.182	374.326	212.396	267.16	261.585	300.839	273.703	290.653	245.218	347.073	237.184	233.543	208.768
c11288/f2p0/1039	turquoise	114.8	154.937	127.929	1810.72	1859.72	1979.21	6.19214	7.35494	4.6882	17.1107	9.72172	12.2354	35.1926	43.2354	55.7883	235.166	236.821	243.895	188.939	167.408	180.592	146.11	145.411	140.643	116.613	112.821	101.599	240.995	246.773	248.915	223.458	197.677	221.648	249.586	208.485	246.284	188.13	185.927	190.875
c1129/f15p12/1372	turquoise	0.216801	0.645863	0.425842	2.26164	3.93287	4.55316	0	0	0	0	0	0	0	0	0	0.198538	0	0.220142	0.420209	0	0.391864	0.190771	0	0.420148	0.195809	0.185734	0	0.240452	0.25812	0.422646	0.196541	0.700616	1.20901	0.460435	0.173118	0.237288	0.254863	0.178454	0.178675
c11291/f1p0/2247	turquoise	1.59206	1.31746	1.82417	9.82655	8.59548	10.5261	0	0	0	0.0911443	0.132509	0	0	0	0	4.00938	1.14025	1.75131	2.05719	1.13718	0.479605	0.466972	0.711838	0.385667	0.958608	0.681964	0.622796	2.20718	1.26366	1.68116	1.32302	2.42955	3.08275	3.2403	1.69504	2.61377	1.71561	1.85649	1.42143
c11302/f1p0/5219	turquoise	3.80183	5.01494	4.84836	8.6424	7.30354	7.45922	2.95674	2.10571	2.22208	1.5593	1.0768	0.750635	2.11228	1.04285	0.757371	4.10515	4.1453	4.7823	5.22415	3.83693	4.10253	3.84468	3.65343	3.07906	3.63872	3.30566	2.77024	3.58724	3.51303	2.87612	2.46918	1.77261	2.16232	2.71149	1.99366	2.29792	3.06847	2.84914	2.47854
c11334/f2p0/1206	turquoise	40.2027	35.7584	37.7877	105.491	86.5014	88.058	4.12226	2.99222	2.28292	1.86385	1.23169	5.52151	13.8786	12.219	16.021	27.3298	17.753	13.7744	16.0146	21.8453	19.3924	19.3157	22.2761	20.5531	6.68284	10.3537	8.33617	18.0542	13.2142	13.2226	18.3347	15.6754	18.1098	19.381	16.9374	17.5467	15.657	19.0836	18.2941
c11336/f1p5/3422	turquoise	2.95538	3.36634	3.32933	15.7778	17.7205	17.8496	1.53825	0.372189	0.557001	0.119431	0.43408	0.265353	1.12873	1.25022	1.77894	3.50244	4.66911	4.58965	3.70648	3.14576	3.45646	2.14163	2.6428	1.76875	2.11968	1.26595	1.87698	4.62747	4.34655	6.26979	4.88562	4.77533	4.20104	3.23058	3.60927	4.85199	2.86114	3.93517	3.79676
c1134/f13p8/1133	turquoise	10.2388	9.90665	8.50857	84.6266	97.064	78.2118	0.516219	0.374708	0.56077	0.180358	0	0	0.454547	1.88802	0.467213	12.9826	16.9225	21.3263	24.6792	21.0025	18.5065	14.5538	19.4856	18.3159	19.4433	17.5433	11.0916	14.5587	15.3159	7.67701	16.898	17.8165	22.6927	16.7268	17.6094	17.5279	16.0485	8.42782	11.4673
c11342/f1p4/5157	turquoise	1.24433	1.12331	1.22206	10.5616	7.37765	10.6467	0.38925	0.403635	0.322167	0.582845	0.677888	0.517991	0.734458	0.723119	0.503282	2.4862	0.972212	1.09121	1.09627	1.99306	1.32901	0.298617	1.11272	1.47975	0.766258	1.50212	0.796525	1.88192	1.41414	1.21289	1.53825	1.88874	2.05019	1.02103	2.39369	1.67144	1.46279	1.62947	1.39841
c1135/f3p4/974	turquoise	3.66469	6.97496	6.59837	43.9641	37.4605	39.4324	0	0.871753	0.434875	0	0	0	0.52875	0.732074	0.271741	17.0596	12.1391	11.4736	7.99087	7.562	7.45185	6.71812	2.45781	7.39788	6.89553	3.40119	2.00701	8.46766	4.72672	10.4186	6.36762	9.21111	8.23138	4.86435	6.09645	6.35074	4.66709	4.27337	8.5573
c11352/f1p2/2157	turquoise	5.2402	6.1622	6.22989	33.2308	32.997	34.4317	1.35576	0.196821	0.196369	0.94736	1.10184	2.66616	3.34262	5.06875	7.60775	12.2495	12.4444	8.54153	6.41476	3.93998	4.73579	2.30553	3.3295	2.00432	2.8646	3.54419	2.84829	12.0826	15.5973	22.8507	8.62595	8.9128	9.61268	7.17528	6.49677	10.1124	7.6192	7.83212	8.18275
c11358/f2p1/1148	turquoise	782.233	764.166	784.775	1011.98	1038.09	1021.2	137.049	119.449	125.263	170.347	173.903	182.188	378.401	389.853	360.586	430.184	369.38	337.289	457.756	448.616	454.041	368.668	460.617	388.145	344.003	329.855	306.993	316.681	264.371	288.167	330.726	329.905	335.462	345.574	321.518	342.007	315.863	304.342	310.484
c11371/f2p1/1307	turquoise	92.3986	95.3696	89.404	146.246	141.94	149.407	10.9636	9.09505	13.1251	4.53406	10.6832	3.70533	16.5494	9.81999	11.1379	66.6919	67.9694	56.3859	41.2435	47.6837	42.7806	36.4471	41.1094	35.0629	35.7652	31.3904	27.7766	15.9018	17.8831	15.9719	11.3474	12.5028	12.0568	12.8083	15.4468	14.4471	14.9821	15.1736	14.4422
c11400/f1p0/2123	turquoise	0	0.834784	0.275203	6.43104	7.01976	6.97483	3.16819	2.19971	2.69344	1.25129	2.37891	0.712857	0.606456	0.22391	0.124671	0.513226	0.15052	1.28041	1.22203	0.400307	1.01298	0.739721	0.501159	1.7649	0.885798	1.20032	0.263082	0	0	0.546275	0.889111	0.150926	0.130222	0	0.783148	0.920091	0.164707	0.922615	1.38563
c11449/f2p1/3554	turquoise	3.84995	2.32709	2.38371	9.69135	7.519	6.90068	0.493705	0.179183	0.357542	0.402482	0.0835915	0.0851658	0.941901	1.00315	1.78734	2.52927	0.719311	1.18978	1.05442	0.876794	1.51277	1.17834	0.972952	1.37866	1.51182	0.286806	0.70719	0.3713	1.19575	0.65264	1.59335	0.721249	1.86693	0.888741	0.668311	1.09924	1.27905	0.826693	0.758739
c11464/f2p4/1037	turquoise	209.678	221.602	210.997	354.882	389.51	371.929	49.6327	54.8591	55.9584	51.8254	52.7131	42.6144	86.9097	111.849	96.9883	178.094	180.577	171.842	146.494	128.12	137.65	134.024	146.461	146.195	110.102	112.055	102.064	119.299	115.77	144.269	113.895	135.025	126.367	125.795	116.812	120.554	117.681	98.9272	107.56
c11478/f2p0/1413	turquoise	32.208	28.4295	23.3619	234.315	206.394	195.672	19.2475	14.4219	16.1873	0.433855	6.09727	6.64052	6.56054	8.24227	14.0486	62.0743	44.0998	58.7823	52.226	46.7128	43.186	44.6418	41.6021	40.5917	31.371	32.1014	33.5984	10.7398	9.27331	9.4388	11.2595	12.9254	10.9567	10.2827	10.59	17.2802	17.3228	16.2879	12.3178
c11488/f2p4/1713	turquoise	3.29922	0.689725	1.19375	378.045	121.049	134.256	0	0.247836	0.865435	0.119291	0.346858	0.176695	0.150322	0	0	2.86229	0.932732	1.41055	3.02903	3.80358	6.591	1.52795	0.465832	1.00953	1.09781	0.892565	1.14117	70.6791	68.6366	54.8389	55.2532	55.7406	43.2525	49.7851	55.0464	50.1737	46.3372	49.4537	50.6597
c1152/f2p1/934	turquoise	0	0	0.312771	9.96673	7.97803	9.9087	0	0	0	0.218785	0	0	0	0	0	0	0	0	0	0	0	0.8407	0	0	0	0	0	0	0	0	0.577419	0	0.591993	0	0	0.348564	0	0	0.262464
c11533/f1p0/2208	turquoise	1.88601	2.27417	1.32304	8.8536	12.4517	12.7839	1.98667	1.34593	0.767334	0	0.403647	0.137083	1.74933	1.50703	1.19871	2.09724	1.88143	0.957536	0.391662	0.513196	0.365243	0.592704	0.963733	0.652676	0.608356	0.807876	0.252954	0	0	0	0	0.290231	0.500835	0	0	0	0.158366	0	0.555121
c11534/f1p0/1117	turquoise	4.53106	3.44074	6.02055	15.2924	14.9656	13.8904	0.524083	0.760831	0.759084	2.92969	1.59723	1.62731	2.30736	3.83355	8.53793	4.14938	4.29508	2.7064	2.583	3.04607	3.61315	3.04892	4.05182	1.80784	2.16653	3.65344	1.25117	6.50341	4.12529	3.63718	6.28228	3.73243	5.94539	7.07569	3.6181	7.29299	5.01323	4.1684	6.80949
c11537/f1p0/1010	turquoise	0	0.29245	0.289235	1.84335	4.57926	5.95601	1.44771	1.89153	0.629062	0.404645	0	0	0	0	0	1.34849	1.58195	3.88757	1.99786	1.12192	1.59694	0.259147	1.31678	0.856104	0.53198	0	0.552993	1.63317	0.701268	0	0	0	0.547447	0.312731	0.470332	0.322336	0.692421	0.242415	1.21357
c11540/f1p3/1350	turquoise	0.440668	0.875184	0.216391	31.7193	29.1207	31.3632	0	0	0	0	0	0.448414	0	0	0.588169	0	0.71012	0.223729	1.28117	0.839361	1.19475	0.19388	0.591089	0.85399	0.597	1.69885	0.827442	1.46622	0.786978	1.9329	0.599233	1.18672	1.22871	0.233969	1.05563	1.20577	1.03607	0.544086	1.63428
c11556/f1p0/1164	turquoise	1.78879	2.53758	4.51744	9.86341	10.5958	14.3114	1.00494	0.182364	0.727781	0.526664	0.510454	0.260034	1.76977	4.08385	6.36678	4.4463	3.5689	2.07584	4.21003	2.19034	3.23321	4.72208	2.74217	1.73329	1.61559	2.40816	1.43949	5.10155	3.95517	5.97805	4.16992	3.30325	6.88777	5.69848	4.89727	6.15318	2.70365	6.31028	4.21205
c11566/f4p6/3507	turquoise	5.59787	9.60157	7.33026	93.1689	105.798	94.0119	1.16742	1.75531	2.29478	3.0882	2.8802	5.09212	4.47892	3.72752	3.32071	17.0101	14.8524	13.0046	10.5212	8.96623	11.9577	8.28427	8.64639	9.6156	7.58379	8.86482	10.0334	14.6748	15.1471	15.7079	16.3777	11.9687	15.6874	14.3204	16.4576	15.967	12.9619	13.3345	13.8403
c11573/f1p0/1194	turquoise	1.74385	0.742147	0.733989	9.35571	7.74716	13.5643	6.368	2.31117	2.48323	3.42287	1.7417	1.7745	1.07831	0.99531	0	0.684408	0	0.50592	0.482853	0.237257	0	1.31527	1.11386	0.724175	4.05	3.41477	3.7422	1.10519	0.8898	1.21413	2.25841	1.07342	0.463083	1.32269	0.795704	0.545325	0.585716	1.23035	0.205311
c11579/f3p5/1632	turquoise	1.27583	1.80989	1.611	15.4008	15.7443	13.8934	1.61271	0.91048	0.908389	1.50254	1.27426	1.29826	1.42004	0.873824	3.0814	4.0058	3.52449	1.66563	2.82611	2.7773	4.94152	2.72644	2.60775	5.6514	4.77381	3.59132	4.44902	3.84075	2.82097	3.37547	2.8089	2.74866	4.235	5.2256	2.18307	2.5933	3.2139	3.00048	2.25314
c11584/f1p0/1046	turquoise	98.1075	114.648	101.658	317.417	320.325	328.03	17.3338	18.0614	16.8051	17.7777	12.4969	11.2854	30.5259	25.2223	33.1478	119.791	111.508	113.191	103.069	111.039	98.6867	95.3367	95.6141	92.3081	84.2421	82.3438	73.4196	67.1785	76.1774	62.6438	69.8627	67.085	65.0185	67.9428	64.0344	88.0814	65.5218	59.4542	56.2466
c116/f3p21/967	turquoise	0	0.305455	0	2.24621	1.5943	3.11043	0	0	0	0	0	0	0	0	0	0.563381	0.991378	0.624683	0	0	0	0	0.275067	0.596115	0.277818	0	0	2.04695	0	0.29983	0	0.662699	0	0.653275	1.47374	1.34668	0.361605	0.506389	1.77455
c1162/f16p24/1401	turquoise	4.45857	7.16826	5.83838	40.7529	45.3005	36.9925	0.834941	0.454544	1.05817	2.042	2.96872	1.94441	2.57317	4.07161	3.58947	9.33258	6.8427	10.9948	11.5223	10.9189	9.97756	7.65971	8.54358	9.25765	6.5197	7.27558	5.18258	7.06424	7.5833	8.071	6.15914	5.48891	9.47189	8.79264	12.5455	9.52742	10.4827	9.26228	10.6735
c11628/f1p1/2275	turquoise	1.17673	1.42818	2.95338	7.09252	4.06598	4.77991	1.79962	1.58621	1.58256	0.718578	1.30587	1.7296	0.679124	0.20895	0.581705	1.19734	1.5451	2.25696	1.14038	1.99233	1.18162	0.920397	1.28611	1.14022	1.29897	1.34414	1.22752	3.19024	1.55666	1.91166	2.48912	2.53515	2.79499	3.1933	2.08807	3.57757	3.22775	3.12102	2.69386
c11630/f1p0/1569	turquoise	3.98117	3.76513	5.21324	113.716	119.712	124.9	1.3047	2.70582	3.64447	2.99551	4.54431	4.24407	19.3659	23.6317	30.1957	9.20135	8.55403	6.16004	4.04193	3.79157	8.56656	3.67	3.22104	4.40874	4.45182	3.24828	3.55974	29.4366	23.6996	26.4249	30.2481	25.1186	29.9543	35.0283	28.4597	31.5392	27.8579	21.6906	24.686
c11632/f1p0/1065	turquoise	12.8476	25.2386	12.0691	42.5385	38.1199	35.4113	3.29508	2.59111	1.78973	0.191874	1.39476	1.13682	11.8475	13.6136	12.4261	23.0193	26.7045	18.1504	18.4055	22.8755	28.5225	15.7289	13.2371	19.2148	19.6758	14.835	15.2086	11.1516	11.6384	10.3451	15.9514	7.82234	8.56639	14.2359	12.9352	13.756	10.1783	11.4948	14.5013
c11637/f1p1/5587	turquoise	0.585009	0.633738	1.14908	5.82536	4.77785	4.9641	0.209146	0.265672	0.265062	0.621111	0.37182	0.378823	0.920798	0.594944	0.473227	0.974055	0.799885	0.918037	0.72156	0.607797	0.817078	0.842354	0.998712	0.669923	0.672466	0.728989	0.599167	1.29766	0.569866	0.673906	0.867832	0.859329	0.790876	1.46832	1.61374	1.397	0.750236	0.919295	0.920431
c11689/f2p13/1059	turquoise	0.280879	0.836755	0.275852	2.34408	1.94106	2.40326	0	0	0	0	0	0	0	0	0.24993	0	1.207	0.285207	0	0.267502	0.253842	0	0.502342	0.544328	0.253683	0	0.527406	0	0	0.547564	0.254631	0.302564	0	0.298261	0.672854	0	0	0	0
c11699/f1p9/1339	turquoise	0	0	0	8.57432	13.8164	15.8968	0	0	0	0	0	0	0	0	0	0.813725	0.715954	1.3534	0.86113	0.423128	0.803043	0.586418	0.397297	0.645754	0.802539	0.951558	0.41712	0.492756	0	0.216531	0	0	0	0	0	0.243136	0	0	0
c11719/f2p1/1470	turquoise	0.607042	1.20561	0.993631	2.95522	3.84547	1.73133	1.19362	1.44403	0.720355	0.695053	1.21259	0.411809	0.700683	0.646749	0.540155	0.74121	0.869535	1.02733	1.17658	2.11981	1.09722	0.534159	1.44757	0.784276	0.73102	0.693408	0.949869	0.673266	1.20456	1.57788	1.10063	0	0.376137	0.859479	0.646306	0.664406	0.475745	0	1.50087
c11723/f1p0/1217	turquoise	91.1222	99.6088	81.4446	211.355	222.845	213.407	22.7018	15.7698	19.0924	11.5989	15.8709	13.3907	22.9988	20.6333	20.9885	80.9453	76.821	56.9781	57.027	65.5006	59.912	59.2079	70.383	65.4393	59.8744	46.5836	48.9524	38.5526	36.36	41.1427	41.191	38.2465	39.6922	43.7667	44.2124	27.7187	37.3607	34.1303	41.7436
c11727/f1p1/1104	turquoise	17.2435	23.5443	16.9349	69.7045	77.9687	71.2547	4.50312	5.19143	6.33051	8.88459	8.61114	11.7891	13.2949	13.9938	18.4602	26.4006	21.9983	23.2544	25.0664	20.2712	23.132	18.9665	28.4301	26.107	18.7374	15.2342	18.9716	28.687	22.1338	27.0501	21.7385	20.6064	23.0384	21.7439	24.5263	17.9883	17.1035	19.9597	19.9844
c11739/f1p0/2039	turquoise	2.74348	3.72803	4.11248	15.6655	16.2151	14.264	1.56156	3.09134	3.18705	1.78554	3.89382	2.49784	3.00001	2.65371	1.79877	6.21483	4.96395	4.83841	4.33794	5.08812	5.21978	3.04938	4.90662	5.31671	3.78197	2.96886	3.11797	2.88262	6.18886	4.3631	5.10511	4.5107	6.71021	3.98657	2.4213	5.3733	3.56462	5.22957	3.57002
c1174/f14p27/3688	turquoise	0.0806536	0	0.475262	1.51447	1.04507	1.38018	0.158589	0.23023	0.11485	0.166225	0.0805543	0.0820714	0.0698213	0	1.2918	0.295439	0.173294	0.573275	0.31265	0.30725	0.656011	0.212911	0.504862	0.156302	0.145689	0.276385	0.302887	0	0.3841	0.235848	0.511818	0.347522	0.224887	0	0.45082	0	0.284441	0.132776	0.26588
c11757/f1p0/2111	turquoise	0.276956	0.412534	0.272	3.03364	1.91395	3.66225	0	0	0	0.095133	0	0	0	0.221304	0	1.39494	1.63645	3.23407	1.61041	0.92318	1.50178	2.07148	0.866821	1.07345	2.00112	1.30498	0.65005	0.614339	0.824349	0.674896	0.753225	0.149169	0.900943	0.147048	0.331728	0.606255	0.488369	0.227969	0.684753
c11775/f1p0/1736	turquoise	38.2094	37.6024	46.276	66.6711	69.5653	63.5729	6.90666	6.7252	8.53969	4.59071	8.72771	7.32289	9.19647	10.953	10.0626	29.8128	32.2131	28.5332	29.2248	24.9669	27.718	32.4157	32.4827	30.0508	28.1649	24.2203	20.1081	21.2839	20.1958	18.5385	20.193	15.6885	18.4732	19.6502	16.1446	20.8163	23.7681	20.3092	21.464
c1179/f3p2/927	turquoise	3.85049	1.91181	1.57566	11.0462	5.54363	8.486	0.315467	0.228988	0.228462	0	0	0	2.22223	0.512794	0.856556	2.64461	1.03416	1.30328	0.93289	0.611185	1.44994	0.847049	0.573873	2.17643	1.15922	1.09958	0.903759	0.711759	0	2.50214	1.16356	1.38259	2.38585	1.70366	0.256222	1.05359	1.50883	0.528239	1.05778
c11792/f1p1/3492	turquoise	1.10041	1.09273	0.66506	3.26722	2.19363	2.30446	0.416104	0	0.180806	0.581519	0.507258	0.430676	0.51295	0.473466	0.677884	0.232551	0.545624	0.687614	0.328131	0.0806159	0	0.297937	0.227083	0.656167	0.382257	0.290071	0.71524	0	0.403119	0.412543	0.613898	0.547095	1.41613	0.0898858	0.405551	0.277939	0.199017	0.0696753	0.418568
c11799/f1p0/3972	turquoise	1.2644	0.706262	2.17311	4.86386	10.8541	15.736	0.543854	0.281976	0.506392	0.0542895	0.236783	0	0	0.0631456	0.0703177	2.24342	3.2261	4.25287	2.14436	1.88154	2.14255	2.4338	0.777336	1.07202	2.14121	1.62483	2.81933	3.24291	1.03495	1.38651	0.788045	1.70252	0.514141	1.25874	0.189307	0.345971	1.39349	0.650475	1.04205
c118/f1p0/8558	turquoise	0.111516	0.295301	0.219041	0.853105	0.610098	0.462621	0.109637	0	0.0793993	0.102147	0.0742525	0	0.225257	0	0	0.306367	0.359408	0.264214	0.396263	0.177008	0.335939	0.327091	0.166202	0.432224	0.0335729	0.191073	0.139596	0.659635	0.177026	0.25363	0.303286	0.280293	0.103647	0.236835	0.148411	0.284793	0.0873963	0.183583	0.153175
c11804/f1p1/1670	turquoise	149.26	161.483	160.758	351.547	348.341	372.683	27.8429	30.2519	25.4902	20.924	26.5063	19.5745	30.5301	33.5883	28.3695	134.24	125.717	105.441	121.174	121.117	111.874	109.397	137.455	115.634	107.138	105.288	102.842	74.672	61.2853	65.7997	66.3641	73.4844	69.3635	64.4957	63.2906	69.0107	82.4976	66.7076	68.5516
c11810/f1p1/3167	turquoise	5.33166	5.01579	5.14439	35.4208	36.6837	30.6308	0.735693	0.667522	0.133198	1.54223	2.14872	1.71328	1.9434	2.46649	2.16402	11.9922	12.8626	9.30797	9.60877	10.6009	11.074	7.90153	6.60793	9.15421	5.66024	6.33062	7.37672	8.71434	8.35236	7.65867	7.88613	7.25468	10.7802	11.2239	9.78453	12.2852	8.24699	9.93214	7.16923
c11814/f1p0/2172	turquoise	5.07642	5.44971	6.06354	12.8814	16.3555	18.7827	2.56288	3.32899	3.02828	3.67596	3.15172	3.90914	1.7816	0.657786	1.09875	2.51287	3.68489	1.67178	1.86148	1.82933	2.60387	1.93165	2.08572	2.65887	2.10657	2.35081	2.4474	2.28252	3.59367	2.80841	3.73138	3.69482	1.91278	2.62244	3.50579	2.85315	2.41932	2.48453	3.61833
c1185/f3p5/973	turquoise	3.97416	8.19642	4.50351	26.4694	27.9922	35.9061	4.5083	3.4906	2.17661	4.41034	1.52664	3.11078	6.88081	8.30537	6.52849	14.2776	10.5095	11.175	5.33272	8.15207	6.90695	5.11102	5.7408	9.1828	7.17873	6.02367	5.74022	18.648	7.64331	12.5152	18.8453	10.8671	11.0812	7.14172	10.2526	11.7108	8.98439	10.5686	6.80249
c11859/f2p0/1239	turquoise	53.5363	53.6394	43.383	109.944	105.143	120.819	5.66466	10.7935	10.4268	6.76204	7.19332	8.30597	14.7559	21.677	15.1671	46.1686	39.2028	27.7901	45.3683	35.2105	43.6098	26.1949	28.5526	26.2866	17.3462	12.9573	20.7361	52.4539	44.8749	44.9294	43.9631	46.2908	50.2047	53.7903	41.7908	47.0339	42.3332	42.4862	43.528
c1186/f3p1/812	turquoise	416.87	415.052	410.49	7883.93	8389.4	8186.79	150.541	161.557	180.225	171.63	200.861	179.296	327.902	316.126	334.756	1033.89	1031.47	1000.58	1486.4	1444.68	1528.82	1032.12	1082.63	1084.38	1048.13	1050.38	933.05	986.45	921.986	870.877	1376.83	1357.42	1472.53	1359.51	1325.94	1543.2	1312.56	1160.57	1242.61
c11868/f1p0/1215	turquoise	1.22508	5.59606	2.16569	5.62319	6.98457	5.90808	2.16799	1.74853	0.697807	1.17827	2.44715	0.498648	1.90899	1.95783	2.39822	4.71193	3.42191	5.22464	4.74898	3.26687	3.10005	2.156	1.75282	3.79864	1.54905	2.09907	1.84027	2.71746	2.91714	3.34357	1.77697	2.11147	2.27727	3.38234	1.56519	2.14536	1.44017	2.01679	3.23086
c11880/f1p45/1088	turquoise	1.36696	1.6289	1.8795	15.686	16.7677	21.2655	0.268785	0.390206	0.973274	0.563453	0.546111	1.66919	0.473348	0.436912	0.486537	9.26342	8.22382	6.10731	3.70927	1.8226	3.95321	0.962272	0.977905	1.85437	0.740763	0.702649	0.513349	11.219	11.3924	6.66212	3.46982	8.24598	3.5574	3.48374	6.33089	5.98454	3.2139	4.95079	5.85816
c11907/f1p2/1040	turquoise	0.57202	0	0.280892	7.16072	9.1414	7.11902	0	0	0	0	0	0	0.990389	0	0	0.523836	0.921791	0	1.1087	0.817166	2.58479	1.00668	0	0.554272	0.516635	0.245026	0.268521	0.317212	0	0.557568	0.259283	0.308091	0.531655	0.30371	0.685147	0.626075	1.34489	0	0
c1193/f3p5/932	turquoise	0.638306	1.2677	0.313442	3.32937	4.9625	6.70273	0	0	0	0	0	0	0	0	0	1.46134	1.71435	1.94443	1.85577	1.51977	2.01902	0.842504	1.99778	2.16475	0.576502	0.27342	1.19855	3.18573	2.65985	1.86654	4.62927	3.09414	3.55958	2.03342	1.27424	3.14381	2.6263	3.15243	2.63027
c11942/f1p0/1466	turquoise	4.46379	4.8356	3.1883	11.4298	11.7432	10.5741	3.59065	6.22626	2.60035	0.55756	0.810598	0.206466	1.58084	0.648513	1.08326	3.34454	5.44942	3.50244	1.57306	1.15942	1.10021	2.14247	1.99583	0.589812	2.01579	1.56442	1.71443	0.900137	2.41569	0.791092	1.47151	1.09282	3.96022	1.50819	1.29614	2.22073	1.66965	2.00414	0.668872
c11945/f1p2/1000	turquoise	26.4731	23.63	27.1679	145.84	142.092	158.487	0.584876	0.849087	0.635353	0	0.594169	0.908038	1.03	2.85216	1.58806	45.2175	46.3353	37.1502	38.6273	41.0762	37.9034	27.7442	26.067	21.9048	21.2234	25.2279	20.9446	16.1651	6.02038	6.66851	13.4827	10.8941	17.6935	12.0026	14.2511	12.0457	15.7353	15.4248	17.6502
c11947/f1p0/3225	turquoise	1.47572	2.56449	2.35514	3.84865	4.86009	6.8155	1.08814	1.38224	0.722365	1.58407	1.47391	1.2201	1.35737	2.28468	0.984841	1.94266	3.36894	1.77943	1.16199	2.6352	1.66709	2.1913	1.64955	2.1449	1.24953	2.60754	2.338	1.73901	2.08641	1.25863	2.09035	1.78836	1.54304	1.17529	1.03108	0.908537	0.867405	1.97389	1.90032
c11964/f1p3/1373	turquoise	19.2812	10.7565	11.0638	543.077	446.149	359.101	2.12992	2.78288	2.77649	0.595326	2.38014	2.42496	1.50037	1.90421	1.73495	25.9896	9.5424	12.3189	27.7136	36.7259	30.7389	17.3475	25.9597	18.683	17.023	24.1279	30.1025	38.9249	17.5394	13.0925	22.193	19.1362	23.3572	27.8361	25.4298	21.3404	21.3929	23.1821	18.2115
c11973/f1p1/2057	turquoise	3.75971	4.59503	2.41428	7.99503	13.6156	11.5853	0.710836	0.41278	0.411831	0.397366	0.144426	0.294292	1.00146	0.924376	0	3.70785	3.57304	4.5518	3.3633	4.40695	3.26712	2.67209	5.68963	3.08258	3.00387	3.34484	2.98675	2.40569	0.860817	2.25521	2.22855	1.86922	1.8816	0.767765	1.38562	1.42442	1.01995	2.02346	2.02596
c11978/f1p20/3130	turquoise	2.19204	1.6089	1.59121	21.177	19.0179	20.1641	0.2811	0	0.135716	0	0.285566	0	0.495036	0.380776	0.593634	3.66568	0.921495	1.45162	3.14032	4.17529	2.75623	1.50954	1.19316	1.20054	0.602547	0.898142	1.07374	2.95969	2.49634	2.50825	1.9008	2.8746	2.12594	2.93493	3.65295	3.12937	1.90466	2.51036	3.37747
c11979/f1p1/3179	turquoise	7.29825	8.91977	8.82172	13.6652	10.5883	12.0087	1.37986	1.66933	1.99859	2.05695	1.86904	2.18988	2.10602	3.73828	2.24796	11.1391	9.85099	9.59593	7.16351	4.18822	6.34206	4.94001	5.60596	3.44524	4.22539	4.24846	3.68952	5.08497	6.01559	5.4722	4.75013	3.62848	3.65252	3.67624	3.5863	4.19878	4.0698	3.00369	4.85811
c11992/f1p96/1126	turquoise	0.528331	0.262322	1.55663	4.68478	8.21502	10.4794	0.259714	0	0	0	0.26384	0	0	0	0	0.483827	1.98657	0.804709	0.512013	1.25792	2.62611	3.25429	0.236226	3.3276	0.715764	1.58418	2.72813	7.61759	0.314512	2.31742	0.23948	5.12209	1.9642	1.68308	0.843757	1.73477	2.48435	0.652324	3.26565
c11995/f1p1/1279	turquoise	76.9872	50.7349	57.7382	56.7054	79.8049	80.5706	38.0743	35.7949	34.8821	23.8804	30.757	21.3656	15.3491	13.9812	19.0982	31.4055	24.3112	24.8734	20.1219	26.8842	24.8789	21.5549	27.5378	23.9619	24.2312	25.3828	20.8077	37.5181	33.8864	38.2032	22.8413	22.6175	29.706	20.0663	23.6586	22.7253	35.3786	32.6452	27.4943
c12007/f1p5/1146	turquoise	0.519111	0	2.03929	2.70766	8.52007	6.05676	0	0	0	0.356624	0	0	0	0	0	0	0.557686	2.63555	0.503077	0	0	0	0.464206	0	0	0.444725	0	1.72723	0	0	0	0.559189	0	1.65371	0	0	0	0	0
c12009/f1p0/3280	turquoise	20.7671	19.2714	17.4564	45.2202	43.4774	36.8919	8.73748	9.44869	8.71673	12.024	11.8653	12.0887	8.71422	12.6811	10.4095	16.7755	15.0035	16.3909	16.1709	15.0279	15.4899	16.4384	17.7597	16.3443	15.3163	16.0821	15.751	9.45446	8.96148	8.83949	9.53657	11.1364	9.86156	9.43724	9.48622	10.2233	10.6607	8.88287	9.71598
c12025/f1p17/2244	turquoise	5.03704	3.81723	3.25454	37.3353	38.4734	37.1179	1.04256	1.22974	0.660646	2.82296	3.57454	1.21395	7.68831	7.30835	11.9128	6.19079	6.83538	6.99901	8.47833	8.96309	8.74499	6.76507	4.74136	4.88076	3.47186	5.56441	6.4713	11.4671	12.4675	9.56114	12.6175	9.56676	11.704	13.7942	8.99688	11.8965	7.63545	8.94687	9.72264
c12046/f1p0/2142	turquoise	14.442	5.79166	9.9558	21.2949	25.071	25.3835	7.09934	4.65769	5.43797	5.91477	5.13171	3.95659	6.61184	7.43444	7.66102	7.88444	6.11658	3.38414	4.44103	4.09982	4.39246	5.62089	5.96056	4.7095	3.51176	4.28281	4.5631	4.46644	5.78661	5.685	5.03557	2.84215	4.00107	5.60347	5.43341	6.23152	4.73413	4.80076	4.34892
c12063/f1p0/2349	turquoise	6.82539	6.50664	6.83732	11.8195	8.25439	12.4232	0.939452	0.974171	1.65229	2.71961	3.27215	2.50033	1.65444	2.07247	2.06493	5.12537	4.10625	6.23751	3.43958	3.9002	5.67492	4.68462	2.68554	3.04227	4.43846	2.92367	3.84481	4.69339	5.20077	5.05624	4.45506	3.67617	4.82125	4.9285	6.21317	4.034	3.85137	6.17996	3.93756
c12091/f1p5/1012	turquoise	5.29062	6.42119	4.04129	11.3449	15.4879	16.0037	1.73382	1.46828	1.04637	1.41346	0.293562	0.897271	2.29003	3.28807	1.56923	5.65246	4.42071	4.17834	5.6969	3.3591	6.64078	4.91405	4.73105	5.41127	5.84022	3.27347	4.13925	3.58587	0.699882	3.15147	5.86206	3.16616	5.73683	4.6817	4.45932	4.18208	4.49184	2.41936	4.60246
c12101/f1p0/3848	turquoise	21.1637	23.5471	22.1504	44.075	49.0409	47.8838	5.54349	3.08679	5.00451	5.51855	5.78585	5.81622	8.96005	7.83832	7.35402	13.0857	12.6959	10.9802	10.4796	11.6227	12.3555	8.49578	10.2915	9.43026	9.62703	7.14655	7.46921	17.6472	18.3002	16.6387	15.2648	16.7238	15.1476	16.568	16.0977	18.2604	16.7981	14.0507	16.3597
c12102/f1p1/1585	turquoise	0	1.11814	0.921538	7.63508	7.94349	6.86076	0.369007	0	0.400854	0.515699	0.187435	0.572895	0.974768	0.449868	0.83494	3.2653	1.41128	1.14335	1.45496	1.78728	2.88323	2.31188	1.84599	1.45475	1.18647	0.803872	0.880951	1.24883	2.01089	0.365849	2.38181	2.62801	2.61635	3.9856	2.2478	4.5188	2.20614	3.08945	1.39197
c12106/f2p3/1423	turquoise	75.251	76.8015	55.4283	141.738	104.368	79.5074	1.64407	0.298344	1.33947	8.90332	3.54914	12.7623	3.80009	4.50974	3.34797	67.1894	46.0355	34.8093	34.235	36.4308	28.5254	50.5818	53.6467	42.5345	42.478	38.1435	52.3983	28.5156	34.3439	23.2274	13.2648	26.1196	15.5424	17.7573	20.5303	18.989	13.2694	19.2705	12.5758
c12108/f1p0/4415	turquoise	0.454008	0.601118	0.148628	1.9734	1.76484	1.82458	0	0.323997	0.484879	0	0.151149	0.230994	0	0.181389	0.269322	0.762234	1.21936	1.38301	0.366654	0.216193	0.205153	0.0665831	0.405989	0.293281	0.136683	0.194475	0.284163	0.335691	0.360356	0.0737561	0	0.16302	0	0	0	0.165637	0	0	0
c12120/f1p0/1099	turquoise	3.2244	4.00237	3.69448	18.5001	24.6038	21.3185	4.75509	3.25982	4.01759	0.369188	2.14695	1.36712	0.697835	1.07353	1.43456	3.93705	3.75267	4.0926	4.1664	4.86215	2.91402	5.67454	3.84448	3.38472	1.4561	2.07177	2.27042	1.78808	5.11856	3.92866	3.41027	1.73667	1.74817	0.570657	1.50192	4.11728	3.47461	1.76939	3.3217
c12138/f1p0/1660	turquoise	18.2551	22.5707	18.6315	70.1997	66.4786	64.3154	3.51911	3.57618	4.33253	7.3771	5.18378	9.28799	10.6905	10.2966	13.8549	26.0594	26.1488	28.1681	19.2522	20.6242	16.0127	19.213	20.4854	16.1279	16.4875	19.319	12.266	21.4376	24.5043	27.0397	20.1186	20.05	23.7869	20.5251	25.2952	29.3826	19.9873	19.0037	18.7322
c12139/f1p3/1136	turquoise	4.97497	2.34012	3.60016	45.3428	45.9158	51.732	0	0	0	0	0	0	0	0	0	12.7085	5.90725	11.4326	2.79128	2.24433	4.49609	2.30403	1.40488	2.79088	0.709463	1.79456	1.47497	6.38891	6.85835	1.78657	1.6616	2.5385	1.21682	2.22436	2.29991	0	0.615621	1.72422	2.58952
c12140/f1p3/5135	turquoise	0.347557	0	0.170669	1.02728	3.40262	3.60457	0.05695	0.0826765	0.0824866	0	0	0	0.752194	1.0183	0.463892	0.265233	0.622306	0.764644	0.280685	0.331004	0.418802	0	0.103599	0.112258	0	0.0496256	0.054384	1.02793	1.24139	1.8068	0.472618	0.811177	0.699901	0.492087	1.06386	0.8242	0.204288	0.524484	0.381915
c12148/f2p57/1129	turquoise	2.8981	3.1395	2.06999	23.9113	35.2762	31.9694	0	0.376035	0	0	0	0	1.82463	1.05261	1.87547	7.47939	4.81171	4.28038	6.12783	5.77107	5.95258	3.47748	5.41876	5.36107	5.94885	4.96563	3.46294	10.8116	6.90087	7.96102	8.35954	4.25706	5.14232	9.23236	8.83591	7.20901	6.81381	7.37336	5.21116
c12161/f2p2/1007	turquoise	0.295383	0.293321	0	1.5407	1.02065	1.1488	0	0	0	0	0	0	1.02284	0.472056	0	0	0.317333	0.299935	0.286259	0.843945	0.26695	0	0.528282	0.286218	0	0.253056	0.27732	0.327607	0.351679	0.57584	0	0.636375	0	0	0.235866	0.323296	0	0.243137	0.730312
c12170/f1p0/3470	turquoise	0.34517	0.0856903	0	1.53033	0.819966	0.671216	0	0.123163	0.184321	0	0	0	0	0.275811	0	0.158047	0.463525	0.613356	0.167254	0.246549	0	0.455593	0.308663	0.250846	0.0779373	0.221782	0	0	0	0	0	0	0	0	0	0	0	0	0
c12217/f1p1/1206	turquoise	44.8889	50.9435	46.0234	96.7429	99.4979	96.3075	18.4289	30.9783	19.317	19.3163	21.4315	22.588	24.3409	29.7593	28.75	43.3663	34.7111	38.5682	33.9414	29.8318	35.2184	23.4392	26.2461	30.3517	26.7313	27.8915	23.6191	25.1665	20.8491	32.4554	28.3965	32.4135	25.6746	20.1668	23.2397	22.1359	24.3553	23.55	28.4576
c12222/f1p0/1162	turquoise	2.30383	3.30453	2.51401	6.67594	9.95063	6.17247	0.503336	0.182678	0	0.175857	0	0	0	0	0	4.68837	3.02504	2.07941	1.24037	1.95032	2.7761	2.70297	1.83126	1.98431	1.15598	2.85091	2.88394	3.12298	2.13338	2.24563	3.48091	2.4817	5.2342	2.99006	3.67927	4.20257	3.912	2.73916	2.32062
c12223/f1p0/1288	turquoise	15.9845	14.0326	16.1535	64.5245	65.2374	58.743	8.1992	5.95155	6.59764	10.0263	4.39611	8.9578	3.20874	3.88729	7.00855	8.69796	6.96847	4.23412	23.3484	28.2402	17.7956	32.4115	31.0736	29.1813	26.1536	28.5788	28.0567	4.8817	4.13715	4.29032	3.78021	3.74317	6.24405	1.72197	6.28941	5.32456	5.99127	4.38574	7.06405
c12232/f1p0/1703	turquoise	11.3398	11.6071	9.42347	65.8814	82.5849	74.0921	3.94491	4.60649	5.71383	4.43448	4.8788	4.08306	6.04108	8.50351	11.3322	20.9289	16.4931	14.1717	15.5544	17.778	20.0234	12.7415	18.8767	17.2426	14.3385	15.0953	13.5946	23.2188	22.2246	20.7461	27.9935	29.1286	28.5379	29.0849	29.1151	25.5865	18.4578	22.6889	21.7105
c12249/f1p0/6047	turquoise	5.46059	6.7781	5.5615	21.6781	19.6543	20.6473	0.49709	0.613398	0.359994	1.77148	0.959477	1.38915	2.40737	2.86848	3.5992	7.59353	8.25637	7.18762	6.66391	6.83773	6.48857	4.58253	4.61176	5.87907	5.06887	4.24496	3.32285	6.84138	6.07992	7.14612	7.05878	7.6795	6.39107	10.2011	5.85416	5.36788	6.35984	6.45079	6.70879
c12271/f1p1/3218	turquoise	22.3689	25.7925	21.0608	109.925	137.417	147.391	3.3624	3.56205	2.69831	5.01656	5.63149	6.20784	18.8045	18.4649	18.2592	49.2647	42.6999	34.5397	38.1604	31.6032	41.768	21.8793	26.6982	30.4522	21.7057	21.3808	22.3895	59.9725	61.958	63.2488	59.2436	57.4517	58.1616	62.4258	58.0877	58.8798	52.2661	49.3786	44.869
c12273/f1p0/3607	turquoise	0	0.41047	0.324767	1.12114	0.856968	1.02887	0.243834	0.0589972	0.117723	0.113588	0.247708	0.757119	0.286271	0.132118	0.36781	0.302829	0.266443	0.50367	0.0801176	0.157468	0	0.290982	0.0739272	0	0	0	0.0776158	0	0	0.402912	0.0749457	0	0	0.0877873	0.0660138	0	0	0.0680486	0.340664
c12285/f1p2/1149	turquoise	4.14204	6.68385	7.62735	36.9981	44.7254	41.4812	0.509031	0	0.184321	4.9797	2.84415	1.58057	13.8948	9.72234	6.68025	14.4613	12.2371	12.6176	16.0564	12.574	9.59231	12.7566	14.3528	11.7897	15.1978	9.7584	15.312	24.4051	14.4862	19.1776	13.1424	19.2416	12.2711	14.5696	17.9844	15.8671	15.825	13.6377	17.7082
c12297/f1p6/2138	turquoise	227.47	239.698	214.792	1039.16	1063.96	1042.02	56.0803	53.614	54.4815	93.7619	86.5685	88.1989	98.6405	116.061	121.939	329.727	309.988	251.46	235.815	242.872	251.97	200.405	198.435	215.964	187.854	187.962	163.534	242.873	258.565	264.034	238.124	225.999	223.832	258.537	249.071	247.291	224.556	222.393	211.317
c12306/f1p0/1016	turquoise	14.9311	13.3733	14.9514	61.9985	68.0304	72.4164	5.18099	2.92501	2.91829	7.03947	6.14052	5.95825	13.9395	8.65567	8.07574	15.5501	14.7825	15.4584	8.22798	12.2682	9.78965	6.69802	8.37764	7.09207	12.4277	8.7785	6.047	16.5599	19.8681	12.2709	13.8012	11.984	12.789	14.6116	9.81864	19.2259	11.7016	12.0492	13.9943
c12307/f1p1/2275	turquoise	37.6553	34.9256	36.9814	70.7888	74.0912	71.4953	14.654	14.4625	12.0089	12.7548	12.2751	11.4419	17.6572	14.6265	13.6119	26.2217	25.7048	27.349	22.1741	22.9118	22.2145	22.4347	21.3961	20.1438	21.0196	20.8342	22.9547	36.3978	31.2889	34.9197	32.7142	28.1684	36.3348	36.3758	34.8707	29.9085	34.4293	35.4075	33.7272
c12314/f1p0/1152	turquoise	11.1028	4.10242	5.07166	7.00325	16.9514	21.0882	0.253853	0.184264	0.183841	0	0.257886	0	3.5764	4.74535	2.52729	4.25617	2.21913	2.09746	2.00183	1.72135	1.4001	0.454406	2.07805	0.750577	1.16602	0.442409	1.21207	2.0046	0.307413	0.75504	0.702226	1.11255	0.959933	0	0	1.41302	0.60707	0.425067	0.425593
c12339/f1p0/1175	turquoise	15.189	17.094	13.1768	152.112	167.289	151.817	1.99107	3.43248	1.80242	3.30431	4.29824	3.60639	10.3	5.25931	7.88396	16.6914	13.598	10.7961	11.0399	12.0546	12.1254	11.3605	14.488	12.7553	10.2887	8.67497	11.6458	32.0073	28.3312	24.4286	21.3429	14.9982	17.6464	21.7741	24.2571	22.9969	22.0219	20.4206	16.6905
c12349/f1p0/1223	turquoise	7.29642	9.90217	10.5099	303.701	251.485	279.231	2.86938	4.33916	5.88771	5.84799	6.31577	12.127	51.3739	57.9139	59.7306	13.1409	15.6772	17.7812	20.0346	23.858	20.6614	17.7631	16.5292	17.2037	15.8159	14.377	16.6689	14.0268	16.2157	24.8922	16.0955	25.1511	16.5017	14.2046	12.041	11.1803	20.8717	30.4297	13.6301
c12366/f1p0/1329	turquoise	3.35723	0.889013	3.29715	78.2165	98.6029	74.3373	12.1024	19.3265	20.8757	5.84284	9.61221	17.5367	9.30027	10.7305	15.1357	0.409924	0.240447	0.454529	1.30141	1.49209	1.21363	1.57555	4.60329	0.433742	1.21287	0.958718	0.630387	7.44696	4.79648	5.23585	4.05801	1.20547	10.1931	3.08966	2.8595	2.44965	7.63017	3.3161	2.95129
c12368/f1p0/1014	turquoise	0.293055	1.16404	0.575621	8.86565	6.32876	7.97821	0	0.209135	0.417309	0	0	0.894619	0	0.702503	0.782293	7.24596	3.77798	3.86842	2.27202	1.67459	2.11877	2.32083	1.3103	1.98773	1.58808	0.251061	2.20108	1.3001	3.48907	1.42825	2.6567	1.5784	1.36188	0.622382	1.63805	3.20748	3.10054	2.17098	0.241519
c12377/f1p2/1494	turquoise	1.59277	0	0	17.0311	22.1862	28.65	0	0	0	0.136778	0	0	1.37885	0.15909	0.177159	0.546977	2.13892	1.21299	1.73652	0.379229	1.07959	0.350386	0.178039	0.578758	0.179819	0	0	3.09143	4.26675	3.29913	2.1659	1.28681	2.96076	3.59411	2.70268	4.14031	1.87241	2.94987	1.80492
c12400/f1p0/1076	turquoise	15.2043	22.51	24.706	191.485	145.19	189.868	10.8713	9.86393	8.66033	1.32939	4.41761	1.4065	6.22215	12.5909	9.83925	111.135	119.981	162.526	125.646	95.0424	130.912	126.491	91.9594	103.663	81.1443	107.994	86.1662	35.2588	19.0893	12.395	29.0706	25.6094	36.9985	22.0162	29.5793	25.4154	41.2718	30.4911	30.5288
c12401/f1p4/2038	turquoise	80.2737	88.9892	74.537	708.752	773.742	750.528	32.5728	25.8309	30.2401	131.351	83.6734	106.19	173.857	171.321	221.299	212.382	201.642	175.174	145.122	140.947	161.845	112.118	108.458	132.797	105.588	105.032	98.9337	331.519	328.944	312.129	301.013	315.541	313.901	343.446	304.414	319.489	281.9	258.054	258.493
c12402/f1p0/1525	turquoise	7.60693	9.29704	7.27925	22.7891	23.0832	27.1573	3.64349	3.20148	5.27725	2.27795	6.03909	1.58783	7.9361	7.32522	11.1077	5.35858	5.44813	4.35722	3.7805	7.05889	6.52216	2.40284	2.79072	2.26797	2.29013	1.5039	2.01435	4.11023	4.64446	2.09134	4.77421	5.46281	7.25143	3.93529	5.29547	4.69659	2.75152	3.37155	3.53647
c12425/f1p0/1414	turquoise	4.36816	7.436	4.49427	24.52	27.851	32.0356	0.613507	0.593767	0.296202	0	0.207751	1.05832	0	0	1.29562	5.3336	4.69275	4.01304	9.47438	3.96202	6.20351	5.12494	5.02219	4.23262	3.94521	4.63322	5.66335	1.8456	1.9812	2.23027	2.63998	1.79253	1.93329	2.65056	2.65754	1.59365	0.733579	0.85608	1.19999
c12430/f1p0/2047	turquoise	11.8183	8.62511	11.8865	38.7686	50.7991	51.5013	16.9387	10.3646	16.1195	4.89099	8.53282	2.17338	1.35592	3.29953	2.7874	19.4288	17.2856	19.8079	19.4567	16.0017	16.9861	11.7776	9.16769	12.4174	9.64517	11.4666	8.28828	10.4229	13.7316	10.5481	12.1338	11.9638	9.92559	10.5841	7.73154	12.3117	13.2236	8.79029	14.1992
c1245/f9p16/1261	turquoise	0	0	0.463327	113.686	169.125	127.152	0	0.673345	0	16.6912	10.6017	28.0836	0.816816	2.82728	0.209894	0	0	0.958078	1.60019	4.04371	2.13179	0.207564	2.9531	0	0	0	0.22146	12.8193	13.4804	20.4633	12.189	10.4179	11.6197	19.5376	11.4897	8.00343	13.5876	13.3972	8.55371
c12476/f1p0/1162	turquoise	130.807	132.944	120.672	271.043	268.446	278.359	71.222	62.1105	58.8695	54.8673	65.7063	55.743	57.6164	61.1587	58.0829	121.429	121.552	124.765	104.44	110.437	100.402	113.75	124.754	108.145	113.749	107.896	99.7363	77.2228	78.0206	80.3435	74.4915	62.3182	69.2341	70.1304	75.4251	80.4091	64.3975	70.7968	76.5804
c12518/f1p0/1363	turquoise	6.98343	8.01824	5.78683	40.9784	44.3013	44.3046	1.07277	0.778694	0.776905	0.89954	0.435927	1.11034	2.07815	1.22066	2.52442	15.1885	14.7703	10.1934	7.6137	8.31355	4.93064	7.10514	9.17208	7.6126	4.53335	4.67402	5.12219	7.26119	8.31437	7.01971	4.74814	6.58226	6.28781	7.64735	2.96243	5.97137	3.3351	4.13154	5.21578
c12523/f1p1/2243	turquoise	0.529743	0.394534	0.520263	0.96709	0.800816	1.23616	0	0	0	0	0	0	0	0	0.235687	0.36384	0.426831	0	0	0.504513	0.119688	0	0.118428	0.128327	0.119613	0	0	0.146883	0.315352	0	0.12006	0	0	0	0	0	0	0.218022	0.109146
c12530/f1p1/2182	turquoise	33.6711	32.0824	33.2024	110.78	124.588	136.043	16.4848	13.4251	13.1031	21.9142	17.5636	19.9752	22.8942	24.7266	22.3191	48.4368	38.2235	36.5431	30.9136	37.5202	32.7707	31.7876	28.647	33.8152	23.8855	29.3133	26.6207	55.0338	67.5171	55.2764	42.512	41.557	39.1505	53.2704	44.4121	45.5066	33.0122	34.2236	36.4005
c12537/f1p0/2027	turquoise	11.4461	11.3662	12.5383	29.698	32.1977	31.2752	5.91513	5.44555	5.22408	7.05683	8.35412	8.21281	8.25731	9.26331	7.96509	11.2882	12.2966	9.53635	9.6704	12.4382	11.4052	10.4592	10.2354	7.82052	8.21722	8.04586	5.64861	12.3692	12.0551	7.86701	13.8353	11.6974	11.7295	11.0636	13.5925	14.2944	5.52024	8.21364	8.34473
c12544/f1p2/3601	turquoise	0.247463	0.491472	0.891127	2.83966	1.71013	2.11735	0.324391	0.176599	0	0.510014	0.0823861	0.167875	0.285636	0.329562	0.58719	0.755393	0.443087	0.418794	0.399699	0.235677	0.745476	0.508088	0.368816	0.47957	0.447005	0.28267	0.542105	0.365946	0.294626	0.723632	0.299118	0.355424	0.766669	0.35037	0.98801	0.0902826	1.45454	0.611079	0.407889
c12573/f1p3/2017	turquoise	0.294944	0.878655	1.15866	3.38451	4.84085	5.16191	0.289973	0.526207	0.419999	0.810493	0.736451	0.900385	0	0.353515	0.131223	0.675247	0.633721	1.3477	0.285834	0.983138	0.399829	0.389298	0.923119	1.57186	1.19874	0.379019	0.553816	0.654239	1.93135	0.574983	0.802146	0.476572	0.822392	0.469795	0.942063	0.161408	0.346725	0.971101	0.486151
c12575/f1p2/2155	turquoise	10.2141	7.67563	7.86237	16.5588	20.6273	20.077	1.62843	2.26555	1.76896	3.69813	2.34359	4.9159	5.25756	12.2425	7.61481	7.33127	6.07968	7.14791	6.15318	8.54454	7.48451	4.9797	3.57945	5.8848	5.60986	3.78398	3.49887	9.49133	7.72371	6.86158	4.75493	10.4079	9.23674	8.20793	7.38454	8.61107	4.86783	8.86192	7.73532
c12595/f1p0/1452	turquoise	13.7159	12.4004	11.862	45.7011	46.6856	52.0698	5.83669	5.84369	3.78967	11.1103	10.6321	12.0822	10.2788	16.685	13.1154	18.9345	11.4362	13.7194	16.4665	14.8173	16.4658	15.4917	15.1942	14.6789	12.7576	16.4857	17.4899	21.1154	17.0611	18.5575	19.3008	18.5237	19.2172	13.9126	20.1064	21.2857	15.6426	13.649	21.258
c12596/f1p1/1118	turquoise	90.193	96.9611	83.0918	623.648	622.603	625.191	1.30786	1.51894	1.13659	0.731111	1.32864	0.812198	8.06131	8.07857	4.97155	111.589	110.329	89.6917	70.132	71.7079	69.2484	59.2305	65.189	59.2942	57.1903	57.4387	53.9539	48.6883	34.8439	30.6014	35.6967	28.9463	41.7906	40.118	41.6399	39.3117	34.717	24.5277	30.4782
c12599/f1p0/2135	turquoise	2.61326	3.05297	3.17038	10.1027	11.5527	10.7613	1.81357	0.658207	0.766145	1.47847	0.921192	2.18993	3.85919	2.70231	2.59889	2.39313	1.81659	2.02917	2.2346	3.0744	2.50064	1.89371	1.0997	1.34057	1.94372	1.58032	0.865927	3.40982	5.85658	4.79479	4.73812	4.80209	2.57173	2.77499	3.68244	5.88866	2.34922	3.03676	3.29389
c12600/f1p1/5439	turquoise	0.480879	0.371407	0.367324	2.56398	6.41561	5.77693	0.0525306	0.610086	0.570642	0	0.213461	0	1.57267	0.981973	0.855787	0.636093	1.20543	0.48829	0.414246	0.305318	0.289727	0.047016	0.191119	0.207093	0.0965152	0.0457746	0.150491	1.1852	1.27228	1.56243	1.4047	1.49646	1.19186	1.3617	1.32262	0.994163	1.13061	0.967569	0.396313
c12601/f1p0/1851	turquoise	22.8685	25.7262	15.7058	143.137	187.876	205.37	1.2578	0.684748	0.45545	0	0	0	1.10753	0.76671	2.98828	54.4789	58.7567	50.6638	32.5458	24.8254	34.5417	21.6708	14.4436	17.6652	17.4767	15.0704	14.7138	37.2468	33.51	37.2551	34.0693	26.3567	23.4843	15.7929	23.1133	21.5289	28.1994	25.6686	25.8321
c12607/f3p2/1633	turquoise	65.7561	73.0749	76.0283	155.244	151.368	173.562	7.34229	3.24972	3.89071	3.87919	2.36503	2.40957	16.084	14.8459	21.2324	159.133	153.222	155.918	94.6167	99.401	102.556	70.844	55.8693	75.7177	76.0051	80.209	68.4046	97.3741	87.3965	88.9514	79.4268	74.757	86.849	83.5584	102.541	94.0991	95.0732	67.3194	84.2158
c12627/f1p2/2162	turquoise	0.275162	1.36621	0.540477	4.73627	4.2785	5.67184	0	0	0	0	0	0	0.476413	0.109935	0	3.52777	3.1039	4.88955	1.46665	0.393086	1.86507	1.69488	0.615148	1.46644	1.36686	0.825065	0.904177	0.610361	1.80182	0.402315	0.374174	0.444609	0.383618	0	0.549301	0.301165	0.646943	0.226493	0.793705
c12629/f1p5/2288	turquoise	0.780028	1.03278	2.04285	4.06859	3.36907	3.43816	1.02251	0.371105	0.277689	0	0.259689	0	0.112544	0.207762	0	0.357161	0.418996	0.396024	0.629946	0.371439	0.234981	0.228792	0.232509	0.503884	0.939336	0.111376	0.366165	1.00931	0.773908	0.38016	0.58928	0.140042	0.604154	0.690251	0.31143	0.569159	0.458487	0.74907	1.49999
c12631/f1p0/2065	turquoise	1.41778	1.83025	1.11393	2.07062	1.59214	2.86729	0.278778	0.303535	0	0.389601	0.141604	0.14427	0	0.339867	0.630782	0.779012	2.43702	0.719815	0.412197	1.08021	1.28131	0.873292	1.39461	0.686896	0.512202	0.364386	0.665542	0.786225	1.01279	0.276392	0.128529	0.76362	1.05419	0.451657	0.226423	1.24141	0.166669	0.583505	0.116845
c12638/f1p1/1131	turquoise	13.1499	17.4979	15.2392	53.2252	62.7034	55.8475	7.23985	8.07046	7.67742	5.96234	5.51615	3.74669	9.56238	10.5075	7.02058	23.8436	23.1684	21.8981	25.7423	24.7968	25.6697	22.9108	18.3442	22.6806	24.7035	17.5743	20.9878	25.6686	18.7873	20.7646	21.6964	26.0638	22.4884	23.459	17.8506	21.8766	17.9319	17.5349	19.9408
c12652/f1p2/3178	turquoise	51.1038	45.2635	46.4205	71.472	70.988	61.4458	11.9625	11.9562	11.9953	12.6028	11.2178	13.3339	7.45441	12.5646	10.2439	15.1711	14.0773	11.2146	13.3338	15.5994	13.1956	15.4836	20.5059	15.6898	11.9193	12.1079	13.2689	13.9102	9.36054	13.5023	14.5094	14.6193	15.7456	13.6163	13.0792	12.4979	17.2746	12.4037	16.5073
c12657/f1p165/3299	turquoise	1.80328	0.358138	0.177101	1.97522	3.89432	3.85731	0	0	0	0	0	0	0	0	0	0.825688	0.774911	1.28175	0.699031	1.11631	0.570394	0.793386	0.564393	0.262099	0.65147	0.61795	0.761853	1.3	0.858782	0.615201	0.572168	0.19425	0.167603	1.05318	0.431981	1.08553	1.27192	0.148432	0.0743078
c12663/f1p5/2317	turquoise	0.385132	0.509926	0	5.62473	3.88138	3.59484	0	0	0	0	0	0	0	0.307743	0	1.64589	0.96542	0.260711	0.497649	0.36679	1.04418	0	0.344398	0.248789	0.695684	0.329945	0.120527	1.42382	0.611377	1.25134	0.116381	0.414866	0	1.2269	0.410043	0.421527	0.301832	0.634024	0
c12685/f1p5/5056	turquoise	0.117662	0.116841	0	0.85921	1.27051	1.00674	0.11568	0	0	0	0.117518	0	0	0	0	0.323253	1.13765	0.179213	0.114028	0.448235	0.212673	0.103536	0.105218	0.171018	0.10627	0.352807	0.220935	0.326246	0.0700436	0	0.0533336	0.126746	0.382758	0.249888	0.140932	0.257562	0.27664	0.145276	0.0484853
c12702/f1p6/1187	turquoise	0.751771	0	0.246106	6.01251	4.54583	5.45772	0	0	0	0.516459	0	0	0	0.200236	0	0.688445	0	0	0.24285	0.715967	0	0.220504	0	0.242815	0	0	0.470533	3.0572	1.49174	1.22129	1.36304	0.269937	0.465814	0.266098	0.400198	0.27427	1.17834	1.44387	0.413044
c12712/f1p0/1549	turquoise	2.68838	1.5255	1.13155	4.40707	5.80579	6.27338	1.13275	1.78149	0.957063	0.659605	0.575373	1.17242	2.32732	1.53441	1.19608	1.75852	0.412594	0	1.11658	1.46306	1.04126	1.35178	1.71717	0.930347	1.73434	1.97413	1.262	2.76869	2.7435	2.80764	1.91491	2.27538	1.96325	1.63129	4.14007	2.31191	2.48315	3.7935	2.21561
c12724/f1p7/1286	turquoise	0.462598	0.229685	1.36296	10.3754	11.5886	14.2131	0	0	0	0	0	0	0	0.184821	0	6.77809	8.69704	15.7358	5.82803	3.74482	3.55359	4.68116	3.30936	4.25833	3.34246	3.56679	4.12595	3.07838	3.30457	2.0291	1.88716	1.99325	1.50484	2.70175	1.66225	1.77209	2.17526	1.5231	0.953116
c12740/f1p0/1206	turquoise	3.82655	3.54652	4.76023	56.4178	36.8012	47.4245	5.2669	2.00256	1.99797	0.701014	3.82184	2.0767	1.32505	2.85379	5.44788	10.5127	9.5921	12.4337	6.42782	4.85908	7.14698	3.81608	5.70305	3.95501	3.91685	4.58951	4.55057	2.82933	3.94839	2.73524	4.16277	3.84718	2.13392	1.89624	5.09257	2.23368	2.69902	4.82958	2.31266
c12754/f1p0/2098	turquoise	2.27604	2.26016	2.09561	4.00671	2.94918	4.20468	0.279711	0.101517	0.506419	0.195453	0.142078	0.86852	0.246295	0.568341	2.15184	2.6054	2.13953	1.73334	2.20574	2.16765	1.9284	0.500694	1.7809	1.37839	1.67023	2.07177	0.534216	2.36657	1.18555	1.38659	0.515839	0.612941	0.925502	0.755281	0.908723	0.934172	0.66891	0.468367	1.75855
c12769/f1p0/1320	turquoise	53.5501	59.209	48.3933	380.244	375.703	384.68	6.63627	10.5975	10.413	20.8674	12.8092	39.3804	11.2973	8.09047	12.0125	82.625	76.867	71.7388	59.964	69.8568	65.6796	59.9899	54.9284	55.1589	47.5523	49.1535	40.9809	48.1624	48.2188	51.7585	40.387	40.9608	36.5965	38.9448	35.9331	47.7749	34.6498	40.3743	32.2652
c12811/f1p0/1125	turquoise	62.6629	69.8397	65.1769	108.673	105.291	109.617	14.297	10.3777	10.5422	10.7168	12.6756	13.4524	18.3112	14.3664	21.1741	40.1933	42.0391	30.0692	42.0224	43.0592	40.3825	39.7842	54.8531	40.9915	41.79	32.6179	39.7172	23.4596	16.3691	22.9371	18.6961	19.3673	22.3626	23.5841	22.3794	20.5464	26.1089	23.0693	26.1484
c12813/f1p1/1247	turquoise	8.34865	11.1328	12.6503	17.6673	19.781	21.5226	11.0221	13.1074	10.8694	1.96644	7.14718	5.09725	2.06497	3.04962	1.698	9.17448	5.63768	7.75068	6.0103	5.67932	7.32946	6.08693	6.18582	4.16038	3.44699	5.72186	4.25499	4.76199	3.40793	3.25509	3.0274	1.54169	3.76891	5.31919	5.71414	5.22148	4.76699	3.7305	3.34195
c12827/f1p0/1153	turquoise	13.6729	13.8337	13.1749	22.3371	24.7365	21.672	1.01453	1.28873	3.30626	0.17723	1.80363	0.787544	0.669994	0.206141	0.459108	7.7962	4.4344	5.76301	8.25038	6.38802	8.62644	4.76713	6.22874	3.99961	7.68903	3.5362	2.90645	8.29758	1.84288	1.25731	3.04034	3.05687	2.15798	1.91762	3.08999	2.82358	3.03272	1.6988	2.33873
c12827/f1p0/3759	turquoise	3.34035	4.18579	4.21789	23.1479	27.7558	32.2926	5.16067	5.05139	3.73737	3.11436	4.28945	4.12744	5.23264	4.95697	5.51998	12.0174	8.37334	9.44866	9.17201	4.7719	8.62519	5.17877	4.83619	8.01472	6.10568	6.13221	4.33079	13.0549	22.915	20.466	14.7084	15.5924	14.5622	18.7488	16.8295	16.8873	16.8292	14.7951	13.9613
c12839/f1p0/2328	turquoise	0.511083	0.380637	0.627422	36.7879	23.9509	28.4241	7.16021	7.38575	4.91252	0.0877773	1.78659	0.390051	0.221221	1.73564	1.25062	3.97827	3.84343	2.85428	1.60972	1.7036	5.31171	1.4616	1.02831	1.48568	1.84639	2.2987	1.67941	15.0212	12.7783	10.8352	15.1739	12.3872	16.0319	13.0251	8.8763	12.4462	10.2138	10.7275	10.4248
c1284/f2p0/853	turquoise	76.7164	63.715	60.2749	720.269	672.642	682.17	0.68567	1.99083	2.23454	0.718683	3.13454	0.354841	7.24505	9.19513	9.61894	226.091	121.003	141.28	135.514	138.155	176.166	105.554	115.689	116.235	72.1229	63.0347	62.531	181.387	107.114	119.305	113.489	150.629	130.614	138.859	142.288	132.819	117.241	96.1559	104.896
c12854/f1p1/1285	turquoise	6.94437	1.60904	1.13668	419.928	199.159	173.031	0.227578	0.165192	0.164813	0.477071	0	0.235548	1.60312	1.10979	1.23584	62.1102	12.434	9.87194	52.7174	62.6091	68.4075	18.1282	37.0523	40.5977	34.0778	38.6703	35.6412	81.8974	39.4102	29.332	70.5089	70.5661	89.0698	47.1944	76.3383	93.4874	70.7509	61.7337	63.527
c12868/f1p0/2019	turquoise	59.9616	38.0373	35.3042	281.404	235.44	246.609	1.30359	1.47192	1.04896	9.21023	4.12004	9.14484	26.1455	24.3684	25.3009	87.965	49.0648	36.0526	55.8251	52.7563	59.915	32.539	47.9546	47.109	21.6889	22.8448	18.8111	127.614	95.2443	97.3631	110.186	100.14	103.382	140.486	121.641	123.354	90.4057	93.3759	94.7055
c12884/f1p0/1515	turquoise	18.063	24.3708	16.5828	54.2765	79.8827	46.2736	12.5468	14.2916	11.1833	4.85574	12.7462	10.9884	12.0677	6.90292	9.08459	14.9233	21.7255	23.9235	13.1288	14.3979	17.034	12.2663	14.748	13.5074	14.3635	15.6429	17.6958	15.6784	17.2979	10.5257	15.4851	18.1886	16.0584	15.0111	17.0887	18.0508	17.7721	16.969	9.06134
c1291/f2p0/641	turquoise	0	0	0	3.87267	5.2111	6.13613	0	0	0	0	0	0	0	0	0	0	0	0	0	0	0	0.816655	0	0	0.419111	0	0	0	0	0	0.841356	0	0	0	0.370542	0.507892	0	0.381964	0.764872
c12921/f2p0/1021	turquoise	0.582665	0.289299	0	2.12741	2.0133	2.94592	0	0.207906	0	0	1.1639	0	0	0	0.518464	1.06717	0	0.887466	0.282334	1.38729	1.84303	0	0.260519	0	0.263124	0.249586	0.547035	0.64623	0	0.851916	1.05643	0.313825	1.35387	0.618724	0.232632	0.637726	0.684961	0.719409	0.720298
c12934/f1p0/1000	turquoise	3.86686	3.54449	6.42681	64.5419	54.4729	49.7442	0	0.424544	0.211784	0	0.594169	2.11876	0.257501	0.23768	0	24.5155	17.5755	13.8936	9.22442	13.3144	13.4409	8.63736	6.64976	8.64665	9.6714	7.38999	5.58523	12.5362	6.72866	8.40812	13.7524	9.93287	11.6114	7.58061	12.8259	14.6502	8.74181	6.12097	9.80566
c1295/f11p3/1291	turquoise	33.6389	41.1831	41.6355	89.6522	116.233	112.369	16.083	16.1136	15.7485	12.9793	14.2674	15.005	27.1264	21.7244	19.2715	43.254	40.594	47.2586	44.434	44.9832	35.3983	38.7234	40.3827	45.9904	33.9194	37.1089	32.8798	32.9645	28.5287	25.1532	33.8374	34.4986	32.9783	34.9867	37.5318	31.2698	33.315	28.8269	39.686
c12955/f1p5/1220	turquoise	1.70668	2.4211	0.957796	4.8325	4.21225	4.17221	0.958813	0.173993	0.173594	0	0	0.248098	0.211067	0	0	2.45602	1.30965	4.45624	0.236281	0.4644	0.220343	0	1.09012	0.944989	0.44041	0.626625	0	1.35205	1.16112	0.475304	0	0.262635	0.226607	0	0	0	0.85985	0	0
c12961/f1p3/1484	turquoise	3.00658	4.57791	3.34648	10.0366	10.5619	8.88678	0.788243	1.57344	4.56678	1.79009	2.00192	3.26339	2.94981	3.3634	3.21036	3.85464	2.36866	4.68112	2.91371	4.39052	2.35488	4.05659	4.83944	5.24392	5.97402	4.97978	3.95181	3.77918	0.954556	2.14912	3.08904	2.59096	3.53959	2.9798	2.40078	3.07131	5.65508	4.12464	4.95569
c12980/f1p2/1136	turquoise	7.06969	7.28036	9.51472	14.4769	13.345	15.0715	3.86142	2.98974	2.05073	0.899409	2.61518	1.06577	2.49341	1.25535	3.72783	10.0709	9.56412	6.381	7.61258	9.47606	8.04563	8.75532	10.5366	6.08919	9.22302	9.42143	10.079	4.06567	4.98789	4.59404	4.03533	3.94878	4.6239	4.17067	5.85431	4.01217	4.00153	4.95712	5.17905
c1299/f2p0/941	turquoise	41.0931	49.5953	47.4979	1192.72	1347.54	1685.96	3.10774	3.83488	1.8005	1.52011	1.57856	2.2516	7.6621	7.83006	10.1258	252.71	197.641	203.175	169.098	143.599	190.258	148.81	115.894	162.029	140.463	145.964	114.85	119.9	140.377	140.808	110.613	122.582	105.766	143.328	134.787	137.005	82.1229	76.2357	67.9936
c13001/f1p0/3364	turquoise	12.0779	9.89251	11.4288	32.3725	36.0975	38.95	5.37379	6.35431	7.34403	6.60156	7.83654	6.99733	13.8138	8.17158	10.2764	16.2274	16.8585	14.9495	10.4233	11.5866	14.9786	10.2399	10.2486	13.7533	11.2269	9.66743	9.76671	14.2755	16.1641	17.8739	14.7855	14.2449	16.7155	19.3784	16.5432	17.6578	15.5456	12.4814	16.7109
c13006/f1p2/999	turquoise	0	1.18268	0.29242	4.65912	3.85807	3.9372	0.878193	0	0	0	0	0	0.515518	0.237918	0.264941	2.18134	2.23912	0	2.01986	2.26854	1.07635	0.786	1.59754	0.86553	0.806757	0.255082	0.838623	0.660461	0.354495	1.1609	0.809774	0.320736	0.276737	0.316175	0.713266	0.65177	1.05007	1.4705	0.736161
c13023/f1p41/1015	turquoise	39.8554	45.3975	45.4741	352.486	356.689	397.087	2.01681	0.41827	0	1.81193	0.878082	1.49103	8.62565	5.85419	10.9521	113.252	119.321	101.472	55.9486	54.7032	45.0238	32.4916	29.6127	33.7915	31.7616	35.1486	29.9897	108.558	94.5537	105.691	90.859	86.4963	93.9694	87.1334	81.4346	87.5641	72.6905	76.2257	72.4556
c13046/f1p6/2108	turquoise	0	0	0	3.3856	5.24134	4.28053	0	0.402793	0.200934	0.678567	0.140932	0.861516	0.85508	0	0.125558	1.16297	0	0.14328	0.273494	0.134385	0	0	0.378544	0.273455	0.382329	0.120886	0	0.469497	0.335996	1.23786	0.895438	0.455999	1.70493	2.99676	1.80279	2.16216	0.829394	0.580737	1.74437
c13047/f1p1/1065	turquoise	6.14452	11.0939	5.76026	13.9852	13.2696	16.9453	2.7459	1.59453	0.994293	0.767495	2.51057	1.42103	2.41785	1.33904	3.23079	7.92886	5.10086	4.8212	9.20277	10.1078	7.82477	6.88138	7.99219	6.49513	5.80183	5.98186	5.76878	2.47812	3.32526	4.35583	6.07673	6.01718	4.67258	4.74529	5.35251	7.33654	4.59663	4.82781	6.9054
c13090/f1p0/1398	turquoise	4.0426	2.11284	1.88065	14.2053	15.9903	15.3914	0.418366	0.15184	0.151491	0	0.212507	0.649526	0.184193	0.340029	0	4.28661	3.65727	6.48142	4.53633	3.24217	1.5383	4.8678	2.66371	2.68017	2.49818	2.36964	2.59685	0.94392	1.01328	3.94046	0.96443	2.06276	2.57081	1.58155	1.18929	1.863	1.50074	1.40108	1.75352
c13097/f1p0/1467	turquoise	2.78549	3.55635	2.14943	4.15114	6.35924	4.64284	0.391222	0.283976	0.566647	0.68343	0	0	1.20569	1.58983	1.77041	4.55509	0.641246	2.62638	2.50664	1.89488	2.69718	1.4006	2.13504	0.578371	2.33609	1.70453	0.933985	1.54468	1.18442	0.969683	2.34482	1.50027	2.40401	1.90149	1.9065	1.74212	2.33895	1.96526	2.62359
c1310/f9p9/1373	turquoise	11.4821	11.8322	14.2553	248.374	257.883	258.667	2.7689	2.62828	2.77649	6.54858	3.67839	3.52722	2.8132	2.76976	2.50604	23.4105	21.645	24.8579	20.3653	21.2515	19.7747	13.7255	17.0482	19.7326	15.849	12.9919	13.4241	16.5791	14.96	17.9494	17.4794	16.3358	17.9206	18.174	19.3751	15.8867	13.7526	17.2974	12.6767
c13120/f1p0/1489	turquoise	4.19507	3.96742	3.53143	8.96091	12.9423	18.4908	1.17839	1.28304	2.56019	0.137237	0.997597	0.203277	0.172936	0.638496	0	3.29288	4.07759	2.23128	1.35517	2.28302	1.44429	1.05469	1.07182	1.35497	1.62381	1.7114	0.750199	1.55091	1.42703	0.778872	1.26769	1.29113	1.11401	1.06064	0.797574	1.5305	0.234837	1.31545	2.30489
c13138/f1p4/1326	turquoise	0.450001	0.89372	0.220974	6.80683	9.13505	12.776	0.884835	0.321137	0	1.08201	0	0.686867	0	0.359577	0.200209	0.412095	0	1.14234	0.218051	0.857138	0.406685	0.395973	1.20722	1.52614	0.812859	1.15655	1.90118	0.748639	0.803647	1.75452	0.40795	1.45423	1.67298	1.43355	1.61699	0.738787	0.529005	1.29642	1.85432
c13147/f1p0/2101	turquoise	16.8796	15.635	15.3238	65.8476	72.1707	72.8198	3.90475	4.65642	3.63578	5.45701	3.40011	4.76319	6.01696	2.3802	3.53406	18.5753	20.5721	19.8764	15.2586	18.2372	14.2293	12.7312	19.6607	14.9815	13.5798	14.947	12.9177	11.327	12.3282	11.1992	12.0875	10.543	10.8106	12.0499	9.74083	11.9542	11.6724	9.10702	10.8718
c13151/f1p46/2258	turquoise	0.263464	0.392437	0.129375	3.98522	1.70691	2.97151	0.906584	0.0940088	0.375172	0.361994	0.263139	0.134048	0	0	0	1.08572	0.283042	0.668809	0.510652	1.12912	1.07146	0.231832	0.942392	1.02116	0.594885	1.0157	0.742059	0.876617	0.627352	1.15563	0.477688	0.567609	0.612181	0.97919	0.420757	1.87434	0.929156	0.975886	0.868526
c13155/f1p0/2443	turquoise	1.48388	2.41122	1.85478	21.3901	24.7042	22.7696	0.26525	0.866416	0.672331	0.463369	0.538928	0.13727	0.467122	1.18571	0.840241	5.55907	3.62306	5.06815	5.75219	4.49658	3.04783	2.84885	3.61891	3.65996	4.50796	2.65806	2.78628	2.0946	2.0879	1.84086	2.81273	3.19688	1.88069	3.00818	2.58523	4.72467	3.96454	1.66557	2.00116
c13162/f2p0/1349	turquoise	0	0	0	21.6219	14.8569	13.7209	0	0	0	0	0	0	0	0	0	0.403847	0	2.46284	0.213687	0.629987	0.597817	0	0	0.213656	0.199148	0.377802	0.207014	4.64648	2.10016	3.86867	1.99892	0	1.02469	1.639	1.40855	2.896	0.777626	0.181497	0.908605
c13185/f1p0/1015	turquoise	35.4596	34.6301	37.1276	137.876	167.332	150.446	4.89798	2.92789	1.87789	5.03314	9.6589	4.47309	5.07391	6.79086	12.7775	33.0094	28.9645	15.1761	74.9768	69.4954	78.6592	54.9263	57.391	52.817	40.7607	38.4124	32.1907	23.0768	27.9125	19.4242	25.2386	28.7269	27.5099	30.8079	23.1667	34.32	26.8714	26.0518	22.2197
c13195/f1p3/1628	turquoise	76.5552	78.5609	79.3123	138.185	115.532	118.953	19.0408	16.6897	16.9115	6.65253	16.2411	10.7834	9.33204	12.4096	14.632	122.143	101.48	96.8439	74.8988	76.2153	76.4515	65.7561	66.1708	52.4039	55.1162	56.35	53.0048	40.9336	37.1978	37.9338	35.446	29.7191	26.3215	30.0725	35.7444	36.7954	47.6826	30.6801	38.9998
c1323/f2p2/882	turquoise	4.04695	1.33957	1.32484	5.62898	6.99177	7.60734	1.32625	0	0.480237	0.231684	0.33683	0.686348	0.583903	0.538957	0	2.4707	1.08692	0.684885	3.59512	1.9271	2.74305	1.18702	2.71419	1.96069	1.82755	1.73352	1.58312	2.24422	1.20456	1.3149	1.83439	1.08985	2.82103	1.07435	1.34647	3.32203	1.58582	2.22076	0.555877
c1323/f7p22/2349	turquoise	4.68526	3.77234	4.35269	31.1751	38.5038	33.9813	3.36136	2.43991	2.25398	6.35046	7.58836	7.21585	10.1948	11.029	11.0422	10.3206	9.9308	7.45764	9.69467	9.04484	11.3295	5.57127	5.0956	5.88959	6.7477	6.83445	4.63653	11.9376	14.3224	11.1086	11.0204	11.5944	11.6516	8.74024	8.99918	12.3349	10.4202	11.0485	11.4796
c13239/f1p1/1278	turquoise	2.32747	4.62245	5.0288	9.71198	13.6717	15.7504	1.8306	1.82707	3.81145	1.27916	0.929841	2.13154	3.42529	2.60369	1.65681	3.19712	5.00085	4.963	3.15781	4.43324	1.89309	2.04803	3.12195	3.38288	2.10211	2.79154	3.27772	2.58138	3.32526	2.0418	3.37596	3.00859	5.40807	1.73006	1.30096	4.07586	1.91526	2.68212	2.3018
c13241/f1p8/2299	turquoise	0.388148	1.67023	0.508269	2.83438	2.57059	2.81788	0.127202	0.184665	0.368481	0.355538	0.129223	0.131657	0.896046	0.310152	0.460506	1.42181	0.138997	0.656882	0.877704	0.246441	0.350785	0.227697	0.231396	1.25368	0.350565	0.110843	0.607354	0.860983	0.154041	0.378341	0.351877	0.418114	0.601263	0.274779	0.206627	0.141609	0.152098	0.212996	0.639778
c13269/f1p18/3682	turquoise	14.7029	11.8727	12.9323	15.9278	20.1678	21.9303	5.55966	5.01566	4.25639	1.72045	1.21028	2.13733	3.00721	2.25932	3.80984	9.83935	13.6257	17.2263	11.1172	14.4643	10.2212	8.88573	7.94648	6.41884	12.4767	7.19773	10.3149	5.73428	2.40454	4.96087	3.29562	5.65643	5.85658	5.40443	3.99948	4.06728	4.55847	4.38875	2.72971
c1330/f2p6/713	turquoise	193.99	218.735	181.504	3828.89	4116.93	3949.48	2.05076	2.08402	1.48516	6.01859	2.50001	2.97161	3.25036	3.00017	3.71215	762.934	722.022	593.478	580.165	577.296	626.992	361.955	372.685	390.494	311.981	326.665	261.245	483.514	393.875	439.579	391.056	418.382	428.456	423.951	362.772	454.321	344.278	340.302	350.006
c13330/f1p0/1529	turquoise	4.86348	6.18181	4.39433	14.003	14.7883	14.9807	2.10387	4.85907	2.49321	2.53928	4.85749	1.38571	3.03141	3.26441	3.46208	11.4017	8.15082	10.667	9.42652	11.6723	8.08741	8.38794	7.1325	7.16313	6.85242	10.1664	7.12309	3.66795	3.47423	3.98211	4.93809	7.33455	5.24353	5.57762	5.5923	6.38768	5.71734	4.00325	9.1387
c13357/f1p2/1310	turquoise	4.99535	5.18597	4.45996	7.10605	10.984	13.9527	0	1.94448	0.161667	0	0	0.231053	0.393132	0.907176	2.02043	3.74283	5.36656	2.07504	2.42053	1.72998	1.02603	1.3986	0.203046	2.20016	1.23046	0.583574	0.852707	0	0.540672	0.221325	1.23506	0	0	0.482227	0.725244	0.248518	0.533851	0.1869	0
c13372/f1p0/1231	turquoise	0	0.959787	0.237309	9.83071	14.8199	13.5325	0.237561	0	0.172042	0.497999	0.241336	0.245881	0.20918	0.965395	0.645027	0.221279	2.59589	1.96285	4.21506	2.53138	3.49399	6.80391	5.83407	4.91686	5.01946	3.93316	2.49543	1.33997	0.287685	3.06187	3.2858	2.60288	2.91957	1.79611	2.12242	3.43807	0.852167	2.58563	2.78796
c13377/f1p1/1272	turquoise	37.4152	45.5137	41.5685	128.071	139.786	141.331	13.1045	14.5186	8.15836	10.9241	14.4805	10.708	24.495	30.2706	29.5472	40.0454	40.1955	38.2292	35.8063	27.1703	35.293	31.6884	34.5034	31.0427	29.7796	29.249	23.2718	30.8633	35.9152	37.1537	30.7389	26.4494	30.8628	34.2677	30.6233	36.5998	32.4382	26.9477	34.6898
c1338/f12p4/1157	turquoise	18.2532	29.614	23.2288	141.069	137.912	144.58	17.4401	24.5846	28.1891	41.6816	35.4344	42.1187	29.6004	32.4576	40.7194	45.2029	40.0478	36.5469	53.8158	64.8836	55.5295	55.198	57.9339	57.7938	62.2284	55.7228	59.6176	61.589	58.7683	53.1256	75.2796	79.7576	70.967	75.0744	73.4929	77.9428	84.3203	60.7336	74.3688
c13382/f1p1/2300	turquoise	18.4937	23.63	27.4346	53.8299	62.0025	89.63	16.7834	8.76775	8.37929	6.39691	6.20002	5.79039	7.38916	4.54692	5.8689	24.0418	28.3431	30.4661	28.0743	32.6393	35.0633	33.0018	21.7418	25.6893	35.7421	29.8037	32.4186	19.2203	7.6987	11.0932	17.9379	23.6829	14.9048	18.6769	12.1857	11.4653	28.886	12.9871	15.1348
c13383/f1p0/2336	turquoise	0.254667	0	0.125055	7.57148	4.61977	4.06083	0.751125	1.27218	0.543967	1.22467	0.890235	1.16614	0.440927	0.712226	0.339909	0.699644	0.547182	0.646477	0.370201	1.45523	0.920612	0.112045	0.227731	1.35721	0.920034	1.09087	0.597735	2.40081	1.06121	0.992929	2.30869	0.960148	2.01191	1.48735	2.54193	2.50859	1.64657	0.838489	0.944467
c13389/f1p1/1469	turquoise	4.65716	8.64609	3.97723	61.8905	59.1207	64.5752	2.78702	1.30051	2.59504	0.973737	0.808943	1.44231	0.17529	1.13258	1.80174	11.1257	12.8344	12.1307	12.5588	15.0416	18.1164	12.294	9.05344	11.7722	8.22958	8.50003	6.84371	17.0677	15.4288	23.6843	19.0906	19.8487	15.8085	17.2013	17.3005	17.9512	15.9483	18.5004	16.0201
c13399/f1p10/3492	turquoise	22.7243	22.5657	37.8067	304.106	527.445	919.339	17.5896	11.255	8.93503	2.21355	2.45594	1.72565	1.61489	0.338769	0.905391	70.3505	158.411	159.283	26.6241	35.9354	49.4264	37.8282	13.345	26.0451	54.4499	40.3888	62.7304	292.001	64.7103	128.107	56.4215	116.73	56.7422	128.576	28.8434	28.6767	208.428	41.3183	90.6353
c134/f1p0/11344	turquoise	1.83762	1.63694	1.30047	36.5073	38.541	36.575	0.0797051	0.0964258	0.0577226	0.185651	0.053981	0	0.514675	0.107968	0.192369	4.80099	6.06767	4.11603	2.56653	2.75383	2.95512	1.78344	1.20828	1.49256	1.0007	1.73635	1.29393	4.64564	3.79654	5.34722	3.38079	2.96923	2.71262	2.69744	2.58945	2.83944	2.50969	3.31434	2.62803
c13406/f1p3/1672	turquoise	7.29394	8.65631	6.63926	48.4376	47.1788	45.2496	1.74903	0.253914	0.633326	1.58881	1.42146	2.89645	0.462024	0.710766	0.633196	12.0557	8.60044	7.2257	8.2755	8.9797	10.4505	5.47897	7.63608	3.96477	6.74839	4.41985	4.34258	3.55156	4.87155	7.10966	6.77362	5.94071	8.26737	6.9897	5.54018	5.06252	7.73797	4.39304	4.83832
c13419/f1p0/2304	turquoise	0.877004	0.870883	0.717758	5.18433	3.1566	5.79842	0	0.938794	0.312213	0.90374	0.875924	0.148737	1.51843	1.28476	0.390186	1.60626	0.628116	1.18736	0.849916	0.835236	0.660488	1.15756	0.392123	0.424897	0.660074	2.00356	0.960605	1.45902	1.21817	1.13979	1.45759	2.20433	1.63024	0.931279	1.16716	1.43982	1.54646	0.842198	1.44555
c1344/f2p1/760	turquoise	5.08797	13.6028	6.53443	669.181	731.286	677.97	0	0	2.22931	0.268876	0	0.398262	0.338817	0	1.39303	52.3284	49.615	26.6267	20.8611	26.092	39.9691	13.7757	19.2493	22.7543	14.493	9.38837	9.92114	28.6492	15.3771	23.2711	18.4501	26.5607	18.9157	20.3646	13.126	23.1318	17.0235	16.7521	11.2894
c1345/f12p18/3692	turquoise	5.31737	4.0002	4.1936	11.4302	10.4394	8.96144	2.29705	1.66736	3.04024	2.21393	2.09214	3.03335	1.74364	1.93131	2.50912	4.57434	4.068	4.99027	2.18618	3.75973	4.07742	2.69395	2.2334	1.56133	2.32849	2.41575	3.32814	1.6084	2.39802	2.19886	2.9215	1.64894	2.32131	1.88215	2.50899	1.76359	2.84133	2.0558	1.85914
c13479/f1p1/2272	turquoise	16.1032	12.6106	14.4007	26.7686	24.6543	28.0045	1.93071	3.92404	3.63538	4.13728	4.31504	3.59698	10.767	7.00905	5.24226	12.5887	9.28282	9.03976	11.1651	10.4735	12.8967	10.3681	11.3561	9.13378	9.696	9.98223	10.3248	11.6162	9.81991	9.95376	17.8029	13.2566	14.3584	11.8169	12.4404	11.7499	12.3124	13.2549	13.0555
c13496/f2p0/3692	turquoise	0	0	0	0.42023	0.695957	0.752009	0.158417	0	0	0	0.160934	0	0	0.193131	0.071689	0.147559	0.173106	0	0.0780778	0	0.291244	0.496253	0	0	0	0.0690215	0	0.178711	0.095921	0.0785307	0.219113	0.173573	0.149762	0.256657	0	0	0	0	0.066398
c13504/f1p1/2148	turquoise	1.2463	3.71281	3.808	28.4584	20.8142	28.1132	0.136144	0.098823	0	0	0.276615	0	0.239759	0	0.246439	4.69209	6.69457	4.7808	6.30743	5.4072	5.63167	3.16815	4.08644	4.42798	2.00112	0.949078	2.73021	1.53585	1.31896	0.944854	1.12984	0.447507	0.643531	0.882287	0.552881	1.06095	0.813949	0.569923	0.456502
c13507/f1p1/2162	turquoise	42.2374	34.4285	37.9685	140.796	164.366	162.664	9.60366	9.91649	9.30597	41.2094	34.6278	44.9399	36.6838	47.3821	46.3979	24.1905	25.5702	25.2859	20.5331	18.344	22.5052	20.8228	23.6217	17.5972	20.9999	25.6949	24.8003	27.0085	18.3458	18.1042	23.0741	16.0059	25.7024	21.33	18.6762	24.9967	17.7909	18.6857	18.482
c1351/f39p28/1690	turquoise	11.9684	14.6813	12.9642	24.7871	26.1509	24.2321	0	0.502419	0.125316	0.967317	0.351579	1.9701	2.74262	2.81278	9.08355	19.664	15.505	16.6208	15.5219	15.0861	13.9977	13.7838	15.8965	14.6669	8.10719	13.5707	9.58413	5.85622	8.59157	6.17614	7.18016	6.06703	6.87062	12.3353	7.16769	10.5951	6.41411	6.51938	10.589
c13553/f1p1/1312	turquoise	102.929	108.739	98.415	462.608	466.109	469.614	77.7903	85.5883	77.3206	85.6632	93.7446	92.511	123.451	111.413	115.796	136.405	143.215	110.961	111.834	104.072	105.11	90.7704	95.8943	113.795	109.549	107.991	107.49	215.491	203.793	186.955	200.391	195.375	189.856	206.801	198.595	196.278	185.23	170.939	168.161
c13597/f1p0/1098	turquoise	1018.14	1221.48	1116.09	8190.17	8511.08	9183.35	34.0615	34.5248	21.5562	24.2299	15.2751	14.6099	222.915	163.358	259.121	2675.35	2823.34	2604.85	1521.78	1319.52	1412.64	896.446	923.011	933.015	878.398	914.223	721.743	3219.73	2923.05	3093.76	2350.21	2417.74	2319.89	2292.21	2150.87	2449.04	2184.26	2220.51	1959.33
c13614/f1p0/1540	turquoise	1.1589	0.959008	1.32785	7.25371	7.34136	9.16458	0	0.827033	0.275045	0.132692	0.192912	0.39309	1.00325	0.154338	0.343735	1.41504	2.07503	1.17676	2.62057	1.28766	0.872788	1.18972	2.24537	3.36882	1.04669	1.65472	1.63205	1.28533	0.689884	0.18827	0.700402	1.04031	1.07712	0.820412	0.616929	0	0.90824	1.58986	0
c13621/f1p1/1480	turquoise	4.82352	4.98944	3.5529	9.85405	8.33343	8.75447	2.37112	1.72112	0.858585	1.51878	4.21539	1.02257	1.3919	1.76654	1.43068	3.86506	0.86366	5.71416	3.11636	5.16802	5.08576	3.537	4.49308	3.89489	3.63041	2.92707	2.64166	1.78324	2.87141	1.95902	2.91519	2.16497	2.61517	3.84152	1.60485	2.63967	1.18133	2.31604	1.98763
c13631/f1p1/2088	turquoise	1.42457	0.848777	3.6376	7.87633	7.50661	8.31064	0	0.101663	0.304288	0	0	0	0.616621	0.682989	0.380282	2.87006	0.765216	3.18235	1.79474	2.17076	3.21861	2.25636	1.2739	2.07056	1.28664	1.22044	0.401238	2.52797	2.2049	0.972005	1.80803	2.45529	3.57492	3.02547	2.50258	2.4947	2.00961	3.16602	2.11329
c13639/f1p1/1682	turquoise	0	0	0	11.4378	7.94368	8.25332	0	0.378606	0	0	0	0	0	0	0	0	0	0	0	0	0	0	0	0	0	0	0	0	0	0.172375	0	0.190496	0.328729	0	0	0	0.207891	0.145564	0.145744
c1365/f17p6/1359	turquoise	7.00399	5.65102	5.37395	200.472	228.965	228.304	4.51891	7.49746	10.1295	20.7503	13.5535	19.5995	20.0847	22.3864	22.3972	22.6494	25.395	26.2252	13.3632	15.4253	14.6377	11.7484	10.7649	12.9371	10.2795	12.9383	16.2337	64.3293	66.7107	79.3642	52.9785	45.9757	51.2642	55.5484	50.1601	50.0676	35.5076	40.3561	44.5548
c13700/f1p4/1569	turquoise	0.18958	0.56477	0.744749	78.9093	72.3842	78.7448	0	0.270582	0	0	0	0	0.328236	0	0	39.9304	54.7865	62.9479	46.4822	35.7491	40.4342	30.0273	17.97	31.7797	23.4576	26.4735	24.5622	17.4517	16.9283	14.4136	17.1864	12.0487	16.0344	8.05248	11.9591	13.4871	9.80598	9.98705	9.2182
c13748/f1p0/1832	turquoise	2.51899	0.833803	0.824637	21.2413	19.0399	18.9405	0.825513	0.898822	0.448379	0.14421	0	0	0	0	0	3.4602	1.35309	2.98411	1.42402	4.19828	2.46623	2.9554	1.68942	1.22042	3.9814	1.07901	1.37956	3.02661	0	1.43228	1.3321	2.0351	0.780411	4.23523	0.8381	1.37851	0	1.38229	1.384
c13763/f1p0/3732	turquoise	1.54288	0.241912	1.19626	24.651	27.9885	28.4868	0	0.0579503	0.115634	0.111573	0.162208	0.165263	1.26536	0.713754	0.361283	10.4109	10.992	15.749	6.53176	6.88296	8.21941	5.43055	4.86523	6.84556	6.16069	6.05241	5.18422	14.6802	11.2149	9.49829	11.2632	7.43524	9.96255	9.0541	10.8935	9.59879	7.35047	7.4862	7.49546
c13812/f1p0/1696	turquoise	1.75384	3.65735	3.10041	18.1129	14.6957	17.1889	1.207	3.25417	2.24771	2.65071	2.62751	6.60326	2.88474	3.08312	2.80906	9.15477	7.91348	5.34259	4.75906	5.34499	3.96254	3.70384	6.11652	3.73872	2.05923	4.0568	3.29318	7.0026	5.22023	5.81238	5.08783	5.28987	6.84632	5.9596	5.32174	8.06219	6.18524	5.34141	5.92618
c1383/f5p0/1238	turquoise	3.60401	2.14731	3.30354	54.6405	61.6425	64.2897	0.708655	0.171464	0.17107	0	0	0	0	0.767949	0	9.24117	6.45303	9.27084	8.84814	8.69532	10.4227	5.49692	7.09021	8.14843	6.7271	8.23352	6.31609	5.59604	4.86299	3.98134	5.44537	9.3174	5.3595	4.08218	11.5114	8.15212	4.23674	3.75762	6.73248
c13832/f1p1/1584	turquoise	33.4256	37.6677	33.934	64.4495	60.5059	63.5386	2.95392	1.74213	2.80775	1.41907	3.56351	3.05737	0.812819	3.60121	3.34187	40.584	41.5582	35.8475	28.3895	22.8917	23.0804	35.6916	25.5243	22.0169	24.9315	19.3051	19.7458	8.12254	6.03648	6.4064	5.95828	6.8776	8.02853	6.77979	5.69802	5.5493	5.96033	6.1828	5.5714
c1384/f11p1/1188	turquoise	37.5569	38.7866	37.8684	100.037	114.631	111.205	4.67704	7.1472	7.30905	7.39635	5.75163	9.42688	12.3549	8.6029	8.68886	35.3104	32.8162	26.4407	24.9925	29.5684	29.6425	22.4725	28.6589	26.202	20.5784	21.4501	15.0444	26.6586	25.6364	27.0899	20.8824	22.6556	19.315	21.0041	18.5935	23.2934	17.3659	15.8692	14.8571
c13842/f1p0/1555	turquoise	0.956433	0.189951	1.87863	2.99323	3.96575	5.20764	0.376126	0	0.544783	0.262824	0.955255	0.583947	0.662382	0.305698	0.510629	1.57656	0.616503	0.582703	2.03916	1.27523	0.691495	0.336641	1.36844	2.03887	1.38212	1.63876	0.897947	0.212154	0.455486	0.372907	0.520234	0.412109	0.888941	1.01562	1.22196	2.51235	1.34922	0.787263	1.10353
c13869/f1p0/1261	turquoise	6.36889	10.775	6.48658	18.4555	18.1351	24.4028	1.62337	0.505008	1.0077	1.2964	0.471188	1.68022	3.87987	3.58122	4.40777	5.40037	4.05461	6.46703	2.97178	3.59441	4.26358	3.11346	5.2734	3.42849	2.13045	3.6375	2.2146	5.23236	6.1785	6.20797	2.5661	4.06554	1.75391	1.25241	1.3185	2.0654	2.21838	1.16497	3.30484
c13880/f1p3/1234	turquoise	0	0	0.236732	20.6195	18.9483	19.6869	0	0.344039	0	0	0	0	0.208672	0	0	13.686	20.1987	20.5599	15.6512	8.03481	12.6349	11.0295	5.17323	6.30631	5.22496	7.22768	4.75243	2.40608	3.15684	2.58451	3.05929	1.81759	2.4644	1.27982	3.27212	2.90207	1.70019	1.7857	3.37715
c13884/f1p4/1321	turquoise	6.07961	6.93158	7.29766	18.3219	26.6478	21.543	0.885505	0.964142	0.641285	0.15469	0.224893	0.916516	3.11886	0.899622	1.20216	7.62952	6.77329	5.25873	2.61859	6.21896	6.30838	3.96273	2.61762	3.27277	3.05053	1.35033	2.53682	6.74285	2.94893	7.02341	3.4702	4.8511	4.39491	8.3687	3.41623	2.71094	5.02935	4.44825	3.15474
c13894/f1p0/1606	turquoise	11.6684	11.0352	12.1871	124.235	80.6361	52.7277	3.45973	1.32174	0.791224	5.59851	3.32971	2.07315	8.17718	4.14386	5.43855	9.83741	6.3672	4.32552	4.48728	1.76391	6.19321	4.40033	3.14683	3.40984	3.51286	2.53875	4.69493	29.3747	18.5229	14.0815	20.3165	15.7614	20.1407	21.4375	18.0431	10.1357	10.6687	20.7336	16.4852
c13910/f1p0/1353	turquoise	0.733842	3.88651	0.480473	4.8484	6.97308	5.51783	0	0.349131	0	0.336095	0	0	0	0.195461	0.217661	2.24009	1.05116	0.993534	0.948234	1.39778	1.98961	0.645735	0.656226	0.711073	1.10465	0.628686	0.229656	0.271299	0	0.238434	0.221756	0.526998	0.682058	0.779257	0.195327	0.535459	0	0	0.806387
c13961/f1p1/1027	turquoise	61.9809	69.0262	68.2674	110.583	103.58	98.2245	14.5222	15.0885	12.9916	9.35175	10.4139	12.673	21.5629	15.043	22.1637	56.7599	56.6298	62.0538	56.979	52.6848	53.659	53.0102	71.7422	60.0579	53.1022	54.5881	45.6825	27.9468	22.4139	18.3503	34.1335	33.3831	33.3799	32.6008	32.6095	32.334	36.0908	33.1379	36.5206
c13966/f1p1/3269	turquoise	32.2329	29.1227	21.758	38.9293	36.393	37.4314	1.6068	2.52705	1.35759	0.18713	1.26959	0.277179	11.0829	13.3496	8.88717	13.7195	10.2421	12.8152	10.2951	8.30137	9.51861	10.0668	12.3414	10.9095	5.9044	5.28946	6.99006	1.81264	1.51342	2.21257	2.0578	1.3693	1.68779	0.771328	2.24757	2.18629	1.38759	2.24211	1.79591
c1399/f2p0/909	turquoise	707.468	811.386	761.01	1710.56	1875.52	1918.4	99.4097	109.989	102.048	93.7427	107.199	87.9069	163.169	187.477	190.136	669.15	643.327	587.123	586.357	560.959	562.774	482.876	528.176	456.589	419.969	400.323	360.982	358.208	337.388	355.96	346.487	339.097	345.196	365.201	329.755	399.696	325.053	323.489	323.35
c13998/f1p0/1049	turquoise	0	0	0	4.14125	11.0225	16.1009	0	0	0	0	0	0	0	0	0	0.519341	2.43702	1.1517	2.47318	0.540103	0	0	0	0.274758	0	0.242924	0	0	0	0	0	0	0	0.301105	0	0	0	0	0
c14018/f1p0/1346	turquoise	8.61855	5.92505	5.20881	74.2317	79.2223	87.6655	0	2.20788	0.629374	0.303634	0.662149	0	8.60888	9.53546	11.0118	4.45221	2.61151	0.448788	1.7133	2.3151	1.79745	0.194456	0.197615	0.428264	0.199591	0.94661	0.207475	0.73529	1.05242	1.07703	0.801351	1.4283	1.02697	0.703994	0.705847	0.725614	0.779359	0.363802	0.182126
c14026/f1p1/1796	turquoise	4.4717	4.76941	3.41575	81.2026	95.9976	104.605	0	0.945532	0.23584	0.796447	0	0	0.860249	0.397016	0	18.9584	9.0742	10.2584	11.0747	13.4071	14.5186	4.95495	5.33165	8.82638	8.82536	7.51996	12.2838	22.0423	18.1408	21.4707	18.3173	18.5541	19.0875	20.5765	18.118	21.2085	17.1332	22.9025	15.6967
c1404/f11p5/1048	turquoise	701.904	704.897	704.117	926.452	980.47	1006.94	94.3169	109.377	98.415	87.9388	99.784	93.5764	195.337	208.651	199.517	455.637	469.269	404.345	458.25	436.279	464.789	429.32	461.676	441.958	359.909	338.23	312.038	257.498	237.558	270.846	282.005	282.809	300.994	308.022	264.261	297.911	268.927	238.064	281.398
c1405/f2p0/972	turquoise	192.18	182.33	192.949	353.714	305.588	279.213	120.345	129.067	108.289	15.3469	37.594	32.6968	27.8165	25.1863	20.4225	107.052	100.929	86.3843	102.612	109	123.347	109.058	124.786	112.679	101.988	106.178	98.8333	42.086	28.783	34.8996	31.3487	40.876	42.0948	33.1457	34.6991	42.2021	42.0902	47.6076	50.9451
c14092/f1p1/1392	turquoise	4.06003	5.72925	5.45641	20.2853	13.2904	12.6322	6.72272	3.65986	1.52144	0.2936	1.49396	1.30465	1.66488	2.9027	1.14084	3.13097	3.67304	9.98102	3.31337	3.25614	4.05545	3.38454	1.71976	2.89878	2.70194	2.74598	3.41052	1.65898	3.05293	1.87458	6.00524	2.53202	3.57492	3.40365	2.04757	3.04042	3.26562	4.92492	2.81772
c14096/f1p0/1462	turquoise	6.10364	1.21221	2.59758	170.218	158	165.693	0.400052	0.435578	0.434578	0	0.203204	0	0	0	0.181037	15.2779	3.71574	3.30544	6.30945	11.6259	14.158	2.68541	4.5484	5.32283	0.918776	4.35751	1.91013	13.539	6.05575	5.35448	5.16439	5.91738	9.26578	6.04928	4.5489	10.9113	5.74018	6.53127	6.03632
c14107/f1p2/1109	turquoise	8.58288	11.9854	21.0732	32.7365	32.437	35.4667	4.48282	3.63676	4.01034	4.79079	2.67885	3.54809	4.64384	4.28639	5.48922	15.9654	14.9836	16.6132	7.53799	9.19588	11.1503	8.26044	10.5533	14.2941	7.99409	4.36584	8.30986	13.6839	10.538	8.36603	5.10618	3.17815	3.24075	5.41146	8.99525	6.45834	5.99078	5.29859	3.53676
c14117/f1p11/3201	turquoise	3.15943	2.86055	2.64658	70.2799	69.916	48.4276	0.54815	1.25997	0.926267	1.53211	0.464049	1.7966	2.81554	3.48984	3.05936	7.14812	10.1826	11.134	6.48389	6.8144	11.0013	7.03201	4.57028	5.22238	4.61598	6.68713	5.67073	19.5817	24.3395	19.9268	24.4298	15.1149	24.2691	20.327	21.6667	18.2053	19.6629	16.3685	20.2179
c1417/f2p0/960	turquoise	131.684	140.611	139.369	561.768	605.432	577.456	22.8467	21.4483	18.0899	16.6031	16.0921	17.341	43.1851	50.7546	46.0426	143.575	158.778	140.949	133.922	126.888	136.929	123.508	149.342	134.203	111.938	102.196	108.214	111.685	129.114	104.497	105.615	109.141	118.936	126.672	105.893	128.189	104.538	82.6331	97.0352
c14179/f1p0/1005	turquoise	87.9033	107.569	96.7945	532.6	590.34	596.032	7.56556	10.772	7.79703	24.1961	30.7431	23.4915	87.6273	82.0647	127.466	159.913	159.618	145.157	143.414	128.253	110.47	110.164	117.777	116.436	112.539	122.469	100.59	145.419	135.313	139.342	127.18	114.457	122.413	151.801	123.131	139.294	122.82	126.196	123.424
c1419/f2p0/985	turquoise	121.396	137.642	125.452	434.732	466.94	461.327	22.8606	24.1365	23.436	59.3328	57.9088	62.3796	110.32	94.3482	121.187	136.059	136.257	118.667	117.646	118.778	114.623	92.4719	105.316	98.9024	82.9133	87.702	91.8586	91.7692	92.7596	86.8334	86.2348	97.263	97.9541	124.419	85.6028	102.13	96.2043	102.41	81.6309
c14193/f1p22/1007	turquoise	2.06768	2.63989	0.290097	17.8722	19.9026	17.0022	0.290405	0.210796	0	0	0	0	0.511422	0	0.788508	5.68052	5.07732	5.09889	3.43511	2.81315	4.53815	2.07935	2.11313	1.14487	1.6007	2.2775	0.27732	5.24171	2.81343	2.8792	0.803341	0.954563	1.09816	0.940989	1.4152	3.55626	0	0.972548	1.21719
c14205/f1p0/3353	turquoise	35.2698	25.0169	20.9221	139.703	150.045	131.12	9.90726	8.51611	6.16786	12.6312	11.8304	14.7517	21.6561	24.1565	25.4057	50.3505	34.1871	27.6453	34.0091	33.0849	36.9076	37.6467	35.6498	36.4881	35.5273	33.1692	29.2125	56.4703	41.255	42.1332	46.7989	47.7052	46.9121	58.9478	51.0327	51.2767	48.632	44.1656	52.5251
c14220/f1p4/3351	turquoise	33.3755	32.6137	31.2963	73.7084	81.2785	73.1872	7.67966	5.2577	6.13043	6.28099	7.80168	7.76796	6.0706	7.3056	6.39772	57.1451	55.3093	52.1868	42.3233	46.1573	44.763	40.3034	39.5294	43.3493	36.5576	37.5663	29.6679	26.581	27.2659	29.331	33.1536	30.024	28.2153	28.4659	32.959	34.1978	29.5307	23.7459	30.1398
c14268/f1p0/1561	turquoise	2.28662	2.45988	3.74283	22.0647	26.1721	24.1595	0	0	0.678361	0.130907	0	0.193901	0.164959	0	2.20422	5.0605	5.73191	4.83719	6.83263	5.80724	3.44418	4.86253	4.77112	3.50814	4.30253	1.95895	2.14679	3.17008	3.62988	3.15753	2.93666	1.43684	2.65657	2.22578	1.97805	3.54549	2.24005	2.03902	2.82674
c14279/f1p9/3468	turquoise	0.770376	1.02	1.09285	1.42871	2.36614	3.7951	0.0841549	0	0.182835	0	0.0854919	0.087102	0	0.0683972	0	0.470322	0.643706	0.434582	0.0829534	0.407603	0.386789	0.225961	0.306176	0.248824	0.386547	0.43999	0.160726	0.189871	0	0.250304	0.155197	0.0922058	0	0.0908946	0.273402	0.093686	0	0.0704572	0.211633
c14281/f1p2/1517	turquoise	17.2549	22.3916	19.0644	82.2279	76.7285	86.1721	6.74709	4.89751	6.14272	7.1393	9.98767	5.78622	4.41334	6.89382	6.28104	31.0641	26.963	26.4803	21.0924	18.3005	18.6064	21.3945	24.5475	19.5694	18.7719	15.4543	14.727	17.3975	16.5748	22.3615	17.0645	20.0655	16.7662	16.0324	14.4045	18.8854	15.2132	16.1397	16.3212
c14283/f1p0/1140	turquoise	43.3458	47.6826	50.4723	282.409	312.552	324.844	12.2487	14.4478	9.24015	41.9033	32.923	40.6742	74.3742	65.7457	95.6159	128.116	143.046	115.701	101.118	118.159	125.73	95.0114	103.518	97.5829	95.1762	78.2716	63.8451	154.587	139.06	125.487	135.533	152.938	141.366	162.615	133.889	170.166	131.814	131.393	124.496
c14295/f1p6/1122	turquoise	1.85575	0.526514	1.30182	6.08427	9.38935	5.15526	0.52128	1.32433	1.32129	1.09276	0.529562	2.15814	2.52452	0.635508	1.17948	1.94221	4.27211	3.49951	3.33995	2.27233	2.39589	3.73245	1.89654	1.79817	2.63382	0.681356	5.72461	5.29252	0.946899	1.55046	1.442	1.42787	2.7104	2.53363	3.17537	2.03112	0.934953	1.52752	3.27729
c14303/f1p0/1480	turquoise	5.42646	7.58394	5.92151	154.73	164.933	153.985	0.197593	0.430281	1.43098	0.690357	0.602198	0.613539	0.173987	1.60595	0.536505	14.9081	11.8753	7.34678	7.40135	11.6759	6.72046	14.3249	10.6037	12.0741	13.4325	8.78121	10.378	5.79554	8.37494	5.87707	8.56336	10.6083	12.3287	5.54887	7.54279	7.25909	6.37916	7.27899	6.29417
c1432/f11p4/1731	turquoise	1.03102	1.19447	0.337525	326.431	237.057	176.166	0.844709	0.735778	0.856436	0	0	0	0	0.137308	0	2.36044	1.10764	1.57037	0.666119	2.29115	0.776483	0.453619	0.768314	0.832529	0.775997	0.294428	1.29064	2.287	1.43211	2.17745	3.58293	4.4425	3.99279	3.28449	3.01871	2.63306	5.25216	2.2631	3.39884
c14341/f1p0/1382	turquoise	10.3311	12.3963	7.18693	15.717	21.3813	23.4382	5.92494	9.21586	9.04144	0.887173	3.00954	0.876062	0.37265	0.515948	0.57455	4.92754	6.01187	4.58952	5.63177	5.73948	7.39154	5.49233	6.5439	5.00529	12.2467	11.4322	12.3263	0	0.768756	1.04897	0.780477	0.463698	0.200044	0.457104	0.515595	0.706713	0.759057	0.354325	0.354763
c14370/f1p2/1031	turquoise	4.0391	4.01091	5.38354	12.9416	11.7134	11.445	0	0	0.410833	1.58561	0	0.293578	0.499517	1.15267	0.256718	1.84943	2.78951	2.34362	4.75313	2.19813	3.12883	5.83897	3.3539	3.07511	4.42973	4.69614	2.16692	0.319981	2.06095	0.843653	2.35392	1.86469	1.34074	0.612723	1.15188	2.52616	1.69579	0.949908	1.18885
c14389/f1p20/1015	turquoise	0	0.291009	0	3.05712	2.5315	3.87513	0	0	0	0	0	0	0	0.468335	0	1.61021	1.57416	1.78542	0.852009	0.279098	0.529692	0	0.262059	0.567924	0.794039	0.753184	1.65081	0.975074	1.04672	0.856951	0.531339	0	0	1.24476	0.234007	0.641496	0.344505	0.964882	0.966075
c1440/f7p7/1247	turquoise	22.4221	26.2924	20.381	124.418	110.238	117.076	2.34513	3.40452	3.22687	3.93287	5.71774	5.09725	4.12993	4.38384	1.2735	30.5816	23.832	18.4079	34.4436	43.6171	46.1325	24.7675	23.2501	26.5802	18.0967	15.9395	15.4523	43.6516	48.5629	48.5938	45.6272	45.4799	51.6563	59.0177	46.094	59.5248	31.1256	35.1453	31.4536
c14409/f8p18/2210	turquoise	1.34593	0.801922	0.793107	4.77381	4.99943	3.03605	0.926275	0.576304	0.76664	0	0.268855	0.136959	0.349549	0.752833	0.239526	0.986044	0.722973	0.546668	0.782615	0.769098	0.973099	1.18433	1.44429	1.30417	0.972489	0.345919	1.38999	0.74638	0.640978	0.787155	0.610079	0.869905	1.37605	0.428767	0.859792	1.03118	0.949337	0.775508	0.443695
c14430/f1p1/3449	turquoise	0	0.0856406	0	0.449837	1.11749	0.469579	0	0.184638	0	0	0	0	0	0.0689128	0.23022	0.157956	0	0.0875715	0	0.16427	0	0.151776	0.077121	0	0.0778921	0	0	0.095651	0	0	0	0.185802	0.160314	0	0.137731	0	0.101384	0.0709884	0
c1447/f2p0/867	turquoise	237.068	269.823	259.781	796.681	814.408	789.374	47.8964	55.5775	63.0223	57.7447	50.7134	48.8755	82.2697	86.0802	87.92	322.035	261.688	291.583	334.811	268.254	293.003	264.455	296.67	316.146	264.312	273.344	242.542	151.823	133.977	143.128	170.439	148.936	151.782	172.32	158.619	162.967	148.419	153.907	150.704
c14476/f6p17/2296	turquoise	0	0.51459	0.3817	2.97324	4.1407	2.62002	0	0	0	0	0	0	0.448608	0.103519	0.461108	1.77958	0.97425	1.84167	1.0044	0.493527	0.234163	0.911979	0.347548	0.251064	0.819055	0.8879	0.364889	1.29316	2.00515	2.9044	0.939564	1.67464	2.16738	1.23812	1.86207	2.2687	1.52296	1.49292	1.49477
c14488/f1p0/1095	turquoise	105.398	83.3523	68.5633	739.897	650.23	633.674	1.06827	3.4894	2.90115	2.42602	2.44179	1.10568	2.58677	1.51942	1.20857	285.828	152.335	145.638	180.592	165.314	196.643	124.774	133.117	156.35	87.5873	90.5277	74.7248	194.927	123.868	127.889	167.211	169.132	171.936	176.535	151.621	192.66	144.02	136.618	158.502
c14508/f1p1/1443	turquoise	48.6475	50.3549	54.6601	94.401	107.373	117.207	21.0766	25.8904	24.2165	16.9934	23.6762	26.0099	19.2724	13.5064	19.2592	63.8041	48.2764	57.1416	47.3447	45.1527	45.6414	52.7829	44.6082	39.1486	52.6874	44.3255	37.5445	27.2059	41.9667	39.9841	37.1873	32.641	40.2334	37.868	37.858	47.153	33.4406	35.8011	35.8454
c1452/f2p0/953	turquoise	1.24848	0.929825	1.22614	140.008	139.393	141.054	0	0	0	0	0	0	0	0.249402	0.833188	26.2962	9.38879	15.5296	13.0066	11.2957	14.95	7.14081	6.14038	12.0974	2.53709	3.20874	3.80944	17.6547	13.7494	9.7355	9.62042	11.0952	14.5048	18.5604	13.2093	12.2981	6.60452	7.19359	9.51756
c14520/f1p90/3016	turquoise	0.986242	0.587615	0.774874	52.7794	40.2119	50.1707	0	0	0	0.135508	0	0	0.426892	0.394032	0.351029	3.07076	3.17859	1.30187	2.00714	1.50283	3.65436	0.867832	1.49928	2.10241	0.979824	0.253475	1.3889	12.9072	10.5678	12.6895	11.8019	12.9611	11.2748	11.939	12.6792	14.2486	9.27513	11.0405	8.37188
c1453/f5p3/1299	turquoise	0.228984	0	0.449773	9.07722	5.93412	4.80904	0.450251	0	0.489109	0.47193	0	0	0	1.46377	0	0.209696	0	1.39508	1.55338	2.18079	1.65554	1.20895	1.02383	0.665639	0.620439	0.588516	0.644946	1.26982	0.545251	0.669596	0.415173	1.47998	2.55391	1.70209	0.365693	0.250623	1.34593	1.31938	1.32101
c14533/f1p1/1179	turquoise	3.02749	1.50318	1.98221	10.0011	8.71747	9.81205	0.744117	0.90022	0.898152	1.38657	0.50396	1.79708	1.96566	1.20957	2.46941	2.77246	2.71038	3.07414	1.95598	2.64303	2.05205	2.442	2.48167	2.44463	0.683588	0.864554	2.13177	1.67888	3.60448	0.737749	0.45743	1.63061	1.40692	1.60742	1.00728	0.552263	1.18634	1.03833	0.62377
c14539/f1p1/1163	turquoise	2.55761	5.84146	2.76303	12.2732	11.2677	13.1301	0.502903	0.912605	0.728407	2.45988	1.53268	0.260257	2.43552	1.43058	2.95854	4.45013	6.31964	2.85673	0.743585	2.67939	2.08028	2.70065	1.37226	2.47826	1.61698	2.84846	1.44073	5.3896	4.87209	5.48459	5.56467	6.61218	4.75427	2.7159	5.51417	5.59861	5.41196	3.5789	2.10784
c14539/f1p2/3075	turquoise	1.25751	0.576341	1.04501	1.31183	1.42052	1.58008	0.380407	0.621283	0.206619	0.132908	0.289838	0.689026	0	0.0772944	0.344294	0.265751	0.20784	0.982225	0.374976	0.644875	0.174841	0.510708	0.519005	0.0937306	0	0.248612	0.27245	0.536423	0.115168	0.188576	0.789233	0.4168	0.809153	0.410873	0.308966	0.635237	0.341144	0.398112	0.318883
c14560/f1p0/1196	turquoise	126.839	146.946	135.805	852.281	876.328	893.747	4.89027	7.09939	6.02062	1.70858	4.96796	3.54307	14.2099	11.1288	11.729	136.197	111.951	112.631	94.7219	114.64	87.2087	76.8144	85.6239	72.2964	67.8364	65.6244	72.6174	81.0959	68.9922	72.7262	64.0317	55.4565	60.5625	59.4216	61.3653	62.6075	53.211	51.1787	57.186
c14564/f1p15/1383	turquoise	0.430153	2.13575	1.90105	28.7188	27.3111	23.5885	0	0	0	0	0	0	0.558571	0.687434	2.48792	4.72702	6.7007	4.36781	2.5012	4.50633	5.44246	2.64955	4.61588	3.75126	1.74826	1.65831	2.01925	2.86247	2.56067	1.25785	3.70458	2.54849	4.39778	3.65419	2.74785	4.00181	2.7812	1.94738	1.94979
c14599/f1p1/1280	turquoise	8.96489	9.13059	8.35295	21.342	22.4382	18.4165	1.58197	1.96852	2.29133	1.57918	1.37752	1.63737	1.79097	3.30622	1.84087	12.2093	7.90242	8.86963	10.2474	7.66225	6.23227	8.29309	9.04449	5.12295	5.39791	7.08948	6.47438	4.84397	4.37886	4.25716	6.25166	4.95232	5.55485	3.41733	4.77238	5.03182	5.13429	3.59501	1.51556
c14664/f1p0/3122	turquoise	12.741	12.7472	10.9136	34.7773	30.453	29.5078	1.60111	0.888739	1.43236	1.71111	0.861114	0.877331	2.48793	3.44464	3.75064	9.21141	9.0566	8.56007	7.51991	8.75855	7.09923	5.39492	4.62592	3.89865	4.49913	4.43178	2.24848	6.90612	6.84329	8.03041	6.42655	4.23092	7.39009	6.51045	5.66064	6.29099	4.50464	4.25807	4.50018
c14688/f1p0/1146	turquoise	1.55733	1.28872	2.54911	2.43689	3.81161	2.82649	0	0	0.184803	0.178312	1.03694	0.264118	0.224696	0.4148	0.230956	3.32768	0	0.263555	0.251538	0.494388	0.938285	0.456785	0.696309	0.754507	0.468848	0.88945	0.243684	0.863613	1.23609	0.252998	2.35301	0.279594	1.68868	0.275618	0.829032	0.568166	0.305124	0.854586	0.213911
c14704/f112p71/2309	turquoise	2.18998	1.40715	1.64472	3.76281	4.78508	4.40892	0	0.36773	0	0.265499	0.128664	0.131087	1.56129	0.514682	1.14628	1.76956	1.52235	2.22373	0.74906	0.736122	0.931377	0.453422	0.345591	0.624126	0.232698	0.110363	0.483779	1.71451	0.766869	2.00908	1.05106	2.22029	0.718391	0.957562	0.822928	1.69195	1.21151	1.27244	0.530839
c14717/f1p0/3614	turquoise	2.29375	2.0337	1.52862	43.5835	29.6505	33.5168	1.53025	1.40306	1.04988	1.12556	1.22728	0.583518	14.3962	8.83691	13.1937	3.901	3.60829	3.66001	2.06413	2.65262	2.73927	1.29752	1.02557	1.90507	1.33178	1.26326	0.999835	3.81598	5.26675	4.23205	2.15367	2.64733	3.95923	3.21861	3.07445	3.40712	4.23729	4.45039	3.44319
c14729/f1p41/1581	turquoise	0	0	0	1.57013	1.4627	2.48783	0	0	0	0	0	0	0	0	0	0.516878	0	0	0	0	0.170031	0	0	0.364607	0	0.322362	0.176636	0.208666	0	0	0	0	0.174864	0	0	0.411839	0	0	0
c14773/f1p21/3469	turquoise	0.171491	0	0	1.69953	2.29616	2.53445	0	0	0	0	0	0	0	0	0	0.0785225	0.0921171	0.957733	0.0830969	0	0.154983	0.0754506	0	0.16617	0	0.0734584	0	0	0.204174	0.0835789	0.233198	0	0.318779	0.0910518	0.136937	0.187696	0.100799	0.141158	0.0706663
c14796/f1p2/1386	turquoise	55.7988	66.7044	61.7557	355.074	335.552	357.068	4.43088	4.44147	6.57051	5.74998	8.57386	6.33312	12.0762	13.8904	10.694	90.9947	76.5454	77.3609	66.9702	65.8135	75.2537	62.1297	60.2604	60.93	55.8234	61.9602	56.8195	54.7453	44.2037	56.4809	46.6935	50.8595	53.4571	56.0615	54.6667	57.7832	59.2879	45.5761	49.3467
c14817/f1p0/1039	turquoise	0	0	0.281162	70.1828	69.2447	70.8134	0	0	0	0.196675	0	0	0.247836	0.228759	1.01896	13.6328	13.225	11.9186	7.49096	10.0881	9.83167	5.5421	3.32808	3.88364	7.75698	4.41472	4.03169	9.20799	13.293	6.97631	6.48832	10.1768	7.45034	7.29606	4.57204	8.77349	5.7213	4.94862	1.65158
c14858/f1p1/1431	turquoise	2.91007	5.77952	3.47042	6.93887	6.10497	7.76078	0.817437	2.37341	3.99593	1.71359	0.830424	0.846064	1.07967	0	1.84959	5.52023	4.46616	3.79917	5.43893	3.56332	2.4421	3.65811	2.04465	3.62543	3.75472	3.56153	1.95151	1.84431	3.21721	2.0261	1.5075	2.01519	0.96597	1.98653	1.6598	1.82004	4.3984	2.05316	1.54177
c1486/f2p4/995	turquoise	0	0.593718	0.880787	5.61343	6.19773	4.88315	0.881723	0	0	0.205372	0	0.3042	0.258795	1.43325	0.266006	1.64258	1.92696	1.51776	1.44856	0.854123	1.89119	1.31527	2.13861	0.86901	1.35	1.28054	1.40332	0.331558	1.06776	0.291392	0.813029	0.322025	1.94495	1.58723	0.238711	0	0.35143	0.246069	0.73912
c14864/f1p1/1012	turquoise	0.587847	4.96183	2.30931	4.90589	8.63262	10.7454	1.15588	1.25853	0.418546	1.61538	1.17425	0.897271	1.78113	2.58348	1.56923	3.49914	3.78918	5.6706	2.84845	2.2394	3.4532	1.81044	3.41687	5.69608	2.92011	2.51806	1.6557	1.30395	4.54923	2.00548	2.66457	2.53293	4.09774	3.74536	3.98992	4.50378	3.80079	3.3871	3.14905
c14868/f1p1/1002	turquoise	3.26543	6.78005	4.37317	12.6968	10.0009	20.0889	1.75113	4.23696	3.38179	1.01969	2.37193	2.11453	2.82686	0.948823	1.84903	6.25257	2.87025	6.63149	4.02763	3.39263	1.34141	1.04486	2.38913	2.01352	2.68114	3.30614	1.39352	4.28014	3.88777	5.78713	1.6147	3.83731	0.275909	2.83705	1.42226	1.29964	2.09385	0.73305	1.95722
c14935/f1p0/1312	turquoise	0	0	0	2.12857	3.72104	4.23235	0	0	0	0	0	0	0	0	0	0	0	0.920836	0	0	0	0.199495	0	0.219681	0	0	0	0.251448	0	0.441974	0.616589	0.244219	0	0	0.181035	0	0	0	0
c14938/f1p7/1216	turquoise	0	0	0	1.78625	1.69044	0.95135	0	0	0	0	0	0	0	0	0	0.224009	0	0.248383	0	0	0.663204	0.215245	0.437484	0.948097	0	0.419124	1.14828	0	0.291234	0	0	0.790498	0.227353	0.259752	0	1.33865	0	0.201348	0.403193
c14940/f1p0/3548	turquoise	1.17139	1.41248	0.410869	2.26941	2.81883	2.6033	0	0.955373	0.178721	0.574812	0.250704	0.0851419	0.579468	0.468006	0.44671	1.53246	0.62922	1.86913	1.45956	1.43435	0	0.957129	1.34679	1.45935	1.28468	0.860177	1.02121	2.50557	0.0996175	0.489342	1.13778	1.08157	0.699901	1.77698	1.069	1.09893	0.885247	0.82646	0.758525
c1495/f2p0/833	turquoise	0	0.354591	0	2.23504	2.46768	2.77753	0	0.254828	0	0	0	0	0	0	0	0.327004	0.383618	0.362586	0	0	0	0	0	0	0.645018	0	0	0	0	0.696123	0.64743	0	0	0.758364	0	0.390827	0.419775	1.46962	0
c14984/f2p2/1241	turquoise	0	0	0	3.00046	3.31278	3.5423	0	0	0	0	0	0	0.829979	0.191523	0	0.219496	2.05998	1.2169	0.929132	0.456542	0.433229	0.843636	0.214335	0.232249	0.432957	0.410681	0.675088	2.12667	0.570734	0.700891	2.17288	0	2.67327	1.2726	1.53114	1.83635	1.97237	0.986458	1.77782
c15015/f2p0/1584	turquoise	3.19234	2.61063	1.65982	8.81527	12.8149	11.9774	0.9231	0.80406	0.668511	1.03205	0.937766	1.14651	0.650255	0.150051	1.50384	3.26736	2.42086	1.90678	2.18381	0.715364	2.37592	1.65239	1.17546	0.727832	1.52642	1.28701	1.05781	3.95714	3.57717	2.37952	1.36189	0.809129	1.0472	2.59227	1.79938	2.0553	1.98678	1.70027	1.23809
c15051/f1p0/1360	turquoise	16.841	22.8047	19.9764	57.9527	68.5823	54.7798	19.9976	20.7589	23.8257	13.8234	13.9804	13.7986	21.206	17.3017	21.213	13.2191	16.4476	20.2096	10.174	10.6232	17.1965	8.468	13.4951	14.8349	8.88916	8.61916	7.8029	30.8069	26.8209	22.3847	29.3448	34.3975	25.41	27.6376	31.0869	30.1621	29.825	30.7849	26.1364
c15052/f1p0/1105	turquoise	4.79329	6.08202	4.96905	136.398	67.6299	72.0825	1.83265	3.61071	3.98162	0.365883	3.72353	1.0839	0	0.851137	0.473905	22.6792	6.00773	8.92312	23.4843	33.2231	25.9914	10.7788	17.8597	15.7399	15.8737	17.1102	12.5005	20.6741	7.6091	11.1613	21.2441	20.3666	31.6804	11.8765	21.4765	20.985	21.9132	21.7001	23.2632
c15053/f1p0/3819	turquoise	0.621724	1.41117	1.2212	2.96492	2.30171	2.48709	0.261963	0.69722	0.885333	0.671186	0.709667	0.361516	0.692001	0.993587	0.632251	0.569353	1.81294	1.3528	1.03289	0.845877	1.5251	0.781541	0.714814	1.03274	1.12305	0.989177	0.500319	1.18208	2.00916	0.779163	0.80518	1.43512	1.40335	1.69766	1.56028	1.65258	0.939699	2.33946	1.61037
c15081/f1p1/2154	turquoise	27.7565	29.3455	28.616	76.7821	87.1999	79.3784	8.41744	7.29253	7.66907	7.58944	10.62	7.1665	19.725	18.6481	26.0498	48.94	48.215	53.7043	37.4715	38.7971	41.1839	39.0055	37.7869	38.938	37.6659	33.2435	31.5044	41.5055	44.7197	40.1117	45.5684	38.0809	37.4775	43.1116	40.7992	40.2037	35.0646	33.8728	38.3532
c1510/f6p7/1283	turquoise	13.9104	18.8782	16.8491	24.1853	41.8566	37.1488	0	0.661798	0	0	0	0.235915	16.859	18.3401	21.042	23.3542	22.6652	17.6559	13.4807	17.6639	13.619	13.8723	14.927	13.0295	13.4011	13.3074	10.0125	21.5991	22.9101	26.4399	17.2344	22.4765	15.9455	19.9412	14.0696	21.3149	19.8956	16.7933	19.8712
c15117/f7p7/2133	turquoise	0	0.276957	0.410869	6.10994	4.2162	4.4473	0	0	0	0	0	0	0.120723	0	0.124086	1.14934	0.898886	0.283201	1.2163	0.265621	0.882199	0.490836	1.12232	0.5405	0	0.597345	1.04739	1.08265	0.830146	1.08743	2.27557	1.05153	0.907279	2.51739	1.55895	1.22104	0.491804	1.83658	0.689568
c15130/f1p6/2126	turquoise	71.0747	99.0602	95.3606	116.909	124.485	116.228	19.395	34.4468	35.0649	23.9332	27.9477	27.1927	35.6093	45.3895	28.3848	34.3376	40.8837	35.6588	35.2532	29.581	36.5421	35.4565	47.1676	34.977	27.8001	29.4861	29.555	25.7589	33.8149	34.3667	27.143	24.7169	22.2365	29.5653	30.3879	28.6357	28.6185	24.9906	33.4389
c15157/f1p0/2125	turquoise	5.2843	3.59034	7.92118	17.5531	16.4571	16.1168	6.56243	4.66423	3.26736	8.78906	5.41668	5.94321	8.90841	7.6671	9.77532	5.09387	3.58546	2.40046	3.36913	2.91363	3.5189	4.40513	4.10364	3.50339	4.14467	2.74008	1.8278	6.78617	10.2649	10.3016	7.69001	7.19024	6.33314	8.71232	5.44103	6.84907	4.74077	6.29553	5.73028
c15159/f2p1/1355	turquoise	3.95137	5.01374	5.38981	108.776	121.552	122.941	0	0	0	0	0	0.670139	0	0.17541	0	14.072	12.0275	14.0429	11.2752	12.544	14.6809	11.5899	8.63732	9.99735	8.52542	9.96742	6.18291	5.35631	4.44309	5.34936	4.97518	6.38465	7.54911	7.9256	5.60927	8.40927	7.99989	5.60148	8.14123
c15172/f1p3/1217	turquoise	3.66619	6.31038	7.44121	18.3578	23.6468	20.9125	1.20147	1.22096	0.870108	0.503728	0.244112	0.248709	0	0.5859	0.434965	19.2489	13.6539	8.68628	9.71141	7.44872	9.27722	7.52739	10.2724	8.0522	9.05066	7.53803	7.57242	1.62646	2.32796	1.66766	1.77259	2.36954	1.81733	3.63354	2.73233	3.47762	2.29859	2.01182	1.81288
c15182/f1p11/1407	turquoise	2.32548	3.14898	2.90674	43.4461	52.5948	46.5367	0	0.452605	0	0	0	0	0	0	0	11.2288	5.67793	7.08396	5.32682	3.02009	4.01222	2.97641	3.02476	2.86788	1.52751	0.543342	2.9772	5.6273	4.53058	5.35772	1.72487	2.27729	2.94734	4.04084	2.36336	4.16493	2.48523	1.91416	3.83306
c15187/f1p3/3392	turquoise	0.263075	0.609558	0.516735	1.82959	2.49978	5.04754	0.603498	0.18774	0.124873	0.18073	0.175168	0.356933	0.0759143	0.140142	0.312118	0.48183	0.376833	0.979474	0.594883	0.334062	0.634006	0.92596	0.235251	0.254913	0.554407	0.601008	0.987954	0.194517	0.939641	0.341905	0.317989	1.22801	0.570526	0.838068	0.140046	0.383914	1.34014	0.505269	0.794976
c15189/f1p0/1236	turquoise	0.721967	2.15079	0.709048	25.105	27.6489	24.7092	0	0	0	0	0	0	0	0	0	2.20384	2.84393	1.95491	2.33223	2.75033	3.04487	4.44701	2.15202	2.56508	2.3909	1.85554	2.93722	4.00364	2.57869	1.64203	3.49068	3.37006	3.57878	6.64428	4.03549	1.05359	1.98035	4.15988	3.57002
c1520/f5p3/1301	turquoise	0.457265	0.227037	0.224541	4.29313	3.7525	5.33516	0	0.163161	0.325572	0.314136	0	0.232651	0.593777	0.548071	0.406881	1.25624	0.736866	0.464311	0.22157	0.870974	1.03312	0.804729	1.02225	1.32923	0.41299	0.587611	1.07326	0.760723	1.63324	2.22856	0.829069	2.46284	1.69999	2.18503	0.912827	2.25214	0.806316	0.940964	1.13055
c15219/f1p26/3236	turquoise	0.184637	0.64172	0.0906666	10.0158	8.93176	7.68355	0	0	0	0.063422	0	0	0	0	0.328586	1.18359	0.297536	0.0937412	0.268401	0.263766	1.08462	0.243704	0.247663	0.178908	0.33352	0.0790898	0.0866734	2.76453	1.42887	2.15967	3.0129	2.98338	1.97349	2.94096	2.43268	2.32398	2.17053	1.67177	1.36951
c15226/f1p2/1034	turquoise	16.3972	19.9963	20.3416	56.1177	59.8881	66.4568	1.41411	5.1323	4.91569	2.76677	4.02242	6.14726	5.22971	6.20635	4.35154	22.3922	19.4699	16.3578	13.6604	12.6026	19.2385	12.6566	15.4346	12.5435	9.6132	7.14699	7.29213	8.93347	10.6174	14.0201	10.6923	9.60625	9.8927	10.3861	8.72889	11.0199	9.80706	10.8923	8.77199
c15260/f1p22/1015	turquoise	1.75833	1.16404	2.01467	15.897	16.2016	18.008	0	0.209135	0	0	0	0	0.507391	1.17084	0	3.22043	1.25933	3.27328	1.42002	2.51188	3.443	1.80509	1.04824	1.70377	1.3234	1.25531	1.92594	1.95015	2.44235	2.57085	3.18804	0.94704	1.90663	2.17834	1.40404	1.28299	2.75604	1.68854	1.93215
c15272/f3p0/1229	turquoise	51.5516	61.5264	53.4815	317.115	333.885	314.766	20.4635	20.3809	18.4385	13.4679	16.4375	15.2694	10.8951	12.9573	15.9366	56.7396	47.8421	46.9394	60.045	61.774	66.9312	68.5758	67.742	68.7135	62.0802	54.5318	59.7606	48.8542	35.4428	34.679	43.882	49.2746	40.2656	54.742	39.6185	41.5889	44.6693	40.242	40.4912
c1529/f2p0/946	turquoise	345.873	377.18	363.77	898.42	983.245	938.191	45.1332	36.5754	40.2972	32.1855	42.3958	32.6356	69.6832	67.3343	60.993	259.437	239.834	202.74	226.71	212.912	233.582	206.679	255.306	211.444	184.022	197.99	176.531	112.292	115.301	122.594	110.883	126.676	121.28	123.205	103.945	113.223	102.388	99.1261	115.574
c15294/f1p1/3615	turquoise	2.05592	0.898291	1.04995	4.03207	4.68856	4.73355	0.80851	0.821622	0.585525	0.96043	0.328542	0.418412	1.56622	0.459984	1.39034	2.40991	1.14852	1.58658	0.876664	1.1748	1.63506	1.3749	0.66185	1.35465	1.11411	1.40905	0.849289	2.55383	2.83939	1.60318	1.41649	0.708687	2.21658	1.74652	1.77301	2.43022	2.70689	2.03073	1.82992
c15306/f2p0/1304	turquoise	88.2771	98.0807	99.2428	185.37	203.745	203.867	23.9961	29.1385	26.6355	28.6773	33.946	22.9795	40.8763	39.9171	49.1193	86.2722	77.4379	91.2588	84.8873	93.6315	76.8937	85.7072	87.3035	87.0854	69.4287	77.9725	68.3163	57.6819	64.3644	50.9165	67.8273	67.8179	60.8468	73.878	73.7689	69.9053	66.234	49.7564	50.1939
c15316/f1p1/1053	turquoise	0.282479	2.24406	2.49682	15.9127	13.6648	15.1609	1.11088	1.81429	1.81012	1.16436	1.97492	4.02423	2.4454	2.03145	3.01625	3.3629	6.0694	2.86832	2.19003	0.538052	1.53173	0.745692	1.51561	2.46343	3.06154	0.242001	0.795617	4.69943	3.02684	4.13013	1.79258	4.56432	1.31273	1.4998	2.93232	0.618346	0.664145	1.62761	1.62962
c15329/f1p0/3404	turquoise	0	0	0	0.820411	1.8871	1.15548	0	0	0	0.060031	0.0872751	0	0	0	0	0.160044	0	0	0.169367	0	0	0	0	0	0	0.149722	0	0.193831	0	0	0	0	0	0	0	0	0	0.0719268	0
c15338/f1p5/3601	turquoise	0.0826022	0	0	0.344679	0.570836	0.449758	0	0	0.117625	0.170241	0	0.0840542	0	0	0	0.302577	0	0	0	0.236005	0.149302	0.363424	0	0.160079	0.0746043	0.141531	0.0775511	0.183227	0.19669	0	0	0	0	0	0.0659588	0.180816	0	0.271968	0.068076
c1535/f2p0/984	turquoise	6.95261	8.40497	6.23443	52.6623	49.0916	54.7854	1.78316	0	0.430456	1.45368	0.60383	1.2304	0.523376	0.966179	1.07592	10.2425	9.093	10.7431	3.80835	4.31836	10.108	5.05388	6.21725	7.61561	5.73338	4.92045	4.54084	8.71687	7.19797	5.89299	4.65867	5.21	3.93338	5.45691	4.58621	5.62449	5.33037	3.23466	2.49128
c15350/f1p0/1268	turquoise	60.2877	58.4693	57.5961	132.39	134.958	126.632	37.1313	37.8339	27.5587	17.2437	28.3495	13.845	16.2461	23.9929	13.7765	72.3951	65.2717	61.9313	76.6125	69.0338	66.3566	65.6409	64.8194	62.9632	60.3827	60.8933	58.5833	33.0421	27.6498	35.6703	36.7904	29.3124	33.3584	33.1303	40.4604	43.9042	33.092	33.4047	29.7727
c15356/f1p0/3514	turquoise	0.41812	0.664323	0.65702	3.31496	1.51698	2.01642	0.16443	0	0.357241	0.114898	0.501126	0.255282	0.0723928	0.400922	0.22323	1.99108	1.07806	0.849126	0.162082	0.0796413	0.453447	0.588671	0.299117	0.243088	0.151054	0.429846	0.392552	0	0.398246	0	0	0	0	0	0	0	0	0	0
c15357/f1p3/2024	turquoise	98.7583	80.9945	86.7434	416.081	426.172	406.952	67.7636	59.7801	61.8402	18.274	31.7046	26.619	27.9893	24.4256	16.8692	161.095	151.251	147.734	121.629	134.084	146.495	115.868	121.299	117.054	109.902	113.187	97.9623	76.6073	64.5641	56.8697	63.1504	59.8404	59.6904	60.55	57.6191	60.4793	58.3939	54.6775	63.1021
c154/f1p0/10441	turquoise	0.181483	0.180216	0.207941	0.631071	0.574827	0.399965	0.0594749	0.0215855	0.236895	0.103898	0.0906297	0.153894	0.104739	0.0241692	0	0.332391	0.357443	0.307133	0.263816	0.230453	0.464706	0.452466	0.351624	0.293087	0.218548	0.233216	0.198783	0.201281	0.144047	0.0589659	0.246786	0.260659	0.0843382	0.32119	0.193222	0.264844	0.14223	0.17428	0.24928
c15430/f1p7/1162	turquoise	6.65552	4.06712	11.0616	11.2156	18.7956	42.0126	3.27168	2.00946	1.82258	0.351714	0.511333	0.520963	0	0.409088	0.683329	5.62605	12.6502	12.4765	1.48845	2.68169	3.70146	8.10892	1.83126	1.2402	2.77435	2.63161	3.12427	3.69079	2.13338	3.4932	1.1603	3.86042	0	5.43647	1.02202	0.840514	3.912	1.26423	2.53158
c15437/f1p0/1077	turquoise	9.39027	15.6326	8.95099	75.1975	78.2533	74.7596	1.90071	1.97096	2.16307	5.50234	2.75844	4.77767	3.34728	3.08962	4.42355	20.9923	17.209	19.0699	24.8918	15.5188	15.2256	17.4978	17.0412	14.7188	17.461	16.0894	18.1507	22.6672	28.2786	22.3441	22.2834	24.0981	23.1026	20.2361	21.392	26.9032	14.9349	26.1434	20.2578
c15444/f1p0/1062	turquoise	1.40043	0.27813	0.550146	14.9013	14.2749	7.62513	3.02902	2.79831	1.19652	1.34691	0.559481	2.56508	0.242468	1.56663	0.498448	2.05194	1.50449	0.568803	4.07151	4.53468	2.27812	4.43624	3.50646	3.79953	3.03559	5.27891	4.99621	0.621281	1.0004	0.273009	3.04695	1.20684	1.56193	0.892256	1.34191	0.919658	0.987775	1.84436	1.84664
c1545/f2p3/992	turquoise	0	0.89327	1.17793	3.4408	10.1018	3.03204	0	0	0	0	0	0	0	0	0	0.823774	1.61066	1.82682	1.74353	1.14228	0.812959	1.0554	0.536271	1.74328	0	0.770647	0.563027	1.99536	1.07099	1.75364	0.271829	0.645998	0.27869	1.27362	1.91546	0.656369	1.05748	0.246813	0.741355
c15451/f2p0/1337	turquoise	16.0183	20.5459	17.4796	106.063	92.2474	96.0429	0.874908	3.49288	2.05923	2.90394	1.33321	1.35832	2.50375	2.31103	3.95925	24.0408	17.9256	19.8796	11.6426	13.5604	15.8838	14.0951	12.9315	14.8746	14.0654	13.5323	12.7412	18.2592	7.9463	12.7944	12.7062	11.024	11.5795	13.9384	13.5014	13.8795	12.0306	14.1007	15.4016
c15454/f1p11/1330	turquoise	85.2095	83.5044	79.2918	568.101	619.379	608.864	11.6535	13.0874	12.8981	26.7339	20.9969	20.0269	51.113	57.0075	49.9501	131.487	100.431	104.917	96.2322	102.451	117.431	92.1003	74.1973	78.0149	67.0615	63.2278	56.0623	111.124	102.781	90.0325	100.968	107.447	113.702	102.832	118.58	116.516	117.259	85.2334	97.3193
c1548/f4p4/1616	turquoise	0.368132	0.731125	0.361544	30.7225	15.9002	13.7446	0	0.131356	0	0	0	0	0	0	0	12.8106	4.9436	4.85946	3.92437	4.90839	6.32123	5.02096	2.96276	7.1342	3.82361	1.5769	5.18431	7.9617	2.62975	1.07649	4.8391	2.77587	2.56616	1.75911	3.38051	3.42482	2.81296	3.48471	3.33732
c15490/f1p0/1436	turquoise	4.0196	2.21753	3.50904	18.4035	10.6097	13.0275	0	0.159363	0	0	0	0	0	0	0	2.045	1.67934	2.49428	0.865655	0.638028	1.81634	2.751	0.798769	2.59659	0.806757	2.29574	0	0.495346	0.797613	0.217669	1.21466	1.20276	1.03777	1.18566	0.534949	1.7109	0.262517	0.183813	1.47232
c15494/f1p9/3224	turquoise	0	0	0	0.866216	0.796983	1.43529	0	0.131682	0.13138	0.253531	0.552886	0	0	0	0.0820955	0.675917	0	0.187366	0	0.263602	0	0	0	0	0	0.158081	0.433098	0.204653	0.109845	0.179861	0.334559	0.0993843	0.171502	0	0	0.504899	0.216918	0.455655	0.152073
c155/f3p14/998	turquoise	0.596093	0.295966	0.585426	9.6385	5.40671	9.73694	0	0	0	0	0	0	0.516034	0	1.59124	3.00235	1.28078	0.605279	2.02189	1.98696	2.42422	1.57358	0.79957	0.866397	1.88432	1.27669	1.39911	1.98337	0.35485	1.16207	1.08078	1.28423	0.831044	1.26597	3.09392	2.9359	2.80299	1.47198	1.22816
c15505/f1p1/1521	turquoise	9.387	10.6809	15.7492	18.3608	17.5691	19.3187	3.07627	1.39561	1.53164	0.671748	1.36725	2.388	1.18508	2.34399	2.26219	13.2526	9.03407	12.1131	8.14945	10.0574	6.89278	9.29247	10.3178	6.25333	5.12219	5.02618	7.89497	5.85622	3.49251	4.00305	2.65932	2.31727	3.45349	3.73797	5.15324	2.35447	3.21855	3.70236	2.2564
c15518/f1p0/2211	turquoise	0	0	0.265089	17.0354	10.9587	6.08864	0	0.0963121	0.480454	0.0927158	0.269586	0.549327	0.350501	0	0	6.05596	2.02984	1.37039	4.83926	2.18504	2.68331	3.56268	1.93096	1.56926	1.95027	3.58423	1.9006	6.13698	1.12476	0.526198	3.54809	2.47144	2.63415	3.00954	2.9097	2.06798	0.951921	2.77721	3.11432
c15526/f1p2/1184	turquoise	1.50735	2.24525	1.72711	13.1038	14.3231	11.3339	4.19886	4.66138	4.29293	4.8325	1.75641	4.3459	1.52239	1.00372	3.35316	4.3712	4.58819	2.04077	3.40852	2.3926	2.04338	3.31594	4.71773	2.4343	2.9497	3.87406	2.83035	7.24443	6.58031	4.89755	4.55498	5.1418	5.60393	3.73482	3.2097	6.59917	2.65798	5.79011	4.34795
c15545/f1p4/1303	turquoise	0.456563	1.36013	0.672589	5.47724	6.5075	3.90645	0.897738	0.32582	1.13775	0.627308	0.684001	0	0.395243	0.72964	0	1.04526	0	0.463598	1.54861	0.434819	0.82523	0.60262	1.22482	1.10599	0	0.19557	1.07161	0.50637	0.815365	1.11257	0	0.245906	0.636517	0.242409	0	0.249853	0.536719	1.50323	0.564409
c15569/f1p5/3310	turquoise	0.179728	0.178474	0	1.96866	1.94069	0.768897	0	0	0	0	0.179507	0	0	0	0.0799625	0.0822944	0.579252	0	0.348354	0.342337	0.243642	0.15815	0	0	0.568142	0.230961	0.168738	0.0996677	0.427964	0.0875937	0.4888	0.484011	0.58466	0.286277	0.28703	0.393425	1.16205	0.443817	0.592487
c15601/f1p1/1230	turquoise	3.62745	2.64156	2.37502	11.3524	9.81832	13.7316	0.475509	1.38063	2.58274	0.498404	2.17379	1.2304	2.51221	2.51207	2.36702	6.42231	7.2744	3.43779	5.15593	5.06687	6.99365	3.40472	3.24378	2.81192	2.40256	3.72918	1.58929	5.09602	5.18254	4.47867	5.26156	1.3025	5.16959	2.31116	3.47587	1.85277	2.55858	3.98112	5.18185
c15612/f1p1/1470	turquoise	0	0	0	2.95522	5.24383	1.41654	0	0	0	0	0	0	0	0	0	0	0	0	0	0.19271	0	0	0	0.196069	0	0	0	1.12211	0.481823	0	1.28407	0.871878	1.12841	0.21487	0.48473	1.32881	0.237872	0.666228	0.333526
c15616/f1p0/2217	turquoise	21.5816	15.4409	13.2965	54.2566	51.9916	42.0196	3.29471	5.644	4.3903	5.70952	4.15034	5.72895	6.96263	9.53291	9.54217	34.4943	26.7855	25.5892	29.3589	25.4049	28.2266	18.8725	20.4977	21.1718	16.3442	17.5703	19.7585	25.274	18.6726	15.4179	18.3496	21.0818	18.5636	22.2055	21.3006	20.3933	18.9097	19.3091	18.2282
c15622/f1p0/1533	turquoise	4.59383	3.19324	6.09069	9.34487	8.92868	8.03982	2.48403	3.44225	3.76142	2.84033	2.29409	1.40238	1.3919	2.38598	1.83945	5.04824	5.42872	4.89785	4.00675	3.06253	2.49098	4.44651	2.67017	4.4513	3.31923	2.16456	1.29388	2.03799	3.82854	2.46277	1.45759	2.47425	2.13483	2.92688	2.75117	1.00559	0.810052	2.83597	2.46088
c15655/f1p154/1004	turquoise	3.55519	0	0.290964	8.96278	9.21326	7.83518	0.291273	0	0	0	0	0.301473	0	0	0	2.44178	2.22797	0.902493	2.0098	1.41078	2.14198	0.260695	0.794791	0	0.26758	2.0305	0	1.97151	0	0.86634	1.3429	0.319138	0.275359	0.3146	1.18286	0.324262	0.696559	0.243863	1.95332
c15683/f1p6/1391	turquoise	0.213839	0.424694	0.210013	12.0461	8.68191	8.31661	0	0	0	0	0	0	0	0.17087	0	0.195826	1.14865	1.51994	0.621703	1.22193	0.193256	0.376331	0.382445	0.414409	0	0	0.200763	1.66017	0.509188	2.2928	0.193857	0.230349	0.794999	1.58951	0.341506	0.468093	0.502764	0.528049	0
c15709/f1p41/1656	turquoise	20.1174	22.4742	34.9283	85.4443	90.4592	140.973	36.2016	17.9457	21.3575	9.13139	17.5811	12.7944	2.79893	3.44464	2.2376	54.117	76.2221	61.4647	13.5776	13.172	22.0769	18.0182	8.51297	9.57258	23.0364	14.9265	25.6327	98.0138	37.2104	46.0465	21.1685	44.5021	25.2087	36.812	18.2154	20.4457	42.4421	22.621	34.4915
c15739/f1p10/1102	turquoise	4.3187	5.3607	3.71124	60.539	45.0008	49.339	5.57278	7.31972	5.57327	2.03975	6.47008	1.92265	7.94468	5.82338	3.60267	11.8647	10.4392	14.2521	15.4333	6.16953	10.7332	4.75024	4.58604	3.92316	2.92541	3.00613	3.8012	0.299365	4.1777	0.789297	3.67044	1.45379	3.51221	3.15285	4.5262	3.54511	4.4423	2.8883	2.66942
c15745/f1p5/2120	turquoise	14.3113	10.8676	9.78352	42.3	30.9064	31.8677	3.58651	1.60205	1.29868	1.8314	1.96188	2.71269	6.31607	6.39046	11.8605	11.6924	8.29032	7.69332	8.29436	9.48735	9.00289	7.28422	5.26962	6.93363	5.70248	6.13028	4.61045	7.0026	6.84894	6.97486	5.851	6.19671	7.82436	6.40657	5.8259	5.98906	3.2988	5.88999	3.81588
c15768/f1p43/1520	turquoise	3.71813	0.777301	1.92189	62.8761	64.744	49.4702	0	0	0.278664	0	0	0	0.508226	0	0.174129	16.1286	6.09676	6.75603	15.1717	15.4688	15.5632	9.12639	11.1996	10.4291	7.59997	8.55013	8.45134	21.4869	11.1834	13.9245	12.5957	13.702	12.9136	15.1695	14.8448	22.9176	14.0329	11.9198	12.0958
c15790/f1p12/1010	turquoise	0	0	2.60312	3.6867	4.32486	2.51985	0	0	0	0	0	0	0	0	0	0.809093	0.63278	0	0	0.560959	0.532314	0.518293	0	0.570736	0	0.504609	0.276497	0	0.350634	0.287065	0.53397	0	0.547447	0.312731	1.411	1.93401	0	0.484829	0.485429
c15811/f1p2/1233	turquoise	54.7618	55.0983	61.1265	101.168	117.116	110.336	31.3072	28.7505	23.1881	18.5618	29.3952	26.0211	27.1493	22.5536	29.6231	49.707	46.3911	50.2166	49.7973	44.3421	45.7842	38.2099	47.6755	42.0761	36.8223	38.2344	28.3112	32.6422	34.4662	29.6284	28.6494	38.9799	30.7179	39.4503	37.1783	35.6451	46.5096	32.9629	33.7989
c15838/f1p0/2600	turquoise	1.47985	0.857223	1.09003	3.34483	4.90032	3.93288	0.363729	0.176013	0.0878044	0.593043	0.862185	1.00391	0.64055	0.0985407	0	1.12933	1.05988	2.00354	1.91219	1.40937	0.780153	3.03842	2.20556	1.91192	1.33657	1.58475	2.66294	0.273549	0.734122	0.360616	0	0.929894	0.802332	0.523812	0.492366	0.404924	1.0148	0.101509	0.508171
c15866/f1p0/1010	turquoise	13.2527	18.1319	12.1479	56.8367	64.6185	81.3225	2.31634	1.05085	0.83875	0	0	0	13.7674	12.0017	20.1783	35.3304	42.7127	40.0719	14.8413	13.7435	16.2356	10.625	13.4312	10.5586	9.04366	16.3998	10.7834	50.6282	30.8558	22.9652	31.7712	24.7449	39.6899	28.7713	27.5144	21.2742	28.3893	24.2415	24.5142
c15867/f1p0/1112	turquoise	3.47739	1.85937	2.88975	8.65038	9.70485	8.11453	1.05194	1.52714	0.761814	0.91882	1.33581	0.272194	0.463132	0.641223	2.38018	2.44959	2.58632	4.34582	3.11075	0.764256	4.10964	1.64763	2.8704	0.777576	0.724775	1.37497	1.25567	2.07671	1.59236	2.60733	2.42495	2.017	3.72924	1.13618	1.70876	1.46384	2.83008	1.54125	1.76361
c1587/f2p3/667	turquoise	2.67572	2.65704	3.06581	274.476	293.159	294.847	0	0.318249	0	0	0	0	0	0	0	12.2516	7.66546	12.2263	9.94011	12.7414	13.7029	7.45581	5.583	9.93867	4.83328	7.641	6.69893	12.8597	7.43323	3.91217	6.87276	11.5292	11.1911	11.3652	11.039	11.2262	6.81521	4.4049	7.35057
c15870/f1p0/2910	turquoise	9.92525	6.60452	8.54174	17.7191	15.3797	20.6934	1.10658	0.949272	0.874239	1.96824	2.86149	1.77005	2.12591	1.63523	3.55086	9.5577	7.36502	3.84426	3.96647	3.31327	3.51397	2.88119	4.209	4.36249	2.95728	4.12002	2.59376	4.99333	5.2384	6.98158	5.75115	5.51109	4.65999	7.38851	6.20961	5.93554	5.53317	5.55878	3.6261
c15938/f1p1/1030	turquoise	0.289631	0.575218	0	2.11498	1.75135	2.02757	0	0	0	0	0	0	0	0	0	0.530467	1.86692	0	1.12274	0.551673	0.261751	0.254857	1.03599	1.12258	0.261587	0.744384	0	0	0.34483	0	0.525131	0.623983	1.07677	0.615109	0.925093	0.951	0.680959	0.238402	1.19348
c15948/f1p4/1320	turquoise	0	0.447537	0.221309	26.3283	25.1108	25.9413	0	0	0	0	0	0	0	0	0.200512	15.2706	12.3464	14.1865	13.3212	11.5889	9.36792	5.55202	6.64976	6.98719	4.27398	5.59848	6.34685	3.24902	3.75603	2.85542	4.69853	1.69917	4.1888	0.478574	1.07963	2.71299	1.85432	1.48387	3.34284
c15951/f2p1/1162	turquoise	21.5025	20.5898	16.5924	70.765	65.6742	54.9549	0.755004	2.74017	4.00969	2.81371	3.57933	2.86529	6.86965	5.93178	7.28884	21.0977	21.7253	21.3139	14.8845	15.115	15.0372	12.3886	15.5657	13.3941	5.54871	7.23692	9.61314	9.65284	12.4955	12.7252	11.1389	9.9268	11.1821	11.4166	8.78938	14.5689	10.2314	9.27101	12.025
c15977/f2p0/1128	turquoise	1.31849	0.261857	2.33081	17.0554	16.4009	15.5886	0.259254	0.376369	0.187752	0.181157	0	0	0	0.842837	0.703925	1.20742	2.26634	2.67761	2.55552	3.51594	0.953257	1.39222	2.59388	1.27758	0.714495	0.903643	1.23786	1.46232	1.25582	2.82738	1.67339	1.70434	1.47054	2.24013	1.26339	2.88616	1.23997	1.30233	1.73859
c1598/f3p0/1374	turquoise	0.216485	0	0.212611	1.80668	1.30905	3.36781	0.425674	0.154492	0	0.148723	0	0.660872	0	0	0.192632	0.396499	1.16286	1.97839	0.209798	0	0.391293	0.190493	0.193588	0	0.586572	0	0.203247	0.480204	0.515488	0.422031	1.17753	0.233199	1.40846	0.689648	0.518597	0.236942	0.508985	0.178194	0.892073
c15997/f1p2/1289	turquoise	2.76913	3.6664	2.26631	10.8327	8.37222	8.07725	0.453744	0.494038	2.13592	4.28032	4.14858	2.11335	3.19629	2.76587	1.23201	3.16984	4.71026	2.10885	5.59083	6.37335	5.2137	6.09165	4.12708	5.59002	3.33468	2.76771	3.0331	2.30341	3.29688	2.2493	5.85751	5.22011	3.86058	3.43058	1.65838	4.54621	4.88294	4.74862	1.9018
c16044/f1p13/1329	turquoise	0	0	0.21981	0.933928	0.966695	1.39274	0	0	0	0	0	0	0	0	0	0	0	0	0	0.213156	0	0	0	0	1.21287	0	0	0	0	0.21816	0	0	0	0	0	0	0	0	0.184456
c16092/f1p7/1727	turquoise	1.20565	0.684133	0.338306	12.3975	6.54643	7.50239	0	0	0	0	0	0	0.149103	0.137626	0	2.20818	1.11021	1.04934	1.16841	1.31226	3.26878	1.66712	0.924112	2.33648	0.622235	0.885329	0.323407	2.10127	3.28098	1.51095	1.09298	2.22639	1.60081	2.74342	1.65038	3.58171	1.01237	1.9848	1.8453
c16112/f1p1/1527	turquoise	5.06465	9.86516	6.31317	19.7111	14.4712	19.2428	13.2143	8.75778	8.87636	5.08522	6.8094	4.95546	5.05896	3.57999	4.15994	10.168	4.18538	8.30742	9.25009	8.71929	5.80944	6.85627	9.23214	5.09626	6.68546	6.1746	4.2063	4.32089	1.39151	2.46834	3.53182	2.72783	2.89677	3.51644	4.19972	4.26403	4.12188	2.72578	2.40807
c16114/f4p1/1286	turquoise	3.23819	2.06716	6.36048	18.8205	22.5778	20.8699	2.04661	2.14583	1.81153	8.42171	4.38927	8.00241	3.20375	8.31696	3.29301	5.08357	9.93947	4.22754	4.93141	7.9302	6.27104	9.1588	9.51442	9.41315	9.60957	4.95387	7.38328	6.15677	6.05839	5.86183	9.6455	8.22216	6.66429	8.59646	9.23474	7.59469	7.8853	8.18668	7.24368
c16158/f1p0/1176	turquoise	0.300152	1.19223	0.884342	4.0705	4.92634	3.26857	0	0	0	0	0	0	0	0.239839	0	0.824605	0.644912	1.21911	1.45441	0.285857	1.08504	1.05646	0.536812	0	0.813269	0.257142	0	0.332896	0.357356	0.292568	0.272104	0.323325	0	0.956182	1.19837	0.328516	0.705696	0	0.494736
c16205/f1p5/1232	turquoise	0	0.479504	1.18558	31.9869	59.6485	39.25	0	0	0.171903	5.63941	6.26964	12.2841	0.627032	1.7363	0.644503	0	1.03751	0	0	0.919754	0.436394	0.637349	0.863605	0.233946	1.30836	0.20684	0	14.7277	9.77335	15.0616	10.506	10.4031	10.9956	17.1774	6.94045	9.51309	7.37945	11.129	7.56118
c16206/f1p4/1207	turquoise	1.23219	2.6919	5.08259	57.0721	65.9931	62.8739	1.21143	0.703469	0.350927	3.89391	4.67655	1.50462	7.46689	9.45207	10.5256	9.02716	8.47202	6.50612	5.493	8.21454	10.2449	2.81905	5.7297	4.53704	2.00319	4.22249	3.00779	13.1195	7.04173	9.60846	11.3939	10.6186	8.70382	17.7949	11.6102	13.2166	7.5323	12.1709	8.93639
c16245/f1p1/1312	turquoise	2.72058	5.17806	6.90241	8.27776	10.5756	9.17008	2.22895	1.45613	3.55126	1.55751	1.13218	1.3842	3.14026	4.71012	2.21908	5.60568	4.38413	4.60418	2.85627	3.6706	4.71252	4.5884	3.24378	2.41649	2.86669	2.91342	2.55422	7.292	5.12856	3.5358	3.08294	2.93063	5.47864	4.09268	3.98276	2.97767	3.46474	5.59845	2.61584
c1627/f1p0/982	turquoise	51.4935	46.923	53.2493	135.874	127.95	118.276	11.6141	19.4547	12.7243	9.5722	16.0341	8.63037	24.3866	23.2355	29.648	40.776	34.819	46.1356	48.7288	50.195	40.5144	20.7898	25.7322	36.9816	26.5367	26.4688	23.3192	38.298	30.6537	37.4967	39.542	40.4597	44.763	45.3524	39.6669	48.7344	42.0177	43.6322	43.4365
c16298/f5p2/1213	turquoise	19.1271	22.6462	15.654	45.0226	54.8635	51.6907	5.30391	5.24992	1.92055	3.2008	5.14326	5.98871	6.58082	6.85804	10.0372	20.8843	17.3871	15.1889	11.4069	11.4435	13.0753	9.27843	15.5691	10.2173	13.7315	11.3443	5.7556	10.0629	8.17471	9.79995	9.55907	7.39623	7.52119	6.77026	7.04916	7.24657	7.78331	9.08306	9.49848
c1632/f1p0/902	turquoise	155.98	180.106	173.592	719.326	761.442	742.841	28.8548	27.0635	25.123	17.8972	30.96	14.0937	38.5395	48.2211	46.0689	136.499	133.915	113.179	132.307	132.22	151.993	121.874	141.842	119.187	124.794	111.028	99.3824	76.806	65.1744	75.8589	87.294	83.1232	93.1752	95.2478	88.7399	95.2856	75.5944	92.2896	79.6302
c16361/f2p0/1224	turquoise	116.89	128.623	122.913	277.088	311.108	309.247	26.5201	19.2501	22.1474	0	2.18444	4.20388	0.841507	0.582549	5.18972	229.443	226.351	224.305	208.426	202.511	193.488	174.706	182.977	185.083	185.685	181.96	174.082	137.458	140.615	132.176	122.27	122.25	118.354	130.576	156.987	125.276	134.555	116.819	137.792
c16460/f2p6/1121	turquoise	0.796032	3.68889	0.781787	16.8851	16.9617	13.4156	0	0.378719	0.755698	0.546866	0.795052	1.08003	1.14853	0.42405	1.41664	3.1589	3.13568	3.50263	1.54289	1.51624	2.63783	2.33486	2.13551	2.314	0.958608	0.681964	1.49471	3.2372	2.52732	5.1728	3.12713	0.857489	2.71282	1.97236	3.60196	2.03293	4.05508	1.31047	2.40549
c1647/f6p5/1126	turquoise	7.39664	8.13198	11.1559	21.2193	22.8195	24.8628	7.272	4.52444	6.01874	3.62958	3.69377	2.41928	2.97293	3.58842	2.11553	13.3052	9.64906	10.7295	8.44821	14.3403	8.11708	8.13573	7.55922	7.16714	9.06634	7.4683	8.1844	10.5474	4.71768	7.98223	8.38181	6.82945	7.36574	6.45182	6.75006	8.09561	6.21088	6.52324	6.31359
c16503/f1p21/1109	turquoise	41.5733	55.133	42.6733	376.89	439.985	404.112	0.263695	0.191408	0.381937	0.184261	0.267885	0.27293	0.232192	0.642958	0.954647	70.7391	70.3077	69.7212	90.1959	83.2738	90.1718	67.9716	71.9541	80.0471	56.2009	59.9729	49.8591	21.1208	18.202	21.6994	38.4179	33.2261	33.1553	36.1714	37.6944	42.8599	21.756	24.2852	32.715
c16524/f3p3/1190	turquoise	4.99917	8.43927	5.89165	29.726	23.3196	30.7195	2.21172	2.14056	0	1.03031	0.998603	0	1.08194	0.199731	0.444834	8.01161	8.05598	2.28429	5.087	5.47524	6.32514	4.17901	3.1293	5.81287	2.93483	4.06867	3.05076	5.26731	5.35674	5.36015	6.57142	7.26992	6.50496	6.90111	4.98986	4.10368	5.87685	6.78965	4.12003
c16580/f31p8/3363	turquoise	10.9676	12.1206	11.5531	41.0593	45.3077	49.4659	5.21745	4.7971	3.33767	2.00518	3.88692	3.51011	3.29246	5.01793	1.65275	32.642	23.09	30.9848	20.829	19.0372	21.822	21.7142	18.4287	15.1696	16.6958	18.7919	12.8711	10.3983	6.84482	8.4489	6.49481	5.43076	7.06977	5.82315	6.28578	6.97004	5.7187	5.67869	5.97728
c16596/f7p19/1429	turquoise	55.1605	62.8369	64.5993	252.972	286.976	283.827	0.409291	0.445637	1.33384	0.285998	1.24738	1.48268	1.62177	4.15816	4.81566	87.1129	71.7823	63.8309	71.0067	66.4102	79.9495	64.1066	76.3163	73.0134	43.2397	42.9765	38.4986	25.6256	34.9432	39.1585	39.0613	35.2031	44.1099	39.1232	34.9046	41.0081	35.7258	35.9805	34.138
c1661/f4p1/1083	turquoise	13.7327	13.0914	10.2501	34.6685	28.9451	18.8	1.62016	3.92007	1.95553	1.69816	3.01748	1.39741	0.951066	1.97518	0.488783	14.085	9.7371	9.20326	9.31598	11.2477	7.94293	12.5673	8.10496	11.976	9.17826	11.5296	11.3458	5.48311	3.92399	1.33857	6.47371	0.887576	2.808	2.33321	2.19314	2.70548	0.968622	3.61719	4.07437
c16640/f2p13/1116	turquoise	0	0.529345	0	1.39022	2.53264	1.0366	0	0	0	0	0	0	0	0	0	0.732243	0.572678	0	0.2583	0	0	0.234532	0.715027	0.774789	0	0.68502	0	0	0	0	1.20813	0.861331	0.495449	0	0.212829	0	0	0.21939	0.439322
c1665/f1p1/961	turquoise	26.3094	28.892	24.3186	144.009	112.565	107.859	4.26028	12.5905	7.93365	6.16652	3.70969	2.5197	8.03854	9.39838	16.2496	38.8325	38.5726	39.915	32.9958	37.7319	39.1619	34.5897	34.3213	32.0913	26.2779	28.9034	32.256	30.2094	26.1644	17.8004	15.7135	16.0041	20.1376	18.7346	17.0538	20.3263	20.0125	23.9489	18.3665
c1683/f14p5/2174	turquoise	12.9981	13.1791	14.5123	110.902	134.029	130.264	11.4339	11.6193	18.217	10.9974	12.0255	17.821	8.5281	6.99702	7.54826	22.3028	21.7544	18.3388	21.7457	19.5458	20.0316	19.2631	17.0067	15.5115	13.8403	16.8791	14.7723	19.272	26.2266	25.4727	23.6909	26.0872	22.127	24.6992	18.0269	23.9602	21.8746	17.1184	20.9735
c1687/f11p41/1032	turquoise	91.6563	71.8401	69.352	428.764	544.52	628.64	2.26696	2.26259	0.410435	0.792037	1.15149	0.293294	0.74855	2.3031	2.56469	235.442	164.112	147.212	151.394	133.133	144.568	93.3329	100.777	118.417	78.8769	77.2877	58.9913	129.467	105.35	130.92	116.537	130.091	135.284	115.386	116.918	129.025	106.731	105.338	100.48
c16871/f1p8/2244	turquoise	0.265107	0.131629	0.260363	1.10623	1.71756	2.26832	0.39096	0	0.094378	0	0	0	0.114751	0.105918	0	0.242776	0.142404	0.942175	0.770757	0.504963	0.119794	0.466556	1.06681	0.256882	0	0.454238	0.497792	0.588057	0.157817	0	0.120167	0.428362	0.1232	0.422271	0	0	0.155826	0.109108	0.218486
c16876/f7p12/1171	turquoise	0.254014	0	0.498937	80.8205	115.857	91.4803	0.249734	0.181274	0.180858	29.4914	23.3405	51.1789	2.63878	3.24755	0.226026	0	0.27289	0.257928	0.246168	2.66108	0.68869	0	0.681444	0	0.458839	0.217615	0.476963	23.6649	23.2868	38.1298	45.3646	31.4669	20.3037	51.5192	34.6845	26.1337	27.1735	29.481	27.0053
c16919/f13p33/1629	turquoise	0	0.181323	0.179329	3.4287	3.15467	3.55077	0	0	0	0	0	0	0	0	0	0.167216	1.37316	0.370822	0.707828	0	0.165021	0	0.163284	0.176932	0	0.156432	0.171431	1.01258	0.652192	0.533951	0	0.393389	0.339424	0.581692	0	0.399704	0.429309	0.4509	0.150486
c17084/f7p29/1666	turquoise	1.42833	3.72321	1.40277	32.2218	31.0003	33.0526	0	0	0	0	0	0	0.154563	0	0	5.06857	5.37066	5.62008	1.9033	1.36031	2.09762	1.72816	3.0335	1.21101	2.25756	1.0707	0.83812	4.15841	3.82625	3.65465	3.56087	2.30791	3.15291	2.65427	1.85338	3.71286	2.93842	2.64532	2.79573
c17101/f3p6/1482	turquoise	0	0	0	14.0283	10.056	11.865	0	0	0	0	0	0	0	0.160378	0	4.04364	7.11558	8.35587	7.39136	4.01415	5.07889	4.41528	3.41013	3.30619	6.52591	4.47065	3.01497	4.6747	7.88571	6.65169	8.5518	7.35095	5.22328	5.96764	7.21207	7.24929	4.48298	6.60834	5.12779
c17143/f4p4/1689	turquoise	0	0.174881	0.172959	1.46973	5.02029	3.97257	0	0	0	0	0.175894	0	0	0	0	0.483827	0.189197	0	0.341342	0	0.159158	0.154966	0.157484	0.170646	0	0	0.330683	0	0	0.343322	0.159653	0.189707	0	0.374019	0.140626	0	0.207029	0	0.14514
c17259/f1p6/3283	turquoise	0.181207	0.0899709	0	45.8405	46.2552	44.7514	0	0	0.0645094	0.0622436	0.180983	0	0	0	0	0.829712	0.584016	0.735996	0.702438	0.517729	0.327528	0.637802	0.162041	0.175584	0	0.543342	0.255189	0.703412	0.431484	0.441571	0.49282	1.07358	0.505259	1.05831	0.578782	1.38831	0.95859	0.447467	0.82137
c17289/f1p0/3422	turquoise	0	0.680195	0.588628	2.05436	2.21889	2.4642	0.168358	0.183309	0.365776	0	0.0855165	0.348508	0.148245	0.205251	0	0.940914	1.28778	0.608589	0.580841	1.46779	0.541661	1.13013	0.535962	0.331861	0.386658	0.80688	0.723476	0	0.10194	0.333834	0	0.276697	0.15916	0.272762	0.0683701	0	0.301962	0.211433	0
c1731/f1p0/608	turquoise	2308.94	2515.66	2480.51	21029	22823.8	23417.2	107.493	109.373	80.9064	105.289	97.2796	82.1072	295.527	390.284	341.147	4955.57	5013.87	4740.43	4633.49	4342.93	4676.06	3632.82	3498.43	3591.44	3125.05	3248.13	2629.45	2939.98	3031.51	3111.1	3737.51	3456.68	3850.04	3857.73	3560.86	4063.48	3175.68	2765.54	2978.29
c17310/f21p27/1460	turquoise	0.407467	0.202311	0.600262	1.91279	2.46388	1.90166	0	0	0	0	0	0.207315	0	0	0	0.186572	0.218873	0.206873	0.19744	0.388061	0.552367	0	0.36437	0.98706	0.184007	0.349079	0.191275	0.677877	0.242562	0.397172	0.36939	0.438925	0.378713	0.649025	0.162683	0	0.239502	0	0
c17335/f40p32/1524	turquoise	3.70837	2.5196	2.68359	17.5102	17.1973	13.9671	0	0	0	0	0	0.198608	1.01378	0	0.521016	3.75347	2.93554	4.36007	3.59383	5.94823	7.76117	2.57616	5.41056	6.61926	2.46791	2.00651	3.11512	4.3294	3.95038	3.23419	6.01592	6.51763	7.25619	5.18141	8.10427	7.90399	2.98277	3.85573	4.66477
c17342/f1p0/3740	turquoise	1.67197	0.948741	0.547348	17.8571	10.7291	8.8559	0	0	0	0	0	0	0	0	0	3.06225	1.28301	1.29351	0.540108	1.06156	0.359768	0.490409	0.284786	0.54003	0.790993	0.47746	0.149498	2.11927	7.01456	4.11311	3.68105	2.57293	3.32996	3.80451	3.8781	3.04994	4.30539	2.75247	2.29656
c1736/f1p0/780	turquoise	279.527	319.61	328.831	1253.52	1469.54	1354.1	8.24825	7.62002	10.3177	37.9873	29.7084	34.5365	42.2566	37.1756	39.0227	432.688	393.297	334.561	474.525	438.364	484.563	329.857	392.165	329.607	249.707	274.756	206.582	254.615	192.961	180.28	262.741	250.581	266.891	236.084	237.822	280.064	250.599	209.683	233.827
c17367/f1p1/4965	turquoise	1.22312	0.115674	0.114403	1.03291	2.41501	3.89616	0.229049	0.124695	0.0414694	0	0.407204	0.118535	0.100842	0	0	0.693387	0.125144	0.413989	0.338668	0.11094	0.526373	0.153753	0	0	0.473438	0.299386	0.437457	0.839769	1.17885	0.113544	0.686413	0.501923	0.703738	0.247393	0.186033	0	0.616223	0.0958836	0.192004
c1741/f11p6/1234	turquoise	94.49	94.3092	80.2522	272.579	274.646	302.429	23.9354	23.0506	23.5125	23.3491	30.3344	31.8868	37.9783	35.8254	39.6799	98.892	89.0815	82.9737	47.8881	52.341	51.411	43.6937	49.1457	52.319	34.1799	40.475	42.7718	63.0927	65.7197	70.0168	35.1819	33.4956	39.2063	39.9303	41.3827	43.2672	43.6382	31.5473	36.3541
c17451/f31p55/1058	turquoise	0.843433	1.39591	3.31336	21.41	17.486	19.9003	0	0	0	0	0	0	0	0	0	4.11939	6.94683	4.28215	3.81445	4.01632	4.82755	2.96867	0.502817	1.36211	0.761768	1.20429	2.11162	1.87089	4.68617	5.75486	1.78411	3.33135	2.61305	1.19417	3.81644	2.15398	1.98302	2.31417	1.39022
c17470/f2p5/1130	turquoise	0.526461	0	0.51704	6.86499	4.77513	3.48076	0	0	0	0	0	0	0	0	0	0.241057	2.26233	0.534574	1.0204	0.752082	1.42736	0.463253	1.17695	0	0.71323	0.451022	0.247134	1.75168	1.88039	1.79606	1.67043	0	0.244656	0.559042	0.84077	0.576211	0.309445	1.08336	2.16939
c1768/f15p5/1526	turquoise	4.28828	4.45191	3.4458	14.8439	21.5526	19.5586	0	0	0	0	0	0	0.168743	0.467261	0.173444	9.28212	6.28219	9.10457	8.12275	7.05426	7.57484	9.09051	9.4125	11.3324	6.1617	8.51651	7.13709	4.97228	6.26592	6.45989	5.1245	4.19941	8.33368	5.58859	11.2066	7.89363	8.02001	6.57824	7.71087
c17690/f6p5/1804	turquoise	25.3921	34.2202	27.8525	107.847	120.498	110.297	4.21474	6.82471	6.57424	6.90969	6.58723	5.87238	8.27886	9.22262	12.1774	40.9196	31.3531	33.4849	25.7264	27.4805	30.5476	22.9238	24.9182	26.202	21.8911	24.0137	18.1118	30.9053	32.7835	35.0365	30.4931	28.063	29.8835	32.0411	23.8308	29.4158	29.0748	26.3297	24.8675
c17704/f1p0/3250	turquoise	14.1817	15.9907	10.8728	24.8162	15.175	17.3651	4.0479	5.8112	5.21155	1.75997	3.19839	1.30345	6.49495	4.02104	2.93089	18.9361	16.6117	11.0557	10.6403	8.01666	10.0052	8.77559	6.95453	11.4367	8.67679	6.11397	5.23991	8.52403	9.47715	9.54262	10.3681	8.96886	9.86449	11.0759	7.74434	10.2144	8.17444	8.51024	7.16347
c17717/f5p2/1971	turquoise	19.0151	18.283	18.9713	24.7168	22.1619	23.1251	6.08319	4.2002	7.73641	7.15365	9.49585	11.9782	7.44676	7.83826	8.59425	17.1369	15.0779	12.7188	9.50639	7.61749	8.72876	9.56121	9.85149	11.6985	8.04178	9.05018	8.92617	10.5448	9.16345	11.0325	4.51477	6.34002	6.17163	6.24987	4.69974	6.93733	7.09635	4.96883	5.47246
c17737/f1p1/4987	turquoise	1.9033	2.2444	1.2851	60.4339	45.7789	37.1966	0.175428	0.297121	0.508181	0.694636	0.415835	0.242095	0.30894	0.095053	0.582171	2.7234	0.766776	1.02671	3.34318	3.56867	3.81646	1.77946	2.92531	1.84425	2.68596	2.70063	2.68038	3.29834	2.47849	1.33344	1.72545	1.53768	2.10068	1.89477	2.13723	2.21336	1.74801	2.30103	2.00976
c17749/f5p2/1775	turquoise	344.875	358.11	319.777	1386.81	1717.71	1161.79	135.428	135.615	108.457	149.777	132.223	83.2155	270.412	246.786	280.035	485.86	508.406	534.813	406.816	385.107	360.596	428.071	421.388	399.451	377.926	291.723	384.988	174.894	171.783	149.46	187.467	177.808	185.501	161.221	196.838	184.881	189.316	183.457	189.484
c17766/f3p0/1908	turquoise	29.9321	27.7107	27.8654	106.36	94.6719	108.166	2.91212	2.78134	2.99695	5.56917	4.35973	3.0141	7.01785	6.85137	10.9588	34.1207	33.1613	25.0112	31.2738	25.9826	29.587	17.6961	28.1604	19.1846	23.9363	17.8967	21.3691	10.8929	11.5077	13.5242	12.8609	12.2591	11.4468	13.7402	14.6892	12.9678	12.6454	9.11088	12.4626
c17792/f4p0/1838	turquoise	7.12069	8.03522	8.74158	17.7265	18.0339	19.7632	2.54571	3.00276	2.53496	3.5577	3.71759	4.28164	4.34306	5.81915	8.49613	5.92806	5.91123	3.12223	2.35253	3.69903	7.02029	4.84173	4.63095	4.07713	3.65411	3.74338	3.19069	4.84619	4.04622	2.52392	4.10791	1.74328	4.06118	2.92143	1.67994	3.89679	3.42443	3.06382	3.6011
c17794/f4p5/1879	turquoise	151.496	201.37	168.218	1113.87	1102.59	1084.19	13.229	13.7824	15.5541	10.4402	15.3364	13.209	25.4897	29.4728	38.4548	309.361	274.487	235.648	204.193	219.813	226.471	219.392	205.12	207.691	192.015	189.73	170.916	135.191	112.33	133.935	130.02	115.786	117.411	138.346	133.485	130.12	123.195	113.885	118.592
c17858/f4p0/1870	turquoise	0.954387	0.631817	1.09353	13.1088	9.89316	11.0116	0	0.113514	0	0.437103	0	0.161861	2.75402	0.381305	0	3.20464	1.53796	1.45364	1.38736	1.81787	2.87506	1.53964	2.13361	0.616517	1.43663	1.22644	1.34404	4.0576	2.8407	3.10091	4.61441	4.62631	4.58304	5.23616	5.08059	3.65601	1.86991	1.70209	3.27729
c17907/f3p4/1675	turquoise	0.355165	0.529029	0	5.00181	7.67007	6.35399	1.04754	0.380188	0.505754	0	0.886819	0.361408	0	0.425696	0	1.62624	0.953893	1.44255	0.68839	0.507375	0.160489	0.781308	0	0	0.320776	1.06495	0	1.96955	0.422854	0.519287	0	0	0.165051	0.565717	0.141802	0.971818	0.20876	0.292345	0.878119
c17908/f1p1/3162	turquoise	1.47481	1.55605	0.45263	3.07701	5.89219	6.30939	1.99369	1.18404	1.11569	0.379942	0.184124	0	0.718162	0.220961	0.164038	1.77263	2.3766	1.02956	0.982614	0.790071	1.66606	1.13552	0.741838	0.357263	1.33201	1.02657	0.519234	3.16917	1.64614	1.70709	0.83562	0.794335	1.62775	0.68516	0.736032	0.907974	1.08358	0.075872	1.51932
c17942/f3p7/1881	turquoise	0.474403	0	0.465913	1.48468	1.09281	0.738017	0	0	0	0	0	0	0	0	0	0.144814	0	0.963427	0	0.301206	0	0.278297	0.424227	0.459684	0.142823	0.270949	0	1.05231	0.188272	0	0.573428	0.681372	0.440926	0.335841	0.252544	0	0.185897	0	0.130325
c1799/f1p1/804	turquoise	68.4432	86.702	85.3856	579.299	614.245	572.953	6.91085	6.86451	6.32192	1.77913	4.8036	0.376467	0.960825	2.06935	0.658398	97.2354	91.0173	103.308	103.258	105.703	102.312	74.5498	95.9417	94.9984	75.5161	66.5594	81.9723	27.902	17.6189	19.4733	24.4836	15.144	29.9155	32.6073	18.6115	23.4856	17.8316	19.7942	13.4157
c17991/f3p4/1814	turquoise	40.0099	40.8705	38.6497	126.924	157.37	196.293	27.2448	23.9888	26.5022	6.421	11.9554	8.17601	14.4791	15.199	15.758	50.6047	59.8944	65.7682	50.5334	55.5949	49.644	41.9877	35.1916	32.7308	50.5015	39.1934	42.6436	51.2855	43.145	35.0032	42.9604	42.7456	35.3577	44.9237	42.0304	35.5351	49.3474	38.8719	40.6767
c18/f1p0/10648	turquoise	0.668037	1.44212	0.998386	3.78744	2.86027	2.39479	0.428334	0.663285	1.11672	0.438981	0.40613	0.620668	0.553171	0.208878	0.775342	1.27672	0.717678	1.82854	0.703699	1.32777	1.6012	1.02231	1.37657	1.1539	0.865682	1.29392	0.381766	0.901983	0.622451	0.396357	0.526618	0.37545	1.05282	0.493481	0.487049	0.349687	0.478021	0.358616	0.670243
c1800/f10p14/1465	turquoise	9.33975	7.45997	8.17559	61.8477	66.1223	69.4894	0.199616	0	0.289125	0.55794	0	0	0.527306	0.486717	0.361332	13.9451	8.07065	8.24667	17.9058	17.9832	20.0008	12.5063	14.8882	12.5912	12.8365	12.176	7.62489	17.1143	9.42762	12.2703	27.0575	30.8386	24.7211	30.1844	23.8328	26.0003	21.4816	24.0661	24.4305
c18054/f1p1/3118	turquoise	1.62176	1.04205	0.562144	56.6258	40.7919	35.3953	12.9431	13.0032	9.30547	17.8262	13.4345	17.4735	3.05566	5.56467	4.58387	5.5038	5.84175	6.00581	6.65649	8.1769	6.98342	4.11327	3.41232	4.06727	6.46208	7.02859	7.5234	20.632	13.6295	15.6219	14.8751	11.0984	20.7479	15.3979	14.9305	15.0354	14.6912	14.684	13.6015
c18073/f1p4/3500	turquoise	4.33304	6.07454	5.59056	16.574	15.0455	21.3459	3.3412	3.69854	4.29497	0.933885	1.86685	1.12392	2.72138	2.78346	1.5876	13.0712	8.21476	13.6308	7.41036	7.68695	8.59974	9.34512	8.0534	7.16232	9.3617	10.4085	9.09335	2.63845	2.32654	1.82193	2.00258	2.47107	2.60589	2.25549	2.23881	3.34765	4.09499	3.0771	2.03059
c1808/f14p7/2139	turquoise	0.417182	0.41427	0.409716	15.5221	15.2559	11.033	3.41793	3.96955	4.25747	1.433	0.972225	1.55656	0.120384	0.333352	0	0.891427	0.746971	0.564814	0.404296	0.662189	1.38242	0.611823	0.248705	0.538984	0.62798	0.238268	0.9139	1.69654	1.49007	0.813283	0.882461	1.04858	0.775486	1.03367	1.55458	1.67422	1.3078	0.686785	1.26066
c18093/f2p1/1784	turquoise	2.83445	2.31796	2.61998	17.3934	19.0118	19.4536	0.327845	0.118986	0.237426	0.229087	0.333054	0	2.30943	1.8652	1.33525	4.73331	5.37367	4.57115	5.65539	4.92254	4.36981	4.108	6.113	4.52366	3.9153	3.99953	4.85264	3.69843	2.58062	3.90047	2.72073	3.95131	2.16954	4.07217	4.12727	2.55484	2.74407	1.50966	2.61081
c18096/f1p12/1042	turquoise	13.4167	8.50407	5.04635	148.3	177.792	176.302	0.561302	0	0.406496	0.784436	0.28511	0	0.247122	0.2281	2.28607	61.4326	36.1875	24.928	30.4308	25.5554	39.4714	26.1236	26.548	26.554	17.5319	21.0318	13.4003	44.9576	26.5095	39.5113	25.361	33.21	25.7358	28.1908	27.3533	28.1193	23.8261	31.0161	24.7024
c18097/f1p0/4405	turquoise	0.663294	0.365925	0.434283	4.68983	4.90212	5.67529	0.217372	0.315568	0.68216	0.556938	0.0736086	0.449969	0.319005	0.11778	0.131158	0.742403	1.10846	1.72121	0.928499	0.772083	1.3321	1.42672	0.856757	0.928365	0.599071	0.631386	1.17628	1.14435	0.789708	1.50858	1.46987	1.42901	1.30148	2.26955	0.765047	1.29062	1.64613	1.69858	1.0933
c18114/f2p0/1509	turquoise	54.9958	79.2755	69.4989	238.738	335.275	330.57	15.8913	21.9446	17.4031	2.57294	4.13437	2.80816	24.5727	22.6812	19.1184	185.387	198.848	195.952	184.343	185.102	170.661	125.579	145.422	143.251	113.584	117.535	114.184	96.6308	89.8845	89.7281	92.7441	79.2013	101.131	95.4483	95.857	97.9482	94.5437	85.0203	91.461
c18142/f2p0/1634	turquoise	2.00242	2.16921	1.25146	4.17781	3.30226	4.38948	0.536912	1.55891	1.1665	0.375176	0.727257	1.29667	1.73348	1.60005	1.6198	3.16738	2.15122	2.77265	1.41132	1.56032	1.97419	1.44164	0.813924	0.705561	1.47971	1.09167	1.36725	0.403795	0.433464	0.354878	0.825137	0.78437	0.338385	0.773216	0.872158	1.79316	0.427996	0.599361	0.900153
c1816/f6p1/1239	turquoise	1.44044	2.14558	1.41466	7.26282	11.6134	16.0595	1.18014	2.7412	2.05118	4.45305	1.67844	5.37445	7.27404	3.64481	4.69965	2.6382	3.09495	1.95018	1.39595	2.28639	1.51875	2.74624	1.50277	1.16312	1.95145	2.05672	0.676178	3.99395	4.57324	4.21213	3.26459	4.91355	2.45445	5.35354	3.83402	1.83932	4.23332	4.14981	5.14421
c18172/f1p0/3280	turquoise	0.27181	0.179942	0.355928	1.98485	0.860927	0.775221	0	0.581921	0	0	0	0.276588	0	0.434383	0	0.66377	0.389344	0.827995	0.439024	0.258865	0	0.159451	0.0810205	0.438961	0.245492	0	0.510378	0.200975	0	0.176628	0	0	0	0	0.0723477	0	0	0	0.07467
c1820/f6p2/1299	turquoise	18.3187	25.6946	23.3882	128.992	153.694	142.846	0.225126	0.817059	0.326073	0.62924	0.457405	0	5.15399	4.39132	6.31636	35.8579	34.932	27.9015	29.2923	35.3288	31.0414	26.194	28.6672	28.4006	20.2677	19.8134	23.648	23.6187	16.6301	15.6239	25.3255	22.4463	23.6237	33.5554	29.6211	19.7992	19.1122	19.7907	20.7587
c18224/f2p2/1672	turquoise	10.3183	9.53961	6.28983	49.7367	48.4082	51.615	0	0.761741	0.253331	0.122216	0	0	1.69409	1.70584	0.791495	12.0557	12.0406	4.87735	8.62031	11.1823	10.2897	7.51401	7.31791	10.5153	6.10568	5.94394	5.67876	20.7174	14.6146	7.80328	17.4179	15.7141	16.0387	17.7576	17.0467	11.488	12.3389	13.3256	11.1428
c18261/f2p2/1710	turquoise	1.73948	0.863668	2.39169	26.6747	29.0005	25.437	10.432	5.5861	11.7658	1.3145	6.42814	1.77005	0.301171	0.277988	0	4.77885	3.92435	2.64942	1.51717	1.98796	2.67247	2.44901	1.8666	2.02261	1.25684	0.894131	1.79642	4.24433	3.52069	2.20419	1.73462	1.87377	1.61673	2.03184	0.972294	2.09424	1.22692	1.00226	1.72029
c18293/f1p9/3246	turquoise	2.65173	3.35962	2.15526	13.4497	14.2968	13.2292	0.089898	0.0652542	0.130209	0	0	0	1.10821	0.730649	0.244091	4.52177	4.02758	2.50689	4.34211	3.22211	4.54504	2.17243	2.7801	2.39225	2.47756	2.19341	1.97449	4.96929	5.44329	5.52597	6.21706	4.62942	8.58363	5.24327	7.37451	7.20573	5.15963	6.32231	5.04903
c18298/f1p0/4926	turquoise	1.13828	0.475931	0.588374	1.93741	1.24204	1.67759	0.2356	0.171015	0.597176	0.288101	0.239343	0.121925	0.103727	0.0957423	0.31985	0.493767	0.514891	0.790825	0.464472	0.741731	0.487284	0.421733	0.375011	0.232203	0.43287	0.461923	0.618706	0.797342	1.5692	0.583958	0.597422	0.709882	0.612501	0.699788	0.478384	0.524566	0.0704275	0.789007	0.938105
c18301/f2p2/1814	turquoise	2.13167	4.72208	3.05977	11.4608	9.63199	8.29048	0.806059	2.80845	1.401	1.23914	1.63773	2.00229	3.40685	2.48948	2.77224	4.35471	3.17088	3.16353	6.03859	4.21647	3.85297	2.59718	5.27875	4.44884	5.18343	3.37148	2.61712	5.4559	4.4902	3.19664	6.24338	3.88596	4.72452	4.35307	5.63024	6.28146	4.04803	4.99396	3.91902
c18305/f2p1/1281	turquoise	37.3845	40.8129	44.9252	355.11	776.659	742.148	163.911	169.851	141.024	32.7017	88.36	61.4337	33.3686	33.7688	43.3895	181.384	256.94	290.481	196.451	154.358	164.943	182.461	132.684	118.574	108.844	138.056	110.091	249.035	248.534	238.331	188.19	153.079	192.292	165.696	173.549	187.05	165.965	158.065	153.094
c1831/f7p15/1495	turquoise	0.397927	0	0	11.0005	11.8591	16.5595	0	0	0	0	0	0	0.688966	0.158983	0	6.01272	7.69495	9.89945	6.94145	8.33746	7.19247	4.20181	3.5584	4.62697	5.03157	3.92042	4.66993	4.41338	2.60571	4.46054	2.16445	3.00054	2.77385	3.5917	2.85974	2.17765	3.27452	2.12903	2.13167
c18370/f2p1/1952	turquoise	0.914295	0.151319	0.448967	10.1737	10.2674	11.9714	0.449444	0.543729	0.976465	0.104685	0.152195	0	0	0.365287	0	0.418639	0.163706	0	0.443027	0.29025	0.137714	0	0	0.295309	0	0.130547	0	4.90118	5.44273	7.57515	3.72986	5.25271	3.824	3.23626	4.98884	7.33842	3.22444	5.14262	5.65132
c1839/f1p0/995	turquoise	1.19578	2.07801	3.22955	5.61343	10.3295	7.44099	1.76345	1.70671	2.55418	2.05372	1.19431	0.608401	3.36434	2.14987	3.19207	5.2015	5.45972	3.33907	3.47654	1.70825	3.24203	3.68275	2.13861	3.76571	3.78	3.84162	2.24532	2.32091	3.5592	2.33114	3.79414	4.50835	2.2228	3.17446	1.67098	0.327195	3.16287	2.21462	1.47824
c18399/f2p2/1946	turquoise	26.2906	23.2232	19.6653	160.411	167.293	170.019	4.95913	4.25416	2.8296	5.35541	5.80123	4.51064	13.3647	13.1909	13.873	49.8317	40.8885	32.2832	40.8842	33.4817	36.8831	26.4966	29.3874	30.8068	22.7787	26.1899	23.8219	53.0621	52.9573	51.9976	49.6076	56.6407	54.2693	52.9136	58.586	45.6719	43.4845	42.2743	49.0031
c1842/f4p57/1305	turquoise	0	0.226341	0.447705	5.23107	4.72547	3.72317	0	0	0	0	0	0	0	0	0	1.87858	1.46921	0.694332	0.220891	0.434152	0	0.200566	0.203824	0.883438	0.411724	0.19527	0.427987	2.27517	0	0.444345	0.413264	0.736586	0.635542	0.484075	0.910029	0.997882	0	0.562848	0.187848
c18451/f2p3/1736	turquoise	8.73847	7.99689	6.89933	45.5794	45.5875	42.5152	2.02146	4.27967	4.39184	4.94385	2.56697	5.05628	4.74656	7.25636	5.18375	15.3771	12.5171	8.17719	10.1291	10.1173	12.8525	8.44316	8.27389	9.4635	6.19009	6.60555	7.56065	14.4426	10.8119	13.1941	8.85387	9.41312	8.12183	8.18758	9.30368	10.6894	10.2726	6.48767	6.6369
c18511/f2p0/1958	turquoise	4.8613	2.71539	2.38715	16.1646	10.7608	11.1076	1.3442	0.216825	0.540818	0.313093	0.303457	0.927516	2.89327	2.18501	2.83871	6.26035	3.7537	2.93087	3.09169	2.17021	3.84419	2.40617	2.03772	3.97445	2.60692	3.12352	2.85252	3.53826	3.61737	3.70193	4.54474	3.92746	3.2475	4.51688	2.79004	5.65322	2.50021	3.37623	3.5056
c18518/f2p0/1942	turquoise	13.1724	16.2745	10.9811	39.3065	45.5149	36.0992	1.0541	1.42098	0.545274	1.57836	1.07085	1.5586	7.95575	5.99708	9.26775	13.3252	19.0877	14.3085	12.0233	12.9826	15.0882	12.3995	11.2313	11.1311	8.16187	11.5473	10.0661	12.9106	10.7592	13.7353	14.0243	12.7044	14.663	17.2405	14.3098	17.9376	11.3436	12.1033	12.8756
c1852/f1p1/997	turquoise	86.2219	87.9902	84.0929	316.522	345.603	310.966	21.7055	27.2526	24.6409	26.6449	24.4342	32.7877	42.099	38.1433	33.184	109.559	91.6675	93.6094	97.437	108.54	115.94	93.1966	84.5726	98.8684	91.8853	77.445	75.0673	88.3484	68.5547	73.5743	76.5419	81.6303	83.4651	75.7174	76.4726	83.5939	76.1072	82.5134	79.6649
c18526/f2p1/1768	turquoise	79.0734	71.3376	68.4055	139.704	132.543	144.605	8.43571	7.2038	6.94768	4.0453	6.3853	3.93757	16.021	21.1062	23.0544	122.639	117.483	112.921	78.9137	80.9155	94.269	59.6609	66.648	67.3278	46.801	46.555	42.4895	70.9061	48.6743	50.5091	59.7877	59.6247	55.9802	56.4544	65.5591	65.3696	52.8069	47.3614	46.0334
c18538/f2p2/1753	turquoise	4.4117	4.38091	5.33262	10.0895	16.8562	14.5183	2.00186	3.26945	2.17463	3.0308	2.03366	1.72664	2.49716	3.5252	3.32166	6.99245	5.10411	4.99657	5.09764	5.81759	3.527	6.42027	3.64162	5.0969	4.29104	3.63416	4.14193	3.76384	5.45453	7.11193	5.23004	6.21455	5.67746	7.38745	7.99403	7.2429	6.98148	5.02807	5.87333
c18547/f1p1/4979	turquoise	1.07125	0.472788	1.40277	2.85588	2.10781	4.81438	0.234044	0.169885	0.211869	0.327084	0.118881	0.24224	0.360646	0.237775	0.794346	0.272504	0.383618	0.060431	0.230703	0.566795	0.645423	0.36658	0.372535	0.461339	0.215006	0.101972	0.111749	0.858084	0.495995	0.696123	0.917193	0.641087	0.663771	1.01115	1.18806	0.651379	1.04944	1.02873	1.56953
c18563/f1p0/3303	turquoise	6.84416	5.27614	4.68749	11.837	10.4241	11.698	1.68221	1.28533	1.15414	0.618667	0.899438	0.824739	0.857558	1.2233	1.04172	5.36047	3.96661	2.56039	3.22911	2.14414	2.19743	2.21879	2.09378	3.40316	1.54537	1.85161	1.43731	3.99516	4.18149	2.9845	4.81672	4.17131	4.10129	5.54641	3.45166	5.22393	2.75249	3.03917	2.0781
c18584/f2p1/1609	turquoise	141.608	169.625	140.345	1386.21	1553.82	1513.02	30.8977	27.0452	30.4053	48.0066	40.6206	30.4749	107.225	93.2108	137.026	337.234	348.947	333.383	284.501	275.361	302.901	222.534	215.735	236.99	206.037	203.83	169.744	588.038	626.403	541.309	539.812	531.702	500.172	595.597	556.225	546.915	513.317	478.417	478.856
c18645/f1p0/1120	turquoise	30.2762	21.0982	25.0395	141.85	114.25	123.947	4.6999	6.06491	2.8364	2.00697	2.65254	1.6215	6.66744	4.4565	5.67163	22.1321	24.5372	13.4837	18.0164	12.3937	15.121	10.5163	15.9119	11.323	12.9528	10.9212	9.47495	5.00741	4.74295	2.84758	3.61145	4.86344	4.19628	1.6921	5.08966	5.2322	2.49766	1.31164	1.31326
c18658/f1p15/1803	turquoise	1.64975	1.14677	0.486069	17.8985	17.3864	11.0359	0.324391	0.588663	0.352387	0.113336	0.823861	0.167875	0.571273	0.26365	0.293595	5.13667	0.708939	1.34014	1.27904	1.57118	1.19276	2.32269	1.62279	1.59857	1.19201	0.848011	0.309774	2.92757	1.57134	2.41211	1.94427	2.31026	1.38	4.02926	1.97602	0.722261	2.90909	1.90113	1.90348
c18662/f1p0/1896	turquoise	8.06015	7.23429	5.78471	15.1996	19.2811	19.773	1.21913	3.20786	1.76579	1.17134	2.16737	0.473183	2.28115	2.22941	2.8964	7.52314	4.99563	7.24001	8.8627	11.5144	4.20248	5.31932	9.564	6.45833	4.33984	5.97563	4.80231	6.01694	4.05997	4.5326	5.90177	3.67334	6.33886	6.09003	4.332	7.63426	4.91983	7.40003	4.47105
c18664/f1p1/1861	turquoise	0.319667	2.06334	0	29.6792	37.5549	28.0974	0	0.570317	0	0.329413	0	0	0.830202	1.02173	0.426667	1.90281	3.0908	0.48689	1.54897	1.36999	1.15559	2.81288	1.57222	1.39387	2.45408	2.73861	1.35054	0.886352	0.190296	0.311591	1.01428	0.860868	1.03988	1.52753	1.40392	1.22456	1.12737	0.920941	1.31726
c1873/f4p12/1122	turquoise	0.265107	0.263257	0.260363	97.6248	152.52	108.261	0.52128	0.945953	0.755024	39.7035	19.0642	70.6791	3.67203	2.96571	1.17948	0	0	0	0.770757	2.27233	0.718766	0.466556	1.65948	0	1.19719	1.13559	0.746689	39.6939	38.8229	41.3455	40.6164	35.4113	28.5824	67.5634	48.0539	31.9175	48.3059	39.9336	35.8317
c1884/f9p0/2197	turquoise	0.541558	0.672222	1.06373	1.69484	3.39166	4.31775	0.266216	0.483095	0.385588	0.558067	0.811336	0.688847	0.703235	0.649104	0.361415	2.10774	0.581801	1.09981	1.7057	1.03153	0.734143	0.119134	0.726418	0.262377	1.46736	1.27588	1.39821	0.600638	1.12835	1.97953	1.9638	0.437526	1.13252	1.29391	2.1622	1.03728	1.59159	1.00298	0.781061
c18859/f1p0/1246	turquoise	34.7911	40.614	42.515	96.691	103.467	103.703	4.961	6.25444	7.37463	4.92619	7.16185	7.02648	8.27682	6.57865	12.9975	30.158	25.1078	28.3157	26.5099	28.0755	21.3615	27.3423	25.8865	24.7047	29.0238	23.435	19.9473	15.0222	14.545	16.3089	16.3719	14.0182	14.3167	15.7929	13.7845	15.9873	14.0493	12.4605	14.8836
c18866/f1p0/1026	turquoise	3.47895	6.62146	3.98615	14.8193	9.51657	13.0793	1.71016	0.827571	1.65134	4.38168	2.31645	2.36007	5.01952	3.70651	6.19125	8.23025	4.9833	8.53703	3.09054	2.20884	6.02615	3.06126	2.074	3.37101	1.83289	1.98696	1.63311	7.39542	1.72583	4.804	1.05129	4.37214	1.34727	2.77069	2.31499	2.22116	3.0673	1.90907	3.82287
c18868/f1p0/1722	turquoise	13.662	9.78858	7.47303	164.71	146.4	154.559	9.35122	10.3668	10.7123	31.1271	21.9359	33.4355	18.4143	27.3609	13.2338	27.3978	24.1523	25.111	18.7706	22.3992	24.0686	15.5217	13.9181	15.7516	11.7144	12.8895	12.6642	35.2916	28.8254	20.3966	24.4571	15.8345	22.6634	21.853	21.2661	28.7703	21.143	17.9359	19.8109
c1887/f1p0/880	turquoise	29.407	22.4887	20.2498	33.8507	38.8341	45.222	5.31706	3.61827	4.09129	0.928844	2.36317	1.71977	2.0483	3.24109	1.80461	17.3342	9.8045	17.8475	12.1202	11.5889	12.219	7.73317	10.8814	13.101	6.41097	7.23941	5.07748	7.12284	2.81702	4.61261	4.59639	7.64627	3.76992	5.02502	6.74766	8.50893	4.37091	4.72984	3.06427
c189/f4p13/928	turquoise	0.320529	0	0.629585	2.00623	3.59948	2.99183	0	0	0	0	0	0	0	0	0	0.587057	0.688694	0.325468	2.1744	1.22105	0.57935	0.564091	0	0.310584	0.578987	0.274598	1.20371	1.42198	0.381617	0.62486	1.45288	1.03582	1.48955	1.02109	1.27973	0.350818	1.50721	1.05534	0.264161
c18981/f1p0/1753	turquoise	62.6929	70.0373	71.9444	304.255	329.646	333.536	2.67985	8.02402	5.70095	20.3643	19.057	24.6165	96.0099	86.8499	86.2546	89.3941	91.6933	80.4387	70.3322	68.793	68.9752	45.7217	48.5973	52.659	45.5443	52.6877	43.8246	114.124	118.25	114.247	115.522	128.093	113.213	127.899	130.458	134.065	98.7334	98.5806	104.88
c18997/f1p0/1990	turquoise	0.747363	0.742147	0.733989	4.366	2.58239	2.79037	1.61649	0.320008	0.106424	0.308059	0.895732	1.2168	1.29398	0.238875	0.133003	2.19011	0.16058	0.607104	0.579423	0.427062	0.945593	0.78916	0.40099	0.434505	0.405	0.256108	0.280665	2.65246	0.8898	1.60266	0.948534	0.966076	1.38925	1.26978	2.1484	0.981585	0.702859	1.47642	0.73912
c19001/f1p1/1536	turquoise	0.193653	0.576903	0.570562	2.02017	1.67284	3.16324	0.571168	0	0	0	0.193414	0	0.167644	0	0.34463	1.06404	0.624129	0.196637	0.750685	0.36886	1.05007	0.852012	0.346341	0.750577	0.349805	0.49771	1.09087	0.429558	0.92224	0	0.702226	0.208604	0.179987	0.616911	1.23707	2.11952	1.59356	1.1158	0.957584
c19022/f1p1/1897	turquoise	8.93763	7.31819	5.38981	20.6102	25.0581	27.8081	3.23732	2.23797	2.56776	2.69301	1.25286	3.51025	5.97261	5.63817	6.27855	5.45651	10.1071	9.23457	5.01459	6.57064	6.37682	5.51899	4.3467	3.49452	3.39884	3.89562	5.00522	6.78234	7.28069	7.79478	4.69088	5.405	5.68369	4.99513	6.76117	5.66339	2.94927	3.74292	4.65213
c19033/f1p0/1531	turquoise	2.91428	2.31515	1.71728	17.6329	21.9857	19.1925	1.52809	0.138649	0.276661	0.800832	0.582138	2.1747	1.34553	0	0.172878	2.13503	1.04361	1.18367	0.376568	0.185032	0.877918	0.683835	1.04242	0	0.350947	0.832225	0.912023	1.50836	3.00707	1.32563	1.23291	1.25571	1.26403	1.65047	0.775694	2.97703	0.228395	0.959525	0.800593
c19086/f1p0/1687	turquoise	8.63964	6.30319	6.58023	19.8649	22.3896	16.1834	4.85374	2.89404	2.2597	1.69581	1.93712	3.58837	4.42652	5.35379	7.06012	5.97427	8.52397	10.026	7.86017	4.70181	6.21454	6.05085	5.3608	6.83394	4.45892	5.74003	5.79381	3.32442	5.66792	6.87458	5.91418	6.83755	7.21059	5.61693	5.06854	6.36837	6.21824	5.66018	6.68436
c192/f1p0/8544	turquoise	0.6782	0.792314	0.352622	11.6944	11.717	11.0471	0.156887	0.14235	0.0568091	0	0	0.0811908	0.103608	0.0318777	0.0709968	1.05947	1.7572	0.931704	1.66246	1.86171	1.26189	1.47438	0.99889	1.31432	1.36919	0.68355	1.236	2.56628	3.13483	1.55545	3.97828	3.4809	2.96632	3.85503	3.91828	2.83816	3.65805	2.43	1.84119
c1920/f1p1/848	turquoise	2.80614	0.696638	1.37796	7.68426	2.12103	3.27408	0	0	1.49847	0	0.350335	0.713866	1.51829	0.280283	0	1.6061	1.88416	0	1.0198	1.67031	0.634006	0	1.25467	1.69942	0.950413	0.300504	0	0	0	0.68381	0.317989	0	0	0.372475	0	0.383914	0	0.866175	0
c19237/f1p0/1881	turquoise	3.47895	5.33904	3.26139	25.8994	26.7739	31.1197	0.155469	0.338552	0	0.32591	0	0	0.958271	2.02173	0.984972	5.79255	8.15449	7.06513	6.58975	9.9398	7.71728	4.0353	4.24227	5.5162	1.57105	3.11591	1.93004	3.33232	8.66053	3.85347	5.0175	6.64337	6.31994	5.7093	6.3136	5.88464	4.46153	4.42558	5.60398
c1927/f13p9/2141	turquoise	47.9311	55.8742	57.5796	203.049	221.424	208.242	30.7326	37.8738	31.3571	36.8414	35.5225	39.8671	33.1949	30.3067	35.9742	100.255	100.896	80.5519	77.8216	79.1238	84.2491	70.0495	75.2873	76.8681	65.6254	71.6516	66.0002	93.6849	87.5013	83.419	76.7023	80.0663	81.35	83.7962	85.0892	81.96	76.4347	74.6753	70.8746
c19311/f1p0/1882	turquoise	86.6115	87.1057	94.2197	176.418	202.199	208.256	38.0698	35.1907	31.5088	19.1099	28.5719	22.9985	29.8274	34.4775	26.0176	73.8157	72.6722	74.4654	73.9804	74.8099	73.418	86.7824	89.747	82.8522	78.9391	74.4713	80.1282	44.6995	43.4678	37.744	43.9872	41.7118	42.3064	45.1466	42.4048	43.0734	47.7502	41.8906	48.8459
c1933/f1p0/954	turquoise	89.7964	101.245	99.5194	183.446	170.221	186.744	26.6689	32.041	24.6416	15.6365	18.3731	19.0364	25.9121	20.6787	24.9694	85.6587	67.9974	67.4353	61.0368	63.5459	70.7269	79.8383	80.2989	63.1429	76.5962	65.9773	59.4236	38.0388	44.9172	38.5972	39.572	34.5941	49.8441	48.0079	44.0677	42.6571	38.1194	39.01	41.3708
c19401/f1p1/1528	turquoise	13.2373	10.2453	14.7211	38.9903	45.0667	39.0661	7.27268	5.14009	6.2371	16.3156	13.221	14.6586	15.6725	13.9995	15.0699	11.944	13.3845	14.825	11.3192	14.4608	14.4261	12.6758	9.74833	11.8835	12.6589	11.1737	11.1485	19.2154	19.7002	14.2311	13.0592	16.1466	11.0367	14.6767	15.078	17.8972	13.7306	12.979	15.8829
c19402/f1p1/1142	turquoise	72.1487	71.3865	70.346	142.378	140.849	126.219	10.7552	12.8255	15.2069	22.546	19.7709	16.1676	38.332	38.0871	43.8036	58.1999	51.207	44.1679	56.2896	59.2863	59.319	43.3174	52.872	56.0291	46.8138	42.1737	39.126	58.6425	38.7632	49.2534	48.6417	51.9061	50.5957	53.9338	48.0443	52.4543	48.6847	44.1653	55.5969
c19415/f1p1/1898	turquoise	62.6872	81.0802	79.7271	338.908	382.714	393.74	16.4862	20.5785	19.4154	38.0053	30.3658	33.6488	74.347	71.3792	77.2553	94.0034	102.87	92.9336	94.1639	64.4778	87.5289	51.4375	57.7387	57.0976	63.8362	60.8202	69.1533	101.855	108.033	99.7512	120.052	97.7452	106.04	94.3582	94.106	103.088	89.1683	91.7178	94.2852
c1952/f4p0/1249	turquoise	4.52487	8.04062	5.84723	21.614	25.3039	16.8571	3.7462	3.90893	5.93471	5.56265	6.66002	5.57376	5.15415	3.61563	4.45012	6.76079	11.0015	11.3656	2.76954	5.2166	3.87409	5.86763	7.45369	5.53828	5.59239	5.50868	7.37841	10.3011	10.2074	8.35682	8.41996	5.13075	6.64037	6.82801	11.41	10.4262	8.95878	6.46892	11.7762
c19568/f1p0/1733	turquoise	0.858196	2.38618	2.35995	263.386	257.096	215.481	0.50624	0	0.36662	4.71658	2.39999	9.08213	3.56609	2.19439	2.59636	5.50133	6.82256	7.14565	4.49112	4.41355	3.10235	3.3227	6.2929	2.99365	5.58073	2.64679	6.12345	9.32782	8.17404	3.51335	7.002	5.7316	4.62629	7.29045	7.1269	6.19933	2.62305	3.81457	6.50693
c19593/f1p1/1330	turquoise	0	0.666258	0.43929	2.79968	6.18219	4.87091	0	0	0	0	0	0	0	0	0.398009	1.02404	0.961065	1.58965	0.216739	0.212996	0	0	0.199993	0.433416	0.80797	1.1496	0.419942	0.744136	0	0.435993	0	0	0	0	0	0	0	0.736357	0.368634
c19606/f1p1/1974	turquoise	80.3147	70.9258	67.6304	72.78	84.6078	69.8559	24.1476	19.2486	16.9513	10.1448	15.3509	15.3333	22.5672	29.4993	30.9727	51.8847	40.7941	32.2843	34.9012	33.5808	32.1384	25.5904	29.9138	31.9759	23.9526	26.722	22.3522	21.2246	29.6014	21.2972	23.9056	21.9129	24.789	26.0815	21.6581	21.7699	26.2166	17.7366	21.9808
c19649/f1p0/1749	turquoise	53.5717	65.6951	75.4955	162.689	169.682	150.277	19.2283	21.9675	17.0735	24.185	20.553	24.7474	21.7897	24.1893	16.7976	64.7891	68.3323	54.2246	60.8171	63.0061	66.5514	71.0838	65.547	56.8533	53.9143	61.6306	52.2119	36.5927	35.8392	35.3094	40.0859	35.1742	34.6169	40.2724	41.148	36.1112	40.1853	33.0371	40.7868
c19685/f1p2/1996	turquoise	17.2867	14.3544	12.8794	31.7138	32.4403	30.4859	5.12792	5.84917	4.35028	2.25231	3.42332	2.123	4.38629	3.57235	1.98905	12.0094	9.12554	8.77655	8.95406	7.52208	8.61943	11.2773	8.52874	9.81917	9.287	8.93683	7.97491	4.13202	7.097	3.34094	4.59332	4.81586	3.60119	3.7979	5.83084	3.26211	4.73004	2.94395	4.66702
c19725/f1p0/1935	turquoise	75.4371	47.831	68.5561	557.052	587.126	583.551	152.849	143.524	143.3	41.8466	40.8546	20.9628	56.7093	62.5287	88.4891	25.3801	27.0674	30.2486	18.8154	18.7727	21.0287	21.6485	19.7472	19.9615	17.4013	16.633	13.6361	20.0537	22.233	26.2921	17.7351	15.1666	16.8053	14.6362	14.5564	19.4654	33.2773	28.4242	21.2529
c19742/f1p7/1873	turquoise	68.7646	78.0621	70.1855	182.236	175.048	181.957	31.8512	33.0931	28.6073	40.6946	37.2743	36.8451	44.4062	43.9067	52.4265	77.8062	63.9791	66.4379	60.4845	65.9434	63.5807	50.4471	57.6572	52.4739	51.0622	53.6049	47.7115	47.3802	47.6473	56.1914	45.2064	47.5576	44.281	48.0618	45.7789	54.9261	47.0462	41.8305	45.0233
c19752/f1p2/1983	turquoise	2.25	5.21337	2.94632	15.1785	16.0673	10.5008	2.80198	1.60569	1.068	1.03049	0.898893	2.28956	1.03883	1.19859	1.33472	3.43412	5.96243	3.65548	4.07028	4.85712	3.25348	4.22371	5.09714	4.36039	1.35477	3.46966	3.23904	6.32184	5.35764	6.72568	5.30335	3.55478	4.46129	6.84918	5.15041	6.23865	4.23204	5.43263	4.45038
c19753/f1p2/1732	turquoise	0	0.17054	0.33733	1.6124	1.48353	2.93886	0.168844	0	0.489109	0	0	0	0.148673	0.411686	1.37534	0.157272	0.369	1.04631	0.499301	0.327118	0	0.151119	0	0.16641	0.15511	0	0	0.380947	0.204469	0.502197	0.622759	0.554991	0.478858	1.0942	0.685674	0.751868	0.807558	0.989533	0.707683
c19767/f1p0/1033	turquoise	0.575897	0.857816	2.26236	4.50577	4.22856	4.70352	0	0.410981	1.02509	0.989088	0.575187	0.58602	0.249275	0	0.768662	2.37323	1.54673	2.63147	0.279054	1.09694	1.56139	0.76013	0.772479	1.39507	0.260068	0.493373	0.811021	1.59681	2.74262	1.40337	3.13248	0.310179	0.802887	0.611537	0.91972	5.04254	0.677004	1.4221	1.66117
c198/f1p0/8185	turquoise	3.90987	4.69323	3.46013	8.87461	9.6128	7.85375	3.54829	2.39162	3.70156	0.944541	1.75942	1.70511	4.4634	4.15417	5.62002	3.38378	2.63102	3.18482	3.83074	3.64182	3.33936	3.66728	3.0737	2.28979	3.88054	2.61342	1.8959	1.33428	1.38116	1.4658	1.98648	2.49927	3.11483	2.14435	2.53883	1.73995	1.86883	1.8744	1.48721
c19814/f1p5/1055	turquoise	0	1.95983	0	4.70594	9.49853	4.82474	0	0	0	0	0	0	0	0	0	0.516388	1.21158	0	3.27882	0.805548	0	0.248093	1.51274	1.09278	0.254645	0.96617	0.264703	0	0.671356	0	0.766791	0.607422	0.524096	0.299392	0	0.92576	0.331443	0.464149	1.16181
c1982/f1p0/891	turquoise	19.0288	23.8687	21.6391	74.1789	73.2488	57.6473	4.26677	6.43248	4.27847	6.88032	6.33513	9.51181	12.4271	9.60324	16.041	21.4002	27.2571	26.7797	24.9116	21.9378	25.6449	25.2632	22.6883	27.8194	22.6136	16.3021	22.88	18.1427	21.463	20.1751	23.6061	23.3748	30.0973	26.2329	29.8563	27.0386	25.5092	25.2808	18.7089
c19823/f1p23/1147	turquoise	0.518658	0.772558	0.254688	13.797	12.993	21.7853	0	0	0	0	0.25901	0	0	0	0	3.56227	5.0148	1.57995	2.51319	2.71676	4.45297	0.912774	1.62331	2.01026	1.40532	1.77735	2.67818	4.3143	1.23501	2.52777	1.88077	5.86636	4.82059	4.40605	2.692	2.83835	4.57287	2.98844	2.13724
c1983/f3p1/1382	turquoise	10.1159	9.19038	11.2032	34.3528	37.9286	35.4921	7.82938	9.06226	6.12979	10.2025	10.3184	12.0458	13.6017	12.0388	7.27763	9.06668	15.9546	6.33791	12.515	10.0441	14.9776	10.4165	14.82	9.59348	10.6916	10.879	7.88075	9.30977	13.3251	10.6995	14.4388	11.8243	11.0024	13.4846	11.1712	15.3121	15.4342	12.9329	11.8846
c19841/f1p5/1156	turquoise	4.11696	7.66543	8.33928	68.9849	73.3501	70.2511	0.252974	0	0.916022	0.17677	0	0	0	1.23363	0	6.83343	14.9273	7.57698	10.2239	7.84178	9.06914	6.79251	7.82324	4.23855	5.57751	9.03799	4.58994	1.99767	1.2254	1.00324	2.33265	1.1087	2.15238	2.18587	1.43826	1.1265	1.51242	1.05899	1.27236
c1985/f5p7/1216	turquoise	2.93537	4.85813	6.48639	38.0217	36.1332	32.3459	0.721476	1.92022	1.74165	2.35266	0	1.7424	1.27056	1.56369	3.48258	11.2004	11.8256	11.674	7.58587	8.61967	7.95844	6.24211	9.62465	8.05883	5.96509	5.86773	3.67449	6.51119	6.40714	8.10674	3.10458	7.37798	5.22911	5.19504	6.44579	5.62232	5.46363	3.82561	8.46706
c19911/f1p0/1324	turquoise	3.14525	1.56165	3.08896	291.314	119.935	156.226	0	0	0.479874	0	0	0	0	0	0.399813	0	0.724065	0.684368	0	0.213961	0.203035	0	0	0.87076	0.202908	0.192468	0	0	0.534955	0.656953	0	0	0	0	0	0.491781	0	0	0
c19937/f1p0/1979	turquoise	21.794	14.9254	12.8424	94.3907	65.8274	72.836	1.03439	0.750835	0.963142	0	0.300237	0	1.5614	1.44121	2.67485	36.2	21.7988	12.6674	19.9556	24.1915	29.3405	15.7387	24.8652	21.4091	14.3895	14.4218	9.0312	15.8365	8.76851	10.1089	14.4434	13.7621	17.4621	13.2472	10.2016	15.4636	15.0188	10.3924	11.8917
c1995/f1p1/876	turquoise	5.09333	3.37186	7.00306	46.403	49.5709	48.5979	2.003	0.726958	1.20881	5.13197	1.35655	1.03657	3.23346	4.88384	5.74069	8.70668	4.37745	7.58533	6.25228	9.05475	9.51299	6.27454	9.10925	5.26432	5.52021	4.94528	6.69463	9.41496	12.5324	13.901	9.8504	10.9731	6.31189	17.3073	11.3878	11.8926	11.1767	5.58993	6.71621
c19997/f1p10/1068	turquoise	0	0	0.273528	1.16216	0.96235	1.51646	0	0	0	0	0	0	0	0	0	0	0	0.848411	0	0	0	0.245073	0	0	0.251545	0	0	0	0.663184	0	0	0	0.258858	1.18299	0	0	0	0	0.459067
c20/f1p0/8676	turquoise	6.95421	8.04354	6.48052	15.1686	13.7212	15.1213	2.36965	2.31221	2.2225	1.52011	2.52569	1.6887	2.80487	2.14695	1.9689	4.3421	6.49466	6.45955	6.3182	6.69827	4.35652	6.39742	6.21869	4.13495	4.71065	5.24684	6.04671	4.07555	3.10484	3.2352	3.11636	4.93732	2.60743	3.27271	2.5872	3.11374	2.46183	2.95966	3.54947
c2001/f1p0/989	turquoise	12.6319	22.6981	28.0608	52.0823	76.3828	61.2927	16.263	16.0975	13.705	16.5295	12.9167	11.0176	10.1542	11.5355	7.76097	22.5848	23.5869	21.0722	32.3531	28.0706	29.3553	30.17	25.5501	34.097	32.5966	23.9625	30.2133	29.0205	26.1398	17.0033	19.3584	17.1709	16.4926	21.0785	20.6537	20.4092	20.8601	24.0135	20.5731
c20016/f1p1/1995	turquoise	62.264	65.9318	69.5542	408.035	443.285	428.766	33.2184	24.744	27.4185	35.7808	35.3672	29.5773	46.621	45.9798	52.3838	81.7454	67.6833	73.8606	57.624	69.6969	71.4716	80.2352	70.8516	63.0485	81.1547	88.6081	80.7587	60.5472	54.6318	52.0618	51.7641	55.3097	55.8133	56.2467	46.8909	49.7382	56.0239	54.0443	51.0712
c20042/f1p27/1832	turquoise	5.03328	4.192	3.66754	14.397	9.53735	13.7659	1.27702	1.39043	1.27163	0.223085	1.13515	1.32174	0.843344	1.0379	1.15579	5.20404	5.23287	3.79191	3.61902	6.33988	5.4292	3.71462	4.9365	5.50642	6.01236	3.47745	2.28653	2.88122	3.47954	4.1148	2.20787	3.67288	3.16904	3.79306	3.75983	5.68662	2.09956	2.13833	4.41576
c2005/f5p4/2137	turquoise	34.7977	25.9852	25.5629	67.8095	67.333	74.4882	6.70541	8.54253	5.35159	18.5508	16.4043	17.7047	14.7006	16.572	14.3671	24.6009	21.5329	22.0484	24.6851	27.5728	21.3847	22.6587	22.031	22.119	18.857	18.3638	14.244	13.4307	13.2575	12.889	11.8613	11.5451	17.0767	15.9629	14.56	18.1289	14.2356	10.426	14.3391
c20053/f1p1/1987	turquoise	2.54487	1.63519	0.441058	21.5506	17.8454	25.1512	0.294351	0.10683	2.1317	0	0.448542	0.761649	0.388779	0.358853	0	0.548353	0.964934	0.152005	1.01552	0.427707	0.270577	0.131725	0.133865	0.580215	0	0.512989	0	12.2862	11.4066	11.9651	9.49966	8.86906	7.79155	8.42502	7.53075	7.373	7.56714	6.16102	8.26597
c20085/f1p1/1746	turquoise	0.170361	0	0	29.1459	27.2252	32.4658	0	0	0	0	0	0	0	0	0	0.936064	0.366041	0	0.330198	0	0	0	0	0	0	0	0	2.07841	0.811318	0.830284	0.772207	0.917569	2.69177	1.26633	0.680176	1.11876	0.801082	0.981599	1.40402
c20131/f1p1/1323	turquoise	0.674491	0.893045	0	120.554	67.9755	74.3246	0.221042	0	0.320158	0.617825	0.449107	0	2.14098	2.33548	2.60075	2.05892	3.62306	3.88101	3.70406	2.14123	3.45421	2.76971	1.60841	1.96069	1.21837	2.50397	2.3219	10.7224	8.03039	11.3958	8.15283	7.26565	8.77653	5.01363	8.43789	9.59698	5.28605	5.5519	7.96756
c20152/f1p1/1991	turquoise	10.906	10.3848	10.2707	98.6531	116.665	116.323	0.44064	0.959541	0.531854	1.53952	0.447641	1.06417	5.43197	5.37198	6.11506	19.4274	21.1859	20.0244	15.7814	18.2121	17.6872	9.46516	8.68376	9.98859	8.90553	9.21525	8.69624	29.8252	30.4159	27.6684	26.4102	25.7491	24.1608	26.6521	28.6309	28.4517	25.4659	24.2256	22.0393
c20160/f1p0/1111	turquoise	23.8282	14.6225	14.4618	103.898	68.6889	71.2223	6.84374	11.4638	8.00625	10.1161	10.1613	8.4456	12.5158	11.3385	7.86166	52.9588	20.1339	19.3019	54.4872	58.9007	58.7965	33.2179	40.2217	46.956	45.4601	38.7631	48.7639	41.8685	31.8758	27.6626	40.0477	32.5895	38.5701	46.0568	36.3438	48.6434	40.2863	35.0399	37.5104
c20184/f1p23/1708	turquoise	0.348303	0.518808	0.513105	43.0565	37.9103	38.6065	0	0	0	0	0	0	0	0.139157	0.154963	3.34911	3.18057	2.29886	1.68772	2.15614	2.83298	1.37918	0.467196	0.84374	0.314578	0.447589	0	11.2027	6.22026	8.65732	7.89387	4.50232	6.96008	5.91773	5.42341	6.48068	3.68507	6.02063	3.30109
c20192/f1p2/1308	turquoise	2.95631	4.29061	2.90341	18.2668	19.8407	23.3491	0	0	0	0	0	0	0	0	0	7.9136	5.13046	4.15643	6.17077	5.63103	5.34349	4.40232	7.72754	3.08494	2.87546	1.36375	1.06751	3.27882	1.6245	1.55164	1.64926	2.20469	2.53634	1.44889	3.087	2.73788	1.604	1.12311	2.99867
c20202/f1p2/1270	turquoise	3.27898	2.79094	1.38013	465.202	411.925	495.893	76.2181	97.1102	84.547	37.812	64.0954	90.8038	37.9155	42.1087	21.4658	285.049	285.837	286.576	267.154	206.329	320.042	82.4372	58.2246	116.65	80.1719	81.0632	71.6845	90.1381	56.3278	45.4308	64.9719	46.4223	78.5845	53.7208	51.992	63.061	55.0665	65.5474	48.2562
c20204/f1p0/1501	turquoise	0	0.196654	0.388985	5.16474	4.10569	6.1616	0	0.565305	0.141002	1.90469	0	0	0.685755	0.316485	0.704863	1.08813	0.851009	0	0.575759	0.377209	0.357948	1.21982	0.354181	0.959459	0	0.169659	0.185926	1.53748	1.41467	1.7373	1.25671	1.91993	0.736247	1.05146	0.948805	1.3005	1.16402	0.652034	0.32642
c20205/f1p4/1720	turquoise	0.345873	0.515188	0.169842	2.34527	2.83837	3.36291	0	0	0	0	0	0.175976	0	0	0.153881	0.475107	0.557362	1.05361	0.502784	1.8117	0.31258	0.304347	1.23716	0.502712	0.780959	0.888933	0.649446	0.76721	0.205895	0.842835	1.72454	0.558863	0.642932	1.10183	1.24282	0.757114	1.62638	0.569393	1.14019
c20274/f1p1/1871	turquoise	0.317959	0	0.312269	1.65846	2.6093	2.34954	0.1563	0	0.113193	0.218435	0.158784	0.323548	0.55051	1.27034	0.141462	0.291175	0	0.161429	0	0.454224	0	0.139892	0	0	0	0.136198	0	0	0.189279	0.309925	0.144123	0.171253	0.591044	0.84409	0.888628	0.174003	0	1.17774	0.655108
c2038/f1p0/843	turquoise	21.5237	45.55	45.3959	126.622	109.424	107.862	10.0601	12.0867	11.3052	8.2417	12.3345	25.4926	10.691	11.2778	10.9889	37.8057	34.4952	38.6948	37.2725	31.588	31.5694	37.2581	37.2323	29.0615	36.9673	35.6698	36.7711	23.4804	24.3655	24.0753	22.0714	27.3664	21.6446	20.6076	30.9928	28.1919	29.4505	24.9776	20.065
c2038/f43p20/1791	turquoise	0.166081	0.824608	0.489326	1.21278	1.57813	0.645919	0.163282	0.355564	0.118249	0	0.497629	0	0.143775	0.398124	0.295562	0	0.178422	0.16864	0.160951	0	0.150094	0.146141	0.891089	0	0	0.142282	0	0	0	0.161885	0.150561	0.178903	0.308722	0.176359	0.265235	0.181775	0	0	0.136874
c20420/f1p0/1147	turquoise	1.03732	0	0.509377	12.1738	9.85675	11.0944	0	0	0	0.712626	0	0	0	0	0	1.18742	1.1144	0.526651	0	0.493957	0	0	0	0.251283	0	0	0	1.15048	0.308753	0	0	0	0	0.550756	1.03539	0	0.304858	0.853841	0.213724
c2047/f9p2/2163	turquoise	6.32581	6.55478	6.61778	24.9615	19.4819	24.9232	1.4872	1.86462	1.17495	2.55078	2.33492	1.53928	2.61906	2.41746	2.93677	7.80789	5.90946	4.88729	5.3308	6.15551	5.59262	4.35625	5.77972	6.12954	5.96172	5.06592	4.90612	7.01591	4.91179	4.42342	6.48268	4.88844	4.98473	4.08879	6.36894	5.71948	5.98145	4.30138	6.0067
c2048/f6p2/1018	turquoise	132.655	148.558	144.342	435.575	451.299	437.054	31.8867	28.15	24.3406	24.6901	32.3933	34.49	37.9422	46.462	52.5192	187.037	168.566	142.116	149.229	144.703	141.011	135.497	147.627	156.002	134.061	125.912	115.765	78.4242	92.1878	85.7274	66.7515	91.5921	91.5199	80.0506	89.8274	91.7833	77.9722	83.4569	81.8744
c20481/f1p1/1614	turquoise	0	0	0	128.426	45.531	49.8861	0	0	0	0	0	0	0	0	0	0.33754	0	0.374268	0.893008	1.57965	0.499663	0	0	0	0	0	0.173025	1.022	0.658253	0.179638	0.501217	0	0.342578	0	0.147161	0	0.433299	0	0.303769
c20606/f1p2/1786	turquoise	14.8226	7.77301	13.9031	132.042	100.132	120.736	0.491217	0.950826	0.11858	0.457661	0.332681	0.50842	0.288355	0.13308	0.29639	39.3493	22.902	24.0139	31.7961	23.9507	36.4245	23.1549	25.9139	26.466	14.8916	23.685	17.9816	51.1659	25.9756	30.5195	44.6908	45.0303	45.664	48.9882	54.1263	55.232	42.0938	39.7555	32.53
c20639/f1p2/1714	turquoise	3.81792	3.44661	1.8748	44.7162	47.3719	39.5513	0	0	0	0.238443	0.173328	0	0	0.13867	0.46326	8.10509	4.10163	2.29081	3.19545	3.47081	5.17562	4.12306	2.94855	4.03577	3.60499	1.78409	3.74738	8.46885	5.16541	8.11954	4.87707	6.91678	4.67757	6.26557	5.12728	6.458	2.85613	5.42817	5.29185
c20661/f1p4/1472	turquoise	0.606217	1.00331	0.793825	2.3188	0.872784	2.82923	0	0	0	0	0	0	0	0	0	1.29535	1.30253	0.615559	0.587493	0.769794	1.64359	0.177811	0	0.391605	0.54752	0.173116	0.569147	1.3447	0	0.196967	0	0	0	0.214578	0	0.884671	0.237549	0	0.333073
c20689/f1p0/1938	turquoise	66.3567	40.3617	42.3373	160.449	102.939	114.846	6.35735	6.92191	6.13868	4.01922	6.30458	6.73665	20.3922	22.8823	24.2483	46.245	15.5477	16.5712	37.3011	46.041	43.69	16.528	31.2525	17.0069	10.9852	13.5855	10.4073	33.4681	12.4646	10.3548	25.2627	25.0428	29.7639	18.8011	23.973	34.2073	24.9766	24.8387	23.3468
c2069/f1p0/938	turquoise	141.115	163.432	144.818	584.537	634.425	608.02	6.54712	4.75236	7.9024	6.97128	4.75081	0.968057	17.5694	15.2034	11.8512	267.748	214.967	207.045	175.478	177.581	213.507	125.288	134.98	145.647	95.3736	101.877	69.0711	118.525	120.815	113.749	114.991	119.899	119.367	125.603	110.909	123.907	111.463	97.3613	114.469
c2070/f1p0/892	turquoise	14.0055	16.2257	14.0824	48.0057	45.5131	52.9138	3.93414	7.13919	4.03625	4.12357	4.66276	2.03596	7.50564	3.99686	8.60494	13.1311	11.4638	9.4809	8.72545	5.39892	8.13689	9.38971	5.66571	6.13925	3.9153	7.4277	8.45299	12.5747	8.33738	12.0265	7.55759	6.46577	4.95894	8.49844	5.32551	4.37972	7.44818	8.78346	3.02305
c20755/f1p0/1854	turquoise	9.10884	6.55002	5.70682	42.1048	38.6642	37.5027	14.6682	10.0868	13.53	11.9759	12.5484	11.5063	9.24502	8.90987	9.78211	12.5123	11.4729	16.1064	10.1973	8.52545	13.6254	8.84437	8.28586	7.30445	7.37582	12.3781	9.43651	12.7153	11.9667	12.7057	12.1017	10.4888	12.991	10.0061	15.5503	10.6572	9.23106	7.88552	12.037
c20802/f1p0/1514	turquoise	1.37527	1.17057	2.12246	7.37828	9.33429	9.47479	0.96578	0.70103	0.839304	0.539883	0.588674	0.599761	0.17008	0.313976	0.699276	2.69876	1.89959	3.5909	2.66558	2.24532	1.24289	0.518635	0.702748	1.52297	1.24211	1.68314	0.922264	0.2179	0.701731	1.53202	0.178107	0	0.913014	0.208625	0.313762	1.07516	0.692878	0.48515	0
c20814/f1p0/1456	turquoise	28.1587	22.8423	26.4862	104.053	106.205	99.1798	15.4017	17.1233	16.378	19.7534	22.3804	21.3893	26.4368	25.6695	27.8792	38.4984	38.1335	34.0292	29.4028	34.3718	30.6453	32.4555	27.131	27.0928	22.9248	23.614	24.7612	32.3302	32.5809	26.2875	32.3586	27.7693	33.7282	38.1136	32.6191	26.6958	28.6731	30.36	29.9073
c20832/f1p16/1487	turquoise	8.60146	8.34279	9.0369	21.076	23.3274	20.8496	2.94995	4.1398	5.41211	3.02327	2.39745	1.83195	9.00475	10.869	10.1456	8.0601	7.30655	6.90596	10.6621	7.62029	9.03896	7.92079	9.12273	9.49755	6.3233	7.19754	6.76087	4.43712	6.43025	3.70462	3.26415	2.15478	2.23102	4.88551	4.47242	3.72193	2.35153	2.96375	4.12141
c20866/f1p0/1744	turquoise	18.2495	21.8482	17.588	46.082	42.2844	44.8409	5.36584	7.54636	6.67898	8.7878	9.19871	8.50418	11.2214	8.85849	13.9623	17.6494	17.7734	13.162	14.2148	14.9439	14.7974	12.1564	12.3539	19.336	12.4774	12.2738	10.5684	17.7813	14.6205	15.2947	12.2149	16.5352	16.3277	16.3	15.3896	14.0005	14.6365	16.7063	14.6185
c20901/f1p0/1564	turquoise	40.5096	42.3043	31.1927	62.0992	67.0298	77.3693	14.3975	15.2011	14.7599	8.36197	15.9559	11.2247	16.9582	15.045	11.6769	21.4223	22.2707	13.325	22.3017	17.3883	14.9535	18.576	16.1567	10.5042	15.4594	13.6864	15.8915	23.8355	25.134	29.4755	25	19.4626	27.2218	27.466	24.7541	23.3137	23.699	19.2552	22.8841
c20909/f1p2/1627	turquoise	0	0.181546	0	1.14431	1.57927	1.42205	0	0	0	0	0	0	0	0	0	0	0	0	0	0.348229	0.165223	0.160872	0	0	0	0.156624	0.171642	0	0	0	0	0.590808	0.679682	0	0.145985	0.600293	0	0.150485	0
c20920/f1p0/1226	turquoise	0.242619	1.20463	0.238277	52.6443	50.5093	52.841	3.57795	4.1554	4.83684	1.66677	19.6279	5.18456	3.1505	5.81599	4.74949	7.33199	6.51619	13.0569	6.81862	4.85234	8.1128	1.06745	0.650873	2.11582	1.09564	1.03926	3.41674	11.5707	12.4209	12.5339	11.4372	10.454	10.5984	11.8511	12.5927	11.9496	8.27121	8.98674	13.1969
c2100/f1p1/982	turquoise	5.75515	2.10552	4.75972	25.9108	26.9507	29.6868	1.78679	1.29698	3.45066	6.03465	3.63036	2.77405	6.81775	3.38852	10.7811	8.04424	12.3656	5.53627	5.57739	4.61563	7.1174	3.7315	4.87558	3.22855	3.55647	4.15197	4.83447	15.4536	18.3922	12.1052	9.33631	10.4412	8.72738	12.8659	11.6098	9.28274	12.4629	11.7184	8.98686
c21001/f1p4/2153	turquoise	0	0	0.135684	3.89133	3.10294	4.40599	0	0	0	0	0	0	0	0	0	1.51822	2.37476	3.22656	0.535556	0.39473	0.998861	1.21569	0.864808	0.535479	1.87169	1.18359	0.259416	1.0726	0.328974	1.48132	0.500984	0.446468	0	0.146706	0.220639	0.151212	0	0.11372	0.227721
c21077/f1p0/1916	turquoise	0.156224	0.310267	0.153428	60.4624	23.6165	26.1261	1.07514	0.222975	0.667388	0.321973	0	0.31794	0.676211	0.249664	0.13901	0	0.671332	1.11042	0.605595	0.148784	0.423559	0.412402	0.279401	0.454131	0.564391	0.133838	0.146671	0.346534	0.557994	0.456831	0.566502	0.33657	0.8712	0.829461	0.37424	0.341974	0.550955	0.128592	0.386252
c21221/f1p0/1704	turquoise	20.0744	24.4412	22.4582	117.454	132.997	128.583	10.812	11.959	9.32149	11.8722	9.76333	13.855	16.6227	13.5299	13.6687	22.5397	34.8809	27.651	23.5144	29.9244	19.7197	26.1124	30.439	28.0779	31.374	24.6752	28.1884	19.5539	15.1715	17.5254	16.4578	21.4362	24.0118	22.2436	25.7868	23.3088	21.5467	16.0927	21.1478
c21242/f1p2/1217	turquoise	3.17737	5.09685	8.64141	21.6724	17.7351	21.1026	1.20147	0.697689	0.174022	0.167909	1.22056	0.248709	0.846347	1.953	0.217482	3.80502	5.51408	4.96359	1.65805	3.49159	3.53418	3.22602	2.62275	2.60513	0.882991	1.04695	1.14734	1.08431	1.16398	1.19119	1.99416	0.789848	0.454332	1.29769	0.975832	2.14008	0.574647	1.60946	0
c21259/f1p0/1957	turquoise	1.16386	0	0.326582	14.0493	8.90483	9.05298	0.490394	0.949231	0.236763	0	0.166062	0	0	0.398569	0	3.04522	0.535865	0.168829	0.966785	1.26678	2.10367	0.438912	0.297362	0.322215	0.600671	0.142441	0.312199	3.31929	1.78159	3.40338	1.65802	1.79103	2.16347	1.23589	1.46042	1.45583	1.3682	1.23172	1.37027
c21308/f1p2/1212	turquoise	7.11722	5.36158	11.3284	13.8251	13.5682	10.6903	2.89543	1.22599	1.39792	0.505806	2.20607	0.998942	1.48722	2.54937	0.436759	9.21467	8.17341	8.97131	7.61091	5.14212	8.42831	5.39889	5.26713	6.42078	4.87649	2.94355	4.14745	5.4439	2.92195	4.78441	1.7799	3.96553	2.96534	1.82427	3.52749	2.41752	1.44254	2.02012	2.62941
c21311/f1p1/1288	turquoise	0	3.43992	2.26807	3.61372	5.18683	5.20938	0	0	0.328858	0	0.461311	0	0	0	0	0.845946	1.48861	1.17249	0.447614	0.439882	0	1.21928	1.65211	0.447549	0.834317	0.395695	0.216818	1.02453	0.274954	0.90042	0.209359	1.24385	1.5025	1.22616	0	0.252763	0.271485	0.760369	1.14196
c21329/f1p6/1472	turquoise	21.0155	27.892	20.6395	210.8	184.157	203.705	0.596002	1.58627	2.15813	1.9435	1.61459	3.08437	4.72319	5.65136	7.91151	40.8962	39.5101	38.575	28.1997	33.486	29.9499	25.0714	25.6594	27.0208	20.9883	20.0815	23.7145	42.3581	33.6818	33.2874	35.3555	30.4743	32.6795	31.7575	26.3012	27.646	26.1304	23.7853	26.1462
c21354/f1p0/1969	turquoise	24.3218	27.6023	25.2218	59.8848	73.339	60.2803	10.545	8.62456	10.1106	10.7933	11.7687	9.37706	12.2931	14.3646	12.9045	28.4984	23.3701	23.7762	29.8658	26.3286	30.7182	30.4408	28.3687	28.3977	23.4677	24.3309	23.6855	18.7653	20.1441	20.4677	17.6666	15.4593	18.3933	18.4478	17.4911	18.353	15.4502	19.0251	19.6711
c21375/f1p1/1612	turquoise	6.21593	4.17555	3.77055	12.5874	7.89636	9.24335	0.179741	1.04375	1.30169	0.627983	2.19116	0.186035	1.10787	1.31476	1.4641	6.52943	5.49939	4.64097	3.54349	6.61635	4.62626	4.02179	5.23152	4.07443	4.78848	2.81923	3.43284	2.02766	3.7003	3.02944	2.81754	1.77242	2.03905	1.55309	3.35765	3.00147	2.79394	1.50485	2.56141
c21378/f1p0/1731	turquoise	2.92124	1.02383	2.02515	3.04741	4.75004	4.94548	0.675767	1.10367	0.367044	0.118051	0.343252	0.174858	0.148759	0.961156	0.305807	1.10154	1.29225	2.09382	0.832649	0.490961	0.621187	0	0.460988	0.166506	0.155199	0	0.806648	0.952918	0	0	0	0	0	0	0	0.376151	0.404012	0	0
c2138/f3p67/5552	turquoise	0.642905	0.851223	0.9471	2.01202	2.26773	2.41703	0	0	0	0	0	0	0	0	0	2.10968	0.805792	0.924817	1.24609	0.867405	0.58102	1.17858	0.622816	0.934436	0.532268	0.826169	0.855088	1.12898	0.765433	0.783326	0.825672	0.750251	0.995896	1.02404	0.941172	0.64502	1.07068	1.76397	1.10384
c21401/f1p1/1777	turquoise	0.848889	2.02311	1.33392	20.7219	18.4791	20.6013	0.333833	0.363479	0.362644	0.816449	0	0.691049	0.587902	0.542649	1.20857	2.48762	1.64154	0.86197	0.329067	1.13184	0.920612	1.49394	0.455463	1.6451	0.460017	0.727247	1.75335	1.69469	1.41494	2.15135	2.4626	1.82885	2.52476	2.70427	2.30468	2.6015	1.39709	1.39748	2.93834
c21419/f1p6/1162	turquoise	0	0	0	3.20445	1.32675	4.9778	0	0	0	0	0	0	0	0	0	0	0.275003	0.259926	0.744225	0	0.231341	0.225248	0.228907	0.248039	0	0	0.240328	0	0	0.998056	0.232061	0	0.237918	0	0	0	0	0.842819	0
c21442/f7p2/1820	turquoise	0.163434	0.486881	0.642039	11.423	17.224	14.3652	0	0	0.116365	0	0	0	0	0	0.581705	1.79601	1.75579	1.99143	1.26709	2.49041	1.47703	1.00668	0.292297	1.26691	0.29522	0.980105	0	2.35643	2.14041	2.07097	2.81508	1.58447	0.911409	2.95033	2.08807	3.75645	1.15277	1.4798	1.48162
c21504/f1p0/1920	turquoise	31.2377	33.923	30.3764	84.1159	64.7353	63.318	9.83367	7.90666	8.65544	8.03428	7.53085	11.5873	23.5787	21.7638	19.7172	32.1293	23.4747	29.6878	33.7028	31.8017	37.1312	31.414	33.438	29.6721	25.0166	28.0798	23.4042	22.6988	17.4047	21.1489	28.0396	30.4999	26.316	26.3079	25.3123	24.5896	26.0491	27.9924	24.4761
c21542/f1p0/1917	turquoise	10.4015	5.85816	4.57402	123.568	92.3992	101.435	0.152629	0.443156	0.552673	0	0.465163	0	0.134395	0.744301	0.828839	13.7903	3.33564	6.46315	10.682	13.7502	12.2063	3.96159	7.08011	7.07015	1.963	3.98999	2.33204	22.728	15.3411	12.1059	18.9997	16.3887	27.8481	15.8259	20.4543	22.7687	14.7826	15.2066	14.3298
c21544/f1p0/1494	turquoise	101.738	112.495	110.086	382.576	382.153	385.304	60.8757	57.9698	55.7103	47.5986	58.2635	52.0673	55.8436	57.5905	51.5533	126.716	111.01	102.295	117.698	118.699	105.44	114.751	125.339	105.334	106.813	103.534	94.9564	82.1438	67.7939	82.6723	79.5969	85.1438	80.3106	84.5672	76.9468	88.9077	88.4714	67.683	79.5808
c21561/f1p3/1681	turquoise	0.530846	0.527141	0	20.305	15.8968	13.3508	0.695867	0.505109	0.125987	0.850934	0.883653	0.540177	0.45955	1.27253	2.20432	3.56495	1.90098	2.1561	3.0867	3.37043	3.67807	1.71274	1.58233	3.77208	1.43834	0.757963	2.3258	4.5138	3.16009	3.1046	3.20827	2.85915	3.78263	2.25479	3.95627	3.09872	1.24809	2.47606	1.8958
c21571/f1p1/1098	turquoise	1.89632	2.95913	3.19265	23.1734	20.1252	16.436	1.33169	0.773304	2.31458	3.90825	1.08227	2.48098	3.04874	1.08233	3.37474	2.23274	6.69376	4.6763	2.88788	0.774001	1.71378	1.66864	2.66475	2.36247	1.71271	1.62458	1.01735	8.71321	3.54785	7.12956	6.38527	6.41997	4.53214	5.46568	3.46109	4.74403	3.82156	7.58153	3.57219
c21602/f1p2/1597	turquoise	145.093	138.717	134.082	272.603	294.114	300.764	17.213	20.3366	18.5659	11.644	15.6262	14.2147	27.2497	31.8494	34.9697	88.3534	94.0453	77.9199	81.4068	86.2092	81.9754	60.6406	62.1255	56.1283	49.7936	50.5825	52.285	58.2541	58.3212	63.9056	52.1749	58.7862	49.3371	53.2035	52.7982	61.9724	47.2945	45.6869	46.0504
c2161/f5p6/3221	turquoise	0.277042	0.183405	0.272084	0.963358	0.877498	0.861974	0	0	0.131502	0	0	0	0	0.147582	0.164344	0.253705	0.198419	0.0937703	0.268485	0.0879492	0.333832	0	0.33032	0.268446	0.250217	0.237343	0.260101	0.204843	0	0.180028	0.502306	0.696338	0.171661	0.588374	0.442442	0.404296	0.434241	0.22804	0.380536
c21666/f1p0/1599	turquoise	24.8649	27.6395	18.5883	105.304	102.266	104.643	17.1486	17.7445	18.6286	28.4274	21.313	27.9454	13.8148	16.0134	18.8229	33.9856	36.0819	30.7122	34.1672	23.6807	31.3594	28.574	30.1998	35.2411	24.4684	28.7734	26.8286	34.1631	37.9988	32.5567	40.8772	39.777	40.7016	45.9108	42.6731	47.9301	32.2842	32.2277	37.3141
c21695/f2p0/1420	turquoise	18.8525	24.5452	19.7495	101.175	119.245	104.116	4.53073	4.78359	4.32517	17.5565	7.74093	10.0183	45.1534	37.828	54.0535	33.5698	40.0568	33.1812	47.2995	46.0836	40.5121	38.3391	29.2215	39.9857	32.5407	34.635	32.4494	63.6568	52.3729	44.1028	70.452	77.8473	65.8054	68.0653	74.6006	70.8435	65.9945	58.7958	64.0475
c21743/f1p0/1097	turquoise	62.9066	53.8513	47.1345	276.354	268.425	277.136	0.79974	3.48304	2.12363	2.04904	2.16652	1.10366	9.38928	11.2665	11.3398	79.9554	66.7073	53.4135	61.2263	80.8277	86.7473	63.7047	62.7999	57.2765	51.6729	53.4278	40.2218	49.0189	31.3141	39.6447	43.5086	41.1837	49.647	46.3566	42.437	46.2964	50.363	39.9509	36.2014
c21820/f1p1/1047	turquoise	29.2621	24.544	20.926	117.065	127.615	127.949	11.1724	13.1783	15.5754	12.491	21.5649	13.2982	18.4456	11.8046	17.9484	46.83	45.171	51.3487	30.2855	34.6327	32.8642	18.4992	29.2157	26.1519	24.1195	20.4446	22.1382	52.9353	61.8984	53.9994	33.739	39.172	39.3435	38.3133	37.8848	37.9352	38.0732	33.6741	31.6085
c2184/f6p7/2123	turquoise	4.76369	6.53914	3.85284	10.3774	12.4661	16.5652	0.413243	0.0999867	0.498785	0	0.279872	0.142571	2.30453	1.67932	3.36611	3.59258	2.85988	6.11751	3.66609	4.80369	4.43177	3.69861	4.38514	4.34437	3.66974	3.00079	3.02544	0.621574	1.16768	1.09255	1.65121	0.452777	1.04177	1.33901	0.111878	0	0.658827	0.34598	0.346408
c21864/f1p0/1232	turquoise	0	0.544469	0.807726	8.57966	18.9454	14.074	0	0	0	0	0	0	0.949313	0.43812	0	1.00422	1.4726	3.34047	1.3284	1.82764	2.47759	0.964933	0	0	1.98083	1.87891	0.514768	0.608111	1.63198	3.20666	1.24265	2.95313	0	1.16446	0.43782	1.20022	1.61139	0.902632	0.451874
c21871/f1p5/1043	turquoise	21.3891	11.8943	15.6847	97.2841	108.889	111.137	0	0.814082	0.203053	0.195921	0.284836	0.290201	0.49377	0.227881	0.507528	36.8242	18.0764	25.7728	12.9898	20.0988	13.9177	7.52842	11.7311	8.84285	7.21208	5.13075	5.89046	20.8758	22.0701	27.5202	15.7708	17.8179	14.0483	16.3532	12.5249	17.4797	12.0692	12.4415	10.5766
c21941/f1p0/1621	turquoise	2.38548	3.27991	2.523	7.84837	7.92559	9.56303	1.44325	1.44046	1.3065	1.89092	2.56581	1.12034	0.95312	1.17301	1.46951	1.68041	1.57707	1.86326	0.889152	1.74759	1.99002	1.9376	2.13317	1.24463	1.49158	0.786019	0.689109	1.2211	2.62164	0.89431	0.499053	0.79066	1.0233	1.94854	0.879152	1.60671	1.29428	1.35938	1.36106
c22032/f1p1/1459	turquoise	1.63098	2.4294	2.20247	10.6339	9.33394	10.6249	0.801749	0.436474	1.0161	0.980411	1.62897	1.86711	0.352983	0	0.544227	5.04089	2.84729	2.07015	1.18545	1.55331	1.28974	1.43516	2.00541	0.592642	0.736532	0.174659	0.574218	1.13057	5.82547	4.17316	0.739286	0.878451	1.13692	1.73192	0.32559	1.56197	1.438	0.167813	1.34416
c22135/f1p0/1637	turquoise	33.7845	38.8363	44.3601	159.171	175.105	166.1	3.97138	4.84818	6.01363	4.54101	5.50156	6.16569	9.37813	10.1234	10.9465	53.47	44.9743	38.0339	41.638	45.99	39.9909	32.6365	38.585	34.5154	31.6742	37.9095	33.7872	51.5214	39.3489	34.0048	40.4482	30.8548	37.2027	41.9195	37.8269	46.4223	39.2842	28.4134	32.6855
c22136/f1p0/1952	turquoise	0.390099	0	0	11.598	7.58206	8.79958	0	0.139195	0.138875	0	0	0	0	0.155856	0	3.21515	0.209544	0	0.37805	2.60064	1.76274	0.171631	0.17442	0.188998	0.176164	0.1671	0.366245	5.19187	1.39334	1.52097	1.5914	2.5213	3.62571	0.414241	2.49199	1.70785	1.37576	1.12385	0.642994
c2217/f12p3/2118	turquoise	46.345	44.9059	39.7227	173.901	121.801	130.978	34.7943	30.9688	28.9979	24.7955	26.3701	22.2937	25.7744	29.4014	26.8675	71.3782	67.2904	66.4532	51.4464	48.8191	57.1144	56.1044	64.0486	56.0658	57.7128	57.6309	64.871	57.787	62.2003	61.601	51.1809	64.1435	66.4393	56.0731	64.1454	54.8747	51.1796	62.8859	57.1765
c22175/f1p0/1737	turquoise	33.9063	38.9411	42.8858	113.615	131.95	131.601	8.08119	10.7541	10.8514	10.1173	9.91991	10.4552	21.3472	14.6412	14.9328	42.3411	41.209	35.1243	29.5399	36.0425	41.6305	32.0957	34.6078	35.5092	29.85	30.6614	25.8843	33.047	23.4462	29.7113	25.6149	22.8736	23.5557	27.6399	29.8093	25.3025	22.3452	25.9357	31.3307
c22194/f1p1/1535	turquoise	85.4565	87.9389	91.5397	117.65	113.994	107.469	32.5778	32.4976	37.114	8.91932	18.1928	15.972	16.6076	17.497	12.4148	70.6274	62.2454	67.4904	57.277	58.8715	58.317	59.8502	68.2737	56.1422	53.555	57.2739	55.4885	26.8648	26.9931	26.8214	23.3642	29.8497	21.6126	25.1041	24.7575	27.996	26.197	25.0422	27.4686
c2222/f4p3/1046	turquoise	541.724	604.586	596.264	876.902	978.906	949.141	128.606	157.682	142.944	90.0605	121.56	110.828	112.011	121.567	114.625	515.883	479.331	467.2	499.087	444.697	471.846	499.204	513.926	494.055	429.686	451.917	408.213	190.497	185.534	193.475	177.106	179.506	182.369	183.295	178.479	191.414	171.159	171.809	203.425
c22252/f1p0/1232	turquoise	0.482874	0.719256	2.13405	17.1268	27.5301	23.8505	2.37369	1.03379	1.54713	0.99519	0.72342	1.47409	2.29912	1.35046	0.429669	4.42199	2.3344	3.43221	5.84949	4.82871	5.89132	2.1245	2.80671	3.0413	2.83478	2.0684	1.36004	8.30106	5.74903	5.17742	6.78514	15.0845	8.976	8.20412	4.43418	7.92757	10.2177	6.75692	4.57651
c2227/f1p3/1018	turquoise	0	0	0	1.52406	1.00962	1.36366	0	0	0	0	0	0	0	0	0	0	0.941711	0	0	0	0	0	0	0.283125	0.5278	0	0	0	0.347878	0	0	0	0	0	0	0.319803	0	0	0
c22281/f1p0/1146	turquoise	1.29778	0.773232	0.764732	8.39374	12.5559	11.5078	0	2.5932	1.84803	0.178312	0.518472	0	0	0	0	0.237692	2.23074	1.05422	0.251538	0.494388	1.642	0.685178	0.696309	0.754507	0.468848	0.444725	0	0.575742	0	1.77098	1.1765	0.838783	0.964959	0.551237	1.65806	1.7045	1.83075	1.49553	1.28346
c2229/f1p1/987	turquoise	0.301368	0.59853	0.295975	3.77262	5.7273	2.57857	0	0	0	0	0	0	0.260893	0	0	0.827947	1.29505	0.612025	3.21266	0	0.544718	0.795556	0	0	0	2.84002	0.28294	1.00274	0.358805	0	0	0	2.24082	1.92011	0.481292	0.659694	1.41711	0.496127	0.24837
c22302/f1p2/1746	turquoise	0	0	0.334625	5.50929	6.76952	6.09561	0	0	0	0	0	0	0	0	0.30318	2.34016	1.64719	1.72986	2.14629	0.324495	0.61585	0.599629	0.152343	0.495226	0.307732	0.145949	0	0.944731	1.01415	0.664227	1.08109	0.734055	0.475018	1.80904	1.22432	0.37292	0.801082	1.40228	1.82522
c22312/f1p2/1695	turquoise	4.0362	6.62197	6.89387	387.186	459.322	454.41	0.17253	0.125234	0	0	0	0.178572	0.303836	0.140224	0.312302	62.6749	57.5009	58.9813	64.2852	41.7823	54.2395	33.1998	30.2868	33.3283	23.6158	25.1069	14.9928	15.7651	14.4163	7.52634	10.1817	8.50659	12.3959	11.5535	11.6307	10.7559	12.1715	7.07794	11.8594
c22327/f1p0/1879	turquoise	7.75683	9.74626	6.37426	24.771	25.2982	20.6865	7.78175	8.4728	7.32623	7.50391	7.58917	10.9538	4.52237	5.69218	4.78924	6.66852	4.08158	6.91191	4.14215	6.1813	5.57952	5.01467	4.67146	6.28903	7.00577	6.64531	5.64765	14.3969	8.48127	8.48666	6.60145	7.84412	7.50372	8.57307	7.9636	10.569	10.2352	9.25149	6.26226
c2233/f5p1/1141	turquoise	2.86762	3.62423	4.6085	6.2549	10.1338	6.48885	1.5378	2.41852	1.4849	1.25365	1.30186	1.85693	1.35408	0.833235	1.39181	2.62607	4.48104	2.91181	2.52641	3.47588	4.71198	2.98212	5.12865	4.79948	2.82542	4.91341	2.93702	3.46959	3.41415	1.52464	1.65432	2.24656	1.21148	1.38413	4.16332	4.56524	4.59692	3.00416	3.43757
c22349/f1p4/1654	turquoise	1.97821	2.32157	2.64928	11.8191	14.4475	9.09246	0.707226	0.385015	0.256087	0.370639	0.359231	0.914992	3.42505	1.1496	1.76024	5.27003	2.70481	3.83478	5.22847	3.42544	4.87579	3.32316	2.25143	2.78812	2.92364	4.31388	1.01304	1.7951	1.49878	3.50587	3.26064	3.48698	3.17579	5.1561	3.30284	2.95247	1.69128	3.55268	3.55707
c22356/f1p0/1380	turquoise	0	0	0.443289	1.41258	2.33943	2.80872	0	0	0	0	0	0	0	0	0	0	0	0	0	0.42987	0.815838	0	0	0	0	0	0.211883	0	0.53739	0.439962	0.818376	0	0	0	0.360421	0	0	0.371531	0.929975
c22360/f1p0/1852	turquoise	1.72572	1.86946	1.54076	4.90977	5.28531	5.24727	0	0.335873	0.111701	0.215554	0.31338	0	0.543251	0	0.977179	1.14934	1.51687	1.27441	1.36834	1.19529	2.83564	1.10438	0.561161	1.82419	0.566772	0.940818	1.4729	0.173998	0.560349	2.29379	0.995561	1.01397	1.45813	0.166592	1.12746	1.71708	0.368853	1.93702	0.905058
c22396/f1p1/1667	turquoise	1.78435	2.48065	1.40193	6.51495	5.85723	5.41293	0	0.764026	0.127045	0	1.06929	0.544714	1.39023	0.427739	1.11142	4.41191	4.02558	3.62369	1.90216	2.20918	2.25762	1.09908	1.11694	1.72898	1.61158	1.22293	1.17266	2.17691	1.69953	2.6089	0.970563	2.69095	3.31687	0.757909	1.13986	0.976482	1.88785	1.02812	1.76467
c22412/f1p1/1848	turquoise	1.12671	0.639339	0.948466	1.84701	4.17123	3.25518	0.158246	0.344597	0.114602	0	0.8038	0.327575	0.836043	1.67199	0.429669	1.0318	1.90211	0.490315	0	0.919754	0.290929	0.283266	0.287868	0	0.145373	0.275787	0.151116	0.892587	2.10798	0.470674	0.875502	0	0.4488	0.341838	0.128527	0.352337	0.378433	0	0.530609
c22436/f1p0/1731	turquoise	1.20286	1.53574	0.843812	5.55703	4.15628	3.74252	0.675767	0.858407	0.61174	0.472202	0.858129	0.87429	2.23138	2.05962	0.45871	2.67516	2.39989	1.74485	0.499589	1.47288	2.17415	0.907238	1.07564	2.33108	2.17279	1.0305	2.58127	4.38342	2.25046	2.34494	1.09046	2.03614	1.59712	0.364944	1.921	2.44498	3.63611	1.13155	2.2659
c22459/f1p0/1600	turquoise	0.929533	2.76914	2.55612	8.33925	7.38724	9.97775	0.182774	0.53068	1.58838	0.255432	1.48542	0.378349	0.643753	0.74275	0.992535	3.74543	3.99443	2.45403	2.34214	4.42632	1.84813	2.61738	1.99493	2.52194	2.51859	0.796335	1.39631	2.06188	1.54936	1.26847	0.842671	0.801038	2.24624	0.987058	1.48448	0.406949	2.404	2.44839	1.53213
c22479/f1p0/1747	turquoise	2.72422	1.85983	2.50825	3.72997	6.03025	3.44337	0.167394	0.850546	0.606137	0.584847	1.02032	0.346513	1.76875	1.22445	2.72706	1.40329	1.64624	2.07465	1.48504	1.62155	2.46199	1.04875	1.3703	1.48483	0.461334	1.45866	0.479556	1.13303	0	0.995771	1.23482	0.917044	0.791244	1.0848	1.08766	1.86353	0.600468	0.981037	0.280643
c2252/f1p1/955	turquoise	15.2619	11.4438	7.34143	405.499	255.333	288.059	0	0.444548	0.443527	26.3189	17.4206	18.0657	59.5893	58.2379	63.7439	30.5196	13.3845	13.2832	28.9772	28.4767	37.1561	7.39992	9.19128	6.33786	5.34487	6.93771	4.09389	111.579	54.5116	57.987	79.9082	86.2269	81.346	85.6622	77.0999	103.293	75.7929	69.4778	78.8047
c22539/f1p0/1522	turquoise	46.1224	36.2911	42.6099	187.973	202.924	199.293	4.80352	4.46301	3.06127	6.31028	7.02696	6.56269	24.532	21.2382	20.868	47.7854	41.3615	43.8565	39.7735	36.853	38.8568	30.4387	28.1369	30.1099	23.476	24.4447	21.2841	49.2032	48.3976	44.0046	42.8755	45.6834	40.5064	46.0714	41.511	46.4168	44.1111	36.8384	35.1123
c22568/f1p0/1864	turquoise	0.957973	2.69531	0.31361	11.9922	6.89607	8.81758	0.156972	0	0.454717	0	0	0	0.691093	0.637896	0.28414	2.63183	1.71527	2.59396	0.928384	2.12881	1.73152	0.842957	0	0.92825	0.288406	0.683917	0.299798	1.06248	2.09101	0.778141	0.723711	2.06387	0.741977	1.52589	0.63746	2.62125	1.68924	1.31422	1.18426
c226/f1p26/1012	turquoise	0	0	0	2.45295	4.57021	2.05762	0	0	0	0.201923	0.293562	0	0	0	0	0	0	1.19381	0.284845	0	0.531262	0	0	0.284804	0	0.503611	0.827851	0.977965	1.04982	1.43249	0.532914	0.633231	1.6391	0.93634	0.704103	0	1.3821	0.725807	0.242235
c22605/f1p2/1045	turquoise	1.13857	3.10921	3.63412	10.0958	10.3271	7.52777	1.39923	1.01565	1.21599	0.782184	1.99004	1.44823	0.246413	0.45489	2.53278	3.64931	2.14055	3.17931	3.8619	2.43977	4.11588	3.25607	3.81804	3.03391	4.37038	5.36479	5.61196	3.15694	0.67778	0.27745	2.06434	2.75956	1.58733	5.13837	1.81832	1.5577	1.67307	3.51443	2.34585
c22727/f1p1/1747	turquoise	4.76738	3.55058	3.17712	165.717	163.111	168.46	4.18486	6.19683	4.12173	4.32787	4.59146	1.55931	74.5825	80.95	80.5997	1.09145	0.914579	2.07465	1.15503	2.43232	2.00037	1.94768	3.04511	1.64981	1.69156	0.437597	1.59852	14.1629	10.7438	11.4514	13.12	8.62021	12.6599	18.0801	12.1002	14.3492	6.00468	6.16652	5.05157
c22751/f1p0/1655	turquoise	19.9499	23.9155	20.4754	36.3733	30.5853	36.2081	3.3573	6.15653	8.31781	7.28483	5.0262	5.12086	9.33539	6.74983	7.99625	13.6609	18.1499	9.85489	15.8501	14.8917	13.8064	14.5498	18.1613	14.2805	16.0703	14.1656	13.6678	9.96677	9.20123	11.3872	10.5907	9.293	8.18524	7.63405	10.9072	11.0159	11.8318	8.28458	6.96172
c2276/f1p1/997	turquoise	119.935	114.061	112.515	446.928	459	430.712	28.4519	23.6331	22.5167	45.2963	31.5857	30.0554	50.1055	63.8899	64.7753	186.605	142.629	130.568	190.248	191.508	195.21	163.028	181.418	171.719	144.969	160.002	148.174	123.092	94.84	98.293	122.792	128.23	130.05	123.239	124.595	140.085	110.128	114.684	126.136
c22760/f1p19/1164	turquoise	0.511083	1.26879	1.50581	2.39921	6.8431	3.9754	0.753706	0.364728	0.363891	0	0	1.04014	0	0.204193	0.227385	2.57418	1.92172	0.25948	0.495297	0.486743	1.15472	0.224861	0.228514	0.990452	0.923196	0	0.479831	0	0.608488	0.249085	0.231662	0	0	0.271356	0.612159	0.27969	0.300406	1.26206	0.421205
c22763/f1p0/1909	turquoise	0.913359	0.151164	0.897014	7.94006	4.47094	4.26267	0.149661	0	0	0.313734	0	0.61961	0.131782	0	0.40636	1.53344	0.327077	1.39115	0.590098	1.30479	2.0636	1.3395	2.31414	0.737517	0.962411	0.912892	1.71501	1.35067	1.44991	0.593521	1.51802	2.78764	2.54672	1.13153	1.3371	1.83273	0.357904	1.62892	0.627281
c22801/f1p0/1100	turquoise	0.27041	0	0.531141	19.7462	30.1329	23.7678	0	0	0	0	0	0	0	0	0	3.46684	1.16201	0.82373	1.8344	2.31778	1.2219	0.951775	0.483619	2.35818	2.6865	2.08495	0.507748	3.59891	1.93167	2.10862	2.94169	1.16515	1.50797	4.30716	5.61405	4.14348	5.40403	3.78387	3.34284
c22817/f1p0/1660	turquoise	3.22537	6.22778	4.39951	18.3188	12.8474	16.1679	3.17102	3.45261	2.55162	0.615499	1.78966	0.729348	2.48194	1.86135	2.55109	18.7066	10.5876	12.7364	10.9401	12.287	13.9267	3.31114	6.4094	6.9451	3.56042	4.91233	5.0469	4.76964	5.33344	6.11309	2.59908	2.50927	1.66543	2.09304	2.86166	2.54956	2.94905	1.76992	1.77211
c22884/f1p0/1458	turquoise	23.2575	23.0951	25.0452	118.969	112.965	130.601	1.80517	8.1531	6.24604	6.30696	6.11285	4.77478	9.71369	6.84675	5.80907	30.8265	29.3692	26.3089	24.7139	27.0072	29.5	24.9531	23.7165	24.7104	20.4528	16.604	14.9399	20.3642	13.6021	18.4938	19.7895	17.1415	19.3409	18.8475	22.3182	19.4264	17.0279	19.1438	15.1322
c22930/f1p10/1960	turquoise	1.97289	1.20561	1.04331	39.4205	32.3806	36.1218	1.79044	0.866416	0.648319	0.52129	1.51574	1.081	1.57654	1.69772	0.945271	3.19647	3.58683	2.77378	3.8239	3.32425	3.1545	2.6708	1.62851	1.76462	1.09653	2.60028	1.4248	7.40592	3.61368	5.02949	3.98979	5.7217	5.501	8.37992	5.93794	6.64406	4.46011	4.87179	4.12738
c2295/f1p2/772	turquoise	2005.48	2222.58	2036.95	19681.8	20913.3	21538.2	57.9573	72.3154	49.1054	44.9984	34.2494	28.2292	130.085	137.62	165.251	4589.78	4312.74	4218.7	3388.96	3125.67	3316.01	2611.28	2721.58	2652.24	2362.52	2290.48	1810.86	2708	2758.81	2864.8	2660.92	2542.15	2756.73	2800.18	2638.84	3048.95	2464.47	2157.56	2390.13
c22994/f1p0/1841	turquoise	46.6938	33.8534	40.7804	264.452	283.884	280.382	2.38271	2.88256	1.95564	6.99282	5.16388	6.90523	12.3086	18.7201	17.1083	50.6024	49.1221	48.2336	39.3015	28.0053	37.5265	24.1692	28.3183	20.3524	21.1593	25.7457	17.141	81.5343	67.1347	75.1217	77.6301	69.9657	67.2756	76.8629	71.6036	74.272	59.2601	64.7673	53.529
c23005/f1p2/1884	turquoise	18.9829	21.1872	20.338	80.6839	90.5279	82.492	7.55774	13.6588	7.59564	14.2266	9.87147	9.7381	11.6799	12.0344	11.1678	29.0209	22.416	26.2846	26.4545	23.1588	27.2221	24.1583	24.4105	27.0588	22.5292	22.3108	18.5585	34.1036	35.1152	32.266	32.4268	28.2222	32.8078	32.9852	31.0677	27.9885	39.8361	26.9891	31.1599
c23031/f1p0/1793	turquoise	67.6854	60.9529	69.7326	87.3956	93.5788	90.844	25.2805	21.0733	18.5444	18.121	16.5691	20.595	29.8719	26.512	24.9471	51.5013	39.922	35.7118	44.2121	39.1827	35.5326	40.5818	45.2465	44.8488	36.1097	31.2672	33.175	30.1749	23.109	24.9024	25.4164	23.2314	19.582	24.3104	26.3614	25.4201	31.5934	24.8526	28.5748
c2305/f1p0/919	turquoise	7.12069	7.07099	7.62901	52.3353	52.0046	51.1074	1.59107	2.54079	0	2.00121	1.61635	1.64679	0.280197	0.775887	3.45605	11.2633	9.73614	12.4889	9.09644	18.8034	9.6529	10.8227	8.97247	9.72238	7.30822	11.3688	7.90076	8.97443	5.78031	3.47039	6.7487	5.22984	9.02483	7.90506	5.68595	9.9191	6.08788	5.06196	6.13521
c23062/f1p0/1977	turquoise	0.593122	1.32521	1.6019	14.0763	14.7303	15.8013	0	0	0	0	0	0	0	0	0	1.76527	0.796496	1.20452	5.46062	6.07239	5.09228	2.21812	3.71272	3.59199	2.2767	2.41362	2.22741	1.48011	0.706162	0.578136	1.61309	1.27783	1.51599	0.787285	2.01286	0.811463	0.348627	0.73232	1.09984
c23092/f1p0/1833	turquoise	18.9862	17.2423	16.734	99.539	102.611	70.1804	39.247	38.1001	38.5903	16.2763	35.9807	17.0082	39.8965	40.9749	34.2216	19.3188	15.5157	14.6651	9.75031	16.6911	10.9991	9.56707	8.99694	8.9627	8.06097	5.14381	6.7035	13.8583	12.9446	9.33234	10.1507	8.56538	9.04945	11.8899	11.1438	12.0775	10.4921	10.1515	9.36165
c23115/f1p0/1216	turquoise	3.4246	3.6436	3.36331	19.6488	26.4132	23.5935	0	1.22196	0.174165	0	0	0	1.27056	0.390921	0	9.18436	6.30699	8.19665	6.16352	6.75596	6.41097	4.08966	4.1561	5.21453	4.19766	2.51474	6.20071	2.71299	3.49481	3.09964	2.66107	1.581	3.63764	1.29876	2.1486	2.67729	3.45072	1.61078	3.02395
c23132/f1p24/1997	turquoise	3.42582	4.28937	5.99761	45.5269	42.9747	38.2331	0.292877	0.425181	0	0	0.297531	0	0.257888	0.238037	0.530147	9.54813	7.5208	8.92339	11.1148	13.4762	12.7881	9.17459	13.1863	13.1338	10.8967	9.31517	8.67011	8.25989	3.90139	5.66223	8.77694	8.50375	9.13691	8.69916	5.70898	9.45539	7.17905	10.2987	8.34733
c23140/f1p5/1137	turquoise	0.78483	1.5587	0.513857	7.36855	9.71745	10.1745	0.257202	0	0	1.07834	0	0	0.226474	0	0.465569	3.5936	0.843151	2.39077	1.01412	1.74405	0.709284	0.920802	0.701821	1.01397	0.708839	0.672368	0.491225	2.03105	2.49175	0.51	2.13447	1.69084	2.18834	1.1112	1.46229	1.14533	0	0	0.646811
c23150/f1p1/1988	turquoise	22.8923	21.0982	22.0418	27.7832	32.5708	41.8977	2.94203	2.34908	3.51553	0.308369	1.64383	0.609013	1.55433	1.91292	1.06509	18.7717	18.1638	19.4469	10.7301	8.12234	7.43713	6.84627	5.08432	8.55386	5.13516	4.61458	4.7761	3.48486	3.02836	2.47933	3.66231	6.60816	2.22504	3.6543	5.73483	5.89543	2.46248	3.20212	2.58952
c23153/f1p0/1731	turquoise	3.43675	9.89701	4.72535	29.757	35.3284	33.4154	1.18259	2.94311	1.22348	1.18051	0.858129	0.87429	1.63634	2.60885	0.917421	12.1169	10.7072	6.97942	4.82936	9.1646	5.43538	4.38498	6.14651	6.66023	4.96638	4.2692	4.51723	13.1503	15.344	12.8972	11.2161	9.62541	11.9784	9.671	8.23284	10.5322	12.5244	10.4668	8.07225
c23189/f5p0/1347	turquoise	8.17051	11.622	11.0605	22.8058	21.3646	19.753	2.17103	1.4183	1.10059	3.33749	3.96995	4.04471	8.02899	4.05838	5.69829	10.1112	11.3872	7.3995	10.0582	13.0391	8.38187	7.18954	9.08356	8.98686	5.58441	7.18889	6.8416	8.08219	7.36149	6.6726	13.2125	9.03918	8.62016	11.0211	9.34553	13.0514	7.78781	7.81594	9.09954
c2319/f7p1/2342	turquoise	0.381021	0.882845	0.623671	3.31231	1.42627	2.07461	0.124867	0.271911	0.0904288	0.436263	0.253701	0.516959	0.439797	0.202972	0.79109	0.465234	0.955115	0.90275	0	0.241917	0.344345	0.447033	0.113574	0.369199	0.917677	0.326423	0.834685	0.422588	0.907276	0.618991	0.460555	0.957688	0.708268	0.674335	0.507083	0.417027	0.59722	0.731798	0.418688
c233/f1p0/8717	turquoise	1.12657	0.505222	0.963647	4.09434	2.76254	2.91154	0	0.18154	0.155248	0.274625	0.0725924	0	0.471902	0.319424	0.582061	0.632315	0.897953	0.516613	0.176092	0.242271	0.164214	0.127911	0.194984	0	0.0984667	0.155667	0.0682374	0.927026	0.86534	0.602187	0.494175	0.822079	0.371542	0.578849	0.580373	0.278426	0.640817	0.598262	0.389351
c23371/f2p5/1040	turquoise	0.28601	0	0.280892	8.0558	13.0944	8.0089	0	0	0	0.196486	0.285658	1.16415	1.23799	1.59977	0	2.09534	2.45811	1.45209	1.38588	0	1.03392	0.251671	0.25576	0.277136	0.516635	0.245026	1.61112	0.634423	0.340519	1.11514	0	0	0.531655	0.30371	0	0.313037	0.672447	0.235422	0.471426
c23443/f10p6/1361	turquoise	3.27829	1.73622	3.21963	26.2191	26.8086	29.2398	0	0	0.155609	0.300287	0.436568	0.222395	1.892	1.22245	0.972358	5.20372	5.86984	3.99457	6.56588	3.95474	2.5677	4.61551	4.49506	3.81189	4.34262	5.42983	3.4882	6.54468	3.12247	3.83456	4.55699	4.70852	3.45322	5.56988	6.10809	3.34888	4.88154	3.59793	4.32285
c23506/f3p0/1149	turquoise	169.824	148.587	133.987	534.987	555.266	524.153	35.6321	39.7201	44.6056	60.8235	49.3848	37.9337	114.968	112.945	116.789	236.36	211.645	202.145	215.006	215.73	225.536	178.592	175.243	172.331	141.456	148.816	141.697	229.696	193.251	190.767	239.38	223.649	243.497	213.871	225.941	238.573	202.987	193.484	219.753
c23532/f5p3/1366	turquoise	40.9376	31.57	27.5875	133.796	103.832	80.2844	2.14084	1.86476	1.24032	2.99188	4.78467	4.21003	2.82761	5.56791	2.9064	56.832	43.9796	25.2064	38.618	53.712	43.2944	44.4533	55.301	45.9973	44.0539	47.5703	59.4913	20.5282	23.5921	14.2208	16.582	20.6417	14.3695	18.7295	13.7364	10.9632	12.7991	18.103	11.4854
c23600/f12p27/1515	turquoise	8.44249	12.6728	11.7622	127.806	133.986	147.984	0.193028	0	0	0.80929	0	0	2.37955	1.25508	3.66878	27.3294	18.3506	16.5471	17.6954	16.4548	18.9859	11.2297	13.6945	11.9855	10.9943	8.91475	7.92624	26.1307	26.6482	28.3237	21.0028	22.8415	20.9855	32.5241	18.6565	27.506	18.6954	20.0396	19.9026
c23779/f12p7/1167	turquoise	1.78419	1.51864	2.25291	3.45661	2.86231	2.57737	0.751769	1.27327	0.907388	0.875517	0.509142	1.03746	0.441304	0	0	0.933658	2.1906	1.29406	1.23506	0.728237	1.61245	1.3457	1.13963	0.987906	0.690617	1.96525	0.717896	1.13076	0.303462	0.99378	0.231067	0	0.473797	1.35329	0.610585	1.39485	1.7978	0	0.630184
c2387/f3p8/2211	turquoise	0.672661	0.534373	0.924873	1.40343	3.02154	1.98824	0.132265	0.768057	0.0957867	0.277267	0.403099	1.36897	0.465855	0.322497	0	0.615999	0.867175	0.409816	1.04301	0.76875	0.364747	0.82866	0.601516	0.391074	0.607531	0.922035	0.757833	1.7905	0.640688	0.655665	0.121961	0.144919	0.250078	0.428573	0.429702	1.03072	0.474454	0.221473	0.997862
c2389/f1p0/986	turquoise	0	0	0	4.16907	2.46591	5.55106	0.280651	0.814863	0	0	0	0.290479	0	0	0	1.04566	2.45339	1.15944	1.10658	0.543732	1.03193	0.502376	0	0.276604	0.257822	0	0.268005	2.21622	0	1.113	0	1.23	1.5919	0.606255	0.455888	1.56218	0.335578	0.93988	0.235261
c2396/f7p13/1648	turquoise	10.288	8.96161	7.26774	234.23	212.824	242.038	0	0.128806	0.12851	0.743977	0.540809	0	3.59377	3.17291	5.94236	43.8013	25.4014	24.0088	13.6435	11.3451	15.8225	9.21165	8.39289	8.74459	5.86857	6.49439	4.74474	88.0801	72.2034	77.9377	49.2513	53.0785	48.649	59.2235	51.7408	46.2262	43.0725	46.9473	35.7002
c24043/f13p24/1458	turquoise	18.3611	19.4485	9.61737	152.808	146.449	133.775	0.601724	0.436773	1.59782	0.560619	0.407523	1.86839	3.17903	4.07545	1.6338	25.969	21.0406	20.0942	15.6192	17.0981	25.9969	15.6181	16.4191	14.2332	9.39722	12.0597	10.5346	9.72957	8.9871	13.3235	14.0561	9.44983	14.7901	12.9983	16.4535	10.9413	12.711	10.4115	11.2651
c2412/f6p2/1157	turquoise	4.1134	6.12704	4.03979	13.946	12.4365	14.9979	1.76929	0.550402	1.09828	2.29602	2.56771	3.13928	2.22559	2.46514	5.26149	2.35432	3.86669	3.91574	4.98294	6.12109	5.57618	4.07198	5.28762	5.72956	4.8761	5.72646	6.51691	5.70268	5.20344	1.50355	4.42821	4.43098	3.34525	4.64097	6.36391	4.22073	4.53335	3.17423	8.89883
c2421/f5p0/3205	turquoise	30.2555	26.7266	27.3442	67.094	59.5669	59.2678	10.4019	9.86849	7.6652	10.7752	10.6598	9.91617	21.5321	22.3219	20.6455	18.7829	15.7534	14.607	15.7398	14.6724	17.7814	14.8631	15.1876	14.2087	11.0645	11.8469	12.7214	15.4399	16.2429	15.9216	16.8271	17.1954	17.7694	15.3741	17.7119	20.3157	16.4744	14.7438	15.5269
c24251/f11p81/1368	turquoise	5.87074	6.47751	4.9115	12.4754	11.0818	13.0229	7.48197	5.89644	6.96659	1.94188	5.42917	5.53142	2.25878	2.08491	2.70867	8.36299	7.70854	6.40277	2.73934	3.31327	3.14408	0.956645	3.69431	1.26413	1.17829	1.49022	2.24552	5.06426	4.91861	7.20599	3.54809	2.57644	2.42509	2.07802	2.60436	2.14184	0.766826	1.61078	1.61277
c24268/f60p51/1508	turquoise	0.394497	1.3711	0.774874	33.3344	34.7595	28.384	0.387849	0	0.280881	0.135508	0	0	3.07362	3.46748	4.56338	3.97393	8.05242	7.41065	4.97005	5.63563	5.70437	2.95063	3.17495	2.86693	2.1378	3.54866	2.7778	19.0327	19.0221	19.8033	15.1994	9.34898	17.0496	17.3848	11.6554	11.6579	13.4489	10.7158	11.8669
c2428/f2p0/1073	turquoise	72.0756	84.5107	65.3408	132.158	152.061	144.255	28.617	31.455	23.8825	18.2826	27.6873	23.6953	28.0779	31.2329	36.2604	70.8277	96.7894	65.8677	65.551	61.7787	69.8978	66.3493	66.1877	65.0043	63.8451	60.7976	50.7512	57.1868	50.1671	53.2314	46.9948	43.8966	48.4386	52.1034	58.2173	52.7933	54.4225	43.8109	49.1197
c24323/f3p4/1353	turquoise	4.17706	6.76764	6.90915	14.4484	9.49547	13.6803	2.37755	1.72579	0.939177	1.96341	3.73277	4.02678	2.85478	7.3781	7.238	6.24112	6.37691	4.68789	3.40888	1.675	3.77498	3.869	2.16252	2.55629	1.98559	2.82514	1.44481	3.65743	1.83221	3.64294	4.58393	2.84182	3.06498	2.80141	4.56427	3.36868	2.06754	2.89536	1.99302
c24358/f2p2/1094	turquoise	72.3235	66.9588	64.6206	220.101	215.845	215.084	17.1079	17.2689	17.81	51.1798	32.3154	49.5243	70.142	58.2251	83.7092	62.2474	75.6531	65.9837	43.4766	45.833	42.0183	36.3658	33.0664	32.9321	26.7668	32.1446	29.8662	81.7212	78.0144	80.832	79.1217	69.4135	67.2199	64.0956	65.1328	69.6351	57.2133	63.7834	57.5881
c2436/f1p0/960	turquoise	31.2943	29.2298	27.9956	190.704	237.676	194.494	46.3027	43.3388	37.0623	92.3812	72.1048	77.8769	77.2503	82.1977	100.632	62.9912	75.2284	76.1378	61.2559	42.4926	58.524	38.4428	41.2839	48.0369	34.4208	42.7367	47.7072	102.407	115.833	131.981	103.929	103.467	91.5776	111.209	108.862	89.8678	89.6036	82.6331	79.671
c24395/f1p3/1149	turquoise	9.06072	10.0258	4.06792	11.8826	15.2066	14.4983	1.27258	2.58643	1.84321	2.48985	0.775677	4.21486	2.4652	0.620575	0.230353	6.63799	7.5091	4.99447	2.25794	3.20513	3.50938	3.41695	2.54647	4.01353	2.80574	1.99604	2.18743	5.74239	4.62324	7.06544	1.40812	2.78864	1.92488	4.94818	1.65373	1.98339	1.21731	2.13089	0.853408
c24407/f2p17/1032	turquoise	0.864682	0	0.283069	2.70608	4.23266	2.46613	0	0	0	0	0	0	0	0	0	1.05579	0.309645	2.34135	0.558649	0	0	0.507244	1.54645	1.67571	1.3016	1.23463	0.541205	0.959012	1.37264	1.40473	0.261293	0.31048	1.33944	1.83639	0.460305	0.315464	1.35532	1.89798	0
c24408/f2p25/1099	turquoise	0.541311	1.34383	0.265812	3.1058	4.20842	5.05263	0	0	0	0	0	0	0.234305	0	0	1.23928	1.74461	0.274826	0	0.257765	1.22301	0.23816	0	0	0	0.231872	0.50821	0.600364	0	1.5829	0.490727	0.583103	2.26401	0	1.08061	0.296232	0.95452	0	0.446117
c2448/f2p6/5140	turquoise	1.09953	1.14932	1.02302	10.5646	9.798	10.3981	0.398262	0.61947	0.164813	1.90829	2.13854	2.11993	1.70331	1.43348	2.98662	2.59676	1.61642	1.76285	2.18721	1.76364	1.77818	1.88411	1.75947	1.45793	1.62026	1.58647	1.30395	2.69568	1.79137	2.36912	3.14772	3.4909	2.58173	3.13401	2.49532	2.1535	2.58513	2.76277	2.48003
c24516/f1p6/1199	turquoise	122.801	143.869	145.211	920.8	876.493	978.925	42.4389	48.5092	47.6912	77.7161	68.1386	93.6564	114.684	105.658	157.172	223.095	215.612	211.348	157.234	154.519	151.337	120.718	130	132.692	120.321	104.779	123.909	223.694	203.505	203.608	152.707	177.711	166.476	167.281	161.25	171.604	149.61	159.686	147.412
c24577/f78p53/1378	turquoise	0	0	0	22.9683	19.7652	21.4914	0	0.154043	0	0.148291	0	0	0.747463	1.8973	1.53658	7.90695	6.49312	8.54814	6.90325	2.46692	3.90158	1.89941	1.15816	2.50991	2.14452	2.77388	1.21594	5.26691	9.25185	9.25773	4.69645	3.72035	4.61437	4.58431	4.3091	4.72509	3.04504	3.73122	4.26952
c24593/f4p11/1690	turquoise	8.97632	9.61278	11.9271	15.9739	10.6428	15.3333	0	0.125605	0.877213	0	0.527369	0	1.82841	1.96895	3.13226	8.54255	6.99615	7.50618	6.8228	10.3927	4.61286	1.239	5.35128	3.24036	2.06654	1.35707	1.48719	4.88018	3.14326	4.28898	0.478677	0.758379	0.327172	0.186899	1.40543	0.577915	1.03453	0.28975	1.30549
c2462/f2p0/6122	turquoise	5.92763	5.45203	5.29666	19.0071	20.5659	21.6553	1.19421	1.35227	1.55673	0.734336	1.01907	1.08771	0.967417	0.970598	1.08084	6.62966	6.31592	4.34156	3.57857	4.81241	4.52276	3.71957	4.64896	4.89628	2.94014	3.12186	3.10189	3.01771	2.0825	1.70494	2.59876	1.72716	1.67087	2.5797	1.90107	2.12714	2.57028	1.7997	1.72184
c24627/f1p2/1468	turquoise	4.05246	4.02418	4.37793	43.1204	44.4582	42.8693	6.17546	2.60279	2.16401	6.96	5.05934	6.39173	6.66556	8.41919	8.29366	10.5766	9.57791	10.9045	13.3528	14.6659	10.4378	6.24035	10.5091	6.67543	7.68617	7.81146	7.79954	8.53965	9.6496	11.0602	12.6745	6.98452	9.98121	10.543	9.7078	11.9756	7.86048	10.1738	8.34951
c24647/f9p7/1525	turquoise	2.14555	2.32426	2.49027	8.5459	7.24508	10.7719	0.958813	0.695973	1.38875	1.87596	0.779237	2.38174	2.5328	0.779279	2.95049	3.39377	5.44813	5.7436	3.40245	4.27248	3.70176	2.57447	5.05817	4.53595	3.69944	4.1775	2.19747	3.8939	4.18002	3.80243	4.06692	3.78195	3.08186	2.69257	3.11498	5.33703	4.81516	3.211	2.25048
c24678/f3p16/1010	turquoise	14.4308	10.2358	8.38782	89.4026	107.104	123.015	0.579085	0.21017	0.419375	0.202322	0	0.599365	0.764855	0	0.262055	36.9486	30.0571	22.4283	28.8263	27.7675	33.8019	22.5458	26.599	19.6904	15.9594	15.8952	6.91242	27.4372	21.038	28.7065	27.7664	31.407	29.5621	26.5822	27.7496	36.4239	23.8885	25.696	29.1257
c2468/f5p4/2102	turquoise	17.1225	15.7383	15.0094	47.0908	45.8398	48.5411	2.78247	4.14041	5.4407	4.37467	4.94669	3.4559	8.5752	9.72431	6.54764	17.4944	17.7868	18.8233	17.0051	15.3637	17.9042	10.335	10.5029	13.986	10.608	10.7895	8.23702	12.2418	11.7934	14.483	12.5719	13.4141	12.7577	13.0731	11.2996	12.5453	13.6409	12.1138	10.7293
c2469/f2p0/1025	turquoise	11.3176	17.002	13.1101	78.1042	82.9752	76.2951	3.42367	3.9348	5.37209	4.98404	7.24596	6.79183	6.28052	8.11591	9.55416	20.1971	11.8469	12.6707	10.9681	11.055	10.4905	12.0016	8.82309	8.15456	6.02824	11.6848	8.44596	18.3457	15.5476	7.92018	9.4708	8.4402	10.2493	11.7099	13.6717	10.799	12.6223	13.1377	11.4798
c2471/f2p3/955	turquoise	0.311467	0.309293	0	47.7631	47.3537	54.5108	0	0.222274	0.221764	1.06987	0	0.316942	0.269635	0	1.38574	1.99661	0.669223	1.26506	0.301846	0	3.37783	0.822214	0	0.301803	0	0.800505	0.877262	2.76356	0.741655	2.12518	1.4118	1.34205	2.3159	0.992226	2.48709	1.7045	1.09845	1.53825	4.10708
c24761/f3p3/1614	turquoise	6.0817	6.77129	6.15387	25.5698	22.9247	20.4992	1.44951	2.10431	2.36191	5.06433	2.76101	3.93821	6.38169	4.41785	4.42766	11.4764	8.9095	8.60816	11.4305	11.9351	14.4902	12.3247	12.5249	10.0003	9.65409	7.73639	10.2084	8.17596	7.4602	9.70044	11.6951	9.33055	12.8467	11.742	11.7729	13.3128	10.3992	7.88824	9.87249
c2482/f1p0/983	turquoise	1.51297	5.70917	6.53795	12.3109	16.2062	13.6514	0.297496	0.863772	1.93902	1.0394	1.81333	0.615828	2.61954	3.38507	2.15403	7.48185	5.20129	4.91612	10.8502	7.20458	7.38362	7.98794	10.8236	5.27771	4.37274	4.66622	4.26137	11.4106	8.28609	5.89899	8.50386	13.3642	4.21863	7.39039	8.21526	9.60449	4.62436	5.47961	6.48391
c2482/f6p1/3406	turquoise	0.261994	0.346887	0.171537	1.36655	1.50879	2.24168	0.0858597	0	0	0	0	0.266599	0.226807	0	0.233126	0.239925	0	0.0886771	0.169268	0	0.15785	0.0768462	0.234284	0.0846217	0.157751	0.299269	0.163982	0.193717	0.311926	0.510749	0.316682	0.188147	0.162337	0.185472	0	0.191168	0	0.287538	0.143947
c24825/f2p3/1162	turquoise	2.55982	4.32131	2.76541	9.34632	12.383	9.55738	0	0.548034	0	0.351714	0	0.781444	0	0.204544	0.455552	3.7507	3.85005	4.15882	5.9538	6.33855	6.47756	7.20793	5.03596	3.96863	5.31751	4.60531	5.28722	1.13563	1.52384	1.7466	1.1603	0.551489	1.18959	1.90276	1.22642	0.840514	2.10646	1.05352	1.05483
c2487/f3p1/2116	turquoise	0.140572	0.139591	0.552226	2.05301	3.03577	4.37369	0.138203	2.10667	1.00087	0.57943	1.26359	0.429129	0	0.898602	0.625416	1.6735	1.35916	0.570953	0.681151	1.2049	0.889286	0.494779	0.754226	1.2259	0.888729	0.120429	0.659881	0	0.167363	0.274041	0	0.151425	0.653263	0	0	0.153856	0.165252	0.347125	0
c24884/f34p29/1694	turquoise	0.702363	0.523095	0	1.64857	2.27521	2.32188	0	0	0	0	0.175374	0.178677	0.152008	0	0	0.482399	0	0.534889	0.680668	0.334456	0	0.309018	0	0	0	0.601717	0	0.389493	0.209056	0	0	0	0.6528	0.559372	0	0.768734	0	0.144533	0.434135
c2491/f1p2/841	turquoise	9.19586	11.5902	12.5049	47.9652	50.7173	61.6248	4.17272	1.76683	3.52554	6.07448	3.53251	6.83818	7.04224	8.7611	11.6445	15.5469	15.5787	18.6751	14.7388	8.7579	14.3839	16.1836	12.6511	10.9668	12.1388	11.8172	14.6106	10.1991	13.8961	13.79	9.93971	12.5728	10.848	11.6428	9.31995	13.5488	10.3945	13.9742	13.117
c2492/f2p1/1389	turquoise	1.07074	2.12653	2.31347	33.9563	40.3272	36.8124	0	0	0	0	0	0	0	0	0	3.52995	4.83127	1.95703	3.52806	3.67107	3.67714	1.69593	4.02145	2.90504	3.0946	1.83461	2.81473	0.237509	1.52976	2.71358	1.74722	2.07612	2.38843	2.9562	2.56498	1.64069	1.51046	1.23389	2.8238
c2493/f7p4/2157	turquoise	1.379	1.36938	1.48976	4.31568	4.40754	5.25593	0.949034	0.787286	1.37459	0.378944	0.413191	0.841945	0.119379	0.661141	0.858939	1.38912	1.18518	1.1202	3.47466	0.787995	1.24626	1.82015	1.23315	2.00432	1.99277	1.29954	1.68308	1.22355	0.820909	0.268832	0.625069	1.78256	0.897184	2.19651	0.770803	0.452794	1.29688	0.454036	0.681896
c2499/f1p0/995	turquoise	14.7424	10.9079	7.09737	24.1242	24.2215	27.6563	2.55777	2.47547	2.26397	2.38304	4.61939	4.70638	6.2561	10.8561	8.23093	11.6476	10.5586	12.6214	12.3261	11.8379	10.7109	7.37648	8.5303	7.28257	4.9605	8.1723	7.32756	8.65627	7.57151	5.91705	10.2202	6.85047	8.86609	8.90175	9.92542	10.7571	5.09727	4.52083	5.24112
c2499/f5p1/1137	turquoise	98.627	99.4973	83.2448	387.804	401.579	416.951	4.37243	2.24034	3.53905	2.87558	3.65803	3.72692	13.8149	15.26	19.0883	73.5489	66.6089	67.7385	51.72	54.8131	53.9056	42.1267	50.7651	42.5868	38.9862	33.1701	32.6665	47.2944	51.0809	51.51	53.1246	65.9429	46.6847	65.5608	54.7314	59.2706	47.9762	45.8669	42.9052
c2503/f3p25/1418	turquoise	0	0	0	1.31297	2.17445	1.14216	0	0	0	0	0	0	0.181595	0	0.186654	0	0	0.426	0	0.199777	0.379152	0	0.187581	0.203259	0	0	0.19694	0	0	0.204468	0.760662	0.225963	0.584896	0.668248	0	1.37754	1.23298	0.69066	0.345757
c2504/f5p1/1401	turquoise	9.12946	8.64408	10.6342	25.0276	26.0432	18.4962	3.96597	6.66664	3.93033	4.52157	7.42181	4.3209	3.49216	6.10741	3.96731	10.1103	10.4921	7.32988	4.32086	4.24623	3.45377	5.60467	4.74643	8.64048	6.5197	3.81968	4.38526	9.18352	9.09996	7.6571	4.81183	7.54725	4.14395	2.47998	4.91649	4.41515	5.24134	4.01948	3.32455
c2507/f2p3/1165	turquoise	323.493	337.969	346.541	674.398	623.732	677.422	50.204	38.8102	42.1751	51.3934	56.1018	48.065	110.737	121.798	116.775	279.409	234.248	239.813	237.786	258.239	234.899	206.02	227.633	213.259	186.095	183.301	152.455	201.338	174.79	188.893	177.532	187.298	199.811	194.938	197.965	216.015	184.591	190.197	187.907
c2522/f6p3/2180	turquoise	4.91203	4.33577	5.09213	11.5294	13.3188	12.4175	2.54877	1.36321	1.94298	3.93693	2.45299	4.16531	1.65368	2.83472	1.45693	4.1234	4.10436	3.04805	4.09915	3.76846	2.71285	2.40127	4.27048	3.96635	2.34145	2.80544	2.56203	1.96729	2.11185	1.46298	2.59759	2.93959	2.53634	3.33245	2.39697	3.13612	2.2456	2.47085	2.36146
c2526/f1p1/866	turquoise	0	1.36432	0.67466	8.95778	10.3847	8.5494	0	0	0	0	0	0	0	0	0	2.2018	1.476	1.74385	0.998602	2.61694	2.48331	0.604476	1.53574	0.998458	0	0.294258	1.61236	1.14284	0.408938	0.334798	0.622759	3.69994	1.91543	0	0.27427	1.1278	1.21134	0.565448	0.566147
c2529/f1p1/958	turquoise	1.55246	1.54162	2.13454	43.0789	52.8378	49.5099	0	0.221578	0.663208	1.06652	0	0	0.806371	0.744301	1.65768	2.55903	3.00207	6.93607	2.10631	1.18282	0.841812	2.45892	2.22121	2.40686	0.841284	1.33	2.04053	13.0858	12.199	4.84234	4.50363	6.68925	8.65743	6.59413	6.69413	3.39832	7.66505	6.6449	3.83833
c2532/f3p3/1199	turquoise	11.9079	9.11498	5.60378	21.739	18.8585	25.2788	0.243902	0.177041	0.706536	2.38602	0.495553	2.27199	1.50334	1.38762	3.97345	5.67962	7.729	7.30525	7.45301	5.43414	8.29549	5.89402	6.43346	5.52885	6.94591	5.95093	5.8228	7.1538	9.74698	9.18894	9.22089	7.21535	5.53383	7.11275	5.7448	7.87424	3.49964	6.12608	6.95147
c2556/f4p8/1055	turquoise	2.53749	1.95983	2.76898	8.52951	8.28077	7.0178	0.277193	0.201206	0.401487	0.387385	0.844789	0	0.732231	2.0276	0	2.32375	3.63474	2.86288	0	1.87961	1.52883	1.98474	0.504247	4.64433	3.05573	2.17388	1.85292	0	3.0211	1.09928	1.78918	0.607422	1.04819	0.299392	2.02622	1.54293	0.331443	0.232075	1.85889
c2559/f3p1/940	turquoise	5.69586	7.22725	6.52626	65.6907	63.9635	69.6566	0	0	0.225302	0.217389	0.632094	0	3.01331	1.51711	1.68942	20.8643	7.13897	6.74757	12.5732	18.3833	18.5885	14.4791	12.1676	14.1045	11.7177	12.1992	15.1514	9.82681	5.65117	6.47728	13.1959	16.0208	10.882	10.7526	11.3705	9.35116	13.3917	9.63727	10.9531
c256/f5p16/988	turquoise	0.90319	0.896886	2.66108	4.39693	2.60068	5.62028	0	0	0	0	0	0	0	0	0	5.78976	0.646871	1.22281	0	0.286725	1.08833	0.529834	0.269221	1.75033	0.543826	1.03169	0.282653	1.66954	0.358442	0.88037	0.27293	0.324307	0.559637	0	0.96161	1.31805	0	0.99125	1.48871
c2567/f3p0/1256	turquoise	7.34154	5.40893	4.8843	143.29	158.956	151.789	0	0	0.168618	0.650782	0	0	0.61505	0.378472	0	11.9281	4.32517	6.01183	8.49183	10.1495	10.7014	6.46009	5.71794	6.19585	4.70565	7.10108	5.55855	4.99053	3.66546	3.00092	3.64979	5.35726	5.94303	3.26924	6.0514	3.88805	4.45443	3.89871	6.05047
c2592/f3p9/1429	turquoise	0.416306	0.2067	0.408856	9.77144	16.003	11.1717	0	0	0	0	0	0	0	0	0	0.953095	1.56535	1.26816	0.201724	0.396479	0.940583	0.549485	0.372275	0.201695	0	0.178326	0.195424	0.923443	0.743471	0.405788	1.32091	0.896893	0.386929	0.663104	1.66212	0.683469	1.46818	1.37069	0.343095
c2593/f2p3/6493	turquoise	13.3768	12.3281	11.0678	17.4432	10.7639	13.4338	3.01761	2.5827	3.00079	1.16445	1.55565	1.07217	1.66565	1.79367	2.60885	10.6558	6.84091	4.69821	7.59171	7.85325	3.89172	5.80476	7.20996	6.92478	5.00641	6.43642	4.17194	4.52196	3.10889	2.05406	2.86557	3.45434	4.13009	5.10783	3.65806	4.71316	3.06966	3.35602	2.98262
c2600/f2p2/783	turquoise	37.6087	56.2079	56.7093	1100.9	1169.88	1180.78	0.746968	1.0844	0	1.82684	1.13825	0	0.65773	2.12485	0	242.129	176.714	182.455	170.823	175.832	211.828	135.047	135.883	129.939	107.391	104.795	84.5275	171.481	123.926	110.716	159.107	168.596	163.829	186.369	179.882	202.903	141.119	146.34	141.825
c2602/f4p1/3552	turquoise	0.334967	0.415786	0.164486	3.75642	4.55735	3.77797	0.329322	0.119522	0.119248	0	0.167277	0	0.289979	1.27137	0.223544	0.920252	0.719716	0.765289	0.568086	0.797535	1.13521	0.368438	0.524192	0.324574	0.605068	0.286968	0.235863	0.278632	0.299105	0.571381	0.0759163	0.0902069	0.233497	0.622469	0.735556	0.36662	0.590663	0.689299	0.41409
c2604/f1p0/641	turquoise	94.2004	117.966	92.5147	5840.95	6063.32	5898.27	2.73733	1.65579	5.61674	8.92617	1.85388	3.77759	1.60687	2.59557	1.65164	520.142	395.828	354.337	266.227	255.884	306.982	220.497	181.753	206.836	122.799	124.83	98.8961	266.596	185.634	200.829	156.492	160.957	180.713	181.335	152.663	215.346	143.469	136.743	136.53
c2612/f2p32/5145	turquoise	3.05936	1.83427	1.70072	22.8222	9.07519	12.2576	4.42658	3.04834	3.24684	1.38795	3.45916	2.52575	0.89948	1.24536	0.873179	4.22891	2.66657	2.16869	3.07675	4.01315	3.44305	1.98094	2.32283	2.40511	2.45033	3.11549	2.00518	6.46612	4.05478	4.61376	5.38995	5.96931	5.9552	5.21017	5.85382	6.25467	5.4965	7.03205	5.51842
c2618/f1p0/865	turquoise	246.901	262.252	220.869	2876.98	2025.87	1372.43	308.666	355.586	305.557	185.919	187.18	218.349	66.3847	49.4595	86.8994	232.716	212.79	168.65	226.278	227.937	243.335	157.648	186.654	163.27	768.991	754.466	1074.43	305.873	251.788	219.211	283.995	244.108	288.286	269.484	263.054	281.9	202.527	195.871	204.332
c2619/f3p11/2079	turquoise	0	0.426226	0.421541	3.13432	1.4831	1.78061	0.140663	0	0.305605	0.589742	0.142898	0.873533	0.123858	0.457297	0.509237	0.524088	0.614823	0.290557	0.415964	0.40878	0.129302	0.251792	0.255883	0.693174	0.129221	0.980577	0	0.476046	0.681367	0.278918	0.129704	0.462359	0.265956	1.51928	0.456984	0.156594	0.672771	0.353303	0.825392
c2622/f3p1/1302	turquoise	68.7655	70.1004	71.5735	429.46	447.981	431.639	17.2947	17.4448	17.242	16.3225	16.6568	13.7159	36.9837	34.6845	35.778	82.2205	76.5752	76.3205	64.8703	70.2771	77.8376	51.4631	53.7292	56.4489	48.0764	46.9728	44.6132	55.2367	53.5834	52.1082	52.6055	56.6017	59.6663	57.0098	60.5652	59.0107	62.0387	47.5762	51.2124
c2628/f2p0/1133	turquoise	66.421	69.8679	73.9988	112.288	128.814	135.186	25.2947	28.4778	28.5993	19.2983	31.203	20.0361	26.8183	31.0474	29.2008	51.9305	54.4342	36.2548	49.104	49.756	44.8426	43.1995	44.3708	50.6232	40.0722	39.8097	31.7959	38.7261	38.7585	37.8733	34.5101	35.0675	35.3811	37.6354	44.6525	47.9862	49.0714	41.2747	33.3202
c2646/f1p0/670	turquoise	265.486	286.998	264.659	914.22	1049.65	979.344	45.8299	43.088	54.0524	40.2591	56.7564	42.4655	76.4817	89.3961	77.8226	253.286	251.828	222.243	248.25	271.868	251.566	217.204	247.728	232.298	213.717	201.199	173.392	190.554	153.813	176.99	185.136	177.902	189.809	206.487	160.945	200.68	166.486	162.617	175.624
c2656/f1p1/830	turquoise	19.505	23.1734	13.6828	201.294	225.055	237.599	0	1.24281	1.23996	2.87137	3.13086	3.89868	7.83961	5.28797	12.7069	40.1894	42.2829	43.8551	47.5938	47.4352	38.7174	42.2949	38.6215	38.4745	33.6599	34.6135	34.6624	32.8355	27.7838	34.6293	50.205	45.7736	43.7028	47.3418	48.6716	55.2764	47.087	50.1719	46.7893
c2676/f1p1/982	turquoise	4.24064	2.10552	1.48741	76.1525	85.5619	76.3374	2.38239	6.05256	4.74466	14.7745	12.7063	9.24682	2.09777	2.17833	2.69527	6.10253	9.43693	7.68926	14.3838	15.5778	13.6873	14.926	15.4393	13.2077	13.4051	20.5004	20.191	4.36731	4.68821	7.08599	9.88551	6.52576	9.85349	6.75462	5.80491	8.28816	9.25813	7.97846	10.9839
c2677/f1p0/984	turquoise	38.1646	59.8849	38.0538	1547.23	1676.58	1634.31	11.4569	5.82136	5.18571	10.0071	7.27435	3.55745	16.3933	14.2003	18.6647	96.0451	114.551	93.7756	55.0551	64.3702	60.8199	49.9891	51.5828	51.3774	41.8368	40.1833	47.5921	241.367	226.844	224.906	180.386	177.939	193.875	217.791	208.904	206.304	188.364	146.52	184.396
c2681/f4p22/2387	turquoise	26.6671	27.9659	24.3542	213.062	223.901	222.063	6.86072	8.09248	6.47686	27.3945	23.2739	22.4442	39.6985	43.0154	60.8744	57.2862	50.6039	53.7765	39.2482	43.3175	45.8354	27.5225	33.3184	29.0999	24.5353	29.6783	18.7188	101.168	100.589	96.807	115.905	108.058	107.249	123.194	111.147	100.791	97.7091	83.3909	88.8343
c2684/f4p1/1207	turquoise	2.46438	1.71303	2.17825	11.8258	9.15389	13.9933	2.42285	3.34148	1.9301	2.20091	0.984538	4.01232	2.34674	0.787672	0	3.15951	2.64751	3.75353	4.29887	7.27574	4.45433	3.9033	5.28895	4.29825	2.8935	3.16687	5.32147	2.73322	2.05384	3.60317	4.46818	4.77835	3.43572	5.23378	0.787134	7.2826	3.47645	4.46268	4.2651
c2694/f6p3/1424	turquoise	0	0	0	8.49832	11.1873	12.6733	0	0.298135	0.29745	0	0	0	0.361659	0	0.185868	2.29546	4.26371	3.60575	1.21459	1.79042	3.02043	2.20566	1.30754	1.61922	1.13195	1.61057	0.196111	9.96187	11.1912	3.05409	3.97665	2.25011	4.65945	3.32716	2.66874	2.9721	3.68335	4.29844	2.4101
c2695/f2p0/1444	turquoise	6.38571	4.70472	6.06913	16.9761	15.125	12.3375	0	0.147003	0.58666	0.283027	0.205737	0.419223	0.178325	1.64598	2.19952	6.791	5.31115	3.13747	4.9907	2.9427	5.21255	3.62518	2.39465	7.18558	3.16278	3.88241	0.773578	1.8277	2.20725	2.40943	4.66854	4.65978	3.25473	2.62486	0.822429	2.93093	2.90587	1.86512	1.52789
c2708/f2p1/3370	turquoise	0.529586	1.13943	0.520109	4.88005	2.28737	2.26562	1.1281	0.503909	0.62844	1.1521	0.352622	0.538895	0.687688	0.634754	0	0.646634	0.0948232	0.268873	0.769842	0.252182	0.319072	0.932005	1.42072	1.45394	1.11605	1.3611	1.65734	0.881039	0.630517	0.860342	2.16044	1.23602	0.656287	1.4059	0.7048	1.64229	0.622562	0.653872	1.09113
c2710/f3p2/1404	turquoise	0.847438	0	1.24841	2.43111	3.84323	1.97751	0	0	0	0	1.26959	0	0	0.169288	0.377031	0.970066	0.227603	0.215124	0.205316	0	0	0.372846	0	0.410572	0.382692	0	0.198904	0	1.00895	0.826026	0.576185	0.456432	0	0.224971	0.507516	0	0	0	0.523807
c2726/f3p2/1741	turquoise	9.22592	5.2594	2.5169	1163.84	420.03	307.383	5.54305	2.31658	5.83897	66.785	34.2986	50.7653	103.237	98.1574	84.9821	16.7411	7.89249	10.062	12.0869	18.3866	17.1389	20.1453	20.167	17.8793	71.7532	73.7697	98.9686	23.6861	8.13648	8.16015	10.0675	11.4105	11.592	11.7925	9.95909	8.41479	10.0423	15.4694	16.0518
c2730/f2p9/5307	turquoise	0.336292	0.111315	0.440366	1.16939	1.30725	3.00818	0.551042	0	0.0798132	0.0385049	0	0.057034	0	0	0	0.410619	0.421496	0.739862	0.162953	0.533794	0.354575	0.197278	0	0	0.55684	0.384138	0.36835	0.435142	0.133462	0.21853	0.101622	0.966015	0.104187	0.416622	0.223778	0.12269	0.658889	0.230675	0.323345
c2730/f3p2/1204	turquoise	18.2818	15.701	23.2926	57.9875	62.9564	53.6144	9.47266	11.6362	7.73963	8.48611	7.40243	9.8044	9.19647	6.31708	9.01305	20.588	17.2517	20.5704	14.6047	19.764	15.8523	21.739	18.1156	18.4328	19.1893	15.0272	17.3959	12.8782	14.4127	14.6894	12.766	14.1046	14.6956	16.2651	16.3737	12.4383	13.65	14.4382	15.6777
c2737/f4p2/2150	turquoise	1.38349	2.33552	1.22286	4.90703	4.18287	4.19691	0.136018	0.592387	0	0	0	0	0.239536	0	0	2.91399	0.743149	0.702405	1.60891	1.9764	1.00026	1.94782	1.4846	0.40217	0.37486	1.30377	0.779335	1.22754	0.658866	0.404561	1.37963	1.63933	0.771518	0.587644	0.66284	0.908537	0.813192	0.79715	1.02617
c2755/f1p27/948	turquoise	0	0	0	1.96391	3.2525	1.95247	0	0	0	0	0	0	0	0	0	0	0.337082	0	0	0	0	0	0	0	0	0	0	0	0	0	0	0	0.291625	0	0	0	0	0.258269	0
c2767/f1p8/903	turquoise	0.658805	0.654207	0.647016	5.15445	8.82101	9.73643	0	0	0	0	0	0	0	0	0	4.22317	2.47716	2.34135	3.51151	1.25486	1.48847	0.579708	0	0.957547	0.297508	1.411	1.23704	5.84541	1.96091	2.56864	0.895863	1.41934	1.22463	1.74894	1.57819	0.36053	0.774468	2.71139	0.542949
c2772/f2p6/1530	turquoise	1.36089	1.15833	0.763732	75.8505	63.1453	79.3911	0	0.971178	1.10737	0.534237	1.55338	0.395659	1.17811	1.86416	1.55692	2.13643	1.67087	1.57926	0.753629	1.85153	1.05419	1.02642	1.21695	2.44894	0.877941	0.999323	0.365048	18.759	12.962	18.7605	14.6283	15.7066	13.552	13.2124	14.9031	12.5542	9.37031	10.4017	12.0167
c2777/f4p14/2302	turquoise	0.516856	1.53975	1.77662	3.77425	5.69258	4.52284	0.635183	0.829907	0.920001	1.15399	0.387165	0.394456	1.23046	1.44549	0.919812	2.12993	1.52697	1.18085	1.00178	0.984481	1.40131	1.137	1.27102	0.751229	0.233406	1.10698	0.970501	1.71972	0.461521	1.38544	1.28853	1.80947	1.68134	1.92095	1.65086	1.55567	1.51899	1.27631	1.1714
c2784/f1p0/992	turquoise	3.29834	2.67981	2.06138	9.0712	13.469	10.962	2.06358	1.49789	1.06746	0.823974	2.9948	0.61024	1.55747	2.39597	1.60086	2.74591	2.89918	1.82682	2.3247	2.85569	4.0648	1.31924	0	2.90546	1.6249	1.02753	1.12605	3.32561	2.85597	2.33819	4.07744	4.84499	1.11476	5.4129	5.26753	1.96911	3.17243	4.68945	2.7183
c2787/f3p4/2120	turquoise	6.73473	12.1215	9.92132	15.8076	17.3318	16.9161	7.86272	6.50834	5.894	4.14475	6.02577	4.14042	3.52242	4.48453	4.99389	10.793	7.08445	7.83579	6.39074	6.54761	5.45245	4.93845	7.65349	3.8067	4.94215	5.28887	6.19118	4.35717	6.84894	5.744	3.17989	6.9524	3.52096	2.83081	3.92128	3.37844	2.96892	4.04215	3.58462
c2795/f3p2/1138	turquoise	11.7621	14.016	10.7815	88.6175	97.5407	101.859	1.79883	0.746123	1.48882	8.26002	5.74328	4.2556	9.05101	10.234	5.8145	18.4309	20.4986	20.171	16.4649	17.4252	18.189	13.5699	14.959	14.9429	11.8036	12.092	8.0981	38.2661	32.6755	36.6878	25.1172	32.3794	23.3218	31.3638	27.1329	29.1802	20.8943	23.0209	16.5869
c28/f1p0/11103	turquoise	2.0848	2.04228	2.04749	11.5502	9.58868	10.453	1.66189	1.58832	1.52449	2.90319	1.60388	1.66276	3.04865	2.72393	2.05564	4.12797	3.93465	3.69032	4.45036	3.70271	5.24499	3.9169	2.87203	2.97558	3.68955	3.13767	3.01533	4.28077	4.05863	2.99327	5.89981	4.03629	4.50381	4.24815	4.00437	3.91608	3.41128	3.80314	3.71497
c2802/f1p0/719	turquoise	0	0	0	3.00427	1.77695	1.60006	0	0	0	0	0	0	0	0	0	1.88378	0.441983	0.417751	0.398704	0.783636	0	0.362017	0.367898	0	0.371577	0	0	0	0	0.802034	0	0	0	0	0	0	0	0	0
c2805/f4p0/1098	turquoise	92.3776	106.26	106.156	250.951	263.266	236.004	38.8852	41.7584	35.1045	27.9161	32.4682	38.3173	52.5321	56.9307	46.0411	110.893	111.466	115.807	127.329	127.452	130.492	117.52	124.032	119.174	120.134	126.717	110.128	57.0866	51.2826	44.6257	68.7644	64.4916	73.0179	79.3962	64.0302	74.1255	64.648	58.1994	73.8997
c2806/f1p1/902	turquoise	149.055	166.68	147.683	400.772	439.545	455.811	32.4211	27.5342	32.1668	26.2795	28.6545	32.5498	55.0972	52.9642	65.142	139.821	145.252	158.049	91.4005	97.3593	94.4739	71.0929	78.7355	71.8956	65.5244	72.8885	53.2517	88.5098	90.6945	80.6804	67.5632	64.2961	67.4295	68.2843	57.6678	70.0204	69.3918	48.8592	71.7487
c2807/f1p3/723	turquoise	1089.83	1200.29	1009.32	7972.03	8552.48	8623.99	2.42687	4.69758	3.80802	18.0887	4.10905	5.02372	21.7255	19.3958	10.9824	2973.36	2430.91	2050.74	2380.66	2232.19	2626.84	1620.02	1656.28	1730.13	1243.67	1368.95	991.128	1172.67	731.302	778.374	1081.23	1114.58	1289.39	1106.6	1009.86	1240.55	1077.55	1018.98	1147.72
c2812/f5p4/2263	turquoise	3.15458	1.04419	1.80724	6.85589	5.79069	7.66797	0.129226	0.656608	0.374343	0.180597	0.262558	0.401254	0.568938	0.630173	0.818706	3.24996	2.40054	2.26893	1.40119	1.62735	0.950309	0.925278	1.29293	1.40099	1.18714	1.8017	0.987226	0.43734	0.625966	1.40932	1.07242	1.55747	1.22166	0.697876	0.209914	1.43862	0.618069	0.973729	1.84154
c2814/f1p2/952	turquoise	9.30502	9.85609	8.22466	111.63	107.709	103.018	0	0	0.220839	0	0.309786	0	0.80553	1.73489	1.65595	17.8945	18.3269	13.8577	14.7288	12.702	12.0534	8.46077	13.3134	8.71577	7.28353	8.76882	4.07681	9.28812	5.16993	5.44195	5.34248	6.01405	5.7656	8.56343	7.67784	6.45007	4.74009	6.38266	6.9018
c2819/f3p0/1135	turquoise	41.4072	53.6098	46.0712	190.006	185.41	208.333	18.2935	18.7024	12.3152	17.4639	14.3962	15.4673	22.0067	27.2233	32.4141	57.1189	72.9203	50.0286	59.4305	50.9163	54.0006	53.7312	58.1194	53.3273	56.097	41.9848	46.2565	44.7618	47.4267	51.3454	48.7042	45.7332	51.8821	62.0586	58.8039	54.4989	50.5254	45.5163	46.6525
c2821/f1p0/842	turquoise	66.7674	82.0875	83.2668	695.037	693.026	730.926	0.347314	0	0.503051	3.39767	1.0585	1.79738	2.75239	2.8228	1.57171	78.9362	85.012	59.9047	61.6239	63.5876	59.3827	60.6163	54.9671	49.292	57.4311	46.91	39.4681	30.5608	30.7034	34.7785	27.2217	33.8681	30.2071	30.0103	22.8491	34.0252	25.3326	26.4612	25.9116
c2825/f2p3/1626	turquoise	12.9883	13.8059	14.5525	44.6554	42.1925	46.9566	1.61866	2.74152	4.68895	5.02695	6.21209	5.77064	5.70113	7.01639	5.37165	14.4071	21.225	10.9594	11.878	11.6728	10.2502	10.4631	9.16079	10.8127	9.2524	5.48521	6.52641	12.5792	12.1967	14.6216	7.96029	10.247	10.2015	11.2668	9.05664	7.80861	10.1074	9.63695	7.38741
c10005/f1p2/1156	blue	4.63158	2.81066	2.02164	6.97901	5.11228	4.80349	5.05948	3.12165	4.94652	7.24755	7.96679	8.90233	10.4693	12.1307	13.9665	10.1323	9.95151	5.48678	4.48853	5.39122	4.4183	7.47176	6.21257	7.72913	6.2747	8.81755	6.52255	9.98833	10.1095	12.2896	17.9614	17.7392	20.328	11.4758	12.5334	12.1099	17.2416	19.2736	20.994
c10011/f1p0/2388	blue	0.75591	1.25106	0.618652	1.57712	1.19713	1.56793	0.743172	1.70824	1.25582	2.25031	1.13247	1.5384	1.19971	2.11405	2.24207	1.15373	0.541388	0.767558	1.09884	1.07986	1.02472	0.886872	1.1266	0.976608	1.82058	1.61898	1.30109	2.93431	1.34996	3.56125	2.51267	2.71423	3.39575	4.01345	2.91741	3.17148	2.51776	2.90364	2.69957
c10017/f1p6/1340	blue	0	0	0	0	0	0	0	0.316824	0	0	0	0	0.38433	0	0.395039	0	0	0	0	0.211406	0	0.195327	0.1985	0.215091	0	0	0	0	1.84999	0.865478	4.22593	0.956463	1.4442	1.65001	2.12702	1.45773	2.87045	3.4716	2.1953
c10049/f2p20/3339	blue	0.445419	1.23847	0.0874896	0.743451	1.1543	0.831512	0.788243	0.826455	0.570847	1.04039	0.88974	1.35975	0.925431	0.783013	0.871948	0.897377	1.24415	1.08548	1.29498	1.01809	1.8517	0.705493	0.796616	0.604238	0.965499	0.763185	0.919999	1.87724	2.86367	2.86549	2.01898	2.495	2.73232	4.25686	3.69899	3.12006	2.30392	2.05316	2.20253
c10072/f1p0/5253	blue	0	0	0.110592	1.23344	1.11864	0.963487	0.719609	0.683063	0.400879	0.193399	0.449872	0.229172	0.584898	1.07975	0.450896	2.21711	1.81462	2.11533	1.03672	0.58984	1.42474	0.792695	0.201393	0.327339	0.203407	0.0964707	0.158581	7.18125	10.4573	8.23212	7.91151	7.76323	8.11119	6.93538	8.49722	6.53213	5.82457	7.22977	7.28511
c10089/f1p0/6356	blue	0.79345	0.83426	0.733413	0.438205	0.886999	0.726089	1.37661	0.899316	0.996945	1.57115	1.39848	1.37733	0.848505	0.410243	1.03827	0.683872	0.701986	0.473928	1.31173	1.73358	1.34979	1.06782	1.29385	1.26631	0.758779	1.15958	1.05167	5.95301	4.94563	3.86702	4.9082	4.82659	4.42476	4.01452	4.69594	3.16721	3.45667	6.53109	3.50037
c10129/f1p0/3344	blue	0	0	0.0869428	0.369402	0.382362	0.275438	2.26291	3.66422	2.8364	1.39879	3.35988	0.450416	1.30283	1.76845	0.787726	1.94568	0.285316	0.359565	2.57378	0.927419	1.20008	0	0.474983	0.514681	0.239866	0.227524	0.0831136	2.25825	3.58356	3.88306	3.85221	2.57476	2.55068	1.03406	4.38276	3.68192	2.60173	3.27909	3.06427
c10145/f1p1/1623	blue	6.41452	12.1935	10.2596	11.4713	12.6653	15.396	6.12624	6.27791	6.65496	9.19115	8.60318	7.08676	9.99542	7.76158	9.78469	10.4057	13.9793	7.44385	10.3015	7.85446	6.95649	6.12819	8.1944	7.4586	4.3037	5.33834	6.02228	22.156	22.4747	19.2933	20.9344	20.5318	21.9738	22.3806	28.5372	22.065	21.9757	18.5553	22.2032
c10169/f1p3/5324	blue	0.947828	0.830481	0.766596	0.581626	0.770602	0.607152	0.164445	0.437674	0.476366	0.497937	0.890974	0.340408	0.675729	0.623715	1.04184	0.919045	0.299488	0.792592	0.864519	0.69029	1.00775	0.88309	0.847579	0.594271	0.553918	0.525417	0.366416	0.742043	1.12847	1.84776	1.76906	1.3213	1.76189	1.71694	1.86987	1.0374	1.37641	1.74393	1.51634
c10184/f1p0/5469	blue	0.649692	0	0.0531721	0.112959	0.0467687	0	0.212915	0.115911	0.23129	0.185972	0.108149	0.0550927	0.328087	0.259571	0.192702	0.396643	0.232657	0.219901	0.104937	0.20625	0.391436	0.428766	0.193659	0.157383	0.293393	0.0463828	0.254151	0.360284	1.67595	0.316638	0.687143	0.991455	0.503205	0.574916	1.16727	0.592572	1.71845	1.24781	0.847777
c10206/f1p0/2075	blue	0.430049	0.854095	0.563138	0.448623	0.866811	0.557514	0	0.1023	0	0	0	0	0	0	0	3.01931	0.616008	2.62006	1.38922	2.32088	2.07282	1.76594	0.512752	0.972314	1.03576	0.368425	0.269168	3.9747	2.56005	6.14802	4.02858	4.47809	9.59285	4.26219	4.12079	4.07929	6.23512	6.72569	3.30793
c10222/f1p2/2143	blue	3.74763	6.61595	4.22583	1.44796	1.07911	1.29558	25.3819	33.4801	33.4032	18.0221	19.2696	18.6438	27.7568	16.082	13.2153	16.9055	16.7009	14.9396	9.14694	5.41981	6.27202	5.86254	7.57135	9.81809	6.89489	7.37251	7.16724	252.005	215.327	219.312	186.607	212.015	185.769	200.304	192.186	174.401	236.433	222.56	232.33
c10234/f1p2/2171	blue	0.411033	0.680273	0.941913	3.14443	1.77532	1.27887	0.404106	0.293328	0.390206	0.753001	0.684211	0	1.42331	0.328439	0.609572	1.88204	1.17754	1.2521	0.398337	0.391457	0.866757	1.20561	0.490079	0.796559	1.23745	1.0564	1.54359	11.5488	10.2768	10.6839	7.94929	8.26497	4.32965	7.12901	6.78309	6.14828	4.34876	6.08996	5.64582
c10262/f1p5/2107	blue	0.56469	0.841124	1.24782	2.65086	2.07314	1.53733	0.416381	0.705222	0.904632	2.61857	1.69198	1.00558	3.78858	1.12805	1.25617	1.03425	1.81996	1.57683	0.410436	0.941144	1.91375	0.496892	0.378724	0.683962	1.78505	0.967546	0.53016	3.91434	2.18501	2.75211	4.47931	3.80179	2.88663	4.04755	6.76367	3.70831	2.32341	3.95089	3.60673
c10271/f3p0/1140	blue	0.521843	0	0.512505	7.62135	8.79031	8.52409	0.769574	2.60685	1.30043	0.896253	0.781801	0.531016	3.83993	3.75284	5.57213	0.716828	0.840932	0.529885	0.505725	0.248495	0.235806	0	0	0.505652	0.235658	0.223533	1.22483	17.0738	18.9496	16.7857	17.5039	21.0799	17.4607	18.8407	15.2095	18.277	15.3365	16.5374	10.1067
c10282/f1p13/2303	blue	3.09979	3.59118	4.18594	0.269473	0.111571	0	2.41265	2.11995	4.87389	0.354921	1.54799	1.31428	0.782678	1.03205	1.49405	3.90318	3.19138	2.22952	2.50337	2.58314	0.933803	1.70476	2.07895	2.37786	1.16652	0.885201	0.48504	9.31112	8.30377	8.43494	5.26898	6.53908	6.12223	5.48604	6.70371	4.66498	6.52884	7.22928	7.664
c10303/f1p0/2422	blue	0	0	0	0.141624	0	0	0.133472	0	0.193322	0	0.135593	0	0.117527	0	0.604007	0	0	0	0	0	0.122692	0	0	0	0	0	0	25.4464	24.0835	31.6269	15.9996	16.379	13.8798	13.5512	13.5508	12.3329	10.8525	16.0916	9.28651
c10316/f1p0/5082	blue	0	0.0576678	0.114068	0.0605813	0.100331	0.496886	0.456756	0.0414432	0.0826959	0.9176	0.174005	0.472752	0.502736	0.510442	0.103349	0.42545	0.249554	0.29484	0.168838	0.0553074	0.419865	0.102201	0.155793	0.168814	0.157351	0.199006	0.163566	1.03054	1.03712	0.67927	0.947635	1.4388	1.02553	1.11001	1.02018	0.572048	0.54615	0.66922	0.95721
c10318/f1p0/6270	blue	0.656003	0.511834	0.598245	1.07539	0.5262	0.692501	0.783152	0.468148	0.400348	1.60953	1.07639	0.619854	0.811283	1.04837	0.792193	0.815296	0.302036	0.80885	0.363281	0.535509	0.762245	0.453547	0.377113	0.363228	0.296243	0.401429	0.835849	1.03938	1.84099	1.78127	0.892053	1.51425	1.04522	0.995144	1.27215	1.69241	0.881342	1.54278	1.08128
c10348/f1p0/2181	blue	1.22744	1.62517	1.74125	7.3982	10.6031	9.44144	21.4535	26.5705	24.179	5.71531	10.6247	7.07778	13.3414	12.0965	8.13081	6.24472	6.15372	7.8936	3.83293	3.37707	7.14877	3.60025	3.65874	3.56808	3.94168	3.15467	4.22542	46.4371	29.7147	35.0953	40.0587	42.3107	34.0981	24.6199	35.3935	38.8103	57.0763	54.3338	58.5597
c10390/f1p0/5319	blue	2.30923	2.29311	2.10591	2.69575	3.03967	2.69431	1.83787	0.863213	1.8399	6.15681	4.22837	5.09128	2.66545	2.76781	1.90802	2.97066	3.36684	3.23807	2.77074	2.77524	3.2298	2.51578	1.86832	2.93016	2.33393	2.96749	1.90992	9.87871	10.2773	8.78916	9.02172	7.69944	8.32959	7.00611	9.21972	8.18411	6.65735	7.33159	6.25315
c10403/f1p0/5149	blue	2.37636	3.97133	2.33383	1.08834	1.5521	1.8935	1.13967	1.07542	0.825348	6.56996	2.95232	3.42077	1.45509	1.34309	1.49564	5.83854	5.97763	4.35513	1.46041	1.82159	2.25238	1.53004	0.725616	1.62869	1.25635	1.19171	0.76182	6.55686	10.0749	5.31058	7.09341	4.93234	5.87183	6.64706	6.84969	5.89965	3.33865	6.10666	5.87537
c10423/f1p0/5514	blue	3.00998	3.25585	1.63642	4.09319	2.36797	3.34468	2.58935	1.84117	3.21465	6.27733	6.8178	4.53964	4.32736	3.69362	2.58267	5.56209	3.63786	5.23948	1.14597	1.79164	1.36012	1.65537	2.16291	2.29161	2.37872	2.07214	2.57361	6.31901	9.02309	8.01592	8.28357	6.83212	8.14295	6.22129	6.65255	6.76532	5.4972	7.69822	6.99898
c10449/f1p4/5216	blue	0.79305	0.900018	0.500695	0.827303	1.07653	1.40998	0.501227	0.363825	0.806644	0.739396	0.848651	0.806991	0.441346	0.407374	1.31053	0.622498	0.669414	0.345116	0.329381	0.755281	0.921488	0.897217	0.557207	0.658667	0.255808	0.630881	0.372278	2.01044	1.01164	1.21474	1.59194	1.28142	1.36888	1.26319	1.71885	2.16998	1.5982	1.81846	1.2138
c10462/f1p4/2111	blue	0	0.139922	0.415151	0.146991	0	0	0.831184	0.703886	1.60519	1.0648	0.985121	0.143382	0.365942	0	0.250759	0.258072	0.302751	0.143076	0.819317	0.402583	0.382025	0.123988	0.126002	0	0.127262	0.362142	0.926021	0.781384	1.00656	0.961415	2.6825	2.58032	2.09539	2.54363	1.80023	3.08441	1.65643	1.50777	1.39351
c10535/f1p0/2145	blue	2.50543	2.21151	1.6404	2.46844	0.841662	1.62402	1.09476	0.794654	1.28835	4.87676	1.25117	2.40784	3.3739	4.56008	4.33489	2.67678	3.14021	3.67473	2.83272	1.85586	1.6353	2.57206	1.74257	1.75334	2.01142	1.66943	1.30679	5.24876	6.96017	9.76852	8.70668	8.84627	6.08033	8.57267	7.44674	6.55079	7.52688	8.70742	8.02991
c10584/f1p0/2146	blue	0	0	0	0	0	0	0.953011	0	0.49298	0	0.276615	0	0	0	0	0.253626	0.297536	0	0.134201	0.263766	0.250297	0.487408	0.495326	0.268363	0.12507	0.711808	0.13001	0.767924	0.32974	0.539917	1.50645	1.49169	1.67318	1.17638	0.663457	2.42502	0.16279	2.16571	1.02713
c10584/f3p7/1193	blue	10.2225	9.40841	8.08065	8.32316	7.75365	6.78784	75.0093	67.7918	56.4521	11.4762	34.1161	15.2228	22.2319	22.5129	29.0633	35.6191	25.1786	25.8235	39.1439	47.7285	39.4327	32.4704	29.8765	29.7161	31.076	33.9627	38.1556	114.483	110.428	116.898	113.467	84.3339	111.697	97.1669	107.112	103.153	94.0862	93.1742	100.687
c10605/f1p0/2217	blue	3.70325	6.17279	3.24731	1.24174	1.02825	1.44026	3.38079	1.51016	2.0717	1.54463	1.32096	2.15334	6.29727	4.96708	3.64827	6.90373	5.25723	4.96899	3.71704	2.5192	4.06395	2.90949	4.73082	3.84466	3.34469	3.39921	2.11091	7.33437	9.13301	7.60613	8.03329	7.69338	7.9902	7.30309	6.86467	7.67213	8.08491	7.294	5.88601
c10630/f1p1/2089	blue	0.284506	0	0.139707	0	0.122883	0	0	0.406068	0	0	0	0	0.123147	0.113668	0.379736	0.39081	0.764118	0.577779	0.137859	0.541912	0.771359	1.00139	0.508829	0.551356	0.770875	1.58429	0.133554	1.89326	2.54046	1.10927	1.54752	2.605	3.17315	1.66162	3.29412	1.55695	2.17396	2.10765	1.75855
c10638/f1p2/2015	blue	0	0	0	0	0	0	0	0	0	0	0	0	0	0	0.525411	0	0	0	0.143059	0	0	0.519579	0	0.143038	0.133325	0.632326	0.415774	1.4735	1.75752	2.30222	1.07059	2.22621	1.37201	1.88104	1.29662	1.45411	2.95009	1.21508	1.82487
c10652/f1p12/6015	blue	0.247422	0.049139	0.194395	4.12973	0.89767	1.96303	0.097301	0.105942	0.352328	0.0339953	0	0.100708	0.25703	0.118623	0.0440319	0.22658	0.318969	0.552716	0.287736	0.377021	0.357769	0.0870864	0.575257	0.191796	0.223465	0.339148	0.0929168	2.30508	2.53336	3.23169	3.05049	2.02558	2.34562	2.73243	2.25229	1.94978	2.38506	2.24025	1.30503
c10658/f1p8/2377	blue	126.263	76.2978	64.0297	37.0738	21.5114	22.0953	89.8106	69.5666	78.8511	70.9235	58.617	60.8669	39.8656	34.2971	25.9443	121.357	53.5055	51.2073	234.54	219.882	173.03	159.443	164.272	150.598	140.485	149.659	140.629	222.755	218.116	195.404	222.689	234.818	211.329	225.367	263.997	222.153	297.597	277.491	274.121
c10670/f11p60/1466	blue	6.49278	1.61187	9.56489	133.136	161.249	164.294	1.19688	1.01358	1.30018	0	0.405299	0.412932	43.034	32.5878	47.8439	43.6649	52.5324	47.7981	46.4052	39.6134	41.258	31.2443	23.7686	35.9785	18.6919	27.9858	20.0017	132.77	138.178	124.399	122.503	98.3539	146.717	114.407	113.088	110.37	114.013	107.054	115.715
c10671/f1p0/5908	blue	0.251013	0.0498522	0.0986085	0.366596	0.173467	0.117148	0.345496	0.429918	0.250209	0.758752	0.902535	0.970617	0.17384	0.120344	0.44671	0.275843	0.107866	0.254881	0.097304	0.0956234	0.0907404	0.176701	0.0448929	0.145935	0.0906836	0.258053	0.0471328	1.05791	1.25518	1.51696	1.5929	1.29788	1.8664	1.06619	1.24271	0.879147	1.65246	1.6116	1.24122
c1068/f27p12/1664	blue	6.9715	5.68028	3.86226	2.79715	1.38974	1.39043	14.2353	10.5881	13.1092	9.7015	7.31999	6.18455	4.1782	2.14255	4.45368	5.56575	7.87363	3.44871	13.5123	10.2146	10.9854	4.24695	7.03339	6.58198	9.364	7.96335	3.18868	25.9717	25.1133	27.1814	16.6914	18.8706	9.80239	10.2502	15.7013	11.7389	19.9633	13.9782	25.9284
c10688/f1p1/2236	blue	6.25232	4.22719	6.27108	4.16321	4.02199	3.72507	1.70022	1.61387	1.32602	0.639722	1.8601	0.406099	2.41839	1.48816	0.355111	2.07098	1.14331	0.945545	0.902434	1.52031	1.92357	0.819395	0.356874	0.902304	0.600738	0.569829	0.624467	7.22948	8.3942	9.07668	8.07999	4.44225	6.0584	7.34555	6.90458	7.27994	3.44043	6.89841	5.1528
c10689/f1p4/5840	blue	0	0.101294	0.100181	0.212824	0.396524	0.35705	0	0.32758	0.0726284	0.0700774	0.152821	0.207599	0.220766	0.448299	0.0907668	0.233534	0.273966	0.155367	0.0494278	0.0485741	0.230469	0.0448796	0.0456087	0.296524	0.184259	0	0.143653	0.565672	0.728684	0.795433	0.32366	0.549409	0.616253	0.324957	0.488719	0.893166	1.07924	0.503784	0.54644
c10723/f1p6/2170	blue	0	0.136117	0.134621	0	0	0	0.134764	0.586927	0.390386	0.470842	0.27381	0.139484	1.54263	0.76671	0.365911	0.125527	0	0.417559	0.531361	0.652729	0.12388	0.241233	0.122576	0	0.247604	0.352296	0.257384	0.608111	1.14239	2.00416	0.869854	1.47657	1.14661	2.91114	2.51747	1.80033	1.45025	1.69243	2.48531
c10738/f1p0/2231	blue	0.796032	1.18571	0.260596	0	0.114606	0	2.08698	1.51488	1.70032	1.54945	2.78268	0.945029	2.06736	1.16614	0.472214	5.10284	4.84605	6.73582	2.57148	3.03248	4.07664	2.91858	1.89824	3.34244	3.47496	4.09179	2.24206	16.4803	16.5855	13.7079	11.7869	18.8648	13.934	11.2706	10.6999	14.3757	9.35787	15.6164	15.3077
c10742/f1p0/5464	blue	0.741244	0.210306	0.415988	0.165698	0.182946	0.617751	0	0.0755685	0.113092	0.472854	0.793212	0.700397	1.14588	0.592297	0.65957	0.630319	0.739445	0.376333	0.307864	0.100849	0.191398	0.372713	0.189384	0.410426	0.239098	0.136077	0.198833	1.29188	1.82806	0.928949	1.05596	0.969572	1.62392	0.787117	1.31062	1.33283	1.30707	0.871623	0.654525
c10791/f1p2/5040	blue	0.233661	0.290038	0.0573699	0.243753	0.050461	0.363501	1.32091	1.91762	1.66366	0.802614	0.87515	0.416095	0.960825	0.65348	0.207915	0.267473	0.502049	0.177946	0.226444	0.1669	0.369546	0	0	0.113206	0.369315	0.150134	0.16453	8.68158	12.936	9.33806	5.61339	8.30612	5.5922	7.62974	8.16292	7.99192	7.48513	6.82779	6.01781
c10796/f1p0/2231	blue	0.664546	0	0	0.277299	0.114811	0.310145	0.392008	0	0.189262	0.273922	0	0	0.230117	0.318606	0	3.16455	0.713928	0	0.901627	0.126579	0.360347	1.05257	1.06967	0.772712	2.52084	0.455455	0.998254	69.8716	54.5927	68.2734	52.6538	48.8211	42.1238	46.2921	48.7134	39.5675	54.3727	53.9346	43.5953
c10828/f1p0/5015	blue	4.32375	4.47003	2.90848	0.926815	1.12562	0.783206	3.9015	4.39591	4.72319	2.97038	2.66205	2.53137	2.92265	2.98165	3.68923	2.82049	2.73613	2.46583	3.731	1.86149	2.4623	4.847	4.50202	4.53395	3.85161	3.75492	5.8388	9.13105	8.39161	5.48464	9.34288	7.33726	9.35849	7.04424	8.2294	8.62193	11.7672	8.67808	8.44474
c10842/f1p0/2301	blue	6.46351	6.54676	5.96697	7.14723	4.91338	2.41323	2.66893	4.33584	4.97017	3.81871	3.486	3.94627	3.02153	3.20212	1.84042	4.85362	3.88853	3.15029	4.38471	2.95473	4.55625	1.82	4.7395	3.25674	2.91884	1.88269	2.30594	8.17223	11.8508	7.81225	9.72679	8.77277	9.85214	11.8052	8.05144	9.47955	10.6376	10.0021	11.2929
c10849/f7p6/1674	blue	0.533066	0	0	0.185363	0.306986	0.691064	15.1984	16.9919	19.2301	4.5166	5.32409	2.16974	10.3062	6.38925	5.85007	4.88162	8.01749	15.8775	8.61001	7.61517	14.1314	1.40719	1.27116	6.88701	2.40726	2.74008	6.17245	212.839	225.093	215.46	183.958	201.551	178.031	176.987	194.526	159.473	182.565	189.406	211.753
c10861/f1p0/2166	blue	170.324	238.451	245.258	36.4804	33.2883	34.9879	330.998	328.928	329.247	210.375	241.201	172.76	314.605	291.155	202.076	483.88	543.198	535.418	380.762	275.056	332.894	688.556	546.328	718.494	749.47	703.977	656.374	609.608	610.153	561.424	967.475	980.302	1054.73	1029.85	1011.17	1034.76	1000.49	1069.89	991.416
c10883/f1p0/2124	blue	4.88737	4.04438	7.19986	1.69949	1.52456	1.58399	2.93639	5.71613	5.41302	2.61145	2.57627	4.00625	5.17118	5.31553	2.17443	3.85405	3.35452	3.99771	4.21014	6.20614	6.01192	2.50867	2.67083	3.0256	1.71661	3.48919	3.31392	9.93766	11.6377	10.3217	14.2766	11.2606	11.9871	10.5238	10.7322	11.4414	8.29894	8.9398	10.1816
c109/f1p0/11178	blue	1.25832	1.13595	1.62902	0.716003	0.592899	0.444896	2.53047	1.00003	2.95248	3.45782	2.31361	1.92066	1.75777	1.89669	1.14512	1.67611	2.02774	2.58447	1.74604	0.626434	1.18889	0.931094	0.895073	0.775907	1.059	1.39652	1.23508	8.84936	8.06954	8.75297	5.78146	5.91479	6.32609	3.94785	4.2475	6.10364	6.72382	5.57896	7.80135
c10918/f1p0/5248	blue	0	0	0	0.0584585	0	0	1.10188	0.919791	1.27677	0.65446	0.615661	0.456186	0.145536	0.0447777	0	0.0513177	0	0	0.217229	0.106739	0.101288	0.0493101	0.0501112	0.108599	0	0.0480082	0.105223	3.91554	9.74086	1.42018	9.14428	11.6504	5.10421	3.98691	5.54864	3.18935	16.3374	7.38022	4.71071
c10924/f3p0/1308	blue	0	0.225822	0.446678	5.93077	1.76799	1.76887	6.93087	4.70633	6.31467	0.937365	3.40693	1.15703	2.3624	0.726851	0.202352	12.9117	5.61907	12.2384	11.46	11.6952	8.42627	5.40285	4.88055	9.03447	10.2695	17.9236	25.8338	157.636	158.93	164.917	150.702	180.785	153.026	158.171	188.489	153.072	188.47	227.056	206.908
c10930/f21p20/3380	blue	0.0880031	0	0	0	0	0	1.2978	1.06764	0.939871	0	0.263684	0.1791	1.67604	0.914154	0.548145	0.24177	0.472713	0.625515	0.51171	0	0.636257	0.0774373	0	0.170545	0.0794823	0.150785	0.495731	27.6218	41.7005	36.971	21.3809	22.5618	23.311	23.8296	23.1896	23.3093	21.2079	25.2083	26.1097
c10931/f1p0/2127	blue	2.34866	0.548768	1.35684	5.90906	4.05769	3.54628	5.84061	4.43671	5.01672	7.59296	7.45125	7.16983	5.02325	6.29251	5.53201	4.55467	7.56956	8.5574	2.27611	4.07887	4.24516	4.25491	3.45923	4.55157	2.74515	2.84062	2.59416	10.8792	12.83	14.2746	10.3954	8.18524	9.88736	9.68262	11.5835	7.56059	11.2064	9.77991	9.2227
c10949/f1p5/5544	blue	0.429222	0.692617	0.632311	0.89552	0.509816	0.834662	1.37146	1.6847	1.45162	1.91666	2.08988	1.52868	2.8797	4.3729	3.19865	1.27746	0.749315	0.980631	1.24789	1.43073	1.30918	1.46354	2.15901	0.77982	1.2599	0.827361	1.46078	3.92738	2.74676	3.45161	3.7452	3.93005	4.13893	2.56379	2.87043	3.3472	4.5412	4.72543	4.24488
c10972/f1p0/5043	blue	0	0	0.116455	0.123698	0.409723	0.0922337	0	0.211553	0.0422133	0.285114	0.53294	0	0.410606	0.710624	0.158267	0.488649	0.127389	0.541819	0.0574573	0.11293	0.214326	0.156511	0.424142	0.459592	0.642575	0.304757	0.111326	0.854834	1.55294	0.751277	2.47242	1.85211	3.03076	2.95901	2.17776	2.2063	2.57881	2.5865	1.71018
c10974/f1p1/2112	blue	1.8309	0.279711	0.829908	0.734606	1.09495	0.876395	0.692325	0.603045	0.701937	1.74158	0.703325	2.0064	0.975383	0.787766	1.12788	0.386924	0.75652	0.429026	0.545953	0.670654	1.01825	0.371787	0.881596	1.22822	1.27202	0.482628	0	1.40582	1.50912	1.23552	1.27677	2.42739	2.2253	2.39287	2.13676	2.15806	2.3179	2.20262	2.08927
c10975/f1p0/2063	blue	4.09012	3.64141	3.46287	7.06225	5.72619	6.14349	7.48775	6.34098	6.02516	18.7002	8.31104	12.9166	4.76176	5.29681	6.65141	4.26222	6.51533	4.58279	4.6472	6.71608	5.48089	4.84011	3.27916	4.78319	5.98698	4.34983	5.42898	15.3296	15.6164	15.1223	13.6809	13.6735	15.206	13.3293	12.8388	9.41636	11.7718	10.6805	11.0424
c11039/f2p0/1289	blue	41.3062	34.3725	31.0485	57.0524	70.7652	59.9511	22.0066	27.0074	21.5235	24.4137	24.8915	21.6032	87.4984	73.2033	66.5283	60.0156	62.225	61.8596	43.8321	29.2295	46.2977	31.4735	34.4611	37.1178	35.8478	34.201	29.4644	110.564	114.017	120.788	84.9339	110.119	96.0857	100.712	86.0517	96.4806	79.2121	98.0115	89.3844
c11040/f1p0/2029	blue	0.300152	0.447086	0.294781	0.626231	0	0.350204	3.39358	5.03369	2.56449	1.13411	1.19913	1.83257	2.85824	3.1179	1.73602	0.962039	0.967368	1.06672	1.45441	0.857571	1.49193	1.18852	0.671015	1.4542	1.2199	0.642854	0.422697	9.65399	12.1501	7.89935	7.75495	12.7713	7.39274	6.85263	7.66959	8.54141	10.7619	9.38837	9.27629
c11056/f1p0/5513	blue	3.72759	4.07709	3.87311	2.64875	3.12668	2.9835	1.91205	1.85054	1.88475	2.44948	1.40287	0.989507	0.748278	1.12235	0.576846	3.51253	3.36617	3.45589	1.88476	1.49205	2.19703	1.8064	1.93237	1.04694	1.65894	1.75871	2.28238	6.11148	7.26804	5.31846	6.61159	4.7137	6.32656	5.33506	5.21969	4.96676	6.03322	6.67015	5.34271
c11060/f2p1/1289	blue	3.69217	3.43725	6.11904	32.0167	20.3325	13.6416	46.5088	51.0506	51.5906	89.5696	54.6229	75.6111	43.1499	48.4949	32.4428	29.7965	23.7992	43.1143	26.6123	19.5596	28.154	9.13748	14.2384	12.9689	14.3808	13.6409	15.8154	279.481	326.941	304.556	309.193	331.104	246.648	328.601	334.441	281.865	309.524	278.269	304.858
c11073/f2p4/1580	blue	0.753039	1.49557	0.554673	2.55308	2.602	1.90366	3.88684	3.49308	1.74253	2.71599	0.94014	2.68197	1.62975	1.05301	1.67516	1.20681	1.82024	1.72045	1.82445	5.02023	3.74304	3.4788	1.34679	1.45935	1.87035	1.29026	1.06049	4.80234	5.37935	3.85357	5.97336	4.05589	4.72433	3.59839	8.41834	5.56335	6.19673	4.8038	4.65459
c11074/f2p1/1586	blue	12.5657	13.0367	12.7092	12.7171	23.1674	30.6351	23.0484	21.1469	22.1666	7.08639	13.2995	9.16053	25.8151	23.9778	22.5292	28.5104	30.0212	30.8509	34.7152	35.1873	36.1024	14.6877	24.1504	16.9008	17.9552	23.7796	20.9534	76.9628	66.3176	55.0255	57.2974	49.9007	62.0555	54.9666	55.7103	53.1651	53.3548	47.8563	47.4517
c11076/f1p0/2128	blue	0.978456	1.24923	1.09822	3.06215	0.845222	1.95706	6.3215	7.18213	6.66802	1.92054	2.79215	0.42671	2.42012	3.23906	1.49253	4.09616	2.40266	1.2774	0.541848	0.266245	1.0106	4.3049	3.24988	4.33416	7.19598	6.58623	6.1679	27.44	17.1412	25.3421	19.7679	15.6594	16.889	24.9362	22.8812	18.5116	22.1832	25.3123	22.3484
c11098/f2p7/1113	blue	0.534502	0	0	0	0	0	0	0	0	0	0	0	0.694073	1.49484	0.951216	1.71317	1.14844	2.44233	0.258997	0.254523	0	0	0.47797	0.517918	0.241375	0	0.250909	7.11375	16.2275	12.2434	9.44882	12.6669	8.69373	8.51371	8.96293	8.19016	10.996	12.3189	7.04809
c11115/f1p2/5523	blue	0.215427	0.213923	0.0528929	0.168548	0	0.125675	0.423593	0.0384342	0.115038	0.36999	0.0537904	0.109607	0.233117	0.129104	0.0479225	0.2466	0.520729	0.0546866	0.15658	0.0512917	0.0486726	0.0947811	0	0	0.145926	0.0461393	0.0505634	0.418124	0.577089	0.839936	0.24412	0.464117	0.250281	0.686276	0.430052	0.471568	0.569808	0.221654	0.488241
c11159/f1p1/2355	blue	1.51825	1.38202	2.73365	1.18787	0.983636	1.18095	1.99022	1.71551	2.43223	3.12907	3.41186	1.80243	4.81925	4.44829	3.60257	1.2745	0.54369	2.69788	3.31055	5.18129	4.57369	5.4552	6.33579	4.29084	5.25644	6.39507	6.17678	3.92905	2.86204	2.58981	16.1724	14.8555	10.4658	11.1511	12.8306	11.3551	11.3037	9.5811	11.7826
c11166/f1p0/2201	blue	13.3307	8.69142	10.5795	6.88302	10.7013	10.6834	6.75163	5.57346	6.51939	3.51523	2.82425	2.05531	8.04327	8.7153	7.42866	6.16556	2.02524	5.60589	6.26375	6.41205	5.47616	5.80587	7.34513	9.2638	8.51313	5.76793	5.43606	18.668	22.9253	18.1127	16.9679	27.4144	21.0255	20.1612	23.4399	17.9802	24.3773	22.1674	22.0838
c11173/f2p3/1401	blue	2.54776	2.95164	2.71068	1.55038	2.56764	2.14689	5.00965	5.60604	6.50016	3.20885	5.72539	3.24068	1.83798	3.05371	1.32244	6.22172	7.98315	5.82079	4.73237	3.84183	5.94816	5.0442	4.36672	4.52596	6.5197	5.09291	4.18593	14.8349	13.6499	19.2462	15.3978	17.1528	9.47189	11.2726	10.0025	9.52742	10.9819	11.7089	11.5484
c1118/f2p4/960	blue	4.02798	4.30755	7.91179	7.43421	10.4385	7.47127	11.5757	9.50801	15.6632	11.9202	13.9258	15.4493	20.922	13.6171	10.2011	20.1458	27.2952	24.2257	19.8181	20.9512	29.122	15.8133	14.4078	19.2148	16.5108	18.8466	9.01782	23.7116	40.2097	49.8326	39.6055	60.0778	45.7888	56.2623	43.2975	45.7817	37.5169	48.2027	39.0694
c11185/f1p0/2211	blue	0	0	0	0	0	0	0	0	0	0	0	0.136158	0.46334	0.320756	0	0	0	0.951075	0.129673	0.892033	0.362778	0	0	0	0.2417	0.573161	0.125624	13.8015	10.9922	8.99934	12.1302	10.9544	9.70038	7.38851	10.1503	7.90832	11.64	13.437	9.70421
c11193/f1p19/5119	blue	0.290536	0.173105	0.399471	0	0.0501949	0	1.25682	1.20256	1.44803	1.07781	1.39285	1.35996	0.905454	2.08939	0.620455	0.159637	0.0624251	0.177008	0.112625	0.0553398	0.262569	0.0511307	0	0.0563043	0.052481	0	0.109108	1.93339	1.93708	2.26556	1.42229	1.69002	1.35017	2.03621	1.90237	2.16234	2.45911	2.58279	2.15499
c112/f1p0/9554	blue	1.15907	1.71003	1.65871	0	0	0	0.911631	0.874422	0.872414	0.0455011	0.165378	0.336984	0.516034	0.238156	0.235739	1.78928	1.45866	1.24418	0.545588	1.00925	1.13729	1.10733	0.56266	0.513421	0.837475	1.33343	0.559642	2.64449	2.48395	3.1634	1.86134	2.14038	1.41585	1.65279	1.32219	1.41358	1.51828	1.96264	3.16593
c11214/f1p0/6172	blue	1.05957	0.860871	1.32441	0.653152	1.12331	0.412087	8.14433	8.1458	10.0131	6.71667	6.59011	5.97909	3.12704	3.38663	3.4713	1.14674	1.7592	1.32042	1.07352	0.96324	1.26226	1.86471	1.16285	1.0267	0.826482	1.19657	1.35652	10.897	12.6151	10.8444	11.3084	10.013	11.1014	9.30801	10.0376	9.01402	8.71916	9.87126	9.92315
c11249/f2p0/1564	blue	1.71167	1.51087	0.933912	1.3888	0.821443	1.18347	0.747924	0.407171	1.0833	3.13574	1.70956	3.09646	1.48178	1.21576	1.18461	1.74165	3.06478	1.93117	1.10587	3.62256	2.75006	4.01644	3.40141	2.94856	3.60719	3.09573	5.53524	6.11707	6.34011	10.3813	10.3448	14.7506	9.01502	9.08801	9.71939	9.99158	8.71945	10.019	12.069
c11263/f1p1/2176	blue	13.943	15.2031	15.3045	7.13	7.08495	7.23026	13.5736	10.5356	16.1563	3.1929	12.424	8.06774	0.236674	0.655368	0.851439	50.6984	48.4618	55.7986	35.3705	28.7711	45.9561	29.8304	28.1148	37.8821	38.1493	35.8351	31.4426	75.1978	94.2313	68.2201	62.5807	65.0843	65.1766	47.4659	57.1963	64.633	62.0283	80.5628	67.0309
c11280/f1p0/2187	blue	0.950755	0.404623	0.533566	0.141688	0.234655	0.316943	2.93773	2.81091	2.41763	0.186617	1.62786	0.13821	0.470322	0.868238	0.120857	6.71658	6.12843	8.55074	4.60694	3.6219	5.89191	2.27079	2.67205	2.36894	2.69877	2.44355	1.14765	36.1534	42.8526	40.2467	32.7526	28.8227	38.3763	37.0665	33.2958	29.4341	25.2275	27.1671	24.5142
c11281/f2p3/1295	blue	61.3276	88.2702	68.1255	199.118	203.971	183.308	5.4197	4.42575	5.06974	13.7282	10.094	14.0238	56.6701	57.447	55.5922	99.7027	112.523	80.6979	68.5599	59.2819	71.2006	66.4956	58.333	67.4372	44.8096	50.5719	39.6789	243.031	237.37	210.007	192.402	208.084	183.596	217.077	216.609	202.123	214.124	200.22	204.821
c113/f1p0/9135	blue	1.89503	3.48989	2.43637	4.09753	5.98244	5.57449	2.20184	1.52448	1.52098	1.46756	1.47974	1.47255	4.95137	4.04714	3.74035	3.06061	4.18274	3.56857	4.27403	3.77362	4.42167	5.30571	3.82055	3.73923	4.60561	4.33912	4.72283	5.38815	5.49691	7.22067	11.9319	9.94686	9.70319	9.47613	8.69403	9.39004	6.8452	8.28136	8.29159
c11301/f3p2/1222	blue	7.5458	8.94342	11.9529	2.03141	2.31295	1.51469	175.415	169.018	157.365	49.9995	63.9388	33.9338	77.1239	48.4307	35.9543	11.8142	30.0726	29.9068	17.6921	14.3729	22.4382	8.99591	8.48905	4.71721	6.15565	8.54985	10.9694	749.43	959.251	901.836	585.649	600.975	611.969	751.134	669.209	640.195	494.749	538.365	504.727
c11337/f1p3/2154	blue	0	0	0	0.288113	0.119289	0.107413	0	0	0	0	0	0	0.119546	0	0	0	0	0.42066	0.133827	0	0.623999	0	0	0.133808	0	0	0	1.0721	0.822053	1.34603	0.751127	0.743768	0.51339	1.02647	0.110268	0.755708	0.162336	0.341001	0.341423
c11355/f2p0/1206	blue	4.6862	1.95937	1.93783	20.069	15.1271	16.1152	8.97198	8.0966	6.49753	1.69441	6.65114	8.28227	12.384	6.10952	11.6317	13.552	10.0689	8.7655	4.78048	6.57708	5.34962	1.08515	0.882223	1.91192	1.11381	1.6904	3.24184	88.6299	87.8009	81.4992	91.6737	90.3326	81.1502	99.5243	80.945	88.8134	57.4089	49.5362	51.4269
c11376/f2p1/1238	blue	3.12347	5.96475	7.55096	35.8421	22.8306	16.82	33.3068	30.0061	36.78	70.4811	36.7156	37.1626	36.1916	28.9901	14.9655	37.4047	33.8139	34.3997	16.2992	16.4753	17.5883	19.4506	21.0558	27.239	19.9643	29.229	28.648	360.012	379.027	347.313	322.366	346.297	284.947	320.451	341.695	304.784	348.825	369.632	345.535
c11381/f1p0/5139	blue	0	0.11462	0	0	0	0.044891	0.62414	0.0411858	0.0821825	0.515424	0.115283	0.293635	0.0999228	0.230578	0.0513535	0.422809	0.124002	0	0	0.109928	0.104315	0.101567	0.154825	0.0559219	0.0521246	0.346098	0.108367	0.320043	0.549694	0.281272	0.366237	0.373009	0.5364	0.612842	0.460841	0.442164	1.01767	0.522551	0.475634
c11382/f1p0/2213	blue	0.268821	0.133472	0	0.140216	0.232216	0.418198	1.05716	0.287761	0.3828	1.10806	0.80547	0.82064	0.349075	0.322205	0.478402	0.73853	0.433196	0.136482	0.521036	0.512037	0.121472	0.709638	0.240389	0.781441	0.121396	0.460601	0.126191	2.08703	0.960163	1.70319	0.974802	2.46139	2.12374	1.42729	3.11252	1.76534	0.790042	2.43401	1.21851
c11384/f2p0/1305	blue	7.52174	4.07413	4.02935	3.32886	1.18137	0.709175	0.896362	2.11459	1.78516	2.81856	2.50416	2.31938	3.35442	3.64261	3.6507	2.08731	2.69356	0.694332	3.53426	1.95368	3.70784	2.20622	3.46501	3.09203	4.11724	3.12432	3.4239	5.81433	4.61332	3.77693	9.50507	6.13822	6.35542	9.68149	8.37227	7.73359	7.50255	5.8161	8.641
c11393/f2p1/1465	blue	0.203038	1.0081	0.398809	0.847229	0.175391	0.315861	7.18619	6.81009	6.36076	0.83691	2.02788	0.826428	0.703075	0.973434	1.26466	1.85935	3.05376	1.03083	1.1806	1.93368	2.56891	3.21589	1.63407	1.57391	2.75068	2.26127	1.90622	9.00751	5.80162	7.3226	8.8351	6.99883	6.79357	7.76171	9.72768	6.22229	8.35395	8.35628	8.36661
c11396/f1p2/2101	blue	7.36194	9.55996	6.39594	5.16917	5.74799	10.792	8.21221	7.17339	8.56814	18.9659	11.8777	15.703	11.2756	11.539	13.1015	5.57495	7.909	7.18787	9.19259	7.68548	8.70046	7.97298	6.83649	9.19126	7.28846	8.85407	4.25339	26.3795	23.9352	23.0458	29.5196	28.9761	25.9223	23.7533	23.6274	25.5675	20.8039	26.5699	17.1517
c11397/f2p3/1440	blue	7.84939	7.17924	7.70892	10.5587	8.74335	8.67631	10.1541	16.3626	19.4136	8.23059	14.8542	4.62427	11.8021	6.76728	8.63873	25.537	15.9777	19.5064	23.2212	24.7874	26.1351	17.2674	13.2995	13.4103	13.0594	17.5194	13.7691	94.159	110.669	109.33	82.5818	88.7817	81.4023	80.7194	78.0179	71.8943	74.5482	77.0222	76.9472
c114/f1p1/9994	blue	0.818902	0.844463	0.897046	0.722845	0.816225	1.00446	1.54827	0.831645	0.627908	1.64446	1.38413	1.3461	2.75388	1.86238	1.28919	0.778765	0.778245	0.895485	0.244187	0.359955	0.284645	0.332577	0.5633	0.122076	0.568933	0.188881	0.177422	6.42753	6.86231	5.09628	3.54057	4.58027	3.30793	3.41143	3.24436	2.5165	3.44341	3.37029	3.03701
c11437/f1p4/2143	blue	14.2965	22.7423	20.8565	22.8778	19.5438	19.1097	60.1798	61.4132	60.5804	8.77265	17.4674	8.05073	23.6714	13.6419	9.01603	92.2811	93.3462	93.1613	60.6657	44.5482	61.4658	66.6864	53.62	61.8674	66.4417	63.8555	56.0348	195.662	193.513	177.235	146.718	168.207	133.522	149.897	165.808	145.385	140.163	153.438	157.517
c11454/f2p1/1265	blue	0	0	0	0	0	0	0	0	0	0	0	0	0	0	0	0	0.252612	0	0.227876	0	0.637514	0	0.210269	0.911373	0	0	0	2.60791	2.79953	0.687593	1.06583	3.03951	3.05964	2.24722	1.50209	3.86038	3.59347	1.35484	3.1006
c11477/f1p5/2235	blue	0.399263	0.132159	0.261412	0.277671	0	0.517602	0.392534	2.27943	1.51613	1.00573	0.797542	0.541708	0.230426	0	0	0.36563	0.571909	0.135138	1.03181	0.380247	0.721661	0.702652	0.595056	0.386875	0.841409	0.570083	0.374848	3.39495	2.69368	3.37285	2.89562	1.43362	3.46349	2.26118	2.86934	2.91328	2.81615	1.97186	3.29049
c11505/f1p3/1051	blue	3.67922	2.52937	1.94566	18.6001	23.7145	20.9134	40.9024	38.3746	37.4804	8.74934	25.7228	12.0957	3.18508	2.93991	2.01466	13.4772	13.6821	8.33396	11.5196	10.512	10.4867	6.22593	6.07399	6.03318	6.39034	8.2437	2.6571	1202.21	1440.82	1421.54	873.876	972.22	774.932	977.329	923.403	824.894	828.767	1011.97	883.303
c11529/f2p1/3178	blue	2.05913	4.18246	2.1142	0.390557	0.808519	0.218409	0.920195	0.667942	1.26617	0.707301	0.747852	0.285726	2.18771	0.97226	1.08269	1.02855	1.10607	0.950391	0.634941	0.713113	1.52257	0.823594	0.334789	0.453464	0.169069	0.320739	0.702987	13.9102	8.80336	7.75472	9.5881	7.96501	6.6114	12.1255	6.65169	7.1709	14.5238	11.8644	9.87354
c11537/f1p36/2057	blue	0.578416	0.28719	0.142016	0	0	0	0.853004	0.20639	0.411831	0.298025	0	1.03002	0.250366	0	0.257342	0.264846	0	0.58733	0	0	0	0	0	0.56047	0.261206	0	0	1.44341	0.860817	3.66471	2.35964	1.09038	2.9568	2.14974	2.30936	1.74096	2.88986	2.49957	2.02596
c1155/f3p0/999	blue	0.297748	1.47835	0.58484	0.931825	0.257205	2.316	0.292731	1.48739	1.27198	2.0455	5.65025	0.908947	1.54655	1.66543	1.58965	1.09067	0	2.41869	1.15421	2.83568	1.34544	0.786	1.33128	1.44255	0.268919	2.55082	0	4.62323	6.7354	4.93383	4.85864	5.77324	5.53475	3.16175	6.41939	5.21416	2.80018	3.67626	2.45387
c11565/f1p0/1567	blue	0.570557	0.566575	0.560347	0.1984	0	0	0	0.135724	0.135412	0	0.379903	0.193529	1.31714	0.911816	0	0.696661	0.408637	0.57935	1.10587	0.181128	0.687516	0	0.340141	0.184285	0	0.325866	0	1.8984	1.81146	1.66843	1.03448	1.22921	1.06059	0.201956	0.759327	1.45711	2.01218	1.09583	1.25392
c11575/f1p1/1247	blue	1.19266	0.473736	3.04544	0	0	0	0.469027	1.19158	0.67934	0.32774	0.476478	0.728178	1.44548	0.762406	0.63675	1.74752	1.53755	0.484417	0.693496	0	0.215572	0.209894	0.853216	0.924528	0.215437	0.408705	0.223947	5.82021	5.67988	3.95261	2.81116	3.08338	1.99531	1.01318	0.761885	3.13289	0.841233	3.33782	2.55561
c11583/f1p1/1230	blue	0.483659	0.720426	0.475004	1.0091	1.2534	3.00967	1.66428	1.55321	3.09928	0.830673	0.966128	1.96865	1.46545	3.28501	1.07592	0.885836	2.3382	4.42001	1.1718	1.8425	1.52986	2.12795	1.94627	0.937306	1.96573	2.48612	3.85971	13.947	12.9564	15.7932	13.1539	13.546	13.4859	13.3534	13.7104	12.1754	16.2043	10.9481	10.1644
c11585/f1p2/2128	blue	0.139779	0.138804	0.274556	0.145817	0.241492	0.434903	5.08469	6.38412	6.96659	5.6656	9.35369	6.54288	1.9361	3.23906	2.2388	1.15204	0.600666	0.283867	0.948234	0.399367	0.378974	0.86098	0.499982	0.677212	0.378736	0.598748	0.918624	9.45672	6.65677	10.6273	9.50381	8.58255	10.1334	10.6869	8.14792	6.73148	8.05167	9.20447	10.0222
c116/f1p66/13174	blue	0.79258	0.648157	0.480774	0.145908	0.241643	0.181323	1.03133	0.831786	1.47718	0.944858	0.977864	0.640466	1.15028	1.04311	0.373367	0.448298	1.152	0.946816	0.858464	0.421818	0.252807	0.615372	0.541986	0.225879	0.421082	0.798832	0.481485	4.34351	2.94192	3.81733	2.85293	2.5362	3.29326	2.32686	2.79213	1.73495	3.09663	2.78226	3.09309
c11637/f1p1/2096	blue	0	0	0	0	0	0	0	0	0	0	0	0	0	0	0	0	0	0	0	0	0	0	0	0	0.128173	0	0	0	0.33792	0	0.771912	1.07009	0.659496	0.452088	0.679917	0.621296	0.333657	0.233625	0.467827
c11637/f1p1/3611	blue	5.83559	2.85662	2.7445	5.57318	3.26598	4.09162	3.31306	1.87695	2.75045	6.83222	4.1866	4.43272	2.63264	3.34946	4.1687	4.215	2.38407	6.3428	2.23028	2.27003	3.34259	2.53132	2.35194	1.51318	2.74663	2.67572	2.08347	4.92252	12.1341	5.84838	7.00402	6.10905	7.71554	5.76034	6.75996	4.58787	7.43984	8.38906	5.55446
c11655/f1p0/2100	blue	0.141643	0	0	0	0.244712	0	0.417769	0	0.302549	0	0.141469	0	1.59405	1.01863	0.504145	0.518847	0.456506	0.287652	0	0.134897	0.384027	0.124637	0	0.137248	0.127929	0	0.132982	33.7755	20.4052	21.6761	24.3973	22.5816	18.1674	20.4556	23.5255	23.0992	19.3152	32.0622	26.3819
c11666/f1p30/1350	blue	1.54234	1.75037	1.29835	2.98805	0.761326	1.54245	4.98228	5.18887	4.39256	0.756836	1.32037	2.69048	0.953708	0.176059	0	4.43902	5.68096	4.92204	4.05704	3.98696	5.37637	6.7858	3.15248	5.12394	4.378	5.09655	5.17151	7.33111	5.24652	8.59067	9.98721	4.74689	10.2393	6.78511	7.2135	6.99349	7.51148	11.4258	3.63173
c11669/f1p3/1123	blue	0	0.526046	0.520263	0	0.228805	0	1.04163	0.378044	1.13153	0.545892	1.05818	0.539055	0	0.634943	0.471373	0.727679	1.13822	0.537906	0.51338	0	0.239375	0.23307	0.473714	0.76996	0.717676	0.226917	0	2.05637	3.78422	3.09815	3.6018	2.28256	2.21562	2.25011	2.53803	2.31921	2.49099	1.74418	3.27437
c11682/f1p4/1169	blue	0.508897	0	0.249895	0	0	0.19792	1.00064	1.0895	1.81167	0	0	0	2.20275	0.609958	0	0.46603	0.82007	0.516739	0.739768	0.24233	0.689868	0.671697	0	0.246554	0	0.435975	0.955557	25.3986	20.9031	25.05	16.147	23.572	14.6626	18.6435	15.6449	14.7602	12.5631	21.9915	19.2926
c11695/f1p0/3792	blue	0	0.155788	0.231114	0.163659	0	0	0	0.0559789	0	0	0.15669	0	0	0	0	0.071834	0	0	0.304075	0	0	0	0.14029	0	0.283386	0	0	0.260997	0.747131	0.458758	0.426669	0.168995	0.510344	0.333184	0.250546	0.257562	0.645492	1.03308	0.711117
c11727/f1p0/2086	blue	21.3788	16.8422	19.0366	17.3957	15.2666	17.8487	50.0242	46.177	43.1281	10.183	32.4558	15.8084	10.611	12.7552	9.00431	26.626	29.3984	31.5493	49.1719	41.4	49.0752	47.2809	44.3529	38.6689	47.4997	56.6554	48.3054	73.3463	88.4078	88.3559	85.9226	90.7356	79.0834	84.905	106.638	85.3286	81.9309	93.0317	99.3722
c11729/f1p1/2180	blue	2.18312	1.76141	3.48409	6.97458	2.23945	1.80425	2.28048	1.65533	2.62302	4.21814	4.36087	1.94381	6.49659	4.90624	8.49877	3.6236	3.8112	3.74079	3.17354	2.72889	2.09629	2.04108	2.19625	3.30529	3.08085	2.92233	3.07444	9.68514	9.25963	8.64486	7.54538	8.08387	5.96039	9.27291	6.31927	6.72025	10.5864	8.08642	7.75907
c11729/f1p2/1014	blue	64.829	120.597	97.664	195.849	202.467	189.156	164.965	166.007	212.202	239.008	210.654	173.429	990.897	699.211	733.993	315.913	351.383	369.947	310.437	265.963	342.253	261.222	197.001	299.307	270.505	275.937	225.007	1197.92	1269.53	1148.3	1188.71	1520.87	1285.79	1414.2	1239.12	1365.16	1119.71	1461.79	1222.56
c11757/f1p0/1060	blue	0.280614	0.278655	0.826776	0	0.484807	0	1.37943	0.801026	1.39858	0	0	0.285546	1.9434	1.12113	0	0.513952	0.301466	0	0	0	0.760807	0.246923	0	0	0	0	0.263454	49.1738	43.7664	44.0373	58.7644	71.64	53.9881	51.5505	49.9683	34.0916	53.7704	48.7368	31.2209
c11763/f1p0/2321	blue	1.39583	2.35634	0.685424	4.95078	3.25555	4.3429	10.704	10.758	8.94443	1.05481	4.73997	2.13054	0.483343	0.111535	0.621013	5.11299	5.54833	5.81108	2.8407	2.79163	4.03669	1.59671	2.62121	1.21727	4.41237	1.67414	1.83466	22.1378	21.9364	20.6805	8.47812	15.0359	16.6058	12.8952	11.1458	10.8469	12.4707	12.4085	14.7246
c11787/f1p2/2108	blue	0	0	0.13858	0	0	0.329272	0	0	0	0.0969381	0.422795	0.143586	0.122154	0.112751	0	0.387658	0.151591	0.42984	0	0	0	0.124164	0.126181	0.136727	0	0.241772	0.264954	4.06898	1.51198	1.78803	1.2792	1.064	1.57378	1.64822	0.901395	1.38996	2.3223	1.62606	1.51178
c1181/f3p6/950	blue	71.075	101.671	92.8658	8.16573	6.76178	7.79346	274.892	329.58	280.893	15.057	109.452	50.3403	85.1109	52.79	33.1541	562.853	664.672	684.187	339.544	281.793	363.047	271.106	213.912	281.85	300.888	317.864	277.498	775.092	853.664	883.234	604.31	642.517	589.88	597.139	598.794	543.169	546.225	599.469	619.305
c11817/f1p3/1302	blue	0	0	0	0	0	0	0	0.32607	0	0	0	0	0.395547	0	0	0	0	0	0	0	0	0	0	0	0	0	0	1.77366	0.815991	1.33611	0.414216	0.246095	0.849342	0.727785	0.182425	0.250045	0.268566	0.376097	0.376562
c11820/f1p0/1067	blue	0	0	0	0.87244	1.44488	4.3368	5.20743	8.15665	6.947	0.191514	5.29016	0.567346	3.86131	3.34133	8.68197	0.76587	0.898465	4.5291	2.97178	0.530992	1.00775	0	0	0	0	0.238826	1.0469	27.5174	29.5393	34.7814	28.0522	25.2248	34.4604	19.5376	21.3699	20.7479	19.3352	18.3572	19.0691
c11821/f1p6/2070	blue	1.87985	3.01549	1.7042	0.15085	0.249827	1.12478	2.98551	4.54057	4.22127	3.47696	3.3218	3.09007	1.50219	0.693282	0.386013	2.25119	1.08745	0.440497	1.96193	1.23945	1.6989	1.90864	2.84481	3.92329	1.17543	3.96426	2.98675	6.41517	3.61543	7.61133	7.4722	8.41148	8.8704	5.68146	9.3529	5.69768	9.34953	9.76023	8.58055
c11828/f1p0/5818	blue	0.661454	0.707363	0.549676	0.530786	0.571385	0.514503	1.20057	0.435727	0.65209	1.25837	0.457365	1.03551	0.440474	0.162628	0.588571	0.652331	0.382634	0.774977	0.246547	0.484578	0.5518	0.761127	0.682493	0.443721	1.05695	0.784621	0.621006	1.58009	1.3933	0.99191	1.5683	1.7539	1.32414	0.918508	1.05636	1.00241	1.73461	1.71714	1.76119
c11838/f1p0/2117	blue	1.11457	0.691744	1.64194	1.74406	1.2035	0.541846	0.82184	1.88907	1.28955	1.33997	3.47874	1.13416	0.844266	1.33591	1.48764	1.53102	0.898044	1.13174	1.08014	0.796115	1.63683	3.55522	1.7442	3.10496	1.76164	2.38714	0.915612	3.55396	3.98097	2.17282	4.92578	4.05209	4.92061	3.84652	5.78497	4.11714	5.07721	5.16054	4.01871
c11839/f1p3/3190	blue	0.745958	1.11113	0.366304	0.194544	0.322191	0.435175	0	0.399257	0.13278	0	0.27939	0	1.1301	1.49016	2.07426	0.853902	1.80313	0.757453	1.2651	2.13129	2.69661	1.47689	1.50089	1.26492	1.85276	2.87579	1.75086	1.44784	1.99828	3.45377	4.0575	8.43726	3.29326	2.97046	3.87176	5.10281	5.0423	4.29811	4.9182
c11857/f1p1/5611	blue	0.159776	0.105774	0	0.333355	0.322047	0.455694	0.418891	0.30406	0.834244	1.06106	1.06386	0.975511	0.507164	0.553239	0.331734	0.19509	0.114433	0.216318	0.464524	0.152167	0.240661	0.281187	0.333381	0.464457	0.288612	0.273763	0.25001	5.61155	5.58001	3.01097	3.86256	4.76176	3.61354	3.39329	4.08267	3.38092	4.13221	3.41941	5.57439
c11864/f1p0/3329	blue	1.07222	0.177455	0.263257	0.0932105	1.31214	0.625507	1.31768	1.59411	1.52683	0.920752	0.892413	1.36383	0.85086	1.07095	0.715555	0.163649	0.191982	0.181456	0.346366	1.02115	0	0.393118	0.239703	0.173158	0.2421	0.306191	0.503325	3.96396	5.85092	6.18366	4.7791	3.07999	3.2388	3.89012	4.70897	4.40077	3.78138	4.92767	4.41829
c11868/f1p2/5557	blue	0.795181	0.631705	1.09333	0.497715	1.14484	1.27828	2.2411	1.85374	1.92497	1.60243	2.06492	0.97099	1.1932	1.86383	0.943418	0.873838	1.36683	0.807434	0.616496	1.06023	0.910275	0.51312	0.758482	1.18145	0.670308	0.681235	0.846096	1.70506	3.85004	3.56541	2.93155	2.05577	2.2172	2.42059	2.49751	2.90108	2.05653	1.83269	2.57768
c11875/f1p1/3614	blue	0.738498	0.244448	0.322348	0.941593	0.921467	0.574431	1.53278	0.995482	1.40216	1.29654	0.983451	1.50296	0.0710348	0.85237	0.0730141	1.35258	1.14599	1.6664	0.556646	0.547032	0.444941	0.577629	0.880519	0.556566	0.592883	0.702972	0.539264	4.45934	2.63773	2.79937	2.00846	1.59103	1.37277	0.958468	2.03118	1.79619	2.60446	1.89117	2.02876
c11899/f1p0/6487	blue	1.40886	1.30876	1.60681	1.13784	1.21702	0.777708	3.26172	3.76219	4.62722	5.24524	6.99022	5.08705	1.1803	1.56153	1.17274	1.3318	1.31825	1.29213	2.02599	2.38054	1.84826	2.63938	1.78817	2.15781	3.89943	2.18034	4.90681	8.31681	6.11426	6.33472	7.25122	5.43408	6.20928	6.5633	6.20558	6.51615	7.2125	6.88317	8.65205
c11914/f1p6/3385	blue	0.175902	0	0	0	0	0	0.086469	0.376591	0.250484	0	0	0	0.304555	0.210834	0.15652	0.483255	0.28346	0.893064	0.511407	0.0837624	0.31794	0.0773915	0.157298	0.511333	0.476612	0.0753481	0.165146	16.8754	16.6494	17.8316	11.322	11.9374	13.4879	14.4761	10.5345	13.2842	10.7528	15.2029	13.4096
c11954/f1p19/5026	blue	0.823148	0.29193	0.346465	1.10404	0.507902	0.731744	1.32953	0.797226	0.418629	0.848242	0.880859	0.777788	0.610795	0.610761	0.209271	1.07687	0.947482	0.835833	0.341882	0.559961	0.531367	0.620845	1.05155	0.56972	0.743447	0.805937	0.772813	1.36942	1.96006	1.20353	2.18538	1.39338	1.80336	1.31113	1.92493	1.41575	1.52062	1.69388	2.03517
c11954/f1p3/1220	blue	11.2153	15.0108	12.6908	17.2953	13.6898	12.8959	29.2438	33.4067	24.9975	36.5142	44.3191	37.4628	61.8425	60.0045	68.3385	37.2868	35.8843	36.1451	44.6572	47.3688	45.3907	43.1224	36.4101	41.3433	40.0773	42.1927	43.7205	100.322	78.085	84.8417	100.126	96.1245	89.0566	96.8288	95.007	91.5301	96.5899	97.3335	89.0145
c11959/f1p1/3867	blue	8.07036	11.9829	12.5305	0.481082	1.52708	2.98925	3.40044	7.62423	10.0693	9.08203	14.2017	12.6703	13.3076	13.9414	13.7467	7.03862	8.17464	11.3165	3.8733	1.9032	3.05634	2.57004	1.92448	2.30875	5.83116	6.84807	6.20581	17.7311	24.799	22.4007	23.83	20.5331	19.0022	20.8124	25.1634	23.2182	20.5105	23.0288	20.7135
c11970/f1p0/2285	blue	7.15964	8.91941	6.77583	0.407393	0.787148	0.506276	7.16697	7.24604	5.74645	0	0.390045	0.264927	5.6346	5.3049	3.01163	4.7684	7.55182	4.49416	8.20004	12.0256	10.588	1.4891	2.09533	1.76591	2.11628	2.11891	1.83323	31.6184	72.8429	60.5248	35.0492	48.518	25.2868	48.7957	55.0916	29.3502	35.5029	37.2884	23.1731
c11971/f1p0/2192	blue	3.7669	3.60702	2.37824	11.9291	6.1593	10.2551	1.45492	5.56842	2.77781	2.31056	2.95606	2.73794	3.72684	4.51496	3.71097	4.80479	5.49211	5.191	3.78093	4.1	1.82374	1.1838	2.64667	3.65002	1.9441	2.99661	3.66286	8.95251	6.72722	9.83498	10.9764	7.97052	10.8784	10.1429	11.2797	10.1599	11.8613	6.09052	8.31552
c11976/f1p1/3353	blue	10.6868	10.6123	9.44604	5.01679	6.23136	8.24336	6.56672	6.10123	5.00927	5.99577	5.87053	4.4405	7.16994	8.04127	6.41879	7.33997	5.26212	5.06405	6.47297	7.29415	5.63392	7.36628	6.21175	8.19792	9.73253	9.00288	9.86613	12.6429	14.6321	11.9794	21.4755	14.4858	21.6037	18.0626	18.2761	20.7617	17.5883	19.0593	16.5874
c11984/f1p4/1113	blue	0.534502	0.796158	2.36222	3.34553	3.4629	3.53393	4.9922	4.57729	3.2348	1.10159	1.06769	0.271949	3.23901	1.06775	1.66463	8.07639	9.47465	8.68382	11.9138	7.38117	8.21189	6.5846	9.5594	9.06357	6.51712	8.47135	6.52363	39.7184	44.5459	49.7553	42.1563	44.9099	33.533	42.5686	45.4548	33.3457	44.2981	36.0769	41.8481
c11990/f1p1/5304	blue	0.224322	0.779646	0.165231	0.760533	0.24222	0.0436215	1.15784	1.12059	1.11802	1.27138	0.840171	1.14132	0.776776	0.448115	1.04793	0.770347	0.963964	0.455557	0.108696	0.427276	0.304093	1.03629	0.401192	0.760766	0.354553	0.816754	0.737116	1.80375	2.27013	1.53058	1.42352	1.32902	1.66794	1.31012	1.47777	1.65726	1.84593	2.03109	1.94117
c12001/f1p0/5984	blue	0	0	0.0976852	0.0518806	0.773291	1.77946	0.440051	0.141964	0.141638	1.60579	0.993427	1.01214	0.430532	0.198696	0.177011	1.00195	1.3357	2.62595	0.867537	0.521004	0.898908	0.656424	0.17789	0.722843	0.449172	0.255637	0.373532	7.39118	8.05268	5.13846	6.94312	4.76792	7.53438	6.07319	6.39363	8.16483	7.6003	5.52637	6.39393
c12004/f1p0/2411	blue	2.46745	0.857579	0.726987	0.772205	0.746011	0	12.9784	7.5717	9.83818	3.30547	2.71085	2.00866	11.0007	10.2525	4.72048	2.71152	5.16906	4.00875	0.478247	1.52746	1.00347	1.6284	1.54453	1.67362	3.3428	2.64234	3.47484	11.6307	13.6603	8.53812	10.4014	9.1699	13.416	7.2054	11.5262	10.3974	13.9231	16.3497	12.9129
c12026/f1p0/3574	blue	0	0	0.164301	0	0	0	0.164476	0.29847	0.0595569	0.11493	0.0835445	0.170236	0	0.0668392	0	0.0766014	0	0.0849365	0	0	0.0755958	0	0	0.0810522	0	0	0	1.20605	1.69302	1.46761	1.74411	0.810949	1.08843	2.13178	1.0687	0.823968	1.08166	1.23934	0.827249
c12049/f1p3/2144	blue	0	1.37768	0	0.86837	0	0.647486	1.09119	1.2871	2.76584	0	0	0.705875	0	1.3303	1.2345	2.79509	1.19237	1.97224	0.537804	0.792773	0.376145	1.09871	0.744376	2.68863	1.12773	0.59428	2.08404	12.7713	18.9954	16.3629	13.9607	18.8304	17.4077	16.6474	12.2969	14.2736	14.1891	17.4722	15.4357
c12053/f1p0/5311	blue	0	0	0.110237	0.0585467	0.145442	0.349235	0.220708	0.640821	0.399593	0.385558	0.392375	0.228437	0	0.358762	0	0.205581	0.120586	0	0.380725	0.0534499	0.101441	0	0.100374	0	0.101377	0.0961613	0	0.995925	0.801827	0.601752	0.814052	0.544101	0.469462	0.119192	0.313702	0.737115	0.461832	0.739136	0.693797
c12070/f1p0/3519	blue	0.835301	0.414735	1.06646	1.04565	1.8039	1.55935	0.65698	1.13259	0.773153	2.00845	2.16911	0.849984	1.8801	2.46958	2.08114	0.917926	1.25632	0.254452	1.05235	0.795519	1.13234	0.882015	1.41921	0.566569	0.528096	0.500924	0.392111	3.89099	2.68514	1.30271	5.67933	6.38851	4.96869	4.16887	4.26878	6.03395	5.69531	4.88165	3.92392
c12079/f1p1/2211	blue	0.672661	0	0.132125	0.561371	0.34864	0.313932	0.793591	0.576043	0.383147	0.277267	0.134366	0.684485	0.349391	0.214998	0.718252	0.862398	0.867175	0.956237	0.39113	0.640625	0.972659	0.47352	0.601516	0.130358	0.729037	0.345763	0.252611	3.87942	5.28568	4.72079	2.92705	2.89837	3.75116	4.00002	5.15642	4.85909	3.32118	2.87915	1.21961
c12087/f1p1/1060	blue	6.45412	6.68773	10.4725	5.56194	5.81768	3.92889	7.72478	7.60975	10.3894	21.2057	20.4596	19.4172	16.0331	12.1082	21.9731	6.93835	6.63225	5.9837	3.5353	7.48298	4.56484	5.92614	6.77522	9.51675	6.84297	4.08685	5.53254	28.0104	25.7253	46.499	32.8165	27.2051	32.0799	32.1818	25.0962	29.1775	26.0605	24.0219	23.8204
c12089/f1p0/5405	blue	0.220171	0.0546585	0	0	0.475476	0.128443	5.57386	2.98532	4.70283	4.91579	4.56292	3.8087	0.762402	1.2315	0.930578	0.252031	0.236532	0.223563	0.266713	0.314527	0.447699	0.339039	0.344547	0.320009	0.397705	0.188621	0.258384	5.43322	8.32269	7.35032	8.13355	7.17436	6.70177	6.54629	7.9993	7.83173	8.15299	7.83811	5.62501
c12124/f1p0/6371	blue	1.96399	1.95028	1.51552	1.51222	1.17143	1.01844	1.70102	0.767529	0.466119	1.76686	1.30771	1.52268	2.10502	2.01772	1.45632	0.856452	0.954493	0.474822	0.181269	0.356276	0.464865	1.93392	1.29629	0.996836	0.802445	0.600913	1.27316	2.17824	4.67659	3.82873	2.5859	4.13049	3.43349	4.91589	3.92066	3.83854	3.57313	4.5034	2.46645
c12133/f1p0/3064	blue	1.03938	0.844463	0.927979	8.57557	7.75413	9.92208	1.11476	1.28118	1.07641	3.82986	3.58615	3.36524	3.19013	1.96305	2.69048	2.68241	2.53775	5.18102	1.64826	2.69966	1.87866	2.74376	2.11237	2.19737	2.90156	3.39986	1.86293	4.08707	11.4747	9.85485	8.65157	7.43021	8.95775	8.0269	7.01688	8.06658	7.33113	6.29986	5.06169
c12142/f1p0/1074	blue	7.47781	2.20018	2.72	108.344	5.02411	17.0187	44.9276	18.1834	26.8181	1.1416	11.3412	1.97277	33.3265	26.7777	78.3677	34.4932	2.08275	7.87426	15.0305	17.1448	23.7782	4.87408	9.90653	9.66106	7.00391	11.6262	4.16032	94.9154	29.0171	32.665	72.3096	69.2144	84.1738	69.9948	80.7206	121.857	77.8135	74.3179	87.6484
c12172/f1p0/3266	blue	0.806099	0.266824	0.263891	0.467175	1.08319	0.418009	5.19538	7.22274	7.07861	0.615314	3.75716	1.91396	1.55074	0.500982	0.557884	0.738197	1.53956	0.181894	0.868001	1.27951	0.647561	1.10338	0.24028	0.781088	0.0808943	0.0767321	0.336358	12.2185	15.3557	13.9686	9.50003	13.8933	10.7388	10.7474	12.2299	9.80304	13.6879	10.69	7.67682
c12179/f1p0/3716	blue	0.650877	0.323167	0.399518	0.763862	0.140562	0.379707	0	0.580612	0.231712	0.838398	0.731334	0.165579	0.28173	0.195033	0.361975	1.1921	0.874054	0.74352	0.157693	0.542393	0.514696	0.572731	0.582035	0.551847	0.293928	0.487908	0.152769	0.812117	0.581193	1.26886	0.885081	1.22697	1.28551	1.38231	0.779598	1.33572	1.05208	1.40635	2.01156
c12184/f1p0/2132	blue	0.405062	0	0.530418	1.97193	0.816447	4.41101	5.57531	4.33601	5.2874	9.55406	8.76554	10.442	3.27282	1.40256	1.08129	2.3493	1.8857	2.05652	3.14041	2.82899	2.68453	1.06929	2.17332	1.04665	1.09753	1.50375	2.02823	7.78702	13.8248	11.1868	15.0556	8.14491	11.6708	13.334	14.4473	10.049	13.9679	5.77922	11.5727
c12189/f1p6/1326	blue	7.62694	8.46473	9.91383	30.1873	21.703	16.0527	2.42596	3.0416	2.55547	0.616427	4.70495	2.28265	8.15614	3.76417	4.59091	10.8876	5.78378	8.20002	15.4349	10.8955	11.1501	4.73734	7.82324	3.04306	1.21561	3.07484	2.52725	22.1426	17.3598	13.5565	23.7931	33.8296	25.0191	22.153	27.585	30.1989	19.7779	19.757	18.6722
c12195/f1p0/2019	blue	2.78265	2.32693	1.58218	9.31962	8.72938	10.0248	0	0	0	0	0	0	0.380356	0	0	1.07295	1.57338	1.04098	1.56125	0.976361	0.926504	0.644358	1.30965	0.567645	0.132275	0.376407	0.824997	7.95919	9.59021	7.70877	8.49724	7.57259	7.89499	8.70905	5.61341	8.01475	5.3372	4.94259	5.7936
c12206/f1p1/1054	blue	0.841841	0.835966	4.13388	0	0	0.654816	6.62124	4.80616	9.98983	1.34945	3.92375	0.856639	10.2029	4.03608	6.24236	2.82674	7.83812	4.55901	0.271946	2.13799	1.01441	0.493845	1.75654	2.44716	1.26722	0.961613	2.10763	13.3827	14.3661	15.0438	8.90369	7.25468	9.38923	9.53536	8.73885	13.2066	12.5354	8.0843	13.8759
c12207/f1p0/1603	blue	12.0856	10.5683	13.2866	5.6452	4.51879	3.5077	61.0059	62.3042	69.0964	32.0955	48.8234	32.856	38.5705	46.1235	41.0898	22.7959	16.0843	16.6677	25.872	25.4252	32.4408	26.5071	26.9378	24.47	27.0442	29.6706	28.7899	59.0179	66.1463	57.1431	67.0457	58.2926	57.0022	50.9511	58.1911	60.6104	66.7961	65.33	58.275
c12222/f1p1/2080	blue	0.862592	0.428286	0.847156	0.599899	0.993514	0.894609	3.81625	1.94933	3.07082	0.888889	1.57947	1.02405	0	0	0.255849	0.658276	0.926691	1.16785	1.1146	1.09535	1.55912	1.26505	0.771359	0.417914	0.908917	1.7243	0.944819	2.07284	2.39631	4.62439	2.60662	3.25216	2.40517	2.28994	2.41076	4.09112	3.0421	2.72175	3.67298
c12228/f1p32/5676	blue	0.576455	0.208157	0.257336	0.109337	0.0905382	0.122288	0.103044	0.299185	0.447747	0.540025	0.418723	0.266631	0.317567	0.251248	0.0932614	0.575887	0.337795	0.798188	0.203145	0.249546	0.473606	0.783923	0.374898	0.457011	0.331316	0.359165	0.787207	3.7198	4.86662	5.10809	3.75312	3.61285	2.97113	4.11796	4.43567	4.4165	3.88114	4.39985	4.23254
c12247/f1p4/2374	blue	0.751771	0.497682	0.861371	4.05191	3.57172	5.84755	1.10865	0.447076	0	1.63545	0.875986	1.52997	2.38628	1.20142	1.89532	2.5243	0.807635	1.27226	1.33568	2.02857	1.35881	1.10252	0.896344	1.45689	1.35796	1.18075	1.4116	4.58581	5.22111	3.66388	4.31629	7.01836	4.7746	7.98295	4.90243	5.62254	4.71336	3.4034	2.99457
c12250/f1p2/1685	blue	3.53057	5.78478	6.93478	5.89289	3.65979	7.55208	7.63637	9.32233	7.16422	4.00202	8.99187	7.18526	3.66767	6.34754	2.19909	8.5679	8.72373	7.7077	7.35627	7.39733	7.97681	4.81536	3.94644	8.03941	5.2614	4.99068	6.96082	25.2565	22.0681	23.4013	18.8838	17.4945	15.5868	17.6206	18.8886	19.7074	19.507	20.488	13.6756
c12267/f1p1/2143	blue	0.277602	0.551329	1.22685	0.434388	1.31891	0.323894	6.8231	5.05173	6.32487	1.62103	2.35671	2.4011	2.52334	3.10548	1.60559	0.889763	2.23673	1.12752	2.15222	1.05752	2.38337	1.95418	1.61357	1.07596	0.877532	1.66476	1.56376	9.54448	10.411	12.0412	9.05979	11.3633	11.3526	11.7913	7.64756	9.11504	10.2797	11.9963	9.83769
c12292/f1p0/5832	blue	0.253538	0.402829	0.1494	1.74562	1.05127	2.01155	0.199412	0.0723736	0.938696	1.60244	1.72193	1.65117	0.570664	1.05347	1.03777	0.835851	0.817134	0.926801	0.343989	0.289755	0.0916531	0.267717	0.362755	0.835282	0.41218	0.130324	0.380855	3.37436	3.68267	3.85526	1.9307	2.62188	4.28877	3.39228	3.15826	2.94146	2.50362	3.42257	2.88353
c12312/f1p1/2219	blue	0.536189	0.399335	0.526593	40.273	35.7804	35.7635	1.31788	0.860949	0.763531	0.0920891	0	0.40921	25.8778	22.8147	29.2229	47.0154	41.0423	50.2256	60.7964	41.4905	50.6382	21.8213	23.9739	28.8351	27.3614	26.4129	21.8979	143.17	153.37	121.645	175.233	127.935	158.725	144.193	170.833	155.077	119.131	103.166	106.497
c12334/f1p5/2547	blue	0.583923	0.927757	1.14695	1.46194	0.907942	0.999235	2.18152	1.08344	1.99561	1.04299	1.39969	1.18838	1.011	0.466588	0.727417	2.88758	1.75648	2.72744	1.69766	2.22445	0.738803	2.77461	2.92412	4.18696	4.32456	2.6013	3.07001	13.9887	15.4337	13.6601	12.2811	14.2155	14.6534	15.9976	13.4286	12.143	11.9441	10.8625	10.2984
c12339/f1p0/2242	blue	0.529743	0.131511	0.650329	0.138156	0.343207	0.927121	0	0	0	0	0	0	0	0	0	0.24256	0.569108	0.806859	0.898416	0.126128	0.598439	0.116535	0	0	0	0	0	2.35013	1.57676	1.80725	1.2006	0.570641	1.96944	1.26568	1.05751	1.44951	0.622747	1.63517	0.654875
c1235/f16p15/3221	blue	0.738778	0.0917027	0.362779	0.578015	0.957271	0.646481	3.0869	1.58166	2.10404	1.14195	2.02914	0.563824	1.19917	0.442745	1.06824	1.01482	1.48814	1.03147	1.7004	0.967441	2.00299	0.568819	1.2387	0.626374	0.834058	1.02849	1.2138	4.7114	3.07852	2.79044	1.67435	3.18326	3.00408	2.74574	2.80213	2.12255	2.60545	2.96452	3.04429
c12350/f1p0/2189	blue	1.10167	1.64097	1.2172	2.2985	1.54644	1.71384	0.947716	0.393096	0.294145	2.64892	1.37539	0.700646	0.596067	1.21041	0.490141	1.63941	2.07118	1.8178	1.2011	1.18035	0.746718	1.21175	0.615718	1.06749	0.621875	0.117976	0.646439	2.9019	5.08257	1.34229	4.99361	8.75208	3.45576	6.1417	6.0479	6.02887	6.79919	10.655	5.90156
c12357/f1p0/1037	blue	0	0	0	0	0	0	0	0.614094	0	0	0.859453	0	0.496627	0.2292	0.510465	0	0	0	0	0	0	1.5144	0.512999	0	0	0	0.269298	23.2234	26.2959	25.4427	21.5828	18.23	28.2592	22.235	18.5525	18.8366	9.1043	17.2355	14.4201
c12363/f1p13/2022	blue	0.294214	0.292161	0.144475	2.45537	1.52491	1.71638	0.433884	0.419925	0.62844	0.606367	1.17541	0.898158	0.254699	0.352641	0	3.09845	3.00273	3.73435	2.28101	2.80202	3.19072	1.29445	1.97322	1.28289	1.06291	0.630137	1.79545	5.71044	5.60459	5.30544	8.00162	7.60629	7.51995	7.65434	7.7528	5.15227	5.18802	5.69111	7.27423
c12368/f1p0/2174	blue	2.73644	2.17387	4.43432	0.856387	0.709147	0.638551	4.57355	5.4679	4.48118	5.16974	5.46613	3.6199	3.31648	3.27985	3.1654	11.1514	6.17354	8.33581	4.50825	3.25764	4.32781	3.25066	2.93641	2.78411	3.08935	3.39926	1.54146	11.9881	18.4075	21.6051	13.5199	12.3803	12.0809	12.7854	14.203	13.4776	10.9373	11.2621	10.374
c12372/f1p3/5135	blue	0.463409	0.287609	0.910232	0.664708	1.35104	0.901142	0.51255	0.248029	0.24746	0.477536	0.231419	0.176833	0.351024	0.0462863	0.773153	1.11398	0.746767	0.9411	0.224548	0.606841	0.889954	0.458742	0.207198	0.280644	0.418539	0.0992511	0.435072	1.34915	1.31035	1.12925	1.94298	1.55996	1.45364	0.861153	1.48015	2.0288	1.49811	1.76417	1.67088
c12385/f1p4/2022	blue	0.147107	0.292161	0.433424	0.153461	0	0	0.433884	0.524906	0	0	0.146926	0.149693	0	0	0	0.134715	0	0.298748	0	0.280202	0	0.129445	0.526192	0.570171	0.132864	0	0.138112	1.14209	1.92658	3.29798	1.06688	1.26772	0.410179	2.03074	1.17467	1.9321	1.72934	0.48435	0.969897
c1239/f3p0/909	blue	4.90843	4.54922	7.0702	9.21676	12.4375	12.7265	13.1903	11.2091	17.9399	31.922	19.6095	28.9693	67.1373	57.2629	75.4137	12.2862	5.27317	8.30677	3.80545	4.67466	4.43595	2.87941	4.38928	6.34151	4.43317	4.76575	4.60828	88.1911	89.996	99.5157	64.6697	75.4332	60.8274	71.2333	67.6755	56.2297	65.0106	64.1052	75.5111
c12401/f1p1/4999	blue	4.48328	4.21455	2.93537	16.7745	7.84888	9.15987	1.76309	1.32243	1.95781	2.75144	2.68665	4.19712	7.03781	6.01843	4.57438	12.2621	8.34848	7.34448	6.83582	5.00985	6.21265	9.94142	6.3611	6.60315	8.63826	7.83533	10.0458	18.232	17.2942	14.9163	18.3166	16.6132	17.501	17.6464	19.9045	16.1602	19.3247	18.3039	15.7647
c12402/f1p0/2096	blue	0	0.704615	0.418122	0.148043	0.612947	0.551928	0.558088	0.607648	0.505211	0.194986	0.283477	1.44408	0.245707	0.453588	1.01021	0.779755	1.06721	0	0.13753	0	0.128253	0.24975	0.126904	0.13751	0.128173	0.364734	0	1.25916	2.02752	1.93659	1.15787	0.458609	0.923294	0.75348	0.906556	1.70856	1.00097	1.51856	1.52044
c12448/f1p1/2266	blue	0	0	0	0	0	0.204208	0.129055	0.281031	0.56077	0.270537	0.524421	0.133574	0.454547	0.10489	0.116803	0.120209	0	0.13329	0.127212	0	0	0.115507	0.117383	0.127194	0.237114	0	0.616199	21.4013	19.5355	20.8559	19.3971	18.665	15.6165	12.9633	16.142	18.2462	18.6718	16.9637	21.5283
c12458/f1p3/2219	blue	0.134047	0.266223	0.131648	0	0.231589	0	13.4424	11.0967	13.3618	19.7991	21.4211	9.00263	4.29362	5.56979	5.60603	0.982044	2.59215	5.3084	8.31403	10.7237	8.23779	6.60538	4.79478	7.79328	5.32699	8.26839	9.81632	14.7184	15.1615	13.9807	16.7699	22.5258	19.4357	14.8037	21.3006	17.1656	17.4915	20.0814	30.3803
c12488/f1p0/1463	blue	0.406631	0.807586	1.39774	0.212097	1.40504	0.632586	5.39701	3.33715	3.61901	7.12346	7.71648	7.8618	4.22422	3.24922	2.89461	3.16521	1.31054	2.89028	5.31996	3.48538	5.69609	5.36715	4.7271	3.15212	7.52881	6.96725	4.58119	11.5003	7.98813	12.4852	16.5885	21.0252	22.2983	26.3395	25.1642	24.4781	18.8818	23.2622	22.9558
c12491/f1p8/5109	blue	0.0582209	0.578146	0.171537	0	0	0	0.11448	0.0830972	0.207266	0.0799944	0	0.0592443	0	0.0930437	0	0	0	0	0.0564226	0.0554481	0	0	0	0	0	0.0498781	0	0.516579	0.0693169	0.737749	0.686144	1.12888	0.0541125	0.185472	0.41841	0.637226	0.342212	0.766769	0.527805
c12499/f1p0/5796	blue	0.871688	0.611014	0.654656	1.33726	1.55028	2.07398	1.26029	0.4757	0.83969	1.62039	1.33153	1.30443	2.17507	1.84375	1.82504	0.845217	0.771204	0.780988	0.993839	0.537171	0.648761	0.406075	0.412672	0.248424	0.602043	0.439282	0.385122	3.07095	2.44193	2.74891	2.41718	2.26461	2.43053	1.52457	2.62043	2.41321	3.0139	2.44797	2.57777
c12507/f1p0/5173	blue	0	0	0.0557496	0.236868	0.0980716	0	0	0	0	0.0779945	0.0566955	0.231053	0.68798	0.226794	0.353575	0.207935	0.0609836	0.0576401	0.220048	0.324371	0.102603	0	0.0507615	0	0.102538	0	0	0.377748	0.135168	0.608643	0.205843	0.856071	0.580357	1.02473	0.725244	0.745555	0.934239	0.327075	0.467827
c12514/f1p0/2526	blue	1.08807	0.540237	0.133575	0.425648	0.587443	0.317378	1.20345	0.970608	1.35573	2.14904	1.35841	1.24559	0.470967	1.5215	1.21022	0.373655	0.730576	0.966731	2.37254	1.94296	2.95	1.67551	2.91896	1.84504	2.21111	1.74779	1.5323	2.26269	1.94316	1.98858	9.37072	9.23006	7.71107	9.82094	8.68834	7.88963	11.8316	8.06054	7.84632
c12516/f1p0/5480	blue	0	0	0	0	0	0	0	0.15203	0.0758404	0	0.0531932	0	0.184423	0	0	0	0.0572165	0	0	0	0.0481322	0	0	0	0	0	0	2.12648	1.45841	0.726785	0.820793	0.91793	1.33652	1.1311	1.10572	0.641208	1.31479	1.79738	0.6145
c12520/f1p1/6107	blue	0.732036	0.726927	0.718936	0.458192	1.01177	0.986969	0.7197	0.313445	0.277978	2.98388	1.46227	1.88709	0.844959	0.935902	0.303976	0.446915	0.681576	0.495544	0.28377	0.557738	0.441048	0.343545	0.305485	0.662035	0.220386	0.668948	0.229091	4.1136	4.12534	6.84999	4.64541	6.04557	5.8059	5.02679	5.61157	6.14262	5.50756	5.54352	4.98729
c12522/f1p1/5151	blue	0.170916	0.0565743	0	0.594326	0.984285	0.886298	0.560119	0.650517	0.243384	1.91782	1.36564	2.43488	1.08505	1.09257	0.811112	1.30432	0.734466	0.983448	0.662547	0.651103	0.823807	1.05277	0.713247	1.21449	0.566012	0.732122	1.17674	1.13737	3.86631	2.72109	1.75604	1.10467	2.75349	1.75443	3.7304	2.2448	1.74133	1.8758	2.06593
c12546/f1p4/3066	blue	0.582095	0	0.666958	1.51809	1.67611	3.32035	0.476905	1.24621	1.3815	0.999734	2.6162	0.78977	1.59573	2.79076	3.10774	1.77687	2.5014	2.7583	1.12823	1.20114	2.27961	1.87809	0.607284	3.47821	2.54105	2.65965	1.73058	5.81037	4.27371	5.39019	6.42035	5.3298	3.69696	6.07817	6.5848	7.32667	6.04457	6.5482	6.23648
c12568/f1p0/2090	blue	0.569283	0.56531	0.69887	1.33621	1.35236	0.44281	0.279845	0.710958	1.21599	1.56437	1.84789	0.289645	1.47848	1.25095	1.39303	0.912326	1.07028	0.72257	0.82755	0.542171	1.28621	0.876635	0.509072	0.689525	2.95644	1.58505	1.4698	3.15694	3.89724	4.57792	4.51575	2.91286	3.04239	3.62709	2.61383	4.6731	3.51346	4.10017	3.40149
c12572/f1p1/5425	blue	0.435985	0.216471	0.481706	0.852778	0.517849	0.508688	0.803696	0.738946	0.698446	0.861112	1.30634	0.831841	0.471787	0.435471	0.630412	0.698704	1.2295	0.553379	0.264074	0.259513	0.344765	0.623414	0.73101	0.792108	0.541435	0.280133	0.869814	1.3902	3.374	1.43427	3.16195	1.99599	2.63392	3.00928	2.56752	1.19296	2.43451	2.42237	2.20079
c12575/f1p0/5519	blue	0	0	0	0.828934	0.732174	1.44219	0	0.0756089	0	0	0	0	0.0458595	0	0	0	0	0	0	0	0.0478751	0	0	0.0513306	0	0.0453833	0.0994698	5.11154	5.99169	6.35121	3.98599	4.451	2.75722	4.89398	6.00668	3.76871	3.30056	3.35754	3.23072
c12600/f2p4/1341	blue	0.221813	0	1.08922	0.925571	0.191609	0.690136	4.36149	8.86445	12.0027	5.18102	3.54463	13.7684	2.11224	0.354482	1.57898	3.85943	8.34034	8.33353	4.72915	3.80247	3.6083	3.51326	6.34727	5.80312	6.01007	3.80056	6.24746	34.9335	33.0108	38.9175	35.7931	47.5485	35.2534	48.7567	39.6748	35.2021	46.1536	48.3835	46.0669
c12604/f1p0/3252	blue	0.195949	0.291872	0.384885	0.102206	1.69267	0.304833	0.770588	0.559346	0.767334	0.471153	1.2721	1.19636	0.678527	1.09602	0.435896	1.2561	0.526275	1.49226	1.42422	0.373234	0.97398	0.862115	0.262836	0.759477	0.707905	0.16787	0.367934	1.30395	2.56623	1.62348	1.59874	1.47754	1.09273	1.56057	1.32997	1.71573	1.61246	1.12903	1.21117
c1263/f12p5/1238	blue	0.480534	0.23859	0.471935	0.250644	0.622651	0.560666	1.18109	0.342927	0.342139	0.495183	0	0	0.207998	0.383974	0.427586	1.76022	1.29061	1.21985	1.16423	0.457648	0	2.74846	2.3634	2.09531	2.17003	2.26422	0.902299	3.7307	2.86058	3.74714	3.26722	4.6587	2.23312	3.31677	3.45341	3.94458	5.64899	2.57101	6.13844
c1265/f10p6/1641	blue	1.99388	2.33996	1.9582	1.51272	1.72238	3.10183	1.96028	2.5871	4.38797	5.4791	6.33635	6.82458	3.76601	6.95225	3.87095	1.82592	1.55785	3.86515	1.22964	2.07155	2.12958	2.39249	1.78299	2.10765	2.29196	2.63989	2.55267	10.6549	13.1643	14.4879	8.38049	9.7628	9.43437	6.73678	7.38172	7.14206	8.5234	6.71405	11.3533
c1268/f13p10/2271	blue	0.392933	0.520255	0.514536	0.819809	0.565714	0.407518	3.73435	8.13195	7.92676	2.69941	4.31694	1.9992	1.7008	1.04659	0.58273	1.79917	0.703554	1.72895	3.5541	3.7422	3.43273	1.72878	1.17125	2.28445	2.60251	2.80523	2.95125	7.55386	9.35641	6.76643	11.2801	5.5025	6.33023	11.8221	9.09909	7.3111	7.23673	6.03742	7.87994
c12689/f1p1/3173	blue	3.37479	3.16506	3.77473	2.05366	1.05273	0.729178	1.84329	2.14078	2.13586	0.644014	1.77895	0.953921	1.94769	1.19851	1.83513	2.83297	3.92771	4.18831	3.81565	2.76767	1.77913	3.62952	4.35912	2.90674	3.04803	2.40933	2.28831	7.38195	5.58053	5.02567	5.52397	5.75596	6.01191	3.88228	4.64106	3.89891	5.28972	5.78724	4.09471
c12697/f1p0/4855	blue	0.127442	0	0.187743	0.0664734	0.660533	0.148694	0.125295	0.818529	0.453694	0.306431	0.509142	0.194524	0.275815	1.12017	0.2268	0	0.410738	0.129406	0.308765	0.242746	0.575875	0.0560707	0.398871	0.123488	0.40286	0.327542	0.179474	1.06009	1.36558	0.683224	0.982033	0.89233	0.533022	0.608982	0.508821	0.627684	1.34835	0.734307	0.892761
c12725/f1p0/3287	blue	0.45041	0.0894532	0.44235	0	0.155631	0.350346	0.44282	0.128572	0.192415	0.185656	0.269913	0.366662	0	0.0719807	0.0801563	0.164988	0	0	0	0	0	0	0.0805543	0	0	0	0	1.69846	1.17975	1.66831	3.1849	2.42592	2.67921	3.34799	3.30885	2.46486	3.07102	2.15031	2.00449
c12737/f1p0/2310	blue	4.50878	3.83769	2.65686	2.9565	5.34148	3.40689	1.39317	1.56285	1.10065	3.00899	1.28664	0.917607	1.44977	2.05873	3.20958	2.71333	3.73667	0.654037	2.12234	1.59493	2.32844	1.70033	1.84315	2.74616	1.74524	2.20725	1.93512	7.71529	3.83435	6.02724	4.08745	4.99564	4.31035	4.78781	4.62897	3.52489	4.99748	4.66562	5.20222
c12744/f1p2/2197	blue	0	0	0	0.141237	0.233908	0	0.798648	0.676333	2.60272	6.04573	3.92146	5.92408	1.17206	1.40639	0.361415	0	0	0.137476	0	0	0	0	0	0	0	0.115989	0	17.5686	20.4715	25.47	21.6018	17.3552	17.2395	18.4023	28.3248	15.2629	23.5555	20.8397	19.3034
c12745/f2p3/1138	blue	15.16	21.5431	17.1991	0.818008	0.225789	1.62649	12.0778	11.7514	14.516	15.0835	16.7077	22.3419	71.0504	45.9487	33.0263	27.048	21.6218	17.2515	18.4914	17.4252	15.8268	9.42993	14.0241	13.4233	8.97074	12.7638	9.81587	67.2556	53.5256	50.4457	52.367	51.5254	62.4345	41.9109	63.4493	50.3501	47.6267	52.2811	43.2983
c12759/f2p4/1142	blue	4.4279	3.10376	3.32545	0.815143	0.449996	0	5.63366	6.87746	7.04711	6.62065	5.72317	3.44556	5.41158	2.70564	5.3306	8.34835	7.55513	7.40539	9.0871	6.44955	7.53257	4.81305	4.65832	11.1049	6.35162	5.35539	4.89075	8.66638	13.0244	10.4092	15.5842	19.079	16.4618	17.1482	16.6387	18.8151	15.6158	13.0781	11.8063
c12762/f1p1/1093	blue	6.25925	6.48581	7.4836	9.36855	9.87355	8.46727	13.6453	14.5658	11.6259	17.3871	15.7648	17.7232	10.8372	8.69827	9.20191	11.464	10.5251	8.56639	11.6044	11.1448	11.5594	11.0155	8.27417	8.43833	11.5522	8.39321	11.242	27.4665	39.5289	32.0971	31.8257	27.2631	30.3525	26.2975	26.2943	25.9137	21.4346	29.5688	35.8853
c12768/f1p3/2268	blue	0.521614	0.38848	0.25614	0.136036	0	0.304298	0.64103	0.930609	0.464236	0.89586	0.651215	0.265392	1.24179	0.7294	0.69621	1.07477	0.560375	1.9862	0.758255	0.496772	0.707107	1.03272	0.816279	0.758145	0.706664	0.335152	0.857006	3.905	2.48411	2.03374	2.95544	2.10707	1.69682	3.1849	1.87432	2.85453	1.83957	2.68346	2.68678
c12777/f1p0/1734	blue	0	0	0	5.48229	6.35559	4.08778	0	0	0	0	0	0	0.727918	0.503916	1.1223	0.38501	1.12917	2.56142	3.25951	1.60161	0.569933	0.924869	0.751916	0.814761	2.2783	1.44072	0.394716	3.73032	7.258	7.37644	8.57559	4.52883	6.25212	7.14309	7.04999	7.82262	8.89626	8.30549	7.62278
c12797/f1p11/2154	blue	193.605	175.113	157.863	544.389	399.378	397.214	46.7032	47.7957	39.6235	10.2457	22.6192	10.2579	85.236	85.0749	99.8986	265.692	208.585	189.017	179.73	181.228	227.26	101.098	107.063	109.053	85.3095	72.8754	81.0299	555.041	575.766	547.431	476.59	522.72	480.405	553.413	532.705	487.432	428.081	485.699	394.571
c12823/f2p0/1549	blue	16.3223	32.4168	29.7974	20.4328	20.7349	17.4758	38.1359	51.5263	44.9819	9.76215	12.85	8.40233	21.777	11.5081	3.24651	92.8498	100.879	81.5044	62.7144	59.9853	68.5496	82.4585	58.7273	64.9382	63.9973	70.9042	61.2969	130.98	127.116	124.285	96.0939	108.184	91.7371	99.3048	98.9018	92.2662	113.322	111.434	107.615
c12825/f1p2/3327	blue	41.8416	34.8022	34.5952	10.9122	12.5114	8.06694	10.5478	7.20971	8.27531	7.55471	9.10808	8.00594	12.7706	13.1449	10.2625	17.6029	14.9836	14.5252	10.8304	11.8354	12.4431	22.9719	19.1878	19.492	22.9326	22.2122	19.2218	36.4903	48.0064	52.6363	45.7935	44.5904	47.9465	40.2537	48.1889	45.5019	52.3405	49.0855	52.0198
c12831/f1p1/2169	blue	0.274274	0.13618	0	0.14306	0.473854	0.213341	0.404479	0.0978662	0.488207	0.0942119	0.273937	0.139548	0	0	0	0.753512	0	0	0	0	0.123937	0.965378	0.245265	0.398647	0.371577	2.11475	1.28751	2.12937	1.14291	0.935706	1.98915	1.7727	1.52952	0.72812	1.20456	1.20077	2.90185	2.25762	3.61666
c12833/f1p5/3400	blue	2.71205	3.38812	2.06208	7.11859	4.60994	3.74272	14.7939	10.0517	13.0808	12.6814	8.91253	10.5938	12.8751	13.2122	8.71874	3.60522	3.66547	5.41885	6.18918	4.33258	6.72046	4.08003	3.1293	4.57764	3.79271	4.12221	4.68174	25.7128	24.7898	22.5126	24.5862	25.6332	17.1568	25.3616	22.9135	19.2463	24.3742	23.0437	24.2979
c12847/f1p0/1621	blue	0	0	0	0	0	0	0	0	0	0	0	0	0	0	0	0	0	0	0.206049	0.809962	0.192151	0	0	0.20602	0	0	0.199615	2.35811	3.2908	1.8652	3.85496	2.51935	3.35942	2.25775	3.56531	1.86167	3.49922	2.45014	3.3293
c12856/f1p0/3623	blue	4.76974	7.02301	5.5728	38.3475	28.6997	35.4377	35.9787	45.0131	42.8604	8.41789	26.4476	14.6444	7.26157	8.01686	6.8785	35.8473	32.777	26.6378	21.9963	22.008	21.7017	13.6043	13.3105	17.6901	11.5868	10.9906	12.1217	57.826	64.131	65.2495	36.0086	37.649	35.0066	38.7728	41.4359	43.0238	40.3134	41.7654	36.1918
c12869/f1p7/2021	blue	0	0.144508	0	0	0	0.113194	0	0	0	0	0	0.148082	0.755874	0	0.258978	0	0	0.147766	0	0	0	0	0	0	0	0	0.136625	13.0733	11.0885	7.09235	11.2136	12.3839	8.25054	13.9077	11.8526	11.1493	13.0015	14.4939	9.35472
c12875/f1p0/1309	blue	2.04511	0	1.11584	2.37049	0.981465	3.88854	23.0108	13.6217	9.38387	5.61989	3.40433	2.54352	6.09819	5.44721	4.44834	5.82662	2.19709	4.15326	8.148	5.62673	8.00911	2.59938	3.25122	2.42203	2.25756	2.14141	2.1334	27.9747	25.431	22.8139	30.2821	28.1495	27.2448	20.9929	29.7577	34.8191	22.4389	27.4953	19.2892
c12904/f1p0/3139	blue	8.21269	7.68668	8.25115	7.68112	7.17594	7.26926	7.23903	6.66928	6.99002	12.7757	14.8966	13.8324	10.2968	10.2585	10.6677	6.48353	6.99753	4.40926	6.03788	6.0235	6.39841	7.55892	4.55838	6.03701	4.945	7.11673	5.49483	20.73	21.4665	22.1753	17.629	21.0492	16.3192	17.8429	19.2215	16.3244	18.4213	16.2397	17.0378
c12912/f1p0/1892	blue	1.89098	0.187778	0.371427	0.39453	0.326697	0.882523	0	0.539789	0.269274	2.07853	1.13319	0.769687	2.12811	3.3242	1.3461	2.42436	1.2189	0.384023	1.09954	1.44073	0	0.499183	0	0.732922	0	0.972005	0	6.71126	8.5552	8.84736	5.48567	7.33308	5.62412	2.8112	9.21079	9.31351	5.33512	3.73562	5.61036
c12915/f1p1/2248	blue	0	0	0	0	0	0.102922	0	0	0	0	0	0	0	0	0	0	0	0	0	0	0.239162	0	0	0	0	0	0	14.235	14.4933	12.3816	8.27677	8.26694	5.16519	5.62026	7.29035	7.3859	6.99967	9.80227	9.05104
c12918/f1p1/2340	blue	0	0	0	0	0	0	0	0	0	0	0	0	0	0	0	0	0	0	0	0	0	0	0	0	0	0	0	0.422949	0.151342	1.48685	0.460948	0.821577	1.06331	0.674912	0.406013	1.25215	0.597731	0.209264	0.209523
c12925/f2p0/3191	blue	0.0932155	0.18513	0	0.583449	0.32209	0.507545	19.612	25.611	27.8751	19.0834	17.7822	17.9274	3.30854	3.8732	1.493	0.341454	0.300427	0.662563	0.0903363	0.177552	0.589699	0	0.250069	0.361293	0.16838	0	0	34.6338	38.2884	38.3431	34.5625	31.429	29.3702	38.6038	30.7411	31.7295	38.2437	30.9981	31.1901
c12926/f1p0/3567	blue	1.40933	2.05807	1.87261	6.31319	4.51162	5.67458	0.489027	0.473293	0.531232	0.398668	0.0827994	0	1.29181	1.19238	1.1065	32.1134	38.0294	44.3623	22.5758	14.2905	18.5805	6.34649	7.78399	9.88051	8.31108	7.67039	6.5379	100.037	116.764	101.089	97.9265	85.3726	84.1402	90.937	91.3529	94.4557	70.5582	83.5236	55.8879
c12952/f1p1/3327	blue	0.270001	0.625604	0.353558	0.187775	0.544216	0.350028	0.0884835	0.0642275	0.06408	0	0.359557	0.183164	0.31165	0	0.0800835	0.329676	0.773505	1.18803	0.872203	0.171428	0.244011	0.237584	0.482887	0.610454	0.162572	0.308414	0.25349	5.68966	5.89341	5.17585	3.01883	3.78099	2.76043	5.25635	3.73704	2.36412	1.79862	2.59285	2.44771
c12990/f1p0/1313	blue	61.1665	43.8675	36.9331	23.1601	10.9589	13.216	59.9131	65.6378	68.2291	37.0406	39.1436	32.9651	90.6059	96.665	99.1779	83.8137	53.2996	47.3869	102.089	95.363	84.7608	68.3748	73.9424	84.2933	61.1777	69.4807	59.3404	213.82	225.754	245.109	222.214	269.656	218.347	214.822	244.934	209.766	238.086	275.42	254.85
c13001/f4p6/1772	blue	17.2897	22.6698	23.9044	10.6818	13.3404	17.8879	12.8726	19.1668	21.9911	34.2498	30.5132	29.8921	34.1494	36.6178	30.62	21.3673	31.739	30.5102	17.2437	15.0275	12.288	17.7249	16.812	16.9159	14.2512	13.8055	18.5964	89.922	92.9318	99.4812	57.5223	65.8189	55.0737	82.5297	67.0196	65.5895	62.5543	75.5795	57.6885
c13014/f1p0/1262	blue	7.52444	3.26897	3.0021	2.20765	2.23433	3.658	6.70411	6.87996	5.35739	5.65383	4.93183	7.89598	9.77079	6.20035	10.043	1.29199	1.01045	1.43257	4.7854	2.91122	2.97507	2.89671	1.47188	1.82275	1.06186	1.00722	1.76608	13.5611	14.5575	11.0015	8.52663	14.691	6.55638	9.48824	11.8289	13.1253	10.7804	8.51613	7.9453
c13019/f1p1/2191	blue	0.27152	0	0	0.566495	0	0	12.9468	14.4356	22.232	16.9744	18.0339	16.7157	1.88043	3.47137	1.20801	1.11892	0.583394	0.413557	1.1841	2.58589	1.10423	2.38921	2.54943	2.10477	2.32969	2.09352	3.82376	58.2708	67.563	59.6809	70.6444	76.4843	70.03	68.0444	78.2691	63.1504	79.3187	77.7763	84.8094
c13021/f1p1/1474	blue	0	0	0	0.421028	0	0.470899	6.74552	9.07268	7.61504	3.3272	1.81395	1.02673	1.22287	0.322497	0.359126	1.2936	0.216794	0.409816	0	0.192187	1.27661	0.53271	0.180455	0.586611	0	0.691526	0	24.1718	21.6232	21.4403	15.55	15.4338	11.441	9.42862	11.2797	11.9269	13.5219	14.1189	19.6246
c13023/f1p3/2274	blue	1.04644	0	0.770785	2.31973	1.46892	1.72967	0.385802	0.653431	0.279399	1.1682	0.914508	0.798626	0.905897	0.313562	0	0.838506	1.1242	1.32821	0.760589	1.74405	1.18214	0.575501	0.11697	1.39421	0.945119	0.89649	0.736838	2.61135	1.24588	4.7175	4.26894	4.64982	4.37669	4.3059	3.96907	3.57914	2.46032	1.93804	2.58725
c13024/f2p0/2145	blue	0.138672	0	0	0	0.119789	0.323592	0	0.395845	0	0	0	0	0	0	0	3.42874	5.36314	3.80183	5.10676	4.22615	6.26617	0.976179	0.744029	1.07495	0.751469	0.475202	2.08307	60.597	66.7005	53.3913	53.1767	37.3444	52.4567	48.8881	52.4864	43.8632	37.8201	36.1836	50.514
c13032/f1p1/2078	blue	1.28828	0.710718	0.421743	1.64258	0.370954	0.445367	3.37753	4.59684	4.48436	1.96675	1.57263	1.16527	0.495671	0.800655	0.636853	0.917595	0.615118	2.47092	1.24849	1.0906	1.55237	0.881697	1.02402	2.21922	1.5514	1.10368	0.806338	8.73172	5.28313	9.34825	6.74786	4.47162	6.91817	9.88008	5.48645	5.95344	7.06749	7.65858	5.42662
c13037/f1p0/1454	blue	0.613722	0	0.401826	0	0	0.477376	4.62591	7.59157	9.32201	0.281081	1.02161	1.45719	2.65648	1.14426	0.182033	1.12405	0.879103	3.53135	3.9651	3.1173	4.43717	2.8802	2.92699	2.9734	2.58673	3.32993	6.53019	20.1933	19.9721	21.137	26.1495	38.344	32.5136	33.2368	33.651	31.3468	25.2515	33.8464	34.394
c13076/f1p3/1249	blue	1.19075	3.07435	2.105	0.745311	1.23434	0.926214	4.21448	1.35963	3.89995	2.61772	2.14072	1.45402	2.47399	1.90296	1.27146	2.1809	3.58187	5.32006	2.53875	2.72171	3.44363	2.09558	1.27778	1.38457	1.93583	0.8161	0.447176	22.4512	23.8173	22.2849	8.63586	9.49188	10.8459	13.4031	12.1706	12.5115	11.7584	16.6624	14.3277
c13080/f1p4/1004	blue	9.18423	6.47235	7.56506	18.5437	22.0094	19.8184	12.816	15.4341	14.133	31.5474	28.7024	20.8017	22.3133	16.5713	21.0897	9.76714	9.86671	9.32576	4.59383	4.23233	7.22918	5.7353	5.82847	5.16732	6.15433	4.82243	4.45038	76.2319	67.724	72.4838	80.037	82.3377	78.4774	89.0319	78.0685	77.8229	59.9041	88.5224	63.727
c13084/f1p2/2056	blue	0.144674	0.861988	0.284171	0.754615	0.999796	0	0.284473	0.103245	0.51504	1.09329	0.288993	0.147218	0.125244	0	1.5448	0.529951	1.08798	0	1.26185	0.275568	0.78449	0.891131	0.646863	0.841114	0.783998	0.743659	0.135828	2.56732	1.20573	1.83325	1.83617	1.55844	1.61358	2.61167	1.03972	0.791729	2.04089	0.833595	2.02695
c13085/f1p7/3371	blue	0.350871	0.348422	0	0	0	0.13646	0.431197	0.187796	0.12491	0.120522	0.0876096	0.357038	0.0759366	0	0	0	0.188472	0.0890694	0.170017	0.25062	0.237822	0.308744	0.07844	0.169992	0.158449	0.225444	0.65883	0.97287	1.25322	1.36802	0.477124	1.03939	0.489167	0.838316	0.980609	0.960068	0.412471	1.44405	0.79521
c131/f1p0/8461	blue	0.301216	0.149557	0.480716	0.667729	0.162625	0.380732	0.555262	0.591137	0.911477	0.517331	0.188028	0.0766277	0.0651902	0.0902583	0.268026	0.896488	0.485399	1.29989	0.912225	0.788893	0.680553	0.695759	0.404036	0.620224	1.15622	0.774159	0.388845	1.58686	2.33105	1.79833	1.09227	1.29788	0.594916	0.639714	0.992162	0.94783	1.94754	1.36366	1.64462
c13134/f6p2/1772	blue	0.839308	0	0.65943	0.700446	1.01503	1.30569	0.660131	1.91668	0.358551	1.15319	1.34124	2.56218	1.30785	1.07305	1.79239	1.69094	1.08201	1.19314	1.13874	3.35721	1.36533	1.47708	1.9514	2.27715	1.8193	2.58854	1.73357	2.60643	2.9978	1.79982	4.86961	4.15889	6.55268	4.81274	6.16581	6.79779	7.30129	4.2833	4.15025
c13151/f1p0/3912	blue	2.67011	3.71207	1.87309	10.1072	5.00847	5.45932	0.600027	0.707754	0.923399	1.83434	1.98107	1.94075	3.89653	3.47468	1.76496	6.63695	5.98293	5.73238	3.03124	3.05154	3.51622	4.69907	3.95677	3.62217	4.13414	3.98678	4.94205	10.7457	12.3527	11.3773	11.6189	8.71095	11.274	9.80223	12.6099	12.9422	10.1341	14.4429	10.7513
c13165/f1p0/2210	blue	1.34593	1.20288	1.45403	2.52731	1.86025	4.81581	8.4688	5.18673	5.27065	2.40407	3.09183	1.91743	2.91291	3.54907	1.79644	3.3279	2.89189	2.59667	3.91307	2.69184	5.47368	2.1318	2.16644	2.08667	2.43122	2.30613	2.90634	7.91163	7.05076	10.1018	10.2493	6.66927	6.75515	7.14612	10.21	7.5129	9.96804	8.97373	9.09575
c13185/f1p0/2189	blue	0.135884	0	0	0	0	0	0.133594	0.290916	0	0	0	0	0.588171	0.651476	0	0	0	0.137978	0	0	0	0	0	0.131668	0	0	0.127575	22.1541	17.4724	26.4902	14.1664	21.9563	14.524	19.9125	13.6716	16.211	16.613	19.5737	11.8707
c13202/f1p3/2125	blue	0	0	0	0	0	0	0.825708	0.599356	0.0996632	0.192325	0.279609	0	0.242354	0.111849	0.249107	0	0	0	0	0	0.126503	0	0	0	0	0	0.394252	0.465741	1.49989	1.3644	1.26896	0.753918	1.43109	0.743197	1.2295	0.919225	0.987311	0.230437	0.922886
c13215/f1p0/1392	blue	1.06843	0.848777	1.46903	0	0.553766	0.332426	4.83195	3.96485	4.56432	2.7892	2.13423	4.34884	1.10992	0.512242	0	0.978429	1.83652	2.82072	1.86377	1.01754	3.4761	1.50424	1.33759	1.44939	1.15797	2.56292	2.80867	6.39893	8.14116	9.16462	5.61781	3.91311	2.7805	4.5382	4.77765	3.97594	4.27043	3.5178	4.7549
c13223/f1p3/2093	blue	0	0.987875	0.558295	0.29651	0	0.884351	0.69861	1.92698	1.31543	3.41715	2.41301	0.28923	2.58362	2.04407	2.52915	2.60291	1.3741	3.03044	1.515	0.947439	0.256874	2.00086	1.52503	2.20332	0.513426	0.852265	1.06741	4.25576	5.58367	4.98694	8.1167	4.89884	6.07606	6.3383	6.80891	6.22186	4.00962	6.55087	7.37884
c13323/f1p0/3274	blue	1.17284	0.8063	1.06325	3.67049	3.27322	3.29824	0.620888	1.5452	2.63365	2.10729	1.71204	2.1115	2.49925	2.23478	1.92667	2.06547	1.74461	2.83987	1.83607	3.09319	2.20143	2.85792	2.17826	3.40935	2.03708	1.70039	2.11754	3.70225	5.37064	5.10047	5.07085	4.66482	4.94728	5.93971	7.49221	6.22087	6.89376	5.64384	4.83294
c13340/f1p0/2227	blue	1.97861	3.66762	3.23867	4.95375	8.88776	9.54201	10.8935	14.9673	14.2755	3.26228	10.4078	4.56368	3.76831	4.11065	1.2911	10.2676	15.3046	18.8855	10.3545	9.42187	12.2786	10.2142	8.96464	10.992	8.57774	8.02339	9.0404	31.6002	31.7234	33.3008	30.8518	28.4182	33.9599	30.3953	34.232	30.7512	33.8043	34.6357	32.9392
c13344/f1p6/3423	blue	0.432718	0.859396	1.35992	0.722252	1.27091	0.807803	4.16918	5.31143	4.62142	1.84309	2.07449	1.7613	1.19873	0.62238	0.0770078	1.82283	1.76652	1.84542	1.00645	1.31875	0.782131	0.533071	0.309561	0.503151	0.390821	0.0741424	0.487509	12.67	19.165	16.8714	12.0823	16.7805	10.4568	15.9905	13.5448	14.1136	12.9207	11.8252	11.3406
c13373/f1p5/1604	blue	0.185443	0.552446	0.182124	0	0.160192	0.288489	2.0055	2.24976	2.2446	1.52877	2.40779	0.566108	0.481611	3.11177	0.33002	0.169822	0	0.188301	1.25801	1.5895	1.17315	1.14225	0.829147	0.539068	0.334975	0.31774	0.174103	1.43971	3.75336	2.34985	2.68982	3.19616	2.24064	5.1199	2.96157	2.4356	2.18	2.137	3.05663
c13381/f2p3/1705	blue	0	0	0	0	0	0	10.1196	9.58647	8.07389	0.719105	5.92426	0.355049	3.02054	1.81222	1.86282	0.159762	1.49937	0.708585	0.845346	0.498447	0.788324	0	0.312012	0.507135	0.472698	0	0.16379	8.90053	6.0235	8.33245	8.54038	8.4567	8.2695	6.66916	6.96532	8.97435	6.76785	8.04163	6.03868
c13382/f1p0/1179	blue	0.252291	0	0	21.8445	8.06366	7.06468	9.17745	7.56185	9.34078	1.90653	1.00792	2.31053	0.218406	1.00797	0.448984	1.84831	0	0.768535	1.46699	0.48055	1.14003	0	0.225607	0.244463	0	0	0.473726	127.875	109.336	127.631	80.5076	92.9448	75.505	120.825	104.758	104.378	60.2065	86.8046	70.9018
c1339/f2p1/939	blue	3.80129	5.03301	5.59989	3.30455	2.46276	5.17437	33.6351	49.5075	38.7933	13.0572	18.0339	19.9852	7.40419	9.36546	9.30171	24.3676	25.5235	24.1241	24.2522	28.6603	22.33	35.4001	41.9239	51.2599	44.9181	49.9342	59.4806	58.6723	53.1776	61.754	80.6954	92.8146	85.6763	92.8402	74.3665	69.3416	87.8836	99.8651	97.9
c13432/f1p1/1596	blue	0.372745	1.11043	1.4643	0.583266	0.804973	0.869805	1.64909	2.26104	1.19427	1.66447	2.04757	1.89649	0	0.744612	1.16086	1.02404	3.20355	2.64942	0.541848	1.24247	1.17903	0.655985	0.999963	1.98649	2.69323	0.957997	1.39981	1.03352	4.43785	3.63327	4.89974	3.41294	3.46442	2.9686	2.82759	3.26375	2.62912	1.84089	2.45756
c13454/f1p19/3292	blue	2.52306	2.32649	2.83189	1.69202	1.08975	1.75226	3.54363	3.6654	4.10609	1.05237	1.79997	2.29233	2.34021	2.16007	1.36307	2.39305	1.64569	1.18947	1.04791	1.80217	1.30297	1.42723	1.1281	1.65895	1.22077	2.31591	1.35359	7.39552	3.7549	7.37793	6.94355	8.44475	8.45881	9.66426	7.12337	7.59408	4.44903	6.74957	6.16381
c13455/f1p0/1047	blue	238.926	303.274	353.232	285.403	212.037	260.317	22.0655	8.71795	20.0255	3.12276	32.0635	14.1655	809.395	959.574	368.069	2248.1	2504.55	3230.64	1653.86	1605.82	2234.25	2072.66	1693.24	1962.22	2004.23	2348.69	2161.81	2674.18	3081.05	2812.68	3001.49	3768.47	3460.38	3134.15	3258.78	3645.83	3569.2	4589.5	3193.4
c13477/f1p0/3798	blue	0	0	0	0	0	0	0	0	0.122031	0	0	0	0.148373	0.136952	0	0	0	0	0	0.163229	0	0	0	0	0	0.146832	0	2.09098	1.63245	3.84241	1.78682	2.49242	1.27438	0	0.684291	1.40691	1.30963	1.41077	2.26002
c13482/f1p0/2150	blue	0	0	0	1.15729	0.958312	0.431456	2.59036	2.96884	1.87594	1.42899	2.77002	1.69331	1.08042	0.775646	0.863744	3.30175	1.78771	2.53455	0.80633	0.264135	0.37597	0.244045	0	0.537476	0.125245	0	0	3.99879	6.93421	4.73088	2.63998	3.73444	5.15545	4.27035	1.99315	2.58019	1.63017	3.76675	3.0857
c13502/f1p1/3646	blue	0.326331	0.324053	0.400614	0.170213	0.140948	0.126916	0.0802079	0.116441	0.348521	0.112093	0.407411	0.498101	0.282503	0.521514	0.0725935	0.373553	0.0876451	0.24852	0.158126	0	0.147459	0.358939	0.072954	0.0790514	0.0736835	0.0698923	0.229782	0.271448	0.485656	0.795215	0.739591	0.527288	0.758258	0.693052	0.390868	0.535753	0.67134	0.940138	1.07577
c13505/f1p0/1692	blue	7.91092	13.442	6.56079	35.2111	30.8276	32.8182	3.28388	3.63823	2.7537	1.57003	3.16047	1.96777	19.48	17.4186	14.3914	24.4704	30.029	25.5265	27.4293	29.2995	34.7939	17.6348	13.6768	22.1447	10.3205	13.7053	12.2136	87.7394	106.535	101.614	97.6941	98.094	96.2384	114.807	99.6675	92.5496	99.6112	101.437	111.27
c13506/f1p1/2167	blue	6.17687	6.54268	5.93153	4.15258	2.49003	1.7083	3.91357	6.36718	6.45028	5.28074	5.62088	3.21256	15.6853	9.32294	9.77115	8.42198	6.04602	3.90261	4.38979	3.79107	5.70635	5.79761	7.4875	5.3202	4.21509	5.05656	3.35062	17.8119	15.035	16.1893	25.1363	21.8834	22.4537	21.4265	25.4287	24.4883	16.459	22.2581	21.0412
c13506/f1p3/1501	blue	0.396337	1.77107	0.194622	0.206727	0.171184	0.154143	1.94829	1.69704	2.82191	1.63368	2.37509	0.806607	0.686212	0.633391	1.76333	1.27033	1.27736	1.40855	1.34433	2.26476	1.79093	1.74376	0.354417	0.576059	1.78981	0.509315	1.4884	2.85723	2.83123	1.73845	2.33545	2.13468	2.57858	3.78778	2.84831	2.81963	3.02848	4.56728	3.59301
c1352/f2p0/895	blue	2.65878	1.98016	2.9376	1.38681	2.58383	1.03405	2.28723	4.26915	5.4425	6.39294	6.63876	4.05827	4.31566	5.04572	3.253	0.304351	1.07113	1.34987	5.47539	3.16519	4.20498	3.80178	3.26915	3.54239	3.30184	4.27085	1.2481	5.16045	3.56119	4.85925	8.73742	12.1722	11.4291	11.9991	11.9422	8.00257	7.81391	11.7632	9.58654
c13538/f1p2/3931	blue	0.223984	0.963823	0.586602	1.86926	1.48338	0.522669	0.880838	0.852497	1.5416	1.74391	1.41682	1.7474	1.16341	1.07386	0.465043	1.02558	1.04272	0.758118	0.506486	0.497738	0.472322	0.262789	0.267058	0.14469	1.21378	1.21529	0.981341	1.73893	2.93339	2.98377	2.43664	3.21702	2.22057	2.6163	2.02701	2.04292	2.98415	3.13423	2.09207
c13565/f1p0/1038	blue	8.3505	11.7235	13.2914	8.41078	6.46722	4.70352	11.6069	11.0965	11.276	4.35199	13.2293	4.68816	0	0.460175	0.768662	58.5398	59.3944	66.0791	47.4392	38.1186	53.3473	34.7126	33.4741	46.3163	45.2518	41.69	41.6324	100.918	111.076	80.5532	69.6978	74.7532	99.0227	75.5248	71.5082	86.0383	78.8709	105.71	91.8391
c1357/f2p0/934	blue	19.1082	13.2824	18.4535	158.471	82.5313	67.1315	54.793	60.227	68.2517	116.175	104.329	85.5539	33.6351	23.9207	19.8365	41.1217	43.7933	44.3027	53.7021	60.9637	59.5776	38.1117	38.4461	45.3625	43.7203	46.9275	51.4272	170.248	158.491	151.797	202.963	196.228	196.246	200.878	211.833	199.727	211.151	207.615	189.237
c13589/f1p0/2169	blue	0.411412	1.3618	1.75088	2.57508	2.25081	2.98677	0.539305	0.587197	0.68349	0.565271	0.82181	1.53503	0.831032	1.53413	1.09824	2.26054	2.20992	2.92426	0.797408	1.69788	1.73511	0.965378	1.59422	0.664411	1.23859	1.17486	1.54502	6.54021	5.71457	7.48565	4.59992	4.72719	6.24554	4.8056	4.05171	5.70366	5.48127	4.28948	5.19894
c13590/f1p13/2395	blue	1.61455	1.97327	2.43948	9.1988	3.86226	3.76758	6.7157	8.15408	7.69321	3.32755	5.33387	6.69812	6.34345	6.35137	4.6415	3.29831	5.20359	3.27887	1.32396	2.48391	1.23466	1.74856	2.11015	1.32377	1.90691	2.76639	3.73126	8.95345	10.6464	13.3164	7.65617	7.22439	8.42657	8.04483	8.9255	9.78716	9.78207	8.58725	8.59787
c13591/f1p0/3483	blue	5.44168	4.23983	3.37102	3.75536	3.9052	3.77691	3.2923	3.82364	2.68232	5.75135	9.28127	4.34468	7.6098	9.43228	6.40645	4.13997	5.48629	5.35552	3.24529	2.39193	4.3126	2.94667	2.69509	3.08258	2.19275	2.86887	2.75096	6.31388	14.652	11.4244	11.6878	9.91997	10.9713	8.71212	10.1612	12.37	10.4321	12.5417	11.8673
c13618/f2p0/1676	blue	0	0	0	0	0	0	0	0	0	0	0	0	0	0.283628	0.315842	0	0	0	0	0	0	0	0	0	0	0	0	4.72411	1.26781	6.7467	4.18319	4.01475	2.47429	4.33458	0.708585	2.13672	0.834541	1.89911	3.36411
c13629/f1p2/2176	blue	15.4467	7.73729	6.57824	3.7076	4.48713	2.65818	15.7239	11.8037	12.4579	10.5178	7.91861	8.06774	8.16525	3.82298	2.67595	12.2678	5.58045	3.60886	31.2638	31.3748	34.8377	28.0262	25.0588	21.7226	22.3463	21.665	19.5072	24.8638	26.8535	28.6471	46.7187	34.0146	38.242	36.2889	32.2002	30.8204	39.0489	46.4699	44.0489
c13636/f1p1/3156	blue	0	0	0	0	0	0	0	0	0.522118	0.25189	0	0	0.317413	0	0.0815642	0	0	0	0	0.0872987	0	0	0	0	0.165578	0.0785292	0	3.35492	4.36537	3.03784	4.57042	3.85091	2.30029	4.86685	3.00099	2.30751	4.41805	6.56425	2.94623
c13645/f1p17/3792	blue	0.0784416	0	0	0	0.338802	0.244059	1.23392	3.75058	3.46272	0.754441	2.89877	2.79372	0.203719	0.752152	0.48859	0.071834	0	0.318602	0.228056	0.448235	0.496237	0.345119	0.841741	0.304031	0.708465	0.672013	0.44187	1.56598	1.77444	3.74653	2.98668	2.70392	3.13497	2.99866	2.75601	2.66148	3.41189	2.58269	3.36165
c13646/f1p0/1277	blue	2.09636	2.77564	3.88894	7.28969	4.62787	10.3273	1.83203	0.997362	0.33169	1.28016	1.6285	1.42214	0.806581	0	0	6.18594	3.50333	4.49385	3.38602	8.42976	4.21016	2.86949	2.08293	3.38553	4.20752	2.59417	2.84291	11.6253	12.7568	11.8063	19.8493	14.8038	15.1545	14.8407	17.6697	15.8063	16.4294	15.9136	14.0136
c13656/f1p0/1486	blue	1.00084	0.596315	1.37611	0.208814	0	0.155699	2.95193	2.9998	6.41339	1.37514	4.39829	1.83319	3.81226	2.23925	0.356226	1.46646	2.36547	1.42277	0.581958	0.762542	0.542702	0.528408	0.178997	0.581874	0.180787	1.02891	0.563785	7.32618	8.81776	7.99956	7.07708	9.91864	9.48822	12.5408	8.95086	7.01069	6.58871	11.3687	7.42353
c13667/f1p3/3365	blue	0.088527	0.0879091	0.0869428	0.0923505	0.0764725	0.344298	0.435176	0.505409	0.378186	0.42572	0.618926	0.360332	0.459823	0.636643	0.393863	0.0810698	0.0951054	0.539347	0.0857926	0	0.160011	0	0.0791638	0	0.0799554	0.151683	0	0.490923	0.210798	0.776612	1.12356	1.81187	1.39876	1.59809	1.13104	1.16271	1.97731	1.23877	1.53213
c13679/f1p0/3434	blue	0	0.0901907	0.0891993	0.284242	0.392286	0.141294	0.535764	0.388895	0.582003	0.748747	0.181426	0.369685	0.235879	0.36287	0.323268	0.0831739	0.292721	0	0	0.259497	0.492492	0.47952	0.48731	0.176013	0	0.23343	0.255812	0.70513	1.29761	0.708239	0.905711	2.15241	0.675324	1.25379	1.81311	0.994073	1.60155	0.897119	0.523967
c13684/f1p0/1565	blue	0	0	0.373326	0.991366	0	0	0.186861	0.949459	0.811953	0.130572	0	0.386811	0	0.151872	0.676488	0.174054	0.408376	0.578979	0	0	0.343538	0	0.509885	0	0	0.162829	0.178442	5.26997	5.65719	5.3726	4.30758	4.2995	1.76652	2.22009	5.31189	4.1605	3.12806	2.3467	2.97616
c13691/f1p0/1027	blue	24.5441	19.4402	25.2527	40.2351	31.8029	37.9553	33.6103	28.7756	28.5014	80.0922	46.4012	46.3831	32.1244	20.3125	19.4997	108.637	82.2428	78.9205	72.4905	84.3174	95.8557	39.8521	50.951	64.5526	44.3352	47.3108	48.0067	174.348	152.719	168.892	149.131	158.004	173.806	170.34	153.29	149.987	147.357	153.926	141.113
c13709/f1p1/1678	blue	0.35453	0	0	1.29445	1.22502	1.93037	1.74278	1.89754	1.51455	2.07025	1.77047	3.06648	2.60877	2.69125	4.88972	0.649332	1.14262	0.53999	0.17179	0.168823	1.44182	0.311964	0.158516	0.34353	0.160101	0.303727	0.998552	4.91508	3.37678	6.73866	4.821	4.96471	1.64756	6.58823	2.83096	1.74614	3.75096	3.06413	2.48356
c1372/f6p5/1225	blue	2.18535	1.44673	2.86166	1.26652	1.25852	1.13323	6.44557	4.67865	4.84078	2.669	4.1228	2.47085	4.41431	3.49244	2.80881	4.00253	4.43463	1.97247	2.11785	2.77503	2.41388	3.20496	3.69129	4.47038	1.31584	1.45616	2.27969	8.34849	6.07098	11.124	12.9875	14.9091	13.7666	13.4079	17.0625	17.5403	11.4179	11.9921	10.6061
c13745/f1p1/1535	blue	7.94493	10.5835	7.99307	11.9268	9.37398	6.17987	16.1936	19.222	14.3489	14.6437	20.3217	12.4227	20.6336	20.9035	21.5534	14.019	13.1152	16.725	12.2066	9.2275	12.6091	12.1064	11.0901	9.95162	16.8016	11.7868	17.1014	115.626	89.977	92.3637	79.7546	87.2531	77.0848	70.5795	95.626	68.0811	92.7145	84.8562	87.0372
c13746/f1p0/3816	blue	1.14492	1.5917	0.974508	1.19437	0.461543	0.296854	10.0556	9.47788	10.1626	7.49844	7.77588	6.75727	5.35222	5.12321	2.78463	1.46787	1.476	1.00756	0.813676	1.30847	1.58656	2.14925	2.7302	2.66255	3.58476	3.26953	2.65144	12.7829	15.3579	14.7311	12.3168	12.1687	9.36434	11.6715	11.7022	11.5286	12.3826	14.0734	11.26
c13779/f1p1/1126	blue	29.3224	38.5613	41.7696	14.0543	10.9534	8.4246	61.5522	85.7759	78.0555	17.059	42.7421	16.3974	88.9591	83.5891	66.5216	28.7877	28.3796	25.7507	24.5766	19.1204	21.7251	18.3635	17.2445	16.1261	23.8588	17.6523	16.3688	107.232	104.418	75.445	99.6238	105.856	100.174	103.79	87.3288	91.9429	68.6302	81.9754	79.0288
c13795/f2p1/1039	blue	1.71771	1.13715	1.12465	4.1811	0.989211	2.44952	0.562922	0.817216	0.815339	0.393351	2.28746	2.91318	1.98268	2.28759	0	4.19472	5.53607	5.52324	5.27141	5.72567	5.43329	6.54975	4.0961	2.49663	5.94702	7.1126	3.49413	9.20799	12.9522	11.9992	11.9385	11.4104	11.4416	7.29606	8.68688	12.5336	9.42332	19.3232	8.72978
c13824/f1p0/3390	blue	0.171244	0	0	0	0	0.1332	0	0	0	0	0	0	0	0	0	0	0	0	0	0	0	0.226026	0.076566	0	0	0	0.241159	1.23451	1.5291	1.08496	1.4748	3.4126	1.75076	2.54578	2.0511	2.24911	1.71112	0.986685	1.34073
c13833/f1p0/1305	blue	2.73518	3.84779	3.58164	2.13998	3.5441	1.77294	2.91318	1.30128	3.40802	10.8045	5.69127	7.65396	25.2568	22.7663	20.2817	17.9509	14.4473	18.5155	10.3819	13.2416	13.3894	10.8305	8.35678	7.73008	13.5869	12.302	7.48977	24.2685	32.836	20.6621	18.1836	22.3431	19.0663	23.7197	23.8428	27.1923	17.9525	22.1387	18.4091
c13844/f1p1/1485	blue	1.80273	0.596716	1.18031	11.4925	14.1883	16.8268	11.8157	10.5779	10.8388	2.0641	3.20091	1.22295	12.6583	6.08205	2.49526	5.68635	4.73413	8.94916	5.04703	7.24903	7.60295	2.64382	2.14942	2.91133	0.723636	1.88761	3.94915	157.508	169.081	162.832	151.987	152.116	117.1	137.404	158.345	122.989	170.716	142.617	155.999
c13857/f1p0/1235	blue	0	0	0	0.251253	0	0	0.236792	0.34376	0.342971	0.661848	0	0.735253	0	0	0	0	0.258748	0.733686	0.233411	0	0	0	0	0.233378	0.652591	0	0	6.14389	4.87481	2.58242	4.58522	3.11334	3.35782	5.62663	5.19269	9.22637	5.66271	8.92125	4.1684
c13876/f1p1/1601	blue	28.6117	23.0617	24.9978	17.6372	22.6294	18.0644	15.7087	15.6453	12.8314	15.8269	20.0407	17.2041	15.4404	15.8849	13.0602	9.01743	12.375	11.5079	14.7643	9.55487	11.9214	15.3675	15.7833	16.3824	15.7733	13.0517	13.9544	30.4967	27.2075	33.1406	27.9592	31.221	34.7087	32.7499	33.9735	30.5021	47.6131	49.8548	56.6536
c13888/f1p12/1418	blue	0.419535	1.66643	0.206014	1.96945	1.81204	2.28431	1.2374	0.449094	2.09096	3.17038	1.88558	0.640365	3.81349	4.52564	1.49324	0.768391	0.901422	2.556	0.813154	0	0.379152	0	0.750325	1.0163	0.568371	0.898545	1.9694	7.44486	7.99188	4.08935	6.46563	5.87503	4.09427	7.35073	6.86757	5.28058	2.95915	3.62596	4.66772
c1390/f2p0/881	blue	10.8041	21.1221	18.2373	19.0194	7.58301	15.232	20.9121	21.685	27.8853	3.24726	46.1981	5.84058	15.7833	4.58634	2.40341	88.7369	76.5334	85.0221	73.62	151.128	75.672	87.345	98.1235	74.918	90.2615	105.865	51.3512	160.269	201.39	95.4384	111.412	299.321	132.739	157.75	182.519	121.946	165.906	232.333	128.553
c13928/f1p44/3223	blue	0	0	0.0906384	0	0	0	0.635143	0.263446	0.197131	0	0	0	0	0	0	0.169032	0	0.0937121	0.178879	0	0	0	0	0	0.083354	0.0790653	0	3.58253	3.51613	4.58787	2.34264	1.78947	2.05866	2.84204	1.17911	2.02022	2.27835	2.35495	1.82544
c13952/f1p0/1827	blue	0	0	0	0.161361	0.267236	0.240633	0.760369	1.21424	1.32159	0.106264	0.77245	0.1574	1.20515	0.741592	2.20219	0	0.166175	0.157064	0.599611	0.441941	0.279583	0.136109	0.414961	0.449644	0.558814	0.265031	0.580887	4.28887	2.57824	3.31699	3.64588	2.83258	2.30025	5.2561	5.06408	3.21665	4.54592	3.05571	3.05949
c13963/f1p2/3334	blue	0	0	0	0	0	0	0	0	0	0	0	0	0	0	0.238161	0	0	0	0	0	0	0	0	0	0	0	0	0.989503	1.16843	1.56534	1.45584	1.24937	1.1609	0.947387	0.641169	1.66002	2.2025	1.02812	1.91172
c13990/f1p19/1255	blue	0.474025	0.470716	0.931084	0.741747	0.818956	1.10614	1.39811	2.70625	1.51877	2.11673	1.65704	0.482357	1.0259	0.946933	0.843589	2.17047	0.509249	0.481329	0.459383	0.902898	0	0.208556	0.211944	0.918634	0.856255	1.42135	1.33512	1.84008	3.10402	5.08253	2.36351	2.04249	1.32172	1.00672	4.73143	3.63173	2.22899	3.31654	2.14865
c14/f1p0/11348	blue	0.14417	0.0572653	0.113272	4.00054	3.13837	3.25207	0.793744	0.452693	0.451653	1.06966	1.38232	1.11495	0.349459	0.299519	0.282225	0.528101	0.774414	0.673399	0.670639	0.549213	0.912044	0.482069	0.154705	0.279393	0.234379	0.0741064	0.37899	5.69234	4.7031	5.59297	4.36529	4.59688	3.99308	2.23514	3.6148	3.40833	4.44039	4.0585	4.49125
c14019/f1p3/3697	blue	1.05221	0.80374	0.476943	0.422174	0.699177	2.20351	1.51192	1.3285	1.78648	0.611647	1.05091	0.988341	0.140137	0.323374	0.144041	1.55654	2.6086	1.47935	1.56878	1.15626	0.585183	0.712212	1.0133	1.49013	0.584816	0.693408	0.759895	2.06468	2.40912	3.47133	1.83439	1.48219	1.95591	3.52387	2.13281	2.03751	1.90298	1.99868	2.33468
c14057/f1p1/1002	blue	0.593714	0.58957	0.874634	1.54839	2.56435	1.15453	1.45927	0.423696	1.05681	5.30238	4.44737	2.11453	4.88276	7.35338	2.64148	2.44666	3.82699	0.602863	4.31532	0.282719	1.60969	0.522431	0.265459	1.15059	0.268114	1.01727	1.67223	14.4866	10.2496	14.7572	13.4558	15.0294	11.5882	11.6634	11.8522	11.3718	8.37539	17.3489	13.2112
c14062/f1p2/1193	blue	0.74799	0.495179	0.734604	0	0	0	0.490257	0.355862	2.13027	0.342574	3.48632	1.01485	2.59012	2.58998	2.66229	2.5116	2.67858	2.27855	0.241629	0.712366	0.22533	1.09697	0.891836	1.93275	0	1.28161	0.468167	3.87142	8.90545	7.29091	4.06855	6.71448	2.78083	4.76568	4.97732	6.27649	2.93104	8.00395	5.95901
c14064/f1p0/3387	blue	1.05261	1.39369	0.861479	1.09807	2.19743	1.43283	0.431197	0.751183	1.18664	0.783395	1.22653	0.714077	1.36686	0.630823	0.468315	0.722958	1.50777	1.24697	0.595058	0.75186	0.713467	0.617489	0.941281	0.84996	0.71302	0.450889	0.494123	1.65388	1.46209	1.71003	2.78322	2.26776	2.20125	1.76978	2.66165	2.7842	1.85612	2.52709	2.02417
c14065/f1p1/3575	blue	0.416015	0.0826223	0.571998	0.607576	0.718734	1.16493	1.39061	0.17813	0.533163	2.28638	1.82821	2.2013	2.30491	1.59561	0.888423	0.990526	0.446929	0.844851	0.080633	0.475442	0.225582	0.292854	0.669626	0.725593	0.450881	0.997925	0.390576	2.39927	3.76429	2.59522	2.48912	2.06141	3.32526	3.26903	3.65412	3.00516	3.32556	3.97221	2.67427
c14074/f2p15/2074	blue	0.430256	0.142418	0	0.897679	0.12389	0.446226	0.987014	0.409396	0.306342	0	1.0027	0.14594	0.248314	0.1146	0	0.656689	0.462229	0.436887	0.694945	0.682942	0.518454	0.504799	0.512999	0.416907	0.129532	0.368603	0.538595	2.22691	1.53677	2.09693	1.69022	1.08144	1.46628	1.52294	0.343564	0.784858	1.18019	0.826361	0.47279
c14093/f6p3/1872	blue	4.76684	4.57578	4.05733	5.46999	3.56871	4.69658	5.31138	5.78305	4.18591	6.87702	7.61755	5.98244	4.40173	5.9674	6.78656	8.87611	6.48667	3.71089	5.54352	4.53981	4.73879	2.37689	4.12057	2.6174	3.58774	4.08377	2.98356	13.0409	14.3775	12.2355	12.532	12.666	10.7808	11.3048	10.2772	9.39112	12.8886	14.5177	12.3095
c14102/f1p0/1280	blue	0	0	0	0.24242	1.60592	0.542269	0	0	0.165456	0	0	0	0.201173	0.557063	0.206778	0.425617	0.249652	0.235964	0.225206	0	0.630044	0	0	0.225173	0	0.199084	0.436346	4.12375	4.70343	3.62419	4.63469	1.75227	3.88773	5.18206	2.59785	2.54343	1.63909	3.06049	1.53213
c14118/f1p0/3647	blue	0.244614	0.161938	0.560552	0.0850597	0.352176	0.507386	0.240492	0.81464	0.348329	0.448126	0.732938	0.497828	0.776456	0.0651535	0.217661	1.26938	0.700776	0.413972	0.158039	0.232964	0.0736893	0.286993	0.145828	1.18512	0.147286	0.488978	0.612416	1.80866	0.970779	1.03321	1.70013	0.439165	1.74304	1.47193	1.17196	0.713945	0.862679	1.00674	0.940784
c14174/f1p0/3051	blue	1.45809	0.868749	0.954666	1.82528	2.85497	2.26832	0.860112	0.13874	0.346053	0.667796	0.582518	0.296744	0.925658	1.1651	0.951449	1.60232	1.25315	1.38186	0.942036	1.01834	0.614944	1.02642	1.13002	1.03609	0.790147	0.999323	1.18641	3.34213	2.43037	2.17925	2.64367	2.09422	2.25867	3.50954	2.87194	1.2767	3.42816	2.96047	1.60223
c1419/f13p1/1161	blue	0	0	0	2.13814	1.54921	0.797134	128.713	118.477	150.858	87.6521	117.964	153.556	11.9768	16.1729	12.9944	0.938483	1.92668	6.50375	15.3939	23.912	11.8086	3.38163	6.18582	5.46156	3.93372	3.29234	7.21606	157.42	130.858	144.343	174.66	149.582	201.928	165.683	186.577	184.792	199.684	168.287	219.804
c142/f1p5/10611	blue	0.133162	0.264465	0.68659	0.555653	0.575148	0.906311	0.392754	0.617691	0.8533	0.754718	1.29673	1.49053	1.67152	2.04828	1.59961	0.945074	0.894108	0.67607	1.16144	1.20479	1.17335	0.908101	1.42893	1.09676	0.601343	1.19785	0.656351	2.51071	2.02139	2.30391	3.92335	1.90062	3.65108	1.59078	2.31271	3.64364	2.97427	3.12385	2.79848
c14223/f1p0/1344	blue	1.54922	1.75818	1.5215	1.15438	0.382362	1.54934	3.91658	4.42233	4.88491	0.912257	1.9894	0.225208	4.98142	3.8906	3.7417	0.202675	2.6154	0.449456	1.93033	1.47544	1.80012	1.36322	1.18746	1.2867	2.79844	3.41287	2.49341	6.87292	3.68896	3.02016	9.42989	7.62893	9.4622	7.28543	8.65949	12.8383	5.98398	7.65121	4.55992
c14262/f1p0/1030	blue	0	2.0074	0.567238	0.90378	2.49464	3.8187	0.567841	4.12178	1.43931	1.98394	2.59588	3.2325	8.00004	9.92257	2.56967	1.85123	6.51518	4.10532	3.07854	1.6502	2.60989	1.7788	0.258243	2.23861	1.82578	0.742215	2.98241	10.5696	9.62711	12.9486	9.68663	14.6209	11.5416	11.3464	13.836	15.4878	11.2031	14.7379	10.9481
c1429/f9p5/1573	blue	2.45827	1.50222	2.97142	2.76171	4.24707	1.32379	10.411	12.0103	9.02069	11.0422	10.7653	10.3908	10.4768	6.4973	5.04786	3.80971	2.64094	3.84023	8.24656	7.74394	8.20298	6.48937	6.08751	6.77953	13.8339	7.29004	13.6701	11.7447	12.3825	13.6397	17.8284	19.3512	22.145	25.1	18.5726	18.4201	24.008	23.192	20.5713
c14300/f1p0/1272	blue	11.4584	9.28851	10.5644	10.4896	8.88812	10.186	4.36818	5.84081	6.99288	7.22921	8.17449	8.80435	6.47802	5.97937	4.36965	9.6366	9.2952	5.93621	4.98568	9.35373	8.03074	9.05383	7.52802	4.53179	6.33609	10.8181	5.48863	22.5639	17.2616	20.7422	26.0751	19.9	21.9517	30.0463	19.4197	19.9635	22.5418	16.9385	17.3449
c14354/f4p3/1799	blue	0	0	0	0.172483	0	0.643047	0.162556	0	0	0	0	0	0	0	0	1.36273	1.77629	0.50367	0.640941	0.629871	0.44828	0.872945	0.147854	0.961273	0.298666	0	0	3.85097	1.57483	2.09514	0.899349	2.3154	1.2294	2.10689	1.32028	1.0858	1.74933	1.90536	2.45278
c14363/f1p0/1409	blue	30.6106	13.6262	11.4031	55.0564	35.3781	31.1994	15.9814	6.62879	5.5614	52.0653	31.4163	25.993	44.2266	46.7263	61.6137	34.0252	13.8345	10.075	16.5715	21.3117	19.2695	15.604	16.0463	15.9555	17.3507	15.3728	18.4325	90.8455	63.3381	58.4398	73.8728	66.4026	68.0851	61.199	60.0115	62.6164	83.3853	78.7168	79.1621
c14447/f1p6/2171	blue	0.411033	0.136055	0.538236	0	0.473418	0.532861	0.404106	0.293328	0.292655	0	0.136842	0.557677	0.237219	0.218959	0.365743	0.627348	0	0.139122	0.398337	0.652428	0.123822	0.843927	0.245039	0.26552	0.742469	0.234756	0.257265	0.607831	1.14186	0.667746	1.73891	2.06624	1.01874	2.9098	0.656428	1.19966	1.44959	1.91721	1.58083
c14453/f1p0/3721	blue	0	0.0907449	0	0.190659	0.0789393	0	0	0.195642	0.260257	0	0	0	0.316438	0.21906	0	0.50211	0.392693	0.0927909	0	0	0.578104	0.160822	0	0.0885473	0	0.156576	0.171589	3.75002	3.26397	3.02851	3.47942	4.4297	3.65217	3.68744	3.28365	2.60047	2.90051	3.76097	3.16312
c14473/f1p2/1010	blue	0.883517	0.29245	1.15694	1.84335	0.508807	0	0.289543	0.42034	1.04844	0.80929	0.294143	1.79809	1.27476	0	1.31028	1.61819	0	1.49522	0.570818	1.68288	0.798471	0.259147	1.31678	0.285368	1.32995	2.52304	1.65898	2.9397	4.55824	2.00945	3.20382	3.80691	2.18979	2.18912	7.52531	8.38073	3.11589	4.36346	4.61157
c14477/f1p2/3327	blue	0	0	0	0.746132	0.617848	0.27817	1.58217	0.701831	0.700219	1.28983	0.982244	0.636836	0	0.428639	0.0795539	0.245622	0.192097	0.0907828	0.346574	0.170294	0.403995	0.314684	0	0.346524	0	0.61275	0	1.28906	2.874	1.74292	2.99887	2.02246	1.66192	0.94938	2.28451	2.25063	1.68162	2.64929	2.5052
c14480/f1p0/1389	blue	23.6302	16.8785	22.8002	14.0553	27.7539	36.9222	13.0425	14.9404	14.6109	2.42082	7.24596	4.64038	6.6394	5.46582	2.76665	41.3812	46.9867	51.7773	30.9356	41.0614	44.7719	21.7051	17.9798	29.9268	19.2829	19.1786	18.6823	59.7729	66.8794	82.8386	55.998	49.1229	55.8701	53.0466	54.1242	61.4819	57.5071	52.3802	52.4449
c14481/f1p0/1503	blue	18.9988	21.8141	16.1321	72.6712	49.2354	48.1825	46.3076	19.0663	21.9816	65.668	27.0795	44.9085	45.2297	48.8644	45.0812	39.6902	39.7582	42.2004	66.36	52.9627	67.2494	33.2615	40.8807	33.1752	47.0093	51.2028	55.555	86.4808	109.093	107.641	111.414	131.534	105.213	171.484	121.208	138.195	115.394	113.867	83.3449
c145/f1p0/11962	blue	0.0540083	0	0	0.140852	0.0233271	0	0.0796472	0.0385423	0.0769076	0.148413	0.107884	0.0274788	0.0935093	0.107889	0.0961147	0.0741883	0.0580216	0.164522	0.314041	0.205744	0.0488095	0.0950479	0.096592	0.287829	0.121947	0.185077	0.101411	1.64725	1.63969	1.6846	1.49332	1.89078	2.08318	1.63449	1.25066	1.35957	1.77773	2.22278	2.22552
c14500/f1p0/3403	blue	0.174714	0.346989	0.343175	0.09113	0	0	0.515309	0.124682	0.31099	0.600134	0.261748	0.622248	0.0756244	0.0698033	0	0.879982	0.375394	0.0887032	0	0	0	0.153737	0.31247	0.0846466	0.157797	0.0748392	0.0820152	1.16264	0.208012	1.0218	1.02952	0.941013	1.54266	1.29868	2.16242	0.860508	1.84849	2.30098	1.87186
c14511/f1p0/1247	blue	4.29359	3.31615	1.17132	131.883	39.15	40.0766	142.35	73.5376	58.0836	52.4383	48.839	22.8162	17.1392	15.6293	12.735	21.4071	12.3004	15.5014	20.5737	31.8042	42.6833	5.45725	15.9978	10.4009	21.3283	17.1656	28.8891	174.871	146.257	127.646	152.667	164.19	138.563	158.816	155.044	158.472	115.529	133.905	130.729
c14551/f1p0/3589	blue	0	0.0806153	0	0	0	0.0631463	0.239442	0	0	0.111542	0.162164	0.247827	0	0	0	0	0	0	0	0.0773156	0.146735	0.0714351	0	0	0.146643	0	0	0.630268	1.15985	1.0287	0.441574	0.874495	0.829986	0.86206	0.907545	0.799681	0.954346	0.735051	0.669054
c14580/f1p4/1096	blue	2.98536	9.43258	3.9981	28.5949	22.7408	18.7881	29.0837	29.2455	31.4971	24.611	37.4066	25.1312	64.3753	43.806	27.7717	33.5523	39.3611	44.3682	29.1945	21.1946	35.3192	18.1497	11.1638	13.4118	17.4034	17.903	13.2496	67.4249	85.3039	81.2136	59.0485	77.1803	74.6646	65.1314	72.5989	63.8642	61.2565	74.3899	59.0487
c14586/f1p0/3568	blue	0.913444	0.494765	0.57088	0.0866269	0.860796	0.710511	0.326564	1.54078	0.709495	0.969814	1.0782	0.760501	0.5751	0.729894	0.665015	0.836499	0.535266	0.75888	0.321902	0.237257	0.750471	0.219211	0.222772	0.160928	0.075	0.497988	0	3.31558	3.65807	3.48052	1.88201	1.43122	1.46643	1.93995	2.3208	0.999762	1.17143	1.36705	1.09499
c14614/f1p0/3221	blue	4.84328	5.35395	5.02585	5.52911	3.15757	5.40215	6.91789	8.99954	11.6465	14.6275	15.6072	13.1115	10.6007	14.0929	6.58641	7.95007	5.79222	6.68094	4.07376	5.30886	5.94622	4.66384	4.33102	4.33882	3.63152	4.61899	4.37553	17.5339	21.9774	16.3005	26.9241	18.1126	19.1951	16.6905	22.8396	19.7036	19.7664	24.4463	18.9034
c14632/f1p1/1510	blue	5.31865	6.25959	8.12541	19.7275	19.9092	24.6691	64.685	75.9118	68.0234	19.0813	42.4968	37.2837	103.683	74.7669	118.315	39.867	38.5158	39.2044	33.7898	30.7673	35.6051	31.0272	23.076	23.0959	31.6687	25.6515	30.5153	147.035	171.91	157.256	158.936	174	144.272	171.108	152.735	168.601	139.637	148.2	138.481
c14672/f1p0/1389	blue	0	0	0	0	0	0	0	0.152604	0	0	0	0	0	0	0	0	0	0	0	0	0	0.188165	0.191222	0	0	0	0	1.89734	2.54594	0.833746	1.93857	2.99453	2.385	5.44975	3.07356	3.97879	2.01106	3.52033	1.76234
c14704/f1p2/3028	blue	0	0	0	0	0	0	0	0	0.069942	0	0	0	0.08504	0	0	0	0	0	0	0	0	0	0	0.190371	0	0	0	0	0.701731	0.0957514	0	0.42327	0.273904	0.417251	0.313762	0.215032	0.461919	0.48515	0.971499
c14713/f1p0/3512	blue	1.51589	2.25796	1.65418	1.84492	1.45497	1.70316	1.40754	1.38229	1.31915	2.48779	1.68224	2.48519	1.23939	1.48045	3.52202	0.771219	1.08569	1.71027	1.14261	1.12287	1.06553	1.85262	1.7321	2.28488	0.532432	0.432889	0.869727	2.52189	5.81544	4.02232	3.20654	3.26584	3.05265	2.95111	3.16062	3.41044	4.15805	4.08989	2.3598
c14719/f1p1/1352	blue	8.80031	7.42806	9.50711	3.90167	3.61095	2.05356	8.21941	4.71017	6.26581	1.66258	0.659211	2.46263	4.76149	3.34018	4.30686	8.05901	6.14527	6.47854	7.46243	8.17166	8.35087	8.5181	8.06627	5.32954	8.14693	6.59686	4.75075	11.7124	13.0969	9.00686	16.7537	16.1155	17.381	20.7925	19.149	19.9862	16.0353	13.2198	16.8625
c14733/f1p1/1230	blue	0.725489	0	0	1.51365	1.0445	1.50483	0.713264	0.517736	1.03309	0.498404	0.483064	0.492161	0.418701	0.386472	0.215184	0.664377	1.299	0.491113	0.703081	0	0.437103	1.27677	0.648757	0.468653	0.218415	0.414353	0.454084	1.07285	1.15168	1.1786	1.75385	3.126	2.69718	0.770387	2.70345	1.05873	3.41144	2.58773	1.99302
c14734/f1p0/3574	blue	0.663397	0.98815	0.651525	2.59519	4.15471	3.6121	1.95665	1.8937	2.59786	4.55747	3.64419	2.3627	3.73294	3.4456	1.99226	2.73382	3.3853	2.77868	1.5269	1.73746	1.34896	2.11609	1.33477	1.84809	1.27322	1.63396	1.94635	6.89783	4.4428	5.65806	5.93887	2.85846	6.24291	6.86841	6.88649	6.89782	6.72635	4.57324	5.12562
c14750/f1p35/1414	blue	21.8776	25.4849	29.9565	56.6173	51.6076	45.3246	74.0402	35.1284	46.4308	28.1806	36.1376	25.6871	84.4983	42.1907	47.9187	60.8746	77.5156	71.9841	76.4488	56.6969	73.7635	61.0845	48.9091	67.2653	60.4178	51.9026	55.8918	194.814	187.339	163.012	219.69	250.168	242.05	220.476	173.183	189.257	187.695	233.064	169.033
c14804/f1p4/1284	blue	3.47489	3.68068	1.36508	2.17498	1.20069	1.80193	8.42695	5.45559	7.75223	1.75062	3.23924	4.4789	5.2142	0.370218	2.67974	3.18218	3.23536	1.6466	2.46954	1.32376	0.628081	1.42692	2.9002	2.69366	2.51075	1.38925	1.30496	8.73567	9.92917	13.0968	4.83026	9.98178	5.81343	6.88788	6.84435	6.59232	9.53157	6.86464	6.68221
c14845/f1p1/1001	blue	0	0	0	0.309988	0	0	0	0.42412	0.211573	1.63313	0.296788	0.302377	0	0.237443	0	0	0	0	0.287975	0	0.80565	0.522953	0	0.287934	0	0	0	0	0.707573	2.31716	1.07754	1.60047	1.93329	3.78652	1.66096	1.9514	1.39729	1.71216	0.73469
c14855/f2p0/1439	blue	39.2742	54.1896	40.6015	38.3829	27.1411	27.3333	103.644	106.062	111.411	215.28	180.233	156.914	171.429	149.81	147.88	85.9396	84.1633	79.1292	46.8753	59.0586	50.6253	56.7493	49.1684	55.0806	78.0373	78.2722	82.4782	379.649	390.317	402.363	290.455	304.161	276.653	314.103	332.591	294.338	327.56	297.414	355.532
c14874/f1p1/1258	blue	0	0.234797	0	58.705	39.4204	42.1171	8.36866	7.59319	10.9428	6.01017	4.01465	3.36845	9.62047	5.85698	12.6237	2.38183	6.60446	8.40318	4.81202	2.25186	6.62431	0.208059	1.69151	2.52022	2.98975	3.84874	4.66176	65.8227	55.7391	53.9307	55.9459	52.4686	65.0496	50.7182	50.4111	68.8384	64.7645	51.1865	57.2906
c14885/f1p23/3438	blue	1.29364	2.7405	0.592895	0.809707	1.11749	1.07332	8.81808	7.07778	7.98259	1.95518	5.59886	3.86138	5.15152	3.7902	2.83938	3.71196	4.53991	3.41529	1.00294	1.72484	2.64999	1.66954	1.31106	1.92203	2.49255	2.06876	3.15779	27.4518	28.3394	25.8916	25.2533	21.3672	22.1233	21.2465	25.5491	23.2205	22.3044	25.2719	21.3939
c14936/f1p1/1482	blue	16.6588	19.5322	16.3607	4.18755	4.85461	4.05909	6.31445	10.1696	9.43169	8.68676	10.2235	11.6415	5.21257	6.73587	7.32234	10.8443	9.70306	10.1901	6.80783	5.92565	5.07889	5.82817	7.3587	6.61237	4.53188	5.15845	5.46463	24.2639	23.6571	30.5195	18.1953	18.5936	12.312	17.4767	17.95	13.6199	18.4038	18.0077	14.3909
c14948/f2p15/2942	blue	7.27955	6.72675	7.14928	16.77	9.34513	11.6392	29.4227	23.0166	26.1311	4.3064	10.401	4.11529	2.97588	2.98918	2.33908	20.1842	19.7685	20.0193	23.0258	25.3242	21.6553	14.4125	17.6302	15.6749	12.6928	14.8981	10.4415	59.4314	67.8909	61.8896	77.3585	72.4256	69.4441	82.3466	89.614	73.035	80.2274	66.6607	70.7427
c14993/f1p3/1050	blue	0	0.281309	0	0	0	0	0.278512	0	0.403399	0.194615	0.565875	0.288266	0.735718	0.226362	0.504145	0	0.304337	0	0.274536	0	0	0.249274	0	0	0	0	0	3.77029	3.37276	2.20903	0.513628	2.1361	2.10637	2.40654	2.03586	2.17039	0.333021	0.46636	1.63428
c15016/f1p0/2969	blue	67.3529	71.3417	65.3637	23.0043	22.4969	25.9232	40.7118	33.0406	37.5827	13.7784	21.8254	16.2458	27.4691	24.7168	19.7996	58.8467	44.1651	47.215	43.3217	44.474	47.3431	43.6376	53.5371	48.6332	43.258	48.0419	38.9711	116.865	134.956	149.977	116.329	117.159	99.7893	124.818	125.651	92.502	120.819	119.257	120.309
c15060/f2p0/1658	blue	95.0837	80.5243	88.2726	84.2183	88.8003	83.1698	117.469	127.645	115.472	242.06	178.107	190.224	221.159	226.069	203.855	103.503	100.415	97.4598	106.404	103.37	98.7398	99.7699	88.2356	95.4365	108.238	113.274	108.471	333.88	337.907	340.823	321.699	327.952	294.636	313.001	292.671	311.225	291.253	305.827	284.471
c15064/f1p71/3913	blue	2.73378	4.82614	3.57981	3.56482	3.67349	2.65805	8.36177	11.2178	11.2461	1.66941	7.50864	3.63184	6.31098	5.33976	3.10827	12.9347	12.8898	12.2603	8.1688	7.15985	9.88253	7.88488	6.65485	6.76956	7.27008	7.02613	5.34711	20.9714	24.0494	22.2799	26.3665	20.4503	21.4562	20.3208	23.5274	22.3578	25.085	22.4399	23.2187
c15065/f1p13/2267	blue	0	0	0	0.273631	0	0	0.773646	0.187189	0	0.0900995	0	0	0	0	0	0	0.281794	0	1.271	0.999239	0	0.115405	0	0	0.118452	0.449431	0.123131	1.16367	0.312293	1.27837	1.66454	1.13021	0.731378	1.11414	1.78033	1.14836	1.38759	0.539768	2.37792
c15068/f1p1/3259	blue	0	0	0.0897749	0	0	0	0	0	0	0.125597	0	0	0.316535	0.0730425	0	0.753396	0	0.185639	0.0885873	0.174114	0	0.0804358	0	0.0885745	0	0.156624	0	0.506915	0.870658	0.623708	1.16016	0.787744	0.424801	0.776543	0.948902	1.30064	1.18205	1.42961	1.0547
c1513/f2p0/909	blue	13.0891	13.9726	7.71294	10.9236	4.52273	9.67216	77.8548	51.6085	40.3066	21.8059	17.3217	12.9862	133.991	111.65	106.278	46.7476	40.7792	37.8789	14.2705	22.1267	29.573	6.62263	9.65641	7.29273	9.75297	7.56913	15.3609	128.476	115.709	118.334	134.679	148.047	126.521	125.093	120.718	148.633	110.787	150.028	121.357
c15137/f1p0/3331	blue	0.0897828	0.267469	0	0.187321	0.155115	0.139673	0.617889	0.512579	0.511402	0.740159	0.896723	0.913611	0.155449	0.143483	0	0.0822199	0.0964546	0.729331	0.348039	0.0855069	0.324562	0.395017	0.24086	0.173994	0.0810897	0.230752	0.590049	0.995775	2.24478	1.8378	1.30229	0.87043	2.67031	0.953392	1.9357	2.26014	1.58318	1.33024	0.96192
c15169/f1p0/1124	blue	0.264636	0	0	1.93246	3.42901	1.02922	4.16282	3.96593	3.01472	0.545406	0.26431	0.538575	2.97822	2.74897	0.941907	3.39282	1.7058	1.34357	1.79523	1.51219	4.30492	1.39718	0.946584	2.82067	0.478025	0.226715	0.74536	66.9193	79.7131	72.2259	64.7747	61.8595	57.555	65.195	72.9035	57.639	64.7081	74.0616	56.051
c15182/f1p0/3466	blue	3.60963	2.98703	2.70098	1.70345	1.33633	1.27015	3.6333	3.31196	3.48792	6.90796	7.12453	3.84799	7.44008	8.37821	9.6357	3.8565	3.23155	3.22891	1.41591	1.96441	1.70876	1.36125	2.22875	1.66554	1.08671	1.17805	1.04895	14.0119	23.9436	17.2571	13.1672	13.0536	20.2094	10.6777	16.6077	13.9216	12.8311	14.5022	9.56201
c15185/f1p0/2148	blue	1.10679	0.549534	0.679367	1.73189	0.956084	1.18374	1.36018	0.691118	1.47756	2.37611	1.9345	1.68937	1.19768	2.32153	3.07763	1.52034	0.891779	2.2477	0.804455	0.527041	0.875223	0.608693	1.23716	1.34057	0	0.711146	0	2.30163	4.11791	3.10163	3.13552	3.27867	3.21466	4.40733	4.30846	3.17988	3.57804	4.09963	2.85048
c15191/f1p1/3435	blue	0.952535	0.687917	0.7654	0.271002	0.523619	0.673561	0.0851348	0.865155	0.739858	0.892339	0.432437	0.264349	0.974531	0.276775	0.847579	0.475798	0	0.791356	0.251758	0.24741	0.156517	0.152395	0.309741	0.335629	0.469258	0.296742	0.325195	1.53665	1.03098	1.18169	0.706519	0.932795	1.12677	1.10344	1.10634	1.13732	0.712579	1.49683	1.42732
c152/f1p3/3248	blue	0	0	0	0	0	0	0.360145	0	0.130409	0	0	0	0	0	0	0	0	0	0.088751	0	0.0827643	0	0	0.0887382	0	0	0	0.710992	2.07163	0.178532	1.41137	1.1838	1.61723	2.91741	2.55946	1.50351	2.58379	4.37212	2.86804
c15203/f2p0/1041	blue	1.71441	2.55367	2.5256	1.78846	3.20876	0.889023	96.0748	90.7406	80.36	188.446	138.696	157.3	59.1189	57.0798	49.3248	7.06499	6.44634	7.5436	22.7066	42.1797	28.6637	17.8515	17.886	20.4884	20.3875	14.6875	25.2167	602.757	508.928	431.7	624.532	612.513	599.928	546.457	560.14	502.255	866.623	806.722	900.265
c15230/f1p0/2939	blue	1.82175	2.41204	0.99397	1.26695	1.48626	1.10213	2.28856	1.01116	1.65738	1.94681	2.22384	2.05974	3.50461	1.61742	2.61164	1.11219	0.326187	1.54152	0.686574	0.867492	2.28665	0.623398	1.62907	0.882611	0.822678	0.433527	0.950193	2.24498	3.37391	2.17032	2.29376	3.37968	3.95078	3.43909	2.90937	3.32316	2.73646	3.08235	2.91934
c15235/f1p2/3435	blue	0	0.257969	0	0.361336	0.299211	0.134712	0	0.0617968	0.12331	0.118979	0.0864874	0.0881162	0.0749639	0.553549	0	0.475798	0.558173	0.527571	0.251758	0.24741	0.156517	0.228592	0.309741	0.0839073	0.156419	0.148371	0.569092	1.63269	2.26815	0.928468	0.942025	0.279838	1.28774	1.3793	1.31378	0.94777	1.22156	1.283	0.999121
c15237/f1p4/2113	blue	0	0.139789	0.55301	0	0.121603	0.109497	0.276799	0.10046	0.501146	0.0967088	0	0.859477	0.365596	0.449939	1.25261	0.386741	0	0.428823	0.136424	1.20661	0.127221	0.743222	0.125883	1.09123	0.127142	0.2412	0.132164	3.12258	2.68161	2.19544	2.04187	4.70084	2.87844	2.84019	5.28316	3.85186	3.80618	3.24443	3.59649
c15248/f1p0/1255	blue	1.42662	3.06944	1.63461	0.24804	1.64315	1.29463	2.5714	1.35745	0.677168	6.69718	4.51207	2.4195	8.02761	4.7498	5.924	1.74193	2.04351	1.69004	0.460852	0.679339	2.36371	1.25534	1.06311	1.61275	0.429496	0.407398	0	17.6685	11.8896	8.34346	8.62205	8.19607	8.83967	7.32206	5.69586	10.6698	10.9011	8.0243	6.46656
c15257/f1p0/1632	blue	13.3051	18.6419	15.215	56.4696	33.2205	34.0247	78.6644	71.4076	79.0298	15.6515	26.0313	26.3361	25.2452	19.8067	12.4878	62.2568	47.189	67.1804	59.1717	54.1573	66.5458	46.3494	40.2571	51.7457	41.4827	47.7801	49.4526	223.976	206.799	177.656	194.145	191.621	191.761	150.962	191.091	165.173	224.116	212.434	216.452
c15281/f1p13/3632	blue	0.982766	1.62651	1.7695	0.768909	0.212236	0.764432	1.44931	1.81179	2.44905	0.900201	1.47233	0.833368	0.496285	0.654406	0.87448	1.57497	1.14378	0.99791	0.634941	0.467981	0.814153	0.936838	1.09853	1.34905	0.813643	0.701617	0.99956	1.99829	2.14512	1.59656	1.70762	2.2055	2.89249	2.2611	2.48504	2.15127	2.88826	2.22458	2.83479
c15282/f1p0/3460	blue	0.601779	0.256105	0.50658	0.538088	0.594098	0.267478	0.929717	1.227	0.612093	1.12213	1.3738	1.48715	0.96749	1.0991	0.994447	0.314907	0.55414	0.611052	0.749817	0.491244	0.388466	0.453881	0.153752	0.333204	0.155289	0.220949	0.645692	1.71624	2.86587	2.51389	1.7925	1.20387	1.83774	1.46062	1.23564	2.4464	1.51592	1.91059	0.708502
c15301/f1p7/2170	blue	6.99077	7.48645	8.88499	4.00384	4.49954	3.5185	9.70302	7.63005	10.3452	4.23758	5.88692	4.32399	5.81454	10.1863	5.48867	9.91667	9.5719	9.88223	17.9334	20.7568	21.1834	12.6647	13.606	10.6257	7.42811	12.3304	10.1667	22.3481	18.4414	22.313	25.1015	22.2962	18.728	23.1436	24.7369	19.5035	16.2751	22.0016	18.3009
c15302/f1p0/3165	blue	1.29046	1.73911	2.0821	2.01929	1.99061	2.79621	3.44365	3.02588	2.4939	2.91289	4.05073	2.2511	3.51102	1.84134	1.7224	2.44792	4.25808	1.96552	1.16127	2.01907	1.74936	2.35215	1.15397	2.23289	2.99703	1.57935	2.25002	6.33834	9.2184	8.53543	5.93291	6.35468	4.11221	5.3834	6.10907	5.95227	4.22598	5.84214	6.22919
c15312/f1p0/1748	blue	0.567654	1.12738	0.185832	0.19739	0.65381	1.17745	16.7426	18.3645	20.0737	56.156	40.2538	31.7698	17.5271	22.9818	24.4135	1.73279	0.203279	1.7292	3.11735	3.42392	5.47213	3.8295	2.36887	3.30025	4.78511	3.89049	4.44118	45.5397	66.9082	51.8268	51.4608	49.5298	49.2424	54.8533	55.6021	45.7688	55.6095	59.3407	59.4141
c15313/f1p0/1527	blue	0.194794	2.51465	0.765233	0	0	0.151518	0.191512	0.417037	0.832158	0	0.194554	0	19.0554	11.3626	7.62655	6.60026	9.83565	13.4501	6.60721	3.52482	7.74592	6.34205	3.65802	4.90751	1.40747	3.83826	2.74324	39.3201	41.5135	40.6327	43.9712	46.7928	48.702	40.7493	34.0644	59.4833	34.12	37.3592	38.208
c15342/f1p0/1537	blue	3.67701	4.42005	3.42114	13.1225	15.3801	12.7952	28.1593	29.0027	32.6564	81.366	56.0536	50.4137	65.3386	59.2267	59.9266	13.4691	12.6824	14.3452	35.6343	36.4934	45.1237	18.7321	15.056	22.6902	21.6738	24.3719	21.6214	92.5094	120.735	113.371	215.443	160.729	189.044	212.285	209.238	205.036	175.86	172.518	174.486
c15350/f1p3/3711	blue	0	0	0.0788256	0	0	0	0	0.0572779	0	0	0	0	0	0	0	0	0	0	0	0	0	0.0706255	0	0	0	0	0	0.267054	0.66891	1.40821	0.727617	0.345834	0.522187	0.681832	0.44863	0.702772	0	0.330328	0.396883
c15362/f1p0/1385	blue	3.00672	10.2368	7.59321	2.46446	1.48417	4.84453	4.85637	3.52509	6.72817	2.50821	6.00604	3.27812	0.557764	0.17161	0.191102	23.9943	24.9183	35.5463	21.2295	19.4311	25.038	24.5675	11.523	24.348	24.8283	18.3991	15.5257	32.8709	42.7014	31.8196	30.3727	31.9258	32.3369	22.5776	29.1538	31.7332	23.2273	40.4824	33.9835
c15402/f3p1/1301	blue	6.63034	8.85443	6.73623	1.66955	5.53	2.3119	9.44074	13.5423	10.0927	6.28272	5.93712	7.67749	5.34399	6.94223	7.73073	6.2812	5.15806	7.42897	6.20397	5.66133	7.02524	5.83428	4.49791	8.41846	6.19485	4.89676	6.43954	30.4289	34.8424	34.9883	25.4939	32.5094	25.0748	26.2204	23.1858	27.2759	33.5965	28.0407	23.3648
c1543/f2p1/878	blue	48.7846	46.0892	43.2535	15.5502	14.0472	16.3381	66.9477	85.5857	86.5952	72.1494	85.9447	74.4632	114.086	78.5048	107.317	69.805	65.8762	56.4164	111.628	94.213	100.424	42.0331	60.2871	48.9123	40.0833	38.3112	36.8956	171.713	176.263	168.744	137.284	148.894	134.767	168.722	168.805	162.779	140.586	129.112	99.9552
c15431/f1p0/1097	blue	0	0	0	0	0	0	0.796111	0.577873	1.72964	0.556295	0.539173	0.549327	0.701001	0.215681	0	0	0.579953	0	0.261582	0.257064	0.243937	0.237512	0.24137	0.261544	0.731352	0.924963	0.76024	4.19111	1.28545	3.42029	3.42574	2.61682	4.01395	4.58597	7.11259	4.72681	2.85576	3.33265	2.00206
c15485/f1p1/2121	blue	0.971607	0.826994	0.545269	5.50225	4.79603	6.26195	10.0982	12.0845	12.4521	19.4524	21.7649	13.4179	25.3536	18.4111	17.9085	7.49943	4.9208	7.7517	3.49736	3.56914	3.63777	1.95418	1.11708	2.55539	2.00579	1.54585	1.56376	58.6523	55.6907	50.7353	48.9481	49.0416	52.6346	61.6094	48.6562	53.9307	37.8554	45.3575	37.2917
c15510/f1p0/3037	blue	0.0900002	0.089372	0.265169	0.281662	0.31098	0	0.442418	0.51382	0.70488	1.4839	0.988783	1.5569	1.01286	1.07873	0.480501	0.412095	0.870193	0.822484	0	0.171428	0.325348	0.158389	0.160962	0.523246	0.894145	0.385518	0.675974	1.29764	3.42889	1.84225	1.14226	2.81151	2.25853	0.47785	1.36546	1.37907	2.43342	1.92612	2.15102
c15531/f1p0/3455	blue	4.8212	2.56476	2.70567	1.97585	1.26429	0.267865	2.6239	2.15037	2.26802	2.01093	1.03184	1.31409	1.34154	1.23828	1.22571	0.551885	0.647432	0.174839	0.250301	0.245978	0.700251	0.757563	0.538909	0.333686	0.155514	0.36878	0	7.82976	8.40507	11.7485	8.3511	8.90299	8.80193	11.3362	7.83705	7.91518	6.67971	9.07073	7.52099
c15554/f1p5/2235	blue	0.53235	0	0.261412	0.138836	1.26462	0.414082	4.71041	3.79905	5.40121	1.18859	1.32924	1.35427	1.03692	2.55227	0.828963	0.487507	1.28679	1.48652	0.38693	0.633746	0.481107	0.351326	0.476045	0.386875	0.601007	0.34205	1.12454	24.5027	23.7678	29.8367	20.9933	31.9698	21.7705	28.6887	20.8293	27.9675	22.0599	25.3055	26.3239
c15561/f1p6/2406	blue	0.247257	0	0	0.257937	0.106794	0	0.364636	0.264678	0.176047	0.339727	0.370429	0	0.749172	0.197573	0.33002	0	0.398446	0	0.23962	0.117741	0.111728	0	0.110553	0	0.111658	0	0	0.685578	1.91348	0.843536	0.784532	1.46491	0.689428	0.393839	0.394875	0.676556	0.726668	0.712333	0.916988
c15570/f1p1/2070	blue	0.287392	0.142693	1.55237	0.749511	1.24129	1.56481	0.847647	2.05094	1.73929	1.18461	2.2963	3.3631	0.74638	1.14821	1.53435	2.23706	3.08748	2.62638	1.67109	2.18964	2.20769	1.64377	1.28498	2.08856	1.16804	2.83141	1.75382	3.50619	5.98788	2.94137	5.47126	4.33412	3.3389	2.59401	3.78651	4.87552	3.20955	4.25807	3.55278
c1561/f2p3/956	blue	410.084	375.089	351.103	236.294	282.481	345.358	92.687	105.692	92.3787	143.854	165.323	144.691	607.929	560.885	830.019	159.277	118.663	129.534	171.872	169.496	152.687	93.9081	173.895	122.102	106.786	119.15	95.5215	682.921	648.269	792.166	785.835	737.357	795.258	645.594	706.093	714.799	656.55	704.808	673.114
c15637/f1p0/2157	blue	1.24398	1.37256	0.814482	0.432571	0.596997	0.322539	0.679457	0.394557	0.393651	0.0949561	0.276101	0	0.35897	0.331338	0.491963	2.15182	1.93039	1.4035	0.133951	0.263275	0.749494	1.94601	1.73042	2.9465	1.87256	4.38132	3.24421	2.45279	4.11408	3.77239	3.75913	2.23338	2.95474	3.52259	3.97334	3.32821	3.24974	5.006	3.30349
c15648/f1p0/3403	blue	0.260313	0.344661	0.170436	0.0905186	0.449733	0.134987	0.426543	0.247692	0.617807	0.357664	0.43332	0.353185	0.300468	0.208005	0.23163	0.238385	0.0932188	0.616756	0.504545	0.49583	0.470511	0.610824	0.387967	0.252236	0	0.223011	0.325859	0.673658	1.34301	0.422893	0.865286	0.65429	0.403239	0.737126	0.692875	0.854735	1.32606	0.857079	0.715115
c15664/f1p1/3089	blue	3.56286	3.92048	2.83711	5.82624	7.81906	8.46378	5.20689	4.87902	4.93638	8.5337	6.44372	6.46709	5.91861	5.07831	6.25489	10.7582	7.13798	8.99552	4.75928	4.67708	3.21991	8.04957	4.82209	6.4381	5.13122	6.18713	5.33391	13.5634	26.2538	19.7107	15.5385	15.248	19.4212	14.4176	16.0703	14.0173	20.7155	15.139	19.3637
c1568/f10p9/1014	blue	2.34675	0.873889	1.72857	12.5466	6.5884	13.0059	5.47961	2.09341	1.25316	23.7799	17.286	20.5965	20.3157	18.9863	17.4885	7.25311	9.13912	18.7654	15.3513	22.6292	26.2456	12.9062	18.8869	21.3182	31.7929	27.1414	32.7733	36.1133	41.2116	32.3103	38.2942	43.9228	27.537	52.0201	37.9466	37.8856	34.4845	32.5969	37.4723
c15681/f1p0/3777	blue	1.36926	1.67963	0.791031	1.51242	1.39154	0.626505	1.18781	0.862193	1.31899	1.54933	0.804452	0.491762	0.906449	0.772316	1.21838	1.62271	0.519178	0.73607	0.546396	0.613668	0.436748	0.566993	0.720255	0.156091	0.727457	0.276011	0.0756192	2.59061	2.78096	1.33466	2.19053	2.94994	2.76985	1.11188	2.8942	1.49865	1.98839	2.71822	1.6595
c15683/f1p3/2303	blue	0	0	0	0	0	0	0.380944	0.0921719	0.0919602	0	0	0	0	0	0	0	0.277511	0	0	0	0.233451	0	0	0	0	0	0	0.572992	2.3066	2.14021	1.40506	0.278259	1.32048	0.548604	0.825072	0.989541	1.06283	1.27576	0.745111
c15686/f1p0/3681	blue	0.0799813	1.0325	0.39275	0.333743	0.207271	0.186637	0.550435	0.114155	0.455573	0.60441	0.399414	1.13942	0.0692393	0.894736	0.427011	0.585952	0.945172	0.812138	0.620087	0.990238	0.795107	0.844543	0.643698	0.774997	0.650134	0.411122	0.825996	1.15319	0.476123	2.02697	1.66767	1.29234	1.11506	3.22738	2.10758	2.62618	1.50437	2.10671	1.71382
c15703/f1p1/3805	blue	0.234582	0	0.15359	1.142	0.878107	0.973158	0	0	0	0	0	0	0.135384	0.0624816	0	0.358037	0.252014	0.158798	0	0	0.282669	0.068806	0.209771	0.151536	0	0	0.146825	1.38759	0.651678	0.990841	0.779759	0.75808	0.363382	1.32853	1.49853	0.855833	1.01115	0.772362	1.54663
c15728/f1p0/1090	blue	0	0	0	0	0	0	0	0.38949	0.971488	0	0	0	2.3624	0	0.485644	0	0.586338	1.66257	0.528923	0.259894	0	0.240127	0	1.05769	0.492936	0	0.512407	12.1064	15.5952	9.57584	11.1325	14.6979	12.1744	17.9663	15.0355	15.5313	11.8696	9.43416	10.5703
c15757/f1p0/2184	blue	1.62393	0.537533	1.32906	0.988209	0.350702	1.15789	5.85408	6.1808	5.87754	11.0633	6.6229	9.77717	3.28027	3.02777	3.73292	0.619642	1.30846	1.37413	1.04918	0.902179	0.978412	1.42896	1.08913	1.31129	2.68894	1.73904	3.17631	8.55519	12.0839	11.4761	8.34237	7.28879	10.9427	11.2088	8.96904	9.03508	11.1361	10.1366	11.8221
c1576/f9p3/1411	blue	10.1188	9.00149	8.28144	6.37749	3.82417	5.90309	4.35237	4.66366	5.40343	2.75164	6.10591	5.14834	6.75233	7.91706	6.94047	13.1274	12.6825	12.2012	9.80626	4.61767	6.28704	5.75045	5.08982	6.9451	6.2831	4.87621	3.56251	20.1073	21.5847	19.9318	15.0976	18.1667	18.4177	19.923	22.0516	20.9964	18.8342	15.7905	10.7716
c15771/f1p1/2380	blue	7.2488	5.70892	5.76891	60.3646	38.758	42.9684	16.0964	15.519	12.3689	8.67181	19.5976	8.90233	12.3341	8.88804	9.67513	46.5818	29.8071	37.6908	32.4599	36.0652	39.6451	26.5037	23.358	26.7634	19.7537	23.7696	26.9875	43.9405	59.5194	52.3833	66.9605	56.6785	62.4941	63.7026	83.3307	73.8663	57.1524	44.75	56.1354
c15781/f1p4/2182	blue	0.681601	0.270737	0.937165	5.83052	4.4748	6.15003	0.268046	0	0.582358	0.749205	0.272305	0.138716	0.118012	0.217855	0.1213	3.49544	2.78255	3.46052	1.84953	3.76501	2.58716	0.599766	2.19424	2.90599	1.84681	1.40143	2.81565	5.74528	7.95274	7.1753	7.16772	8.81068	5.19473	6.94831	5.76922	5.22207	6.08962	5.94705	4.83093
c15795/f1p1/1141	blue	1.04277	1.55324	0.768083	0	0.45039	0	0.2563	1.11624	1.4849	0.53728	0.260372	0	0.45136	0.208309	0.463937	1.19367	1.68039	1.05884	0.757922	0.744832	0.235599	0.688181	1.1656	0.505209	0.941806	0.893347	1.22376	2.89132	2.48302	5.08213	2.59965	3.65065	1.69608	1.66096	3.12249	1.42664	1.53231	2.57499	2.79302
c15807/f1p0/1426	blue	0	0.239558	0	0.251661	0	0	0	1.54943	1.20234	0.662922	0.240944	0	0	0.192766	1.28796	0.883681	0.518336	0.489918	0.70137	0	0.43604	0.424555	0.215726	0.701269	1.96095	0.620018	1.58543	7.75921	5.45715	8.23012	6.56094	2.59866	6.2781	5.89193	5.97165	7.39307	8.50785	3.97143	6.56097
c15821/f1p2/2151	blue	0	0	0.13581	0	0	0.107563	0	0	0.0984585	0.190001	0.552458	0.703578	0.119712	0.110498	0.246096	0	0.445682	0.140416	0.134014	0.263398	0.374921	0.365046	0.494635	0.267988	0.124895	0.236938	0	1.22696	0.823199	0.404373	0.626812	1.48961	0.514106	1.17474	1.54591	0.756762	1.13794	1.82121	1.0257
c15829/f1p3/1477	blue	97.6733	56.9951	53.0062	256.516	60.888	73.7809	86.3257	56.4813	77.1428	202.962	177.607	134.023	108.266	93.495	191.384	146.064	64.257	72.799	134.276	141.546	126.31	117.667	133.805	116.303	133.688	152.172	133.108	294.163	299.712	291.898	290.833	272.906	261.861	260.257	307.792	298.447	286.462	272.854	293.108
c15835/f1p8/2981	blue	3.39259	3.468	4.21385	0.728643	1.12054	0.776143	1.66771	1.63779	1.42089	4.31861	1.89353	1.62458	6.65132	7.25558	5.14968	1.37065	1.39356	2.0264	4.54491	3.23102	2.70532	3.16088	2.58763	2.51384	4.05543	3.50484	3.3725	6.08672	7.95954	6.41923	10.4931	9.88869	10.4797	8.6885	11.3142	11.1396	13.8414	10.6773	10.6905
c15854/f1p5/1281	blue	1.62541	1.61407	3.4207	2.42231	1.2035	3.43169	3.42433	2.81703	2.64524	3.19041	1.15958	2.8354	3.61828	1.66988	2.4794	2.76435	3.99131	2.12202	2.70036	1.76914	2.93791	2.04323	4.15285	3.14996	3.98466	2.58607	3.05204	3.60547	3.04102	7.69539	5.68359	8.75451	5.17959	5.42458	8.52912	7.11604	5.1864	7.07185	7.46333
c15863/f1p1/2213	blue	0	0	0	0	0	0	0	0	0.3828	0	0	0	0	0	0	0	0	0	0	0	0	0	0	0	0	0	0	1.93796	3.36057	2.35826	3.16811	3.04054	1.62404	2.42639	3.00519	3.23647	3.16017	2.87655	1.99392
c1588/f2p1/554	blue	56.9129	127.427	84.8963	69.4529	42.2062	36.334	157.304	122.229	250.395	705.988	449.38	533.24	4096.78	3148.19	2659.18	270.428	378.966	417.069	371.516	297.091	424.578	268.825	217.978	377.706	286.592	273.686	327.653	3867.69	4507.94	4355.83	3917.78	5610.73	4151.4	4900.37	4410.37	4557.83	4093.19	4811.04	4132.01
c15890/f1p1/1032	blue	0	0	0.283069	0	0	0.224194	1.98359	1.02845	1.43652	0	0.287872	0.293294	0.74855	0.23031	0	0.791845	1.23858	0.585338	0.279325	0.823501	0.781449	0.253622	0	0.558569	0.52064	1.48155	0.270602	12.4672	6.52002	8.42835	7.57751	12.7297	8.30454	6.42736	9.20611	7.57114	8.80958	7.82915	9.02653
c15998/f1p0/1292	blue	0.230225	1.14309	1.13052	0.480337	0.198876	0	0.905381	1.15008	2.13096	0.632649	0.689824	0.468544	0.996521	1.83963	0	0.421663	0.494666	0.701318	1.11557	0	0.832256	1.2155	0	0.446163	0.6238	0.986174	1.08073	28.0875	38.9225	34.11	25.6715	27.0319	30.813	40.5825	34.5614	29.2298	32.748	30.3206	31.6863
c16025/f2p4/2211	blue	0.403596	0.667966	1.32125	0.982399	0.34864	0.418577	19.0462	5.18439	8.04608	14.88	3.76226	2.19035	34.5897	19.0273	44.2922	2.21759	1.44529	1.63926	1.95565	2.69062	2.31006	3.43302	4.33091	2.99823	2.91615	1.84407	3.91547	607.577	461.135	476.013	544.066	555.038	453.641	600.146	595.674	453.073	830.927	737.285	616.346
c16033/f2p0/1513	blue	7.47067	3.90449	10.2332	0	0.169826	1.07044	4.44552	3.22687	1.25979	0.40518	1.96354	0.200052	12.0837	8.64006	5.24804	14.763	10.3491	7.38616	17.1472	14.0425	6.92923	5.88175	11.9546	8.38186	3.72878	2.35795	3.32235	79.3679	62.9635	52.8897	71.8248	60.9911	48.239	48.2243	89.0102	54.224	75.3425	59.8747	75.989
c1612/f7p0/1375	blue	66.4126	84.4234	66.2864	100.875	124.83	128.22	95.069	89.077	88.1023	122.162	101.981	95.7567	141.392	131.718	142.829	112.722	127.357	107.195	90.7767	77.0533	99.1207	71.9542	67.9	67.7059	55.2931	60.6026	60.1174	228.651	274.555	247.763	235.531	247.477	217.348	270.375	241.145	235.823	214.127	224.005	232.84
c16130/f1p0/1566	blue	14.6256	14.1463	14.9235	61.8218	66.4519	71.5084	50.9806	45.5449	45.7108	74.6396	66.5879	71.7075	34.6952	39.4616	36.507	31.6576	27.3437	34.5237	28.7159	30.5715	37.7651	24.7364	23.7795	33.6811	24.7035	28.8023	32.099	90.5856	104.026	107.198	88.163	94.7332	100.627	106.9	98.2831	102.491	85.2969	93.339	77.4873
c16242/f1p16/1173	blue	0.253581	0.755434	0.498086	17.1947	22.3433	17.752	2.24377	1.26675	0	2.43891	3.03923	1.29019	6.36618	3.24201	9.02561	5.57329	8.71759	9.26959	10.8129	7.00362	9.85439	4.01644	6.80282	9.3371	7.55793	10.8622	5.23764	29.2495	28.3795	24.4702	40.4597	36.6033	40.3025	32.0436	32.1955	36.0807	35.1759	39.6585	32.393
c16295/f2p1/2145	blue	3.18945	1.79015	2.85999	1.59127	3.2343	2.48087	2.86303	0.989612	1.28354	2.19112	3.46252	3.24551	2.52099	4.76468	4.56551	3.55573	2.38362	2.11213	3.76288	3.56582	3.38373	2.56247	2.35609	3.35923	2.37965	2.13841	2.86422	3.38359	3.13691	4.32537	8.92563	8.96266	7.4754	6.47915	6.97604	5.76748	6.5207	5.36477	5.59997
c16429/f4p6/1206	blue	5.17949	2.44921	6.54017	16.2096	11.9312	9.97608	0.727458	0.352026	0.175609	0.847204	0	0.501956	0.427033	0	0.658398	42.9146	45.8398	43.5771	26.0536	12.9193	18.2779	15.1921	11.4689	23.182	17.5981	19.8622	19.2195	182.457	202.03	159.873	195.198	149.049	193.706	195.906	193.992	193.554	187.884	125.059	186.6
c16463/f6p7/2289	blue	0	0	0	0.271121	0	0.101078	0.383274	1.11283	0.555136	0.714183	0.778727	0.528928	0	0	0.231259	0.476006	0.139604	0.395851	0.125934	0.371277	0.117439	0	0	0	0.117366	0.222654	0.122002	3.45898	4.33199	3.67327	2.94511	6.01916	3.14023	4.27768	3.528	3.84015	3.66629	3.74371	3.53415
c16519/f3p13/2327	blue	1.15043	1.65014	0.376615	1.46681	0.88336	1.39199	2.63911	1.2771	2.45732	1.40504	1.91503	1.30073	1.10658	0.510701	0.568706	1.17058	3.15846	1.94693	1.73429	3.65214	2.31043	1.34974	0.800142	2.22947	2.07808	1.31411	1.56012	3.26072	3.50031	5.35763	4.40347	2.4785	4.03939	2.71473	3.57246	3.77744	3.15562	4.73474	3.1604
c1671/f1p1/994	blue	0	0	0.293891	1.56085	0.516997	0.232765	6.47247	3.41685	4.90044	5.75621	1.79327	4.26309	2.84961	2.63026	0.266274	2.74039	8.68004	5.77329	1.74002	1.99496	1.08176	3.15982	2.14077	5.50927	5.13516	2.30729	6.46179	12.28	18.8827	16.3344	13.8354	16.1175	16.1315	14.935	20.7888	19.3239	14.0713	20.6906	18.25
c16736/f72p35/3482	blue	0.341701	0.508974	0.25169	0.712918	0.221379	0.531575	0.671885	0.365776	0.669049	1.05635	0.8532	1.21698	0.36976	0.409558	0.836139	0.547605	0.458866	0.780674	0.579507	0.650854	0.772023	0.225507	0.993071	0.0827747	0.154308	0.658658	0.481209	1.32642	1.42388	1.249	1.70373	1.10424	1.11156	2.53993	1.84175	1.30897	1.10465	1.12505	0.915233
c16757/f20p13/1793	blue	0.165895	0.164738	0.325853	2.24979	1.28975	2.83887	1.9572	0.710335	1.06306	2.96318	1.65691	3.71386	1.14892	1.19304	1.91901	0.455763	1.42578	1.34762	1.28617	1.42195	0.89956	1.16782	0.890095	0.803741	0.599331	1.13699	1.40176	1.83993	3.75274	4.52771	4.51179	5.5398	4.00891	3.34708	4.63643	3.63144	5.46059	2.5945	5.19541
c1698/f1p0/971	blue	105.685	107.685	100.485	173.524	194.761	193.959	130.408	108.213	116.907	223.707	188.164	206.67	398.583	396.297	343.724	148.12	144.803	160.193	186.733	201.596	176.905	155.264	160.799	148.712	187.031	156.151	201.321	424.691	291.774	355.925	494.321	531.275	502.526	501.275	480.417	451.29	477.874	459.167	480.942
c17028/f2p4/1549	blue	5.95285	3.81375	3.39464	3.60578	3.64935	3.58479	2.2655	2.46668	3.28136	0.263842	0.767164	1.95403	1.16366	0.920646	1.53782	4.3963	7.63299	6.23957	2.79144	3.29188	2.77669	2.02767	2.57576	5.02387	3.98899	3.29022	2.16342	11.5007	15.3179	14.9741	7.48557	11.1701	8.92385	12.4386	11.1935	9.66799	11.9643	8.37731	10.9198
c17039/f2p4/1268	blue	0.703747	1.86356	2.76462	1.713	0.60792	0.182467	0.691888	2.17629	1.16916	0.322312	0.937174	0.238706	2.23384	1.12467	0.626205	4.08162	3.27619	1.66738	2.95538	2.2341	2.12002	2.06418	2.51726	0.909216	3.17804	4.01936	3.08333	4.42295	4.46865	3.20118	5.31654	8.33888	6.97693	4.4838	5.99413	4.108	6.34264	6.95126	6.76653
c17080/f2p2/3392	blue	1.40307	0.261239	0.34449	1.55515	1.51502	1.97809	1.12078	1.31418	1.43604	0.36146	0.350335	0.178467	6.22497	3.85389	2.02877	2.97129	4.33358	5.96589	1.78465	1.92085	2.93228	1.62043	1.48992	1.78439	2.21763	1.65277	0.411647	29.6638	36.8548	31.0279	22.7362	17.5699	28.9338	29.6117	23.3176	17.2761	28.0398	31.1823	14.3818
c17162/f1p1/4963	blue	5.02026	6.11283	3.34565	4.98771	4.49155	4.78821	9.57754	11.1744	10.7658	8.17054	7.81958	6.56809	10.5546	10.0765	10.051	6.29403	5.90697	6.79683	8.16659	10.0746	8.58794	7.25735	8.17691	5.84898	6.42342	6.19532	7.06991	27.3094	33.7276	33.9627	35.4338	35.9879	34.8839	34.6512	46.3868	33.2296	29.2975	31.7794	29.7992
c17197/f47p23/1312	blue	2.04044	4.50266	4.00785	4.02063	5.09195	2.82156	8.9158	5.01557	7.90963	1.55751	6.34021	1.6149	0.981331	1.26811	0.806939	10.7961	9.7425	7.13648	4.61397	6.90937	6.14677	5.38638	4.4602	5.71171	4.91433	4.46725	3.40563	17.0985	15.3857	18.121	12.1262	7.815	11.3787	7.94462	9.59484	11.4144	7.99556	9.70398	8.22121
c17263/f74p87/1578	blue	3.76997	5.61549	4.25788	2.55632	1.79114	0.879727	7.41288	12.5103	11.9447	9.71224	8.84852	14.9613	3.42682	3.61491	2.85139	11.0477	7.89772	7.84753	11.3259	8.97605	6.13274	8.45921	8.09096	12.2375	8.85285	10.3352	11.8571	24.8784	28.9506	31.6026	24.2655	31.676	20.8484	22.8187	22.2767	23.1068	23.932	30.1006	25.6327
c17310/f1p5/3338	blue	0.0890571	0	0	0.371614	0.153861	0.831263	0.0875563	0	0	0.0611813	0	0.181245	0	0.42697	0.792443	0.326221	0.765399	0	0.776757	0.339263	0.643877	0.235094	0.0796378	0.604057	0.563039	0.991843	0.501668	0.79018	1.69648	1.99656	1.21102	0.479663	0.413863	1.32396	1.56449	1.36462	1.04692	1.02627	1.46791
c17324/f5p5/1374	blue	1.73188	5.15938	2.12611	7.45256	4.86218	4.20976	8.93916	7.87909	4.62411	6.3951	6.48656	5.28697	4.87266	4.3246	1.34842	10.1107	14.4195	11.4307	7.76254	6.5976	8.41281	14.4775	11.4217	17.4108	20.9211	18.1755	22.9669	63.627	59.0234	64.1487	50.4376	59.2325	52.3143	56.5511	55.1442	58.0509	58.0243	69.8521	67.7975
c17329/f3p2/1529	blue	0.972696	0.579545	0.764232	0.811766	2.01659	1.36188	0	0	0.692558	0.40094	0.971499	0	1.17888	0	0	1.95967	2.92594	3.7532	4.52473	2.22329	2.28557	2.39655	1.21774	1.50803	0.351406	0.499988	1.2785	6.2571	6.25362	9.10196	8.28893	6.91543	5.78597	4.95789	7.30106	6.81353	7.0895	5.44442	8.0164
c17343/f3p1/1294	blue	0.459738	1.14132	0.903022	2.39797	1.98568	3.75482	0.451991	1.31235	0.490999	0.789589	0.229586	1.40346	2.78595	1.46943	2.65903	2.73658	3.70426	0.933645	1.78215	3.94058	2.28517	1.41589	1.4389	2.00463	1.45328	4.13553	1.94231	2.80441	4.10518	3.58498	4.16777	3.71424	7.69133	7.81103	6.05725	5.28341	3.51294	7.94686	5.11501
c17410/f1p3/3545	blue	0	0	0	0	0	0	0	0	0	0	0	0.085382	0.0726378	0	0	0	0	0	0	0	0	0	0	0	0	0	0	0.372243	0.69929	0.490723	0.456397	0.451925	0.233958	0	0.201002	0.0918361	0.295915	0.621594	0.691514
c1743/f1p0/892	blue	117.38	88.4137	126.414	35.4825	46.6653	30.0882	29.8339	26.653	25.8795	15.5779	29.9749	16.9663	212.179	207.304	193.463	62.9073	70.9324	68.0593	60.4318	40.9682	63.8896	18.1926	28.0304	23.5876	15.6612	25.7113	21.289	203.784	198.509	210.951	207.985	190.381	199.907	230.874	183.464	211.321	168.172	198.451	175.611
c17445/f1p0/4992	blue	0	0.0588161	0.0581696	0.247151	0.0511644	0	0.989934	0.591757	0.759084	0.447591	0.118313	0.602707	0	0	0.15811	0.325442	0.190893	0.300711	0.516601	0.564087	0.535282	0.104237	0.10593	0.286959	0.267473	0.304453	0.611684	1.51089	0.916731	0.692796	1.18128	0.638023	0.550499	0.62895	1.18239	1.16688	1.18368	0.828805	0.781016
c17446/f1p1/3658	blue	1.22039	0.646334	0.479422	0.678988	0.773091	0.632845	0.879874	0.638674	1.33234	1.28554	1.54393	1.40743	0.633892	1.10519	0.072395	1.41562	0.524432	0.578293	0.630773	1.08479	0.0735281	1.14546	0.727544	0.394176	0.36741	0.697011	0.381922	1.89494	1.93731	1.26886	1.84392	1.48989	1.81484	1.5551	2.79356	2.67144	1.43465	2.14301	2.21271
c17485/f1p3/3226	blue	0.368817	0.640924	1.35831	1.15424	0.71684	0.358599	0.815853	1.11861	0.85344	1.07684	0.736725	1.40737	0.319282	0.221029	0.246134	1.51987	1.08961	0.655375	1.25099	1.31719	1.49992	1.62268	1.15433	0.80409	0.749489	1.26387	1.38505	1.53394	1.86621	1.70762	2.25687	1.78781	1.54256	1.95821	3.23955	2.72477	2.81819	1.89739	1.51979
c1753/f1p0/988	blue	3.91382	3.28858	7.09622	3.14066	1.04027	0.936713	5.9198	2.79305	1.71485	4.34338	6.91593	2.14449	3.6488	2.1651	2.14313	4.41125	4.85153	3.97413	3.20941	1.43362	0.816251	2.64917	1.3461	1.75033	3.53487	1.80546	1.97857	6.34423	5.73506	3.81494	7.91497	9.4049	11.4726	6.07421	14.6645	7.90832	10.2637	8.42563	5.95486
c17564/f11p5/1936	blue	0.307284	0.457709	0.150892	0.160278	0.663604	0.597542	6.79737	7.1269	6.89174	0.527752	1.38107	0	5.8523	3.06922	2.46083	2.67329	2.64094	6.08437	1.78675	1.90222	2.6382	3.37988	2.06087	2.67975	1.38766	1.44788	3.02918	89.9728	91.8277	90.6048	90.6742	99.1367	86.9652	84.1855	118.268	90.6386	98.6163	97.3791	108.896
c17566/f1p0/3422	blue	1.82592	0.345366	1.1101	2.3583	2.17816	1.35263	1.11128	1.55124	2.29056	2.62824	2.25788	3.09669	2.40866	1.52849	1.85683	1.35361	2.70888	2.47207	1.85378	1.65615	1.65016	1.45368	1.6328	1.01101	0.942356	0.81938	1.46937	4.82169	6.83229	6.78013	7.0941	3.65279	6.3034	5.53976	7.91494	5.90022	5.41732	6.58438	4.65776
c17608/f2p7/1956	blue	0	0	0	0	0	0	0	0	0	0	0	0	0	0	0	0	0	0	0	0	0	0	0	0	0	0	0	2.36125	2.17264	4.44686	2.61935	1.96574	2.1201	1.7763	1.33573	2.49662	1.25138	1.50208	1.87992
c1761/f8p5/1638	blue	7.62694	7.21305	9.80893	1.89437	2.66673	3.53126	20.5314	28.899	27.2811	6.73667	10.8822	7.02186	13.6768	14.2202	7.4329	32.9268	22.24	32.6374	12.4949	17.4675	15.2626	14.541	11.2047	14.2527	8.85659	9.95662	9.03594	37.2598	49.9429	52.2167	33.748	29.5377	29.5364	32.0101	41.0363	33.9869	31.8078	36.7707	29.7822
c17630/f8p9/1953	blue	21.7795	21.6275	26.4755	12.3928	5.39419	6.75268	92.2385	87.713	103.669	122.419	100.701	107.712	23.9965	25.4353	18.16	54.6742	56.6133	57.8396	104.501	113.575	95.2496	116.328	106.777	92.532	143.197	126.305	137.843	238.515	226.302	246.438	227.681	237.563	225.783	202.324	228.883	222.04	285.575	285.583	311.291
c17668/f6p6/1975	blue	4.66884	5.08493	3.25408	4.55627	4.2933	5.03738	6.07087	5.48145	4.82547	12.0021	6.61859	11.4942	12.1254	14.9227	12.7312	6.75814	8.73717	6.88179	9.6331	10.4708	11.7055	9.67437	8.48475	11.3829	9.92985	10.8382	9.61508	14.3653	19.007	20.9928	23.0743	24.0108	19.4572	25.5885	25.7361	23.737	17.882	18.3474	21.349
c1769/f6p6/1039	blue	0	0.568575	0	1.7919	2.96763	4.0083	0	0	0	0.196675	0	0	1.73485	2.7451	1.27371	1.04868	1.5378	2.03488	1.38721	0.545302	1.03491	1.00765	0.512012	0.832209	1.29283	1.71683	0.806338	4.44524	4.09017	6.4182	4.41206	5.85937	3.99125	2.12802	2.74322	2.50671	1.68274	2.59213	3.5391
c17695/f1p0/3605	blue	0	0.0820257	0.081124	0.17234	0.142709	0.0642511	1.6242	2.65266	3.88163	9.07951	10.8076	6.9765	1.00112	2.44215	1.24951	0.226932	0.798663	1.09038	0.480305	0.0786682	1.41837	0.14537	0.147731	0.400197	0.746043	0.849189	1.70612	17.2233	23.4061	15.6199	17.4478	17.6179	23.8765	19.9988	21.8983	24.8622	23.4021	27.4007	28.0473
c17789/f4p8/1881	blue	0	0	0.155304	0	0	0	0	0.225701	0	0.108637	0.15794	0.321828	0.821375	0.126358	0.28142	0	0.169885	0	0	0	0.285825	0.417445	0	0.612911	0.285646	0.406423	0.593858	0.526157	0.376545	1.07897	1.86364	1.36274	1.7637	2.85465	2.14662	1.90385	2.60256	2.34296	0.651626
c17804/f1p0/4417	blue	0.201252	0.199847	0.0658835	0.139963	0.405646	0.260902	2.836	2.63305	2.05384	3.22602	4.35509	1.57005	0.696891	0.482436	0.477539	0.737198	0.432414	0.817413	0.97518	2.10834	1.57629	1.12157	0.899832	1.36505	1.33295	1.60919	2.51927	13.318	17.2518	17.6551	11.859	11.9957	8.79138	10.3292	11.7848	9.7653	15.8512	16.8969	21.9488
c17807/f1p1/4937	blue	0.0602493	0.0598288	0.177513	0	0.156136	0.328049	2.13242	1.24689	1.5872	1.57284	1.38403	1.22617	1.82551	1.34799	0.857771	0.496567	1.03562	0.489421	0.35033	0	0.381148	0.212062	0.323261	0.467039	0.652988	0.206463	0.33939	6.6822	5.09296	5.40288	4.53339	3.37484	4.31182	4.79834	3.89689	5.8689	6.02029	4.95926	3.62474
c1792/f1p12/874	blue	0	0	0	0	0	0	1.00379	0.242874	0.726948	0.701415	0.679827	2.07789	0	0	0	0	0	0	0	1.2965	0.307573	0	0.304337	0	0.61476	0	0	3.01968	1.21558	1.9904	2.46824	2.19965	2.21422	1.44558	1.3588	4.84241	2.00041	1.68082	1.96338
c17925/f1p3/4935	blue	0.361642	0.658383	0.35517	0.8174	0.364465	0.515714	0.414806	0.344108	0.643721	1.28363	1.26419	0.735998	1.09575	0.963243	0.375427	0.772751	0.323763	0.306012	0.058412	0.459225	0.163416	0.901631	0.592886	0.584036	2.06863	1.9622	2.71622	2.87451	2.43987	2.99629	2.73206	1.62318	4.48163	2.43214	2.64711	2.70475	5.17246	3.57212	5.1661
c17926/f1p0/4920	blue	0.121981	0	0.059899	0	0	0.284644	0	0.0870502	0	0.0418999	0.365492	0	0	0	0.0542702	0.670235	0	0.743164	0.35464	0.638943	0.826795	0.161004	0.327238	0.177294	0.165255	0.522508	0.343566	0.879373	0.871372	0.594495	0.774075	0.788391	1.07705	1.36006	1.02273	0.867801	1.14717	1.20487	1.20636
c17939/f2p8/1974	blue	0.452053	0.448897	0	0.943154	0.390498	0.351623	0.148145	0.107534	0.321861	0.207037	0.601995	0.766665	1.30446	0.240811	0.402243	0.413974	0.161881	0	0.29206	0.287015	0	0.132593	0.269494	0.438027	0.408283	0.129092	0	0.668491	1.25582	0.881262	0.956222	1.46086	1.68061	1.60009	1.68452	0.989541	1.06283	1.24032	0.745111
c17967/f3p0/1864	blue	0	0.158463	0	0	0	0.248249	0	0	0.227236	0	0	0	0.276289	0.637554	0.283987	0.730672	0.514304	1.62036	5.72196	10.4864	9.22982	10.6717	10.5597	10.6691	9.65641	7.10892	6.89165	41.5915	43.3176	60.818	37.3235	22.3465	40.1936	43.5492	32.1107	45.5852	43.5215	35.8589	38.2705
c17981/f2p2/1945	blue	0	0.303727	0.150194	0.159536	0	0.237911	0	0	0.217773	0.105062	0	0.311238	0.132391	0.122201	0.13608	0	0.657181	0	0.148207	0.145647	0	0.807418	0	0.148186	0.276247	0.262033	0	1.52653	2.73116	2.98134	2.7728	1.81212	0.994974	1.94874	2.32022	3.34765	1.97758	1.76234	2.14263
c17990/f1p0/4980	blue	1.02353	0.846993	0.837682	2.66935	1.57184	2.56535	0.223619	0.243478	0.161946	0.27345	0.056793	0.289313	0.098452	0	0.101195	2.49951	1.16068	1.6167	1.10213	2.05789	2.15836	1.40101	1.11867	0.771383	1.33529	0.730723	0.960946	1.76586	3.58812	2.32791	3.29916	2.69514	4.01663	2.3549	3.22381	4.29432	3.40916	2.52749	1.82767
c18007/f3p4/1765	blue	0.842636	0.836755	1.82063	0	0.291159	0.786521	0.662749	0.962139	1.67988	0.578883	0.841599	0.685959	0.875358	0.134663	0.149958	4.32127	3.62101	4.27811	0.979931	1.28401	2.43688	2.52099	0.452108	1.46969	1.97873	1.01065	3.00622	8.41105	9.83166	13.4701	4.88892	3.63077	3.6026	3.04226	6.05569	4.05796	6.53779	6.38107	5.8334
c18013/f1p1/3694	blue	0.471894	0.624801	0.617933	0.656367	0.679396	0.428233	0.85056	0.841903	1.17596	1.45884	1.33539	0.960378	1.42981	1.06837	0.489881	1.08036	0.675947	1.11805	0.762198	0	0.497549	0.692062	0.281322	0.381044	0.639305	0.67379	0.738397	2.0935	3.09007	1.68656	2.85198	1.01665	2.19297	1.67033	2.13527	1.20514	1.75668	1.3595	1.23154
c18022/f1p0/5001	blue	1.34461	1.8577	1.37796	0.853806	1.16152	1.86441	2.70137	1.2516	2.24771	3.6146	2.45235	3.62882	1.82194	2.47583	2.70502	1.6061	1.1305	1.30597	1.13311	0.890831	1.63785	1.13173	1.4115	2.43583	1.37282	1.20202	1.81125	3.76065	3.54975	2.73524	3.60388	3.33766	4.07519	3.97306	5.08833	4.54298	3.98605	5.29329	3.46898
c18031/f1p1/4816	blue	0.354741	0.293555	0.232262	0.986834	0.35751	0.597851	0.406891	0.0843856	0.463055	0.203086	0.177152	0.180489	0.460646	0.708647	0.157827	0.270716	0.063517	0.420242	0.286487	0.394154	0.374027	0.4162	0.10574	0.229156	0.213596	0.202606	0.222033	0.459014	0.563133	0.691557	1.33997	0.891634	0.879223	0.941737	1.03864	1.03537	0.903546	1.11932	0.974524
c18051/f1p0/3155	blue	0	0	0	0.0973025	0	0.435312	0.0917021	0.399383	0.531287	0.256313	0.465795	0.0949135	0.24224	0.149062	0.24899	0	0.20041	0	0.271179	0.177663	0	0.0820753	0.0834087	0.27114	0	0.0799082	0.0875703	1.03449	1.44366	0.818256	0.845578	0.904276	0.346768	1.08951	1.04272	1.02088	0.767547	0.998089	0.76871
c18056/f3p1/1930	blue	13.8708	27.2418	29.0614	9.00346	12.7808	14.0259	111.975	123.734	130.033	15.4583	59.4169	44.3825	17.3446	13.916	8.22827	72.5445	128.484	178.404	65.1206	55.0423	97.0811	37.2943	27.5638	53.0148	42.4551	41.3269	47.7494	324.772	379.829	351.077	236.262	236.576	228.761	264.634	258.439	218.614	251.293	259.047	241.585
c18071/f3p2/1909	blue	0.31163	0.309455	0.612106	0.162545	1.34598	0.969589	9.80411	12.4539	13.5347	31.7919	25.0553	33.2963	19.289	21.0414	10.8144	10.9871	11.8849	13.923	3.32205	2.5227	3.94286	2.74215	2.50803	2.71765	2.81456	2.00231	2.1943	53.5721	54.7257	65.7632	43.5064	51.1926	46.4871	46.1627	48.0261	43.9991	42.4956	53.2258	34.8001
c18090/f2p20/1829	blue	0	0.161495	0.47916	0	0	0	0.15989	0.116059	0.578962	0.111725	0.64972	0.165489	0	0	0	0	0	0.165136	0.157607	0.154885	0	0.143104	0	0	0	0.278652	0	1.62335	1.35538	1.10965	1.76919	0.87593	0.604616	1.38156	0.779172	0.711993	0.191182	1.20478	1.87643
c18098/f1p2/3424	blue	4.03003	2.7247	3.78949	2.05732	1.11104	2.26766	0.758704	2.32526	0.732606	2.06172	3.08303	1.22154	0.668063	0.685155	1.22076	2.4342	2.57928	2.612	2.7422	2.93982	2.32475	1.65991	2.45364	2.16021	2.01352	1.32225	1.93205	4.94517	4.7981	4.51326	6.06315	3.50988	5.41924	4.09733	4.24505	4.22316	5.14076	5.71691	3.95732
c18119/f2p6/2022	blue	0.441321	2.04513	1.44475	1.68807	1.39783	1.83081	0	0.314943	0.94266	0	0	0	0.382049	0.587735	1.04718	4.04146	4.42508	4.18247	3.56408	1.54111	3.45662	0.388335	0.65774	0.285086	1.06291	1.13425	0.966781	9.46301	6.30517	10.8977	11.0689	10.934	7.93013	9.52887	7.51787	5.7963	9.1655	11.14	8.60784
c18158/f2p1/1899	blue	9.71139	10.2658	10.6144	5.55562	5.14166	6.82286	14.0136	20.0088	16.2825	7.53249	12.8283	9.40394	6.50872	7.50964	4.32067	21.2293	23.3902	24.1755	17.0013	12.9783	11.3246	11.302	7.84384	13.0527	10.0443	9.25913	11.7646	31.9651	36.3651	36.1847	21.2997	25.3092	28.0974	19.2942	25.2652	23.4869	23.9376	24.7546	23.4943
c1818/f1p0/630	blue	3.77715	6.56388	10.665	1151.06	1238.65	1120.85	45.4904	27.2921	36.9782	5.18973	1.41469	1.44133	421.403	427.447	450.789	232.616	309.917	386.412	261.267	192.453	259.431	189.033	109.774	191.233	165.028	169.885	164.897	1955.84	2309.78	2049.8	2280.51	1570.54	2312.62	2212.51	1508.05	1819.51	1664.55	1858.05	1658.4
c18206/f1p1/3773	blue	0	0.0780588	0	0	0	0	0	0	0.111937	0	0	0	0	0	0	0	0	0	0	0	0	0	0	0	0	0	0	1.30774	1.87178	0.842835	0.498833	0.762087	0.438363	2.0868	1.31815	0.430178	0.924082	0.711741	1.61959
c1821/f9p7/3191	blue	0	0.0925649	0	0	0	0	0.274934	0.066522	0.331846	0	0	0	0	0	0	0.170727	0.200285	0.0946519	0.271009	0	0	0.0820238	0	0	0	0.0798581	0	0.620307	0.887848	0.726882	0.507029	0.401648	0.606464	0.890858	0.595469	0.102024	0.219162	0.38364	1.30599
[truncated: 3,110 more rows]
