# Supplementary material for: Full-length transcriptome-referenced analysis reveals crucial roles of hormone and wounding during induction of aerial bulbils in lily
Source: BMC Plant Biol. 2022 Aug 27;22:415. doi: 10.1186/s12870-022-03801-8 (PMC9419401; doi:10.1186/s12870-022-03801-8)
Supplement: Supplementary file 5 — Additional file 5: Data S3. [file 12870_2022_3801_MOESM5_ESM.xlsx]

## Sheet: Sheet1
Data S3 Summary of gene exression profile in five co-expression modules.
Gene ID	Module	CKUS	TUS	LIUS	HIUS	CKLS	TLS	LILS	HILS
c11653/f1p0/1426	blue	-1.75494	-0.362414	0.166289	0.272602	-0.0931318	-0.151033	-0.116204	-0.190578
c6988/f1p5/2263	blue	-0.0645892	0.317822	-0.0361938	0.0944979	-1.10692	-1.28632	-1.70369	-0.135905
c13620/f1p0/2012	blue	-0.352299	-0.598047	0.150478	0.183427	0.159617	-0.085339	-0.0943647	-1.21338
c10224/f1p0/2133	blue	0.188667	0.219538	-0.363934	0.135305	-0.283072	-0.58569	-0.196039	-0.573618
c1392/f2p0/929	blue	-0.35081	-0.414823	0.171794	0.286265	-0.101709	-0.180625	-0.217861	-0.274667
c2853/f1p0/919	blue	-0.483324	0.096414	-0.235255	0.367368	-0.313434	-0.520001	-0.315229	-1.20196
c4328/f1p0/976	blue	-0.121905	0.0327258	0.0484547	0.323264	-0.307194	-0.345161	-0.439778	-1.08798
c7014/f2p0/1040	blue	-0.0939818	-0.16586	0.136921	0.200584	-0.29135	-0.0616563	-0.0153345	-0.132954
c829/f7p1/911	blue	-0.306415	0.0187384	0.106812	0.2621	-0.132715	-0.137274	-0.194568	-0.344373
c10950/f6p5/1681	blue	-0.0971563	-0.614594	-0.000241624	0.31538	0.0771858	-0.258224	-0.489252	-0.357009
c7061/f2p2/2256	blue	-0.00568717	0.0142762	-0.392065	0.375077	-0.603082	-0.7381	-0.582055	-1.20156
c11687/f1p1/2177	blue	-0.142981	-1.37895	0.103935	0.0816743	0.00458144	0.0251911	-0.0360396	0.0759446
c12487/f1p0/2390	blue	-0.00930553	-0.223833	-0.0594621	0.358269	-0.360442	-0.244048	-0.369629	-0.839793
c15542/f1p1/2992	blue	-0.104072	-1.48598	0.0248787	0.114358	0.024531	-0.0106426	-0.0745249	0.125674
c2343/f1p1/943	blue	0.318962	-0.149163	0.0420782	0.135089	-0.730232	-0.70798	-1.27239	-2.80265
c21644/f1p0/1715	blue	-1.31311	-0.326931	0.102679	0.297212	-0.0640556	-0.087768	-0.0624991	-0.551393
c3140/f1p0/7873	blue	-0.295578	-0.215346	0.111783	0.263846	-0.0974981	-0.0918093	-0.0804633	-0.231024
c1240/f3p1/878	blue	0.130962	-1.15229	-0.185966	0.198284	0.00707772	0.0100018	-0.024951	-0.2774
c8427/f1p0/1648	blue	-0.0636091	-0.277518	-0.503326	0.370806	-0.247769	-0.214086	-0.286282	-0.198508
c2785/f2p0/5337	blue	-0.175662	-0.662139	0.210287	0.215908	0.0322586	-0.216226	-0.248313	-0.245785
c998/f32p16/1073	blue	-0.326326	-0.397848	0.197555	0.197078	0.0824762	-0.158756	-0.161214	-0.313556
c3456/f1p0/476	blue	-0.953866	-1.24976	0.286177	-0.240499	0.180822	-0.186379	-0.0683013	-0.166279
c1687/f11p41/1032	blue	0.301747	-0.153742	-0.231099	0.221223	-2.94264	-0.744656	-1.32228	-0.231277
c23864/f6p21/1242	blue	0.0994502	0.265876	-0.10447	-0.014245	0.0544222	-1.73024	-0.515859	-0.537255
c24678/f3p16/1010	blue	-0.154551	-0.119906	-0.263288	0.373672	-1.39217	-0.18156	-0.107619	-1.28468
c3271/f5p3/1052	blue	-2.10975	0.347317	0.108214	-0.0484034	-0.187748	-0.488922	-0.621425	-0.851642
c15663/f1p0/1601	blue	-0.238241	-0.563702	0.155187	0.21415	-0.139203	-0.0437023	-0.088693	-0.0332654
c4447/f1p13/1523	blue	-0.582927	-0.618319	0.0527315	0.246171	0.164114	-0.0763772	-0.143149	-0.423991
c7660/f1p0/1262	blue	0.106626	0.268571	0.0118982	0.0190612	-2.17822	-0.190965	-0.343412	-0.408285
c3225/f1p1/928	blue	-0.0829134	-0.31749	0.0447388	0.158696	-1.04493	0.0277474	0.201348	-0.483088
c5213/f3p1/1720	blue	-0.331727	-0.893043	0.169653	0.259102	-0.0492958	-0.158464	-0.0605444	-0.301843
c7995/f2p3/2195	blue	-0.3449	-0.493019	0.235638	0.225828	-0.0637146	-0.206643	-0.089391	-0.48118
c10048/f1p1/1208	blue	-1.22869	-0.305702	0.213507	0.233785	-0.111742	-0.191785	-0.0810868	-0.176102
c10054/f1p1/1064	blue	0.0104535	-1.09697	0.0663595	0.282499	-0.0286478	-0.884685	0.00250071	-1.02156
c10065/f1p7/1367	blue	-0.0893407	-1.53193	0.21941	0.159409	0.178039	-0.414925	-0.544994	-1.0923
c10113/f5p6/1256	blue	-0.975413	-1.17157	-0.248791	0.369911	-0.12748	-0.125266	-0.11776	-0.162061
c10137/f7p12/1186	blue	-0.299364	-0.596046	0.133659	0.264718	-0.0475757	-0.151373	0.00824641	-0.480961
c10142/f2p0/1609	blue	-0.77369	-0.657599	0.32088	0.00396988	-0.0892797	-0.0562119	-0.0818015	-0.198441
c10342/f4p6/1221	blue	0.0861376	-0.249712	0.242311	0.0485892	-0.050566	-0.166673	-0.576933	-0.123262
c1035/f4p4/901	blue	-0.45403	-1.49387	-0.0583114	0.350982	-0.413369	-0.0665443	-0.26373	-0.0242385
c10459/f57p32/1302	blue	0.255946	-2.43321	-0.254768	0.0610187	-0.112786	-0.0175787	-0.014842	-0.0885687
c10513/f1p0/2273	blue	-0.508858	-0.78521	0.205085	0.200372	-0.0756092	-0.0605618	-0.0625916	-0.119279
c1058/f4p0/959	blue	-0.150212	-1.09141	0.148875	0.247454	0.0806317	-0.373923	-0.0622475	-1.24444
c1059/f3p2/960	blue	-1.10152	-0.255041	0.223189	0.209342	-0.3531	0.0546245	-0.143968	-0.284757
c10658/f1p8/2377	blue	0.289122	-0.56371	-0.241445	-0.0892509	-0.49233	-0.299408	-0.132049	0.175812
c10765/f1p0/6103	blue	-1.55174	-0.938145	0.192164	0.214578	0.0133959	-0.0862848	-0.0581018	-0.212532
c10819/f7p0/1047	blue	-1.33876	-0.538709	-0.265927	0.38095	-0.149783	-0.145102	-0.150621	-0.242946
c10824/f5p6/1229	blue	-0.0371674	0.197482	0.150423	0.10536	-0.242524	-0.386974	-0.238807	-0.326641
c10840/f5p0/1349	blue	-0.21806	-0.537945	0.301961	0.144348	-0.210221	-0.151375	-0.173714	-0.29139
c10869/f4p1/1118	blue	-0.201429	-1.03983	-1.2296	0.414355	-0.254173	-0.411054	-0.292934	-0.440372
c10877/f4p19/1077	blue	-0.180331	-1.07124	0.0644627	0.299109	0.0494014	-0.050699	-0.352764	-1.31861
c10932/f3p1/1268	blue	-0.818235	-0.229539	0.170176	0.259662	-0.127941	-0.145272	-0.0417785	-0.308312
c10933/f1p0/2128	blue	-0.14888	-0.647372	-0.116448	0.350191	-0.00217828	-0.279432	-0.156122	-0.520798
c10939/f1p1/2312	blue	-0.314944	-0.500311	0.0108805	0.322111	-0.0822889	-0.192367	-0.103829	-0.155074
c10979/f1p4/2298	blue	-0.834389	-0.736235	-0.125198	0.337168	-0.087376	-0.0842072	-0.052537	-0.139355
c10992/f1p1/2145	blue	0.05747	-0.964053	0.122164	0.0422345	-0.35599	-0.00924099	0.0842405	0.0184997
c11024/f2p2/1128	blue	0.251266	0.16297	-0.174559	0.130549	-0.257705	-0.761658	-0.514335	-1.66212
c11030/f1p0/5707	blue	0.195635	-0.0292912	-0.285075	0.199222	-0.191443	-0.169602	-0.093667	-0.21551
c11146/f2p1/1514	blue	-0.510459	-0.219867	-0.123542	0.319269	0.0573406	-0.0411112	-0.168298	-0.731876
c11153/f2p0/1115	blue	-0.137113	-0.373632	-0.0619623	0.221336	-0.328525	-0.0259271	-0.83371	0.210556
c11157/f2p1/1083	blue	-0.0641552	0.185632	0.193009	0.0396102	-0.0753969	-0.461469	-0.256194	-0.428612
c11169/f2p4/1553	blue	-0.527804	-0.283588	0.260372	0.147291	-0.275122	-0.0379067	-0.0515794	-0.176543
c11201/f2p0/1247	blue	0.00986644	-1.66895	0.21911	0.209093	-0.0171435	-0.346976	-0.666581	-0.189442
c11229/f2p2/1535	blue	-0.346724	0.269897	-0.194626	0.292045	-0.909254	-0.642233	-1.23845	-0.907549
c11256/f2p0/1078	blue	-0.464233	-0.484191	0.190062	0.219592	0.00648862	-0.115689	-0.103015	-0.20648
c11286/f2p0/1057	blue	0.157604	0.348706	-0.100965	-0.443561	-0.695972	-0.447078	-1.29447	-0.819536
c11287/f5p1/1745	blue	-0.31222	-1.39992	-0.108214	0.3158	-0.0458819	-0.0516561	-0.0581602	-0.146624
c11334/f2p0/1206	blue	-0.133298	-0.231018	0.016775	0.372392	-0.228218	-0.945407	-0.561296	-0.703557
c11340/f3p2/1585	blue	-0.173284	0.316103	0.176213	-0.234353	-0.39568	-0.386739	-0.46411	-0.325818
c11406/f3p1/1410	blue	-0.523193	-0.239677	0.178686	0.154744	-0.0915863	0.205425	-0.968137	-0.858044
c11416/f2p0/1522	blue	-0.476486	0.00982468	0.144638	0.29413	-0.237227	-0.292619	-0.297345	-0.383192
c11443/f2p2/1196	blue	-0.561263	-0.29496	-0.0206729	0.355977	-0.104175	-0.113415	-0.31703	-0.394926
c11477/f2p0/1307	blue	-0.280276	-1.32437	-0.0504657	0.356181	-0.20044	-0.250157	-0.0437737	-0.30744
c11496/f1p3/2161	blue	-0.15666	0.200592	-0.0143026	0.289891	-0.765158	-0.476943	-0.528536	-0.757282
c11548/f1p1/2351	blue	-0.864141	-0.70125	-0.261409	0.384021	-0.12469	-0.20437	-0.118489	-0.303701
c11563/f1p0/2177	blue	-0.32754	0.273016	0.0804545	0.198647	-0.96774	-1.29118	-0.260268	-1.32163
c11565/f1p0/2068	blue	-0.163689	-1.75627	-0.0810155	0.362312	-0.153463	-0.288484	-0.201792	-0.20822
c11574/f1p3/1070	blue	-0.461539	-0.365685	-0.203958	0.332037	0.0811753	-0.420203	0.00522337	-0.58346
c11589/f1p0/1417	blue	-0.166819	-0.154436	0.0896666	0.315685	-0.184553	-0.237067	-0.154379	-1.74898
c11613/f1p2/2070	blue	-0.207647	-0.303	0.224973	0.249389	-0.212443	-0.236843	-0.15809	-0.347616
c1163/f3p0/849	blue	-0.866074	-1.23262	0.149939	0.266262	-0.0273998	-0.155417	-0.0669747	-0.163829
c11693/f3p1/1567	blue	-0.592353	0.0730114	0.0900554	0.292749	-0.172745	-0.512224	-0.102206	-1.80556
c11765/f1p0/2068	blue	0.156782	0.237502	-0.00712412	0.100222	-0.612805	-0.963427	-0.545312	-0.301635
c11773/f1p2/1104	blue	0.170009	-0.648582	-0.141751	0.167791	-0.14714	0.0142279	0.0052271	-0.161388
c11796/f1p0/1281	blue	0.245624	-0.210167	-0.0740482	0.0554521	-0.0783157	-0.268455	-0.0487349	-0.0676611
c11828/f1p1/1079	blue	0.141127	0.0204291	-0.030383	0.188276	0.0234226	-0.169115	-1.18982	-0.398412
c11857/f1p4/1205	blue	0.06996	-0.68429	0.038219	0.173835	-0.0387336	-0.0559244	-0.0387336	-0.0738591
c11859/f2p0/1239	blue	-1.14304	-0.546141	0.0453171	0.317879	-0.0613843	-0.0914902	-0.0556545	-0.37807
c11867/f2p0/1370	blue	-0.484433	-0.27408	0.138633	0.304478	-0.260408	-0.132148	-0.126789	-0.302144
c11967/f1p0/3794	blue	-0.575971	0.11494	0.0663827	0.274169	-0.0408584	-0.710811	-0.196928	-0.579162
c11994/f1p1/1494	blue	-0.470932	-0.644011	-0.273316	0.388958	-0.0941169	-0.212296	-0.205477	-0.425832
c12034/f1p7/1090	blue	0.0782487	-0.436826	0.0951666	0.22573	-1.62851	-1.29076	-0.0283138	0.0347608
c12055/f2p1/1758	blue	-0.356885	-0.640587	-0.572833	0.42125	-0.355765	-0.374555	-0.383711	-0.370827
c1212/f3p0/788	blue	-0.389933	-1.05734	0.26039	0.150498	0.0871583	-0.159031	-0.199727	-0.433321
c12162/f1p0/1064	blue	-0.700085	0.285613	0.102113	0.174549	-0.568489	-0.737131	-0.267211	-1.45313
c12168/f2p1/1358	blue	-0.82364	-0.226749	0.143973	0.210945	0.0122839	-0.106374	-0.0465891	-0.123858
c12173/f1p0/2045	blue	-0.582454	0.26346	0.0731949	0.214699	-0.353438	-0.488576	-0.382141	-1.16956
c1219/f3p1/954	blue	-0.969529	-0.325829	-1.06641	0.400129	-0.75495	-0.125347	-0.306722	-0.107726
c12204/f1p0/2148	blue	-0.552049	-0.630693	-0.0104266	0.329194	-0.0812262	-0.143736	-0.0892648	-0.153689
c12233/f1p0/2004	blue	-0.36766	-1.21095	0.080708	0.311149	-0.0842698	-0.11893	-0.0774317	-0.334192
c12269/f1p1/1677	blue	-0.489592	-0.0518257	0.0869868	0.291628	-0.0838048	-0.348646	-0.152358	-0.194759
c12308/f1p0/2186	blue	-0.368815	-0.309663	-0.184788	0.387766	-0.270607	-0.253175	-0.262443	-0.270291
c12326/f1p1/1597	blue	0.0377134	0.00112941	-1.41592	0.271058	-0.280978	-0.105876	-0.183116	0.000161318
c12344/f1p0/1648	blue	-0.100055	-0.261789	0.148852	0.291871	-0.0561497	-0.315343	-0.355202	-0.65426
c12374/f1p0/1132	blue	-0.0846739	0.209331	-0.462465	0.20972	-0.126061	-0.039054	-0.477532	-0.173841
c12399/f1p3/1241	blue	-0.160807	-0.9356	0.0894403	0.310457	-0.142844	-0.181891	-0.181175	-0.179424
c12408/f1p0/1082	blue	-0.169272	0.288282	-0.225698	0.165712	-0.277624	-0.239147	-0.0916304	-1.19167
c12443/f1p0/3077	blue	0.152286	-0.348545	0.0284713	0.281877	-0.0152297	-1.06093	-0.703429	-1.43525
c12465/f1p2/2214	blue	0.0597014	0.180776	-0.362039	0.291041	-0.255445	-0.916497	-1.21311	-0.656163
c12497/f2p4/1294	blue	0.0729155	-0.0508967	-0.0433109	0.333475	-0.800735	-0.46923	-0.344775	-1.41747
c12517/f1p0/1102	blue	0.201612	-0.236646	0.139	0.228509	-0.890514	-0.531521	-0.430012	-0.44129
c12555/f1p2/2218	blue	0.0644375	0.330226	0.0201815	-0.671522	-0.240345	-1.90296	-1.16768	-0.110664
c12569/f1p0/1395	blue	0.0662637	0.225314	0.0756949	0.0780302	-0.47631	-0.253418	-0.170969	-0.514877
c1258/f15p4/1188	blue	-0.0140881	-0.757285	-0.0257565	0.331842	-0.162063	-0.226707	-0.0870616	-0.707674
c12604/f1p2/1582	blue	-2.00301	-0.151981	0.123277	0.295374	-0.163678	-0.0770569	-0.119297	-0.51643
c12624/f1p0/1334	blue	-0.262188	-0.127172	0.318934	-0.44764	-0.0996276	-0.260011	0.00849911	-0.0776646
c12647/f1p1/2286	blue	-0.253628	-0.138294	0.286706	0.169285	-0.25482	-0.291373	-0.121126	-0.518777
c12666/f1p1/2113	blue	-0.297005	-0.443514	-0.293831	0.392512	-0.263976	-0.263225	-0.440207	-0.135528
c12691/f1p0/5991	blue	-0.863094	-1.70475	0.234433	0.194674	0.010249	-0.147976	-0.102496	-0.194493
c12769/f1p0/2083	blue	-0.192406	-0.0528309	-1.69199	0.357319	-0.214722	-0.181401	-0.163936	-0.231819
c12831/f1p0/1167	blue	-0.352333	-1.17023	0.0937769	0.246916	0.00496902	-0.141587	-0.0669015	-0.032433
c1284/f2p0/853	blue	0.122322	-0.0601242	-0.342305	0.322971	-0.426044	-0.656182	-0.349112	-0.166871
c12843/f1p0/1341	blue	-0.623414	-0.0459251	-0.0744097	0.308878	-0.0826551	-0.0297621	-0.105706	-0.485372
c12879/f1p1/2164	blue	-0.0887322	-0.0697138	0.225937	0.221145	-0.161082	-0.323646	-0.256018	-1.39957
c1289/f14p1/1099	blue	-0.291425	-1.18783	0.209985	0.219995	0.0974368	-0.554217	-0.169291	-0.303263
c12963/f1p0/2231	blue	0.0229074	-0.262735	0.11715	0.163923	0.00811069	-0.0948245	-0.103817	-0.176406
c13051/f1p0/1027	blue	-0.134634	-0.489484	0.0268771	0.344389	-0.163363	-0.202892	-0.195312	-0.576204
c13085/f1p0/2248	blue	-0.918797	-0.312723	0.292909	0.140924	-0.0625683	-0.139904	-0.137629	-0.376574
c13105/f1p0/1529	blue	0.0259443	-0.282671	-0.466179	0.319812	-0.0747132	-0.181226	-0.108355	-0.214306
c13111/f1p1/1222	blue	-0.180775	-0.37699	-0.809301	0.41219	-0.366826	-0.402175	-0.41447	-0.348381
c13170/f1p0/1354	blue	-0.164008	-0.48213	-1.17893	0.416423	-0.408555	-0.610661	-0.378959	-0.324071
c13178/f1p0/2263	blue	-0.160101	-1.64626	0.134304	0.188793	-0.0386222	-0.0376808	-0.0390553	-0.0578089
c1330/f2p6/713	blue	0.299928	0.0795191	-0.236736	0.0748623	-1.20997	-0.560301	-0.573937	-0.0838958
c13300/f2p1/1211	blue	-0.332663	-0.525953	0.315426	0.0311822	-0.1165	-0.100052	-0.063593	-0.257967
c13333/f1p0/1134	blue	0.0245285	0.249582	-0.313484	0.188057	-0.170202	-0.457248	-0.156971	-0.664356
c13393/f1p0/1300	blue	-0.215667	-0.266374	-0.229622	0.346661	-0.0989142	-0.103533	-0.0803287	-0.483436
c13400/f1p0/2232	blue	0.311746	-1.05715	-0.540159	0.0930461	-0.271436	-0.110112	-0.105686	-0.0874477
c13443/f1p0/1145	blue	-0.00953281	-0.828904	0.0876181	0.279943	0.0403366	-0.331741	-0.163741	-1.30401
c13452/f1p0/1400	blue	-0.860952	-1.19009	-0.39777	0.378067	-0.134149	-0.243817	-0.192098	-0.0389054
c13473/f1p3/1162	blue	-1.2079	-0.221232	-0.0601665	0.29844	-0.0221552	-0.135273	-0.0255203	-0.112343
c13553/f1p0/3361	blue	-0.429486	-0.00775882	0.115365	0.309032	-0.205885	-0.22158	-0.362113	-0.481548
c1356/f2p1/888	blue	0.00386122	0.0331902	0.156392	-0.341485	-0.321949	-0.189352	0.0388019	0.116972
c13560/f1p0/1188	blue	-0.543655	-1.28798	0.337086	-0.158534	-0.103483	0.0278524	-0.0268947	-0.577777
c13604/f2p1/1214	blue	-0.338982	-0.413546	0.150604	0.300552	-0.186533	-0.190233	-0.198024	-0.194983
c13629/f1p2/2176	blue	0.30444	-0.431703	-0.466773	-0.157595	-0.777353	0.0190432	-0.368946	0.139016
c13641/f1p7/3304	blue	-0.125771	-0.629667	0.0845727	0.234343	-0.0592207	-0.0641846	-0.0638114	-0.0727467
c13695/f1p0/1122	blue	-0.0539589	-1.13313	0.12597	0.292151	-0.0756846	-0.290237	-0.124003	-0.628931
c13696/f1p0/1175	blue	-0.587222	-0.463004	-0.479892	0.403804	-0.231122	-0.234978	-0.233284	-0.293883
c13815/f1p1/1012	blue	-0.0124128	-0.91537	-1.37437	0.404313	-0.37241	-0.713644	-0.301395	-0.433334
c1384/f2p3/994	blue	-0.519471	-0.14889	-0.148873	0.317994	-0.116259	-0.149007	-0.04245	-0.0887032
c13872/f1p0/1404	blue	-0.525732	-0.334561	0.0554093	0.286631	-0.0727816	-0.188763	-0.0254377	-0.0972568
c13874/f1p0/1311	blue	-0.906944	-0.425126	-0.25465	0.386413	-0.198276	-0.186868	-0.114709	-0.356964
c13886/f2p0/1181	blue	-0.642834	-0.398186	0.115914	0.260765	-0.115631	-0.130011	-0.00718647	-0.0915847
c13915/f1p1/1220	blue	-0.329327	0.263747	0.03037	0.0529054	0.130806	-1.65128	-0.727456	-0.45406
c13937/f1p4/3554	blue	-0.374178	-1.44408	0.137507	0.23254	-0.0344749	-0.0523485	-0.0526169	-0.11284
c14133/f1p2/3513	blue	0.144017	0.312099	-0.147605	-0.0473806	-0.645598	-0.293024	-0.410202	-0.555845
c1424/f2p1/966	blue	-0.498496	-0.689532	0.291699	0.140132	-0.375283	-0.178951	-0.0486465	-0.0763275
c14288/f1p2/1252	blue	-0.267703	-0.710951	0.0675022	0.313103	-0.130193	-0.143511	-0.121485	-0.178064
c14341/f1p0/1382	blue	-0.486543	-0.219681	-0.34136	0.31785	-0.0718496	-0.0557673	-0.0658245	-0.0567799
c1440/f7p7/1247	blue	-0.0304236	-0.382316	-0.0526805	0.188689	-0.0704232	-0.0449994	0.168821	-0.553816
c14404/f1p1/1151	blue	-0.424985	-0.446426	-1.66921	0.396442	-0.182775	-0.307091	-0.170529	-0.202696
c14468/f1p0/1215	blue	-0.198868	-0.294645	0.0166692	0.291463	-0.10459	-0.108165	-0.10459	-0.113924
c14488/f1p0/1095	blue	0.0979491	-0.0845098	-0.28929	0.341509	-0.755334	-0.331517	-0.224227	-0.59472
c1452/f2p0/953	blue	0.145694	-0.350205	-0.181904	0.282681	-0.224254	-0.901197	-0.0810482	-0.0851259
c14540/f1p0/1667	blue	-0.00246541	-0.0937658	0.111357	0.18166	-0.0675256	-0.243225	-0.0019433	-0.238489
c14544/f1p0/1399	blue	-0.510529	0.130124	0.127628	0.276041	-0.22621	-0.603595	-0.298343	-0.646742
c1457/f2p3/990	blue	-0.642262	-1.30427	-0.122558	0.33949	-0.0740744	-0.0740744	-0.0802578	-0.155403
c14622/f1p0/1684	blue	-0.12635	-0.114152	0.252135	0.215754	-0.348584	-0.314243	-0.201308	-0.453658
c14654/f1p0/1407	blue	-0.0705853	-0.548017	0.121129	0.19561	-0.0608169	-0.0608169	-0.0708241	-0.0608169
c14658/f1p0/1522	blue	-0.156353	0.384759	-0.1632	0.00484851	-0.748672	-0.578257	-1.20304	-0.749617
c14659/f1p2/1427	blue	0.266297	-0.572643	-0.291252	0.0641343	-0.422878	-0.0204406	0.0279779	-0.0700526
c14723/f1p1/1210	blue	-0.0696709	-1.22339	0.152586	0.146583	-0.0334453	-0.00967981	-0.0319522	-0.107054
c14730/f1p1/1151	blue	-0.242219	-0.138714	0.183125	0.187656	0.0690614	-0.161179	-0.169109	-0.430501
c14748/f1p0/1108	blue	-0.0929211	-0.819923	0.139118	0.254395	0.0338734	-0.306917	-0.0525349	-1.24032
c14753/f1p3/1080	blue	-0.208677	-0.0398155	0.0780531	0.299329	-0.361796	-0.201846	-0.222898	-0.177427
c14871/f1p14/1579	blue	-0.489271	0.277705	0.202187	-0.0280711	-0.586183	-0.148066	-0.253733	-1.29839
c14879/f1p0/1294	blue	-0.46605	-0.452504	-0.65728	0.421509	-0.358624	-0.367803	-0.366442	-0.368731
c1504/f2p2/869	blue	-1.67698	-0.574687	0.215969	0.177448	0.0178098	-0.0965489	-0.0459528	-0.185718
c15129/f1p0/1485	blue	-0.358781	-0.604788	-0.518922	0.409017	-0.276721	-0.261794	-0.273949	-0.3332
c15196/f1p0/1660	blue	0.210631	-0.625863	-0.106962	0.275182	-0.282679	-0.129941	-0.996205	-0.252924
c15218/f1p1/1298	blue	-0.502861	-1.59642	0.0942683	0.300388	0.0359971	-0.159152	-0.160324	-0.319007
c15233/f2p0/1387	blue	0.138058	-0.0542951	-1.02243	0.361815	-1.36397	-1.41426	-0.778699	-1.63819
c1525/f2p0/915	blue	-0.794363	-2.68265	0.234429	0.188833	0.0177577	-0.119675	-0.0398959	-0.410365
c15292/f1p0/1244	blue	0.140665	-0.0998839	0.205992	-0.126253	-0.0207847	-0.136978	-0.0798984	-0.368673
c15295/f1p0/1462	blue	0.275891	-0.11114	-0.434902	0.168843	-0.305214	-0.0722052	-0.131999	-0.850246
c15301/f1p7/2170	blue	0.154476	-0.243355	-0.0295675	0.143283	-0.106499	-0.00852026	0.0265338	-0.449651
c15311/f1p0/2244	blue	0.0204131	-0.560114	-0.216417	0.284797	-0.127638	-0.0557464	-0.0648879	-0.0857383
c15380/f1p0/3339	blue	-0.215623	-0.248611	-0.323768	0.35654	-0.0398603	-0.31648	-0.196918	-0.172385
c15385/f1p1/1180	blue	0.0255367	-0.0165964	-0.637612	0.373937	-0.516016	-0.459545	-0.783724	-0.613389
c15425/f1p2/1588	blue	-0.1709	-0.555345	0.226145	0.225149	-0.027688	-0.420906	-0.0670853	-0.62886
c15452/f1p0/1032	blue	-0.425858	-1.0367	0.0810255	0.254805	-0.0210756	-0.0167875	0.0524595	-0.613922
c15460/f1p1/2104	blue	-0.164279	0.182477	-1.28016	0.140782	0.117219	-0.717024	-0.176194	0.0210399
c15481/f1p0/1157	blue	0.293852	-0.323536	0.02405	-0.253296	-0.00468521	-0.153092	-0.13222	-0.168916
c15499/f1p4/1179	blue	-0.464852	-1.03836	-1.45532	0.412264	-0.247403	-0.282035	-0.232815	-0.291286
c15556/f1p0/2055	blue	0.252137	-0.526599	-0.0956494	0.0309783	-0.210199	-0.00134705	-0.0214946	-0.096399
c15649/f1p0/1454	blue	-0.00510549	-0.109686	-0.398798	0.338894	-0.187274	-0.168085	-0.147579	-0.482526
c15660/f1p0/2889	blue	-0.0743729	-1.49009	0.0850921	0.19549	-0.0372325	-0.0377912	-0.035268	-0.0441079
c15682/f1p0/1493	blue	-0.589894	-0.180325	-0.701777	0.345111	-0.127685	-0.189148	0.0581922	-0.278762
c15695/f1p0/1051	blue	0.0227913	-0.94304	-0.280532	0.268445	-0.0591966	-0.0451859	-0.0152441	-0.0924687
c15698/f2p0/1609	blue	-0.178738	-0.372174	0.0364711	0.270163	-0.058996	-0.0157027	-0.0346108	-0.368868
c15851/f1p1/1532	blue	-1.67596	-0.160077	-1.49361	0.404716	-0.702827	-0.34899	-0.320991	-0.109419
c15858/f1p0/1121	blue	0.0741303	0.0874635	0.0444264	0.265281	-0.229785	-0.557081	-0.814372	-0.762854
c15863/f1p0/1351	blue	-0.207565	-0.279997	0.174644	0.175318	0.065518	-0.252089	-0.0789338	-0.149465
c15903/f1p3/1465	blue	-0.313592	-0.938315	0.186316	0.246198	-0.0371159	-0.253576	-0.0354219	-0.275285
c15935/f2p1/1253	blue	-0.0856955	0.234676	-0.630131	0.31314	-0.688176	-0.967796	-1.31754	-0.704555
c15994/f1p1/1194	blue	-0.00395963	0.366911	-0.347659	0.0221108	-0.897433	-0.307094	-1.62379	-0.749555
c16041/f1p0/1129	blue	0.186558	-0.770913	0.0517808	0.00500043	-0.276196	-0.0739539	-0.0434882	0.0891166
c16111/f2p1/1189	blue	-0.273519	-1.0595	-0.235369	0.33827	-0.0617422	-0.0617422	-0.0617422	-0.219149
c16138/f1p1/1377	blue	-0.200356	-0.652687	0.289138	0.117592	-0.179735	-0.158968	-0.176051	-0.0821287
c16160/f1p1/1075	blue	0.271482	-0.287541	-0.184936	0.0179695	-0.300264	-0.116784	0.107975	-0.300342
c16167/f1p0/1022	blue	-0.287341	-0.469962	-0.0941792	0.311261	0.150786	-0.331169	-0.12772	-1.31157
c16240/f1p1/1030	blue	0.196612	-0.146524	-0.0969894	0.299593	-0.777154	-0.25647	-1.34108	-0.585637
c16306/f1p1/2925	blue	-0.535242	-0.693039	0.153546	0.195919	0.236042	-1.62689	-0.199067	-0.914011
c1640/f5p4/1050	blue	-0.814589	-0.321263	-0.0360845	0.106616	0.288823	-0.251779	-0.861186	0.0311023
c1678/f1p0/969	blue	-0.114784	-1.16246	0.137015	0.23346	0.0977172	-0.647802	-0.00641961	-1.10317
c1727/f3p0/1646	blue	0.0932532	-0.693705	-0.30093	0.348583	-0.218735	-0.332691	-0.114094	-0.842649
c1730/f1p0/918	blue	0.00697221	-0.31322	0.120465	0.294421	-0.0619846	-0.5955	-0.282334	-0.84065
c1740/f10p6/1174	blue	-0.626733	-0.378937	0.123031	0.191424	-0.157297	-0.154675	0.208749	-1.30602
c17400/f1p2/3175	blue	-0.0155602	-0.818286	0.0371316	0.238367	0.125086	-0.373096	-0.104753	-0.271379
c17613/f8p1/1919	blue	-0.723016	-0.0667013	-1.41785	0.399745	-0.145177	-0.269142	-0.496948	-0.83253
c17740/f5p5/1976	blue	-0.160054	-0.139277	-0.619157	0.361374	-0.175609	-0.198329	-0.184097	-0.209652
c17784/f1p3/3442	blue	-0.500702	-0.166512	-0.0125118	0.280264	-0.0288126	-0.119472	0.0391501	-0.342567
c17795/f4p9/1851	blue	-0.697747	-0.600197	0.1917	0.217012	0.0146497	-0.104523	-0.0599769	-0.250115
c17916/f3p4/1801	blue	-0.310048	-0.858807	0.00490777	0.336027	-0.0240419	-0.350266	-0.0291999	-0.650664
c17985/f3p2/1783	blue	-0.662188	-0.301522	0.202293	0.233137	-0.325334	0.0639811	-0.827454	-0.0934333
c18048/f3p4/1995	blue	0.246926	-0.340009	-0.728065	0.202558	-0.606383	-0.0887511	-0.05887	-0.107936
c18128/f1p0/4983	blue	-0.617905	-0.717068	0.0877732	0.273133	-0.771359	0.116437	0.0276118	-0.905724
c1815/f1p0/753	blue	0.0655278	-0.244828	-0.171117	0.323011	-1.27955	-0.192921	-0.149316	-0.139413
c18169/f2p2/1378	blue	-0.322324	-0.24257	0.0476697	0.297757	-0.113737	-0.105654	-0.133236	-0.145348
c1820/f1p1/899	blue	-0.234579	-1.30961	-0.515788	0.336954	-0.642095	-0.000181379	0.0977425	-0.323101
c18234/f2p2/1779	blue	-0.260289	-0.349355	0.197739	0.197507	-0.0634294	-0.00408773	-0.0939909	-0.408361
c18347/f1p1/4970	blue	0.063025	0.160075	0.151102	0.127496	-0.224078	-1.00764	-0.614054	-0.23181
c1843/f1p0/956	blue	-0.46226	-0.269054	0.336725	-0.250428	0.180214	-1.332	-0.319471	-0.721005
c18476/f2p3/1931	blue	0.0813407	0.0350709	0.0167402	0.125627	0.14325	-0.162115	-0.546042	-0.876207
c18535/f2p1/1707	blue	0.218486	-0.757206	-0.623541	0.330472	-0.309218	-0.429224	-0.351671	-0.853902
c18614/f1p0/1733	blue	-0.489052	-0.812026	-0.173144	0.366803	-0.145115	-0.159566	-0.117654	-0.182473
c18800/f1p1/1419	blue	-0.248935	-0.123165	-0.722455	0.369018	-0.397482	-0.0792032	-0.0861592	-0.544706
c1883/f11p8/1292	blue	-0.423241	0.0201816	0.0369063	0.216746	-0.955276	0.0249427	0.114431	-0.735096
c18835/f1p0/1069	blue	-0.621097	-0.474936	0.287552	0.102407	-0.0407166	-0.116367	-0.0794937	-0.221213
c18863/f1p0/1520	blue	-0.681176	-0.619885	0.0996039	0.281026	0.116428	-0.109668	-0.225182	-1.40099
c18922/f1p1/1888	blue	-0.266544	-0.296022	0.133973	0.302484	-0.0901402	-0.197236	-0.162555	-0.731376
c19088/f1p3/1955	blue	-0.252241	0.224877	0.0787855	0.206706	-0.273252	-0.374572	-0.220451	-0.877749
c19091/f1p0/1821	blue	-0.583745	-0.705734	0.161497	0.141385	0.193394	-0.11778	-0.109949	-0.300031
c19154/f1p0/1886	blue	0.0837862	-0.435481	-0.241013	0.362159	-0.138639	-0.687313	-0.361577	-1.15263
c19198/f1p1/1747	blue	-0.0833064	-1.0656	0.0113351	0.233139	-0.0358234	-0.029383	-0.0297602	-0.0658721
c19295/f1p2/1672	blue	-0.233733	-0.736088	0.0835452	0.304404	-0.0202292	-0.267049	-0.153487	-0.200614
c19438/f1p0/1586	blue	-0.26281	-0.147086	-0.431273	0.353683	-0.148111	-0.150783	-0.129443	-0.197238
c19512/f1p0/1039	blue	-0.285312	-0.62647	-0.363889	0.398465	-0.179724	-0.253828	-0.252304	-0.394694
c19514/f1p0/1914	blue	-0.307696	-0.458602	0.151225	0.299697	-0.183804	-0.17962	-0.181051	-0.225586
c19670/f1p0/1773	blue	-1.54337	-1.42551	0.252654	0.166777	-0.106357	-0.093852	-0.0670333	-0.0952734
c1969/f1p0/923	blue	-0.105564	-0.623955	0.141727	0.188786	-0.0589769	-0.0630721	-0.0565974	-0.0648802
c1975/f1p0/908	blue	0.184651	0.141843	-0.839313	0.166994	-0.768036	0.0267311	-0.205027	-0.997866
c19776/f1p0/1179	blue	-0.295346	-0.378448	-0.00949424	0.359472	-0.227957	-0.215197	-0.210837	-0.279657
c19780/f1p21/1014	blue	-0.223809	-0.535029	-0.850611	0.418541	-0.319131	-0.530262	-0.303739	-0.494924
c20107/f1p0/1893	blue	0.156727	-0.216578	0.055212	0.132646	0.141026	-0.290109	-1.06245	-0.29528
c20152/f1p1/1991	blue	-1.97755	-0.382107	0.169556	0.186732	0.0865458	-0.156534	0.01371	-0.309613
c20171/f1p0/1879	blue	-0.584626	-1.09259	-0.0114337	0.3299	0.0513472	-0.258188	-0.105007	-0.328386
c2023/f3p1/1515	blue	-0.136244	0.149952	0.0395957	0.222079	-0.127855	-0.242648	-0.108008	-1.81288
c2030/f1p0/944	blue	0.0430803	0.203478	0.0411173	0.0753868	-0.653432	0.0498506	-0.269013	-1.06305
c20372/f1p0/1232	blue	-0.191076	-0.127171	-0.125567	0.324307	-0.393378	-0.0745319	-0.137544	-0.106867
c20374/f1p0/1769	blue	-0.0895819	-0.0693414	-0.305888	0.387522	-0.501974	-0.585508	-0.499517	-0.422445
c20399/f1p0/1734	blue	-0.274217	-0.615563	-0.640065	0.416114	-1.16359	-0.394868	-0.220832	-0.275122
c20404/f1p1/1054	blue	0.288941	-0.104552	-1.02848	-0.00451152	-0.358463	-0.0916141	-0.0685406	0.00715589
c2043/f3p4/1516	blue	0.303411	-0.194128	-0.51297	0.176494	-0.441183	-1.49255	-0.326974	-0.0366976
c2050/f1p0/855	blue	-0.301048	-0.309403	-0.96482	0.414246	-0.301048	-0.336485	-0.335524	-0.536027
c20636/f1p1/1200	blue	0.028097	-0.233391	-0.327331	0.397264	-2.26603	-1.47505	-0.631312	-0.948447
c20795/f1p1/1860	blue	-0.551901	-1.15423	0.148909	0.269523	-0.0334442	-0.0928943	-0.0616985	-0.339458
c20816/f1p0/1185	blue	-0.286438	-0.525271	0.116834	0.281453	-0.0665382	-0.172538	-0.104658	-0.163773
c20829/f1p1/1262	blue	0.195651	-0.329212	-0.0481264	0.0568933	-0.734233	-0.250143	0.106429	0.045844
c2087/f12p4/2067	blue	-0.112917	0.32445	0.0994335	0.0114817	-0.723222	-1.3261	-0.482343	-0.386811
c20905/f1p2/1836	blue	0.205105	0.223815	-0.0755506	-0.172149	-0.0919286	-1.55612	-0.67009	-0.0580959
c2092/f7p0/2164	blue	-0.170114	-0.823306	0.120521	0.306604	-0.130824	-0.160267	-0.14698	-0.425551
c20920/f1p0/1226	blue	-0.623261	-0.463456	0.216867	0.178193	0.0104822	-0.158297	0.00587885	-0.277179
c20968/f1p0/1216	blue	-0.0688815	0.316736	0.0576553	-0.00586291	-0.125595	-1.11377	-0.741621	-0.511731
c2099/f1p0/927	blue	-0.198161	-0.539523	-1.04713	0.402555	-0.253437	-0.423324	-0.233369	-0.242163
c21058/f1p0/1504	blue	-0.219396	-0.709913	0.223088	0.214756	-0.147501	-0.126146	-0.104225	-0.183006
c2106/f1p0/613	blue	-0.353453	-1.20687	0.199819	0.164575	-0.0342824	-0.0416394	-0.051544	-0.0811983
c2117/f7p3/1217	blue	0.0422524	-0.786509	0.222325	0.194032	0.0431223	-0.432155	-0.387817	-1.08318
c21342/f1p0/1984	blue	-0.343532	-0.398562	0.1278	0.254424	-0.192556	-0.103516	-0.00856196	-0.106614
c21360/f1p4/1684	blue	-0.300945	-0.0447658	-0.219631	0.405513	-0.777641	-1.64517	-0.602243	-1.0028
c21380/f1p0/1782	blue	0.199091	-0.367916	-0.0403475	0.0666068	-0.0819876	-0.212799	-0.383841	0.138677
c2142/f1p0/491	blue	-0.0406387	0.036	-0.292238	0.36067	-0.384007	-0.558637	-0.415067	-0.574584
c21432/f1p1/1767	blue	-0.16545	-0.838063	-0.212839	0.371792	-0.0473779	-0.298351	-0.233554	-0.351931
c21437/f1p1/1532	blue	0.207383	0.171359	-0.0473214	0.126184	-0.909709	-1.02337	-0.255337	-0.280437
c2149/f1p0/712	blue	-0.263403	-0.343298	-0.0408083	0.313753	-0.133422	-0.0434984	-0.0554068	-0.266815
c21542/f1p0/1917	blue	-0.112163	-1.15903	0.0283617	0.203283	-0.180483	0.134706	0.0561627	-0.462864
c21643/f1p1/1710	blue	-0.247983	-0.784469	0.277698	-0.128426	-0.0847539	-0.0346093	0.0827382	-0.144306
c21717/f1p0/1552	blue	0.266192	0.0771488	0.036556	-0.195427	-0.313243	-0.176368	-0.0540989	-0.46644
c21753/f1p0/1316	blue	-0.149077	-0.117516	0.0220813	0.342239	-0.252586	-0.226539	-0.26085	-1.10887
c21871/f1p5/1043	blue	0.243373	-1.79522	-0.0184729	0.166444	0.0882167	-1.31396	-1.7593	-0.22306
c21936/f1p1/1798	blue	0.100474	-0.965301	-0.0830703	0.200987	-0.00286079	-0.0639728	-0.0579261	-0.0784246
c22052/f1p0/1927	blue	0.149593	-0.0300189	-0.00532539	0.296127	-0.792076	-1.18151	-1.1501	-0.333052
c22061/f1p2/1781	blue	-0.613073	-0.375374	0.289032	0.0528836	-0.0911703	-0.13009	0.00335452	-0.159244
c2208/f1p0/925	blue	-2.20439	-0.377619	0.186979	0.184173	0.0190117	-0.0632928	-0.0368888	-0.17786
c2212/f1p0/572	blue	-0.169001	-0.486215	-1.09374	0.395176	-0.182106	-0.318542	-0.204016	-0.346185
c22133/f1p0/1771	blue	-0.152654	-0.756169	-0.498419	0.390744	-0.182388	-0.357358	-0.145074	-0.360798
c22181/f1p1/1599	blue	-0.770915	-2.03125	-0.051388	0.348929	-0.152021	-0.114446	-0.131585	-0.125028
c2228/f1p0/958	blue	-0.0831092	-0.394684	-1.38041	0.411482	-0.400769	-0.541316	-0.554359	-0.368523
c22289/f1p2/1855	blue	-0.0876246	-0.444765	0.130783	0.237482	0.0404043	-0.115732	-0.110925	-1.76487
c22608/f1p0/1038	blue	0.26165	-0.0669671	-0.684853	0.131551	-1.40372	-0.20988	0.0412083	-0.16747
c22624/f1p0/1763	blue	0.129893	-0.712681	0.172271	-0.0528245	0.0142521	-0.118693	-0.0701421	-0.0544824
c22677/f1p0/1422	blue	-0.122107	-0.235631	0.0276837	0.344445	-0.174115	-0.656064	-0.199194	-0.379531
c2271/f3p0/1132	blue	-0.933052	-0.273846	0.0653453	0.264158	-0.0288084	-0.145292	0.00471653	-0.123315
c22781/f1p1/1689	blue	-0.408297	-0.678774	-0.0967993	0.352337	-0.0878029	-0.219274	-0.0908172	-0.195093
c22833/f1p0/1609	blue	0.0565182	-0.905407	0.0749773	0.150629	-0.0511	-0.0531247	-0.0267187	-0.044078
c22882/f1p1/1069	blue	-0.0280687	-0.55425	-0.435009	0.357619	-0.376379	-0.163791	-0.131969	-0.139509
c22922/f1p2/1904	blue	-0.313636	-0.33145	0.31364	0.11742	-0.101982	-0.247665	-0.134653	-0.484123
c2298/f3p1/1227	blue	-0.410159	-0.622101	0.0704454	0.331196	-0.166073	-0.171047	-0.180414	-0.170318
c22995/f1p0/1915	blue	-0.34281	-0.606004	0.0805429	0.302454	-0.117804	-0.123221	-0.116172	-0.140714
c22999/f1p1/1428	blue	-0.858217	-0.276984	0.147823	0.294728	-0.157419	-0.158259	-0.152859	-0.210615
c23094/f1p0/1985	blue	-1.123	-0.495901	0.162716	0.229176	-0.11062	-0.0120368	-0.0655025	-0.104787
c23136/f1p1/1852	blue	0.0244431	-0.528215	0.0431108	0.172567	0.0904717	0.0516062	-0.157313	-0.523037
c2318/f1p0/849	blue	-0.281456	-0.328109	-0.294917	0.420225	-0.529594	-0.567724	-0.49623	-0.607714
c23328/f1p4/1150	blue	-0.0359502	-0.28514	-0.122566	0.337033	0.0583553	-0.52525	-0.474687	-0.538204
c23344/f1p3/1512	blue	-0.427666	-0.494139	-0.214992	0.324706	-0.105899	-0.0522167	-0.0438074	-0.0750527
c2336/f3p0/1063	blue	0.153739	-0.569691	-0.518178	0.37266	-0.470314	-0.52169	-1.04853	-0.766712
c2350/f1p0/896	blue	0.044603	-0.0201436	0.225037	-0.0157991	-0.333044	-0.061541	-0.0360831	-0.264332
c2382/f1p0/882	blue	-0.18443	-0.421055	-0.749077	0.411246	-0.401221	-0.310857	-0.329391	-0.433519
c2388/f1p0/991	blue	0.0932347	-0.442271	-0.119573	0.366974	-0.939975	-1.04836	-0.274835	-0.733716
c24072/f5p6/1185	blue	-0.108618	0.296287	-0.119563	0.15542	-0.355903	-0.58299	-1.61316	-0.112844
c24107/f3p0/1519	blue	-0.366263	-0.426556	-0.261444	0.360791	-0.183491	-0.12026	-0.120325	-0.138468
c24207/f2p7/1399	blue	-1.17168	-0.281963	0.149138	0.282128	-0.117828	-0.125861	-0.139298	-0.19855
c24233/f29p36/1297	blue	0.234546	-1.65089	-0.0658158	0.0163826	-0.0601625	-0.0170576	-0.0269478	-0.0863795
c2430/f1p0/918	blue	-0.633896	-0.790591	-0.0609423	0.358863	-0.0880376	-0.266712	-0.171509	-0.137689
c24447/f1p4/1091	blue	0.0560888	-0.335435	0.166955	0.21797	-0.587061	-0.33481	0.0448449	-0.509615
c2448/f1p1/988	blue	-0.364049	-0.133627	-0.0785042	0.363035	-0.276224	-0.319964	-0.215128	-0.213973
c2456/f5p4/1351	blue	-2.30837	-0.269797	-0.140715	0.372839	-0.177047	-0.174598	-0.193912	-0.246708
c2476/f1p0/862	blue	-0.461671	-0.388811	0.225423	0.170919	0.00706097	-0.117555	-0.0710405	-0.223718
c2510/f5p0/1194	blue	0.101668	-0.0809173	-0.805623	0.352152	-0.313039	-0.549625	-0.351538	-0.472534
c2513/f6p0/2301	blue	-1.04137	0.16312	0.148513	0.230596	-0.157247	-0.185396	-0.900302	-0.570619
c2550/f2p1/1223	blue	-0.723974	0.11473	0.168698	0.131518	0.168795	-0.917992	-0.630432	-0.898239
c2568/f2p1/1098	blue	-0.221254	-0.632073	-0.0484893	0.305698	-0.104687	-0.0792259	-0.0692787	-0.0905068
c2579/f2p0/1572	blue	-0.191439	-1.20764	-0.035892	0.348933	-0.0477832	-0.306048	-0.209412	-0.248039
c2603/f1p6/1003	blue	-1.47262	0.108271	0.0188853	0.295313	-0.284055	0.00470569	-1.06543	-0.590625
c2610/f1p0/822	blue	-0.218322	-0.787214	-1.22542	0.40779	-0.31276	-0.333849	-0.271311	-0.243763
c2618/f1p0/865	blue	-0.308452	-0.442366	-0.181632	0.416783	-0.625151	-0.756335	-0.74884	-0.292944
c2627/f1p0/897	blue	-0.250446	0.044581	-0.128235	0.383866	-1.13671	-0.741937	-1.20022	-1.29086
c2644/f2p1/1237	blue	-0.0174623	0.202604	-0.0586176	0.28291	-0.712575	-1.04004	-0.90048	-0.760003
c2662/f4p1/1786	blue	-0.856412	-0.847874	-0.0727206	0.344241	-0.0808752	-0.0852447	-0.0976022	-0.220624
c2667/f1p2/977	blue	0.191134	-0.221099	-0.593721	0.233584	-0.340633	-0.0951645	-0.0759766	-0.0862703
c2680/f2p0/5719	blue	0.23648	-0.30034	0.108345	0.0729836	0.0738133	-0.513953	-0.705961	-0.356109
c2684/f1p1/995	blue	-1.09786	-0.642684	0.00447513	0.297526	0.000701285	-0.029053	-0.0093475	-0.413219
c2689/f1p0/975	blue	-0.0602343	-0.273888	-0.633349	0.198414	-0.00943173	-0.019909	-0.104084	0.141893
c2699/f8p8/2269	blue	-1.2619	-0.682988	0.123409	0.293832	-0.150738	-0.165756	-0.101919	-0.068914
c2726/f3p2/1741	blue	-0.333182	-0.562122	-0.927129	0.419225	-0.412906	-0.311347	-0.274883	-0.43989
c2734/f1p1/959	blue	-0.0820004	-0.397651	-0.241349	0.362222	-0.162389	-0.280353	-0.160331	-0.2637
c2744/f1p0/513	blue	-0.742073	-0.867991	0.210739	0.181792	-0.0486765	-0.0514727	-0.0584281	-0.0943723
c2782/f1p0/987	blue	-0.394783	-0.885731	0.235326	0.198973	-0.0318302	-0.180081	-0.0733302	-0.226952
c2785/f1p0/790	blue	0.13652	-0.144384	0.240287	-0.109474	-0.202204	-0.384691	0.0328873	-0.296833
c2816/f3p0/1619	blue	0.0973248	-1.02063	0.218204	0.210598	-0.24811	-0.401918	-0.142779	-0.603342
c2820/f1p0/963	blue	0.0201544	0.131281	-1.06105	0.310191	-0.41906	-0.202179	-0.29289	-0.514561
c2828/f1p0/824	blue	-0.452065	-0.865231	0.293536	0.104744	-0.0269897	-0.158149	-0.0743671	-0.263892
c2840/f1p0/673	blue	0.121791	-0.228118	-0.146472	-0.517042	-0.18013	-0.0938023	0.107129	0.205214
c2841/f1p1/889	blue	-0.116655	0.181786	0.199647	-0.39971	-0.0129977	-1.7035	-0.00346459	-0.144995
c2859/f2p0/2116	blue	-0.00079289	-0.537509	0.0950628	0.28407	-0.0508231	-0.144068	-0.350268	-0.391123
c2864/f6p3/1097	blue	-0.653167	-0.44356	-0.0716359	0.332559	-0.0847703	-0.0795031	-0.0909759	-0.173922
c2874/f1p0/5656	blue	0.175505	0.210807	-0.0631259	0.0489277	-0.226562	-0.0935561	-0.530653	-0.788573
c2923/f1p1/950	blue	-0.430528	-0.720117	0.0539223	0.265017	0.00640924	-0.0575073	-0.0546935	-0.117986
c2932/f1p0/5787	blue	-0.617715	-0.53953	0.224239	0.182147	0.0236942	-0.131086	-0.0782411	-0.211956
c2942/f1p1/582	blue	0.262342	-0.827599	-0.114345	0.00648271	-0.0504105	-0.0455104	-0.0504084	-0.106218
c2966/f2p0/1428	blue	-0.113371	-0.785956	0.0590511	0.3326	-0.149631	-0.258821	-0.174654	-0.362465
c2972/f2p5/1105	blue	-0.0396134	-0.565332	-0.469316	0.328469	-0.0600894	-0.108389	-0.103353	-0.172344
c2977/f2p0/1617	blue	0.243366	-0.977695	-0.182555	0.0428969	-0.0405088	-0.0412126	-0.037277	-0.0559772
c2981/f1p2/993	blue	0.0769847	-0.702408	-0.222135	0.257389	-0.0977782	-0.0579853	-0.0425004	-0.0842154
c2986/f2p0/1463	blue	-0.823898	-0.266635	0.218685	0.238467	-0.193552	-0.0509661	-0.114901	-0.400301
c2998/f2p2/1116	blue	-0.0242303	-0.206311	0.131239	0.320839	-1.42175	-0.440841	-0.830524	-0.226643
c3013/f2p0/1329	blue	-0.0839656	-0.353571	-0.0150169	0.275686	-0.0730465	-0.072946	-0.0709677	-0.158639
c3029/f2p1/3488	blue	-0.766199	-0.201108	-0.339732	0.378237	-0.626659	-0.163601	-0.0454157	-0.24765
c3040/f1p0/849	blue	-0.196006	-1.48015	-0.657547	0.402408	-0.214484	-0.30078	-0.231112	-0.352328
c3050/f1p2/619	blue	0.244847	-1.36057	-0.384681	0.207937	-0.0619151	-0.579215	-0.536638	0.0447203
c3059/f2p1/1273	blue	-1.14482	0.0533666	0.126707	0.0984236	0.248598	-1.30054	-1.6656	-0.343459
c3071/f5p2/2272	blue	-0.0781351	-0.157786	-0.746603	0.401312	-0.270961	-0.684656	-0.510626	-0.932302
c3092/f5p7/1351	blue	-0.305233	-3.27646	0.126505	0.228141	-0.0540301	-0.051095	-0.0514804	-0.0637124
c3107/f2p0/1267	blue	-0.317127	-0.276963	0.0191472	0.347476	-0.128287	-0.231387	-0.15397	-0.642418
c3112/f1p2/818	blue	-0.281762	-0.663242	-2.34309	0.416244	-0.294626	-0.35389	-0.313147	-0.360559
c3132/f1p0/811	blue	-1.1212	-0.558027	0.240424	0.152002	-0.0064623	-0.085666	-0.0492663	-0.180048
c3173/f1p36/3108	blue	0.0636412	0.299178	-0.0387798	0.00839082	-0.272279	-0.146687	-2.27342	-0.816727
c3178/f1p0/886	blue	0.224773	0.113644	-0.418959	0.246001	-0.836308	-0.6906	-1.22839	-0.371433
c3183/f2p0/1111	blue	0.0885818	0.235805	-0.201438	0.238148	-0.499746	-0.98691	-1.84914	-0.73813
c3196/f5p1/2157	blue	-0.365982	-0.795401	0.20785	0.245845	-0.0934243	-0.130243	-0.0648819	-0.424975
c3197/f1p0/4760	blue	-1.20458	-0.844767	0.170271	0.230338	-0.0836772	0.0717809	-0.117689	-0.307128
c3241/f1p0/928	blue	-0.0673869	-0.51621	0.191769	0.117124	-0.204107	-0.118654	0.035377	-0.0243344
c3262/f2p0/1113	blue	-0.481436	-0.589027	-0.153518	0.379614	-0.197467	-0.216056	-0.151265	-0.249732
c3263/f3p0/1014	blue	-0.402949	-0.499485	-0.428738	0.3773	-0.0813034	-0.18347	-0.0907916	-0.418262
c3282/f2p1/1089	blue	0.183586	-0.175066	-0.424973	0.302704	-0.5434	-0.632955	-0.30845	-0.0855065
c3286/f1p0/3112	blue	-0.339547	-0.044911	0.0803327	0.255606	0.124366	-0.503948	-0.19187	-1.80016
c3303/f1p0/2398	blue	-0.128226	-0.944524	0.160116	0.241493	0.119636	-0.142769	-1.02008	-0.700766
c3304/f1p0/2927	blue	-0.0707856	0.30628	-0.0982686	0.0803145	-0.839264	-1.63352	0.00235323	-0.595708
c3325/f1p0/2251	blue	-0.0856564	-0.203118	0.130393	-0.0190902	-0.272449	0.132099	-0.576035	0.150698
c3327/f1p0/2541	blue	-0.884266	-1.31476	0.179524	0.226117	-0.0616345	-0.0343335	-0.124709	-0.0799118
c3363/f1p0/2651	blue	0.28973	-0.136044	-0.07242	-0.234396	-0.33664	-0.052912	0.104133	-1.52296
c3377/f1p0/2464	blue	0.190241	-1.49713	0.117457	0.221691	-0.0233678	-0.344833	-1.5507	-1.48586
c3396/f1p0/903	blue	0.141331	-1.66306	4.74464e-05	0.0657149	-0.433809	0.0327648	0.147878	-0.1713
c3423/f1p1/902	blue	-0.20655	-0.291781	0.22263	0.243757	-0.0467022	-0.376229	-0.206362	-0.455979
c3433/f1p1/1171	blue	0.0366746	-0.0489573	-0.915904	0.334171	-0.370342	-0.343987	-0.274173	-0.0857104
c3445/f1p2/1291	blue	0.186881	-1.02976	0.015769	-0.0180089	-0.511708	-0.145296	-0.00777426	0.156847
c3447/f1p1/804	blue	0.170828	0.0822622	0.0934751	-0.0406914	-1.2479	-0.11581	-0.241748	0.0122192
c3476/f1p0/2582	blue	-0.115057	-1.15007	-1.33639	0.404842	-0.147781	-0.402262	-0.938399	-0.279641
c3477/f1p0/1481	blue	-0.725945	-0.438649	0.106048	0.313486	-0.140841	-0.141031	-0.104725	-0.258753
c3487/f2p1/918	blue	-0.617963	-0.0548564	0.101468	0.297022	-0.396796	-0.0900116	-0.0427884	-2.61497
c3510/f1p1/1124	blue	0.0327942	-0.961091	0.274672	0.119925	0.0253596	-0.242415	-0.532219	-1.06323
c3518/f3p2/1013	blue	-0.352198	-0.992858	0.108071	0.220031	0.0262066	-0.136681	0.090199	-0.332261
c3559/f1p0/1370	blue	-0.63189	-0.0534207	0.2024	0.239694	-0.0564017	-0.380988	-0.0930526	-0.953425
c3620/f1p0/731	blue	-0.615041	-0.625047	0.219404	0.196139	-0.0137091	-0.10042	-0.0633485	-0.224836
c3624/f1p0/857	blue	-0.716201	0.141147	0.0836412	0.289446	-0.557267	-0.339455	-0.162427	-0.794002
c3690/f1p0/608	blue	-0.261222	-0.970365	-0.254989	0.381255	-0.177052	-0.227733	-0.20584	-0.193066
c3695/f1p3/1570	blue	-0.527603	-0.823819	0.138961	0.238939	0.160589	-0.242211	-0.14481	-0.642932
c3734/f1p0/1380	blue	-0.228751	-0.582434	-0.493471	0.388291	-0.1983	-0.243429	-0.154102	-0.274525
c3747/f1p0/2212	blue	0.0896301	0.11605	0.0712816	0.251858	-1.35809	-0.786111	-0.412374	-0.791552
c3750/f1p0/1257	blue	-0.609612	-0.205987	0.267161	0.191076	-0.34401	-0.0974683	-0.320193	-0.0945692
c3754/f1p0/533	blue	-0.535815	-0.337931	0.240249	0.13097	0.0693957	-0.134604	-0.104337	-0.247445
c3780/f1p0/954	blue	-0.356485	-0.79683	0.125679	0.285647	-0.055572	-0.170761	-0.205895	-0.0923992
c3796/f1p1/2097	blue	-0.282401	-0.463865	0.241096	0.225842	-0.123584	-0.165283	-0.11739	-0.444041
c3829/f1p2/3065	blue	0.154162	-0.147402	-0.183404	0.202622	-0.542219	-0.023256	-0.0274759	-0.102107
c3837/f1p1/829	blue	-0.348893	-0.367993	-0.3935	0.422168	-0.465337	-0.456124	-0.488449	-0.461123
c3846/f1p0/937	blue	-0.360006	-0.366157	-0.398283	0.422245	-0.464658	-0.466848	-0.459974	-0.460638
c3875/f2p1/1430	blue	0.290338	-0.0174346	0.0480299	0.114378	-0.936469	-0.472429	-0.822953	-0.373761
c3914/f1p1/976	blue	-0.783066	-0.521833	0.106232	0.26633	0.0441877	-0.170437	-0.0338685	-0.258071
c3933/f1p2/1073	blue	-0.345749	-1.21193	-1.57892	0.412524	-0.254367	-0.330611	-0.24813	-0.291816
c3948/f1p0/1351	blue	-0.234805	0.0784676	-0.267518	0.311728	-0.678966	-0.007045	-0.216451	-0.227432
c3985/f1p0/665	blue	0.281109	-0.5913	-0.0399022	-0.150561	-0.396171	-0.0207089	0.0434933	-0.0899591
c3996/f6p6/1299	blue	-0.586231	-0.533514	0.211378	0.192758	0.0346035	-0.167794	-0.0351971	-0.272056
c4032/f1p0/5755	blue	-0.286809	-0.372567	0.159487	0.230396	0.0528264	-0.216196	-0.0725173	-0.330194
c4053/f1p0/1325	blue	-0.00525218	-0.735419	0.114367	0.250601	0.0435702	-0.591666	-0.038384	-3.02917
c4070/f1p2/1238	blue	0.0896618	-1.07702	0.0826787	0.074832	-0.176172	-0.0142358	0.0883412	-0.0701045
c4071/f1p0/976	blue	-0.072263	-0.804812	0.030615	0.239684	-0.0583105	0.0062086	-0.0839184	-0.104304
c4077/f1p0/3610	blue	-0.346248	-1.91355	0.256494	0.187186	-0.0392662	-0.22921	-0.0816469	-0.260399
c4086/f1p1/1045	blue	-0.133518	-0.73811	0.135942	0.151777	-0.0806736	0.00561007	0.0610822	-0.149065
c4146/f1p2/759	blue	-0.121155	-1.3073	0.23461	0.198	0.0552181	-0.269578	-0.216634	-0.682463
c4157/f1p0/2025	blue	0.234799	-0.454791	-0.210965	0.0115963	-0.00330369	0.0349553	-0.0808845	-0.0947363
c4168/f1p0/788	blue	0.185528	-0.0825451	0.0491712	0.230511	-0.0730838	-0.806316	-1.26865	-0.548955
c4178/f1p1/907	blue	-0.252447	-0.952457	-1.69909	0.414802	-0.253009	-0.345943	-0.330721	-0.364578
c4204/f1p0/961	blue	0.304469	-0.179427	-0.501942	0.066615	-0.244614	-0.101908	-0.108915	-0.157059
c4208/f1p1/2236	blue	-0.41117	0.0283735	0.11986	0.176082	-0.607376	-0.00664402	0.112874	-0.984551
c4215/f1p3/2154	blue	0.0840666	0.30523	0.0150253	-0.0441803	-0.377	-0.259785	-0.977729	-0.571373
c4241/f4p1/1544	blue	0.131715	-0.885838	0.102309	0.252851	0.00669102	-0.6267	-0.301431	-1.09628
c4246/f1p0/1097	blue	-0.0959022	-0.560672	0.157925	0.238521	-0.162845	-0.588707	0.0752847	-0.293128
c4269/f1p0/1122	blue	-0.117467	-0.692029	0.264461	0.136762	0.118397	-0.741516	-0.239511	-0.765585
c4292/f1p0/695	blue	-0.131155	-0.174308	0.104733	0.262449	-0.0974362	-0.120033	-0.151218	-0.244469
c4327/f1p0/5550	blue	-0.279162	-0.663155	0.17492	0.23747	0.0771832	-0.197769	-0.171165	-0.385032
c4333/f1p0/1192	blue	-0.292712	-0.378252	0.217819	0.186558	-0.185673	-0.107252	0.00100927	-0.179716
c4338/f1p0/1289	blue	-1.08631	-0.379552	-0.503435	0.40153	-0.219284	-0.223409	-0.2226	-0.271771
c4355/f1p6/928	blue	-0.153197	-0.302414	-0.24798	0.411645	-0.476042	-0.547929	-0.54416	-1.05071
c4379/f1p0/874	blue	-0.799519	-1.98661	0.198628	0.234845	-0.0448918	-0.107923	-0.0656724	-0.216518
c4386/f1p1/1540	blue	-0.172768	-0.943824	0.0607568	0.319599	-0.0703815	-0.121489	-0.129676	-0.984255
c4407/f1p0/955	blue	0.0457904	-0.442153	0.0158295	0.32596	-0.0711181	-0.420115	-0.341718	-2.82071
c4410/f2p0/1400	blue	-0.489714	-0.102798	0.154688	0.236046	0.0636247	-0.398259	-0.514383	-0.0856079
c4415/f1p0/962	blue	-1.48179	0.20707	-0.162473	0.331837	-0.565161	-1.09766	-0.511343	-0.418418
c4419/f3p2/3578	blue	0.166372	-0.447522	0.0829673	0.0519402	-0.0752949	-0.0205538	-0.0632983	-0.103179
c4455/f1p1/2291	blue	-0.0920276	-0.855283	0.121578	0.18568	0.201433	-1.12499	-0.157394	-0.343743
c4461/f1p0/913	blue	-0.545866	-0.050745	0.0653151	0.327594	-0.366348	-0.104579	-0.216797	-0.536129
c4475/f1p0/2159	blue	-0.176535	-1.0232	0.220484	0.23448	-0.0369558	-0.244691	-0.15322	-0.370479
c4571/f2p1/2323	blue	-0.865921	-0.531054	0.214183	0.240873	-0.143275	-0.109609	-0.107194	-0.173271
c4605/f1p2/1372	blue	-0.0857588	-0.270867	0.0755229	0.325162	-0.0682193	-0.45208	-0.318814	-0.585443
c4606/f1p0/1574	blue	-0.287837	-1.29391	-1.19122	0.412062	-0.273101	-0.333251	-0.274214	-0.280384
c4660/f1p0/1058	blue	-0.256794	-0.302245	-0.3766	0.417723	-0.323342	-1.25254	-0.445033	-0.594499
c4706/f3p1/916	blue	-0.643444	-0.42632	0.20824	0.188504	0.00542943	-0.103878	-0.0510642	-0.209542
c4727/f2p0/948	blue	-0.147186	-0.512256	-1.24748	0.220185	-0.216101	-0.0417289	0.0812652	0.149347
c4770/f3p4/2126	blue	-0.233938	-0.806694	0.0524669	0.242137	-0.0114308	-0.0158973	-0.0184765	-0.143907
c4792/f1p6/2377	blue	0.162591	-1.41587	-0.00182008	0.073387	-0.0359156	0.0257198	0.0232132	-0.196652
c4848/f1p7/1046	blue	0.162536	-0.966593	0.0417892	0.0326468	-0.0317452	-0.0195759	-0.0235414	-0.0417703
c4854/f1p0/1517	blue	-0.511363	0.327108	0.172794	-0.0013582	-0.415197	-0.763677	-1.46096	-1.10519
c4860/f1p0/1601	blue	0.134744	-0.454928	-0.107492	0.180458	0.16645	-0.211019	-0.412898	-0.182394
c4926/f1p0/2126	blue	-0.564446	-0.667063	-0.0145757	0.352056	-0.157732	-0.152443	-0.113434	-0.252657
c4938/f1p0/1152	blue	-0.0580082	-0.0432979	-0.501203	0.383933	-0.398922	-0.392614	-0.491725	-0.7685
c4946/f1p2/1558	blue	-0.126092	-0.203902	-0.0693702	0.399712	-1.01931	-1.26669	-1.07642	-1.29332
c5000/f1p2/2205	blue	-0.0998552	-0.447808	0.139253	0.196277	-0.101703	-0.0547163	-0.0611169	-0.0727358
c5035/f1p0/2121	blue	-0.023131	-0.803539	-0.149969	0.209004	-0.433506	0.0778719	0.176772	-0.438733
c5066/f1p1/1397	blue	0.098249	0.240448	0.0414678	0.059604	-0.250325	-0.382508	-0.227629	-0.714206
c5115/f2p2/1246	blue	-0.0662065	0.187896	-0.126053	0.238692	-0.333602	-0.394355	-0.764955	-0.0185079
c5147/f2p2/1422	blue	-0.179805	-0.942554	0.215708	0.214811	-0.0968369	-0.19294	0.00661855	-0.553613
c5163/f1p4/1467	blue	-0.569934	-0.440727	-0.109915	0.341608	-0.0787504	-0.0959105	-0.103129	-0.193195
c5170/f1p4/1626	blue	-0.00371618	-0.119951	0.125197	0.229143	0.069916	-1.22167	-0.280028	-0.443048
c5173/f1p0/1571	blue	-0.536675	-0.526865	0.212393	0.190677	-0.0376183	-0.0592752	0.0036355	-0.42307
c5184/f5p5/2273	blue	-0.0494623	0.137569	0.0423199	0.276721	-0.225703	-0.80115	-0.583785	-0.545053
c5315/f1p1/2122	blue	0.0911614	0.213437	-0.0300891	0.124701	-0.512127	-0.295407	-0.777404	-0.0537725
c5367/f1p6/3155	blue	0.040379	-0.700817	-0.484785	0.326752	0.129105	-1.45946	-0.494104	-0.319602
c5452/f1p0/1359	blue	-0.785403	-0.559432	-0.061559	0.345042	0.00525982	-0.105954	-0.110245	-1.15517
c5479/f1p0/3291	blue	-0.371338	-0.0855306	-0.217317	0.410678	-1.05133	-0.545512	-0.755025	-0.763948
c5515/f1p0/1040	blue	0.158598	-0.840857	-0.245363	0.16781	-0.026327	0.00577839	0.0277096	-0.21851
c5556/f1p0/2337	blue	-0.202624	-0.380906	-0.0403656	0.307299	-0.0832785	-0.125694	-0.108546	-0.0977676
c5623/f2p5/1175	blue	-0.0810511	-0.553644	-0.369472	0.281706	0.0113088	0.00646198	0.0421602	-0.514312
c5626/f2p2/1121	blue	-0.724157	-0.310987	-0.0286509	0.305713	0.00770159	-0.035152	-0.143222	-0.222895
c5657/f3p5/2262	blue	-0.656033	-0.326135	0.141822	0.230929	0.0373268	-0.12407	-0.0536044	-0.211786
c5677/f1p1/1017	blue	-0.0285939	-0.108901	-0.223804	0.371665	-0.269686	-0.462216	-0.343573	-1.00134
c5695/f1p0/1036	blue	-0.180571	-1.38561	-0.00747127	0.346094	-0.176059	-0.169622	-0.238466	-0.179087
c5774/f3p3/1750	blue	-1.11852	-0.333817	0.019292	0.331733	-0.150723	-0.084235	-0.0714165	-0.371019
c5850/f1p4/5128	blue	-0.429927	-0.216878	0.0203969	0.270171	-0.0496787	0.00157258	0.0160827	-0.671721
c5901/f1p0/1601	blue	-0.0387289	-0.551624	0.0948991	0.263661	-0.0402039	-0.179792	-0.0239695	-1.13392
c5906/f1p0/1565	blue	-0.6578	-1.5935	0.0121138	0.312226	-0.0751322	-0.0929038	-0.0871302	-0.0925185
c5915/f2p2/1313	blue	0.0186763	-0.782177	-0.0048879	0.173664	0.198881	-0.122735	-0.141385	-0.519275
c5917/f2p10/2439	blue	0.23349	0.183363	-0.144297	0.123691	-0.484547	-0.878415	-0.25906	-0.74535
c5988/f1p0/1519	blue	-0.0108305	-0.24934	-1.56282	0.344494	-0.512605	-0.150488	-0.106439	-0.0978028
c6014/f1p0/1099	blue	-0.363929	-0.0866645	-0.408605	0.370928	-0.228593	-0.300009	-0.0681912	-0.426907
c6026/f1p0/1038	blue	-0.67242	-0.396603	0.199949	0.261056	-0.17488	-0.135978	-0.152149	-0.160622
c6046/f4p2/1640	blue	-1.01701	-0.223181	0.0627679	0.319427	-0.0332297	-0.190726	-0.0972191	-0.751124
c6050/f1p0/1188	blue	-0.248106	-0.999384	0.129536	0.224009	-0.0778254	-0.0429084	-0.0304868	-0.0898645
c6078/f1p4/1219	blue	-0.299952	-0.321644	0.31583	0.118787	-0.212874	-0.114272	-0.212728	-0.38517
c608/f20p8/1186	blue	-0.0915504	-0.726806	0.13776	0.271934	-0.147455	-0.0286321	-0.173709	-0.519002
c6186/f1p1/2135	blue	-0.267903	-0.43329	0.0146824	0.316807	-0.139618	-0.10258	-0.0691118	-0.244199
c6205/f1p0/1334	blue	-0.398127	-0.113635	0.183519	0.222076	-0.353952	-0.0264317	-0.0853493	-0.208806
c6241/f1p1/1402	blue	-0.463639	-1.18794	0.325892	0.0340622	-0.0200029	-0.169822	-0.0552686	-0.55462
c6247/f2p0/1401	blue	-0.370974	-0.882207	0.0523475	0.190259	0.153493	-0.132483	0.0923139	-0.787161
c6249/f1p0/1201	blue	-0.129071	-0.476857	-0.180329	0.382653	-0.21952	-0.414516	-0.17404	-0.469513
c6350/f1p6/1002	blue	-0.285036	-0.391663	-0.627323	0.41767	-0.347444	-0.348374	-0.291719	-1.32582
c6354/f1p0/1311	blue	-0.164671	-0.142916	0.0720048	0.332687	-0.235991	-0.274603	-0.259406	-0.576573
c6385/f1p2/1467	blue	-0.00879629	-0.0775291	-0.215118	0.295437	-0.516581	-0.146547	-0.101002	-0.0377534
c6450/f1p0/2119	blue	-0.438265	-0.820177	0.112207	0.238066	-0.0232671	-0.0623676	-0.00182523	-0.136173
c6547/f1p0/1408	blue	-0.204416	-0.318564	-0.0475586	0.36791	-0.272681	-0.284786	-0.233392	-0.3121
c6567/f1p1/1063	blue	-0.610087	-1.41279	0.0692205	0.307365	-0.0384214	-0.0871545	-0.0474685	-0.437181
c6594/f5p4/1268	blue	0.10917	-0.0300071	-0.394853	0.234814	-3.33404	-0.506093	-0.0758948	0.096919
c6598/f1p1/2148	blue	-0.361774	-0.306775	-0.211265	0.3795	-0.153795	-0.204315	-0.123753	-2.38141
c6749/f1p0/1545	blue	-0.0195792	0.185904	0.115549	0.146551	-0.288729	-0.481305	-0.737278	-0.0906408
c6812/f1p2/1427	blue	0.101603	-0.019295	0.0914448	0.111383	-0.577033	-0.0184697	-0.13174	-0.0593708
c698/f14p5/985	blue	-0.407805	-0.539161	-0.0112085	0.332143	-0.499364	-0.0858052	0.0745821	-0.926964
c7064/f2p0/1385	blue	-0.30322	-0.401286	0.129607	0.247273	-0.06246	-0.11466	-0.012499	-0.214806
c7066/f1p4/2357	blue	-0.0260433	-1.11559	0.153541	0.124584	-0.0152595	-0.052167	-0.0061383	-0.106095
c7124/f2p0/1047	blue	-0.169592	-1.31892	-1.13124	0.406019	-0.190776	-0.499082	-0.276332	-0.29976
c7127/f2p1/1252	blue	0.192517	-0.307125	0.0572022	0.185947	0.0625974	-1.04358	-0.91112	-0.249538
c7178/f2p2/1295	blue	-0.30341	-0.367556	-0.297549	0.420884	-0.454097	-0.590511	-0.545466	-0.505378
c7243/f1p4/1757	blue	-0.318708	-1.48805	0.185478	0.184422	-0.050984	-0.053034	-0.0470953	-0.0768251
c728/f12p8/983	blue	-0.984871	0.232016	0.224902	0.10942	-0.170703	-0.857564	-0.441719	-1.69499
c7395/f1p1/2141	blue	-0.219128	0.135533	0.220499	0.171202	-0.873935	-0.132489	-0.328848	-0.782363
c7430/f1p0/2253	blue	-0.100057	-0.862396	0.200394	0.220979	0.0677692	-0.312428	-0.2365	-0.447699
c7506/f1p0/2133	blue	-0.0506611	-1.04949	0.116899	0.174777	-0.0345395	-0.0515557	-0.0378182	-0.0571021
c7594/f1p0/2169	blue	0.190592	0.255269	0.0748971	-0.37549	-0.365231	-0.424331	-0.304424	-0.358863
c7598/f1p1/2012	blue	-0.204594	0.284232	0.121633	0.106929	-0.205511	-0.746502	-1.07533	-0.514703
c7654/f1p5/3603	blue	0.132002	-0.873532	-0.0215731	0.0735296	-0.576657	0.0558926	0.0613713	0.0297224
c7658/f2p0/1144	blue	-0.351754	-1.11508	-0.99766	0.405896	-0.280915	-0.25521	-0.208574	-0.236092
c7682/f1p2/2226	blue	0.00483067	-0.380784	0.118415	0.171044	-0.0972162	-0.0539177	-0.0520572	-0.0854082
c7757/f1p1/1398	blue	0.251947	-1.08331	-0.509266	0.100104	0.0276253	0.00535724	-0.0892398	-0.263403
c7795/f1p1/1417	blue	-0.440373	-0.54409	0.174325	0.237313	-0.0690639	-0.129721	-0.00354991	-0.253905
c7829/f1p0/1149	blue	-1.40092	-0.167892	0.0760867	0.320056	-0.210203	-0.167145	-0.144228	-0.202639
c7870/f1p0/3086	blue	-2.7769	-0.929609	0.204357	0.230484	-0.0842705	-0.0991223	-0.0961499	-0.11874
c7870/f1p2/1239	blue	-1.12133	-0.645167	0.203013	0.231976	-0.0921871	-0.0971114	-0.0949452	-0.131262
c7876/f1p6/1309	blue	-0.252288	-0.575974	0.120835	0.183686	0.0433051	0.0341663	-0.047136	-0.230426
c7948/f1p0/1471	blue	-0.540194	-0.335275	0.178704	0.280315	-0.203312	-0.150313	-0.131655	-0.226622
c8044/f1p0/2074	blue	-0.481124	-0.170686	0.255511	0.0745208	-0.0488741	-0.0971507	-0.0831649	-0.0893357
c8047/f4p4/1813	blue	-2.04423	-1.54121	0.264955	0.141456	-0.190299	-0.109819	-0.00609723	-0.0770192
c8059/f1p1/1162	blue	-0.295095	-2.28436	0.0320692	0.274545	-0.0738545	-0.0899957	0.0215114	-0.123341
c8067/f3p1/1714	blue	-0.0544637	-0.115873	-0.114236	0.355096	-1.38017	-0.464277	-0.655497	-0.0639019
c8069/f1p1/1070	blue	-0.191306	-1.38688	0.0485103	0.313699	-0.0658186	-0.273353	0.00959678	-0.795673
c8072/f1p8/1504	blue	-0.165584	-0.409199	0.222386	0.181017	0.0149183	-0.10705	-0.174455	-0.390467
c8085/f9p1/1719	blue	-0.126512	-0.289753	-0.714929	0.357424	-0.10748	-0.284083	-0.163528	-0.109448
c8087/f1p1/2305	blue	-0.873208	-0.357729	-0.120634	0.331704	-0.165185	-0.10364	-0.0244218	-0.101219
c8112/f1p0/1114	blue	-0.117556	0.307239	-0.373905	0.20779	-0.970546	-0.834611	-0.760053	-0.170239
c8123/f2p0/1630	blue	-0.0417522	-0.23565	-0.0863975	0.393852	-1.57256	-1.78347	-1.34054	-0.769975
c8185/f1p0/1403	blue	-0.181072	-0.245637	-0.000456047	0.320215	0.0331784	-0.172321	-0.386928	-0.522959
c8221/f2p3/1684	blue	0.286464	-0.147938	0.0621671	0.127421	-1.83184	-0.327015	-1.57465	-0.198366
c8240/f1p1/5518	blue	-0.717595	0.136267	-0.617927	0.338931	-1.2257	-0.149072	-0.145803	-0.29967
c8341/f1p0/1349	blue	-0.332456	0.257831	-0.927158	0.235138	-0.0655629	-0.159314	-0.986708	-0.255689
c8370/f4p0/1037	blue	-1.37324	-0.689522	-0.331531	0.384218	-0.142751	-0.14642	-0.147141	-0.236584
c842/f41p17/1165	blue	0.249984	0.133424	0.0842517	-0.181866	-0.415528	-0.134056	-0.290488	-0.437791
c8519/f1p2/1029	blue	0.240997	-1.35906	-0.00340902	0.250522	-0.0891683	-1.36452	-0.450092	-0.860828
c8522/f1p0/1647	blue	-0.260624	-0.122456	0.0313486	0.321932	-0.27746	-0.131801	-0.0792191	-0.640212
c8604/f1p0/1197	blue	0.306512	0.0358103	-0.0890886	0.107438	-1.06215	-0.477898	-0.405899	-0.42327
c8644/f6p3/1576	blue	-1.21827	-0.244984	-0.0883788	0.301802	-0.0967381	-0.0356197	-0.0264248	-0.104436
c8686/f1p1/1216	blue	0.0197984	-0.47847	0.0202733	0.197923	0.113804	-0.0900481	-0.0391657	-0.81127
c8701/f1p1/1314	blue	-0.410895	-0.232744	0.0585956	0.229699	-0.0738266	-0.0775569	0.124155	-0.436003
c8721/f1p0/1321	blue	0.198126	0.237141	-0.0947496	0.0598917	-0.494518	-1.10715	-0.345333	-0.298674
c8740/f1p0/1269	blue	-0.94864	0.17771	-0.0555227	0.326427	-1.0007	-0.716923	-0.213074	-0.774913
c8755/f1p0/3307	blue	-0.887187	0.170788	0.167	0.20185	-0.161394	-0.127737	-1.73525	-0.593021
c8771/f4p1/2100	blue	0.0681941	0.19729	-0.322332	0.276547	-0.45819	-1.19862	-0.419273	-0.5487
c8804/f1p0/1410	blue	-0.0168149	0.0595265	-0.156319	0.281516	-0.445842	-0.0748668	-0.134953	-0.307876
c8807/f3p3/1498	blue	0.201358	-1.00286	-0.0311409	0.283698	-0.257843	-0.804612	-0.124454	-1.0093
c8809/f1p3/2286	blue	-0.246529	0.183847	-0.528565	0.0844145	-0.0708283	-0.200713	0.0934113	0.0261653
c8818/f2p1/1121	blue	-0.025871	-0.358068	0.11246	0.154023	-0.344831	0.0294016	0.115304	-0.399241
c8857/f1p1/2239	blue	-1.63988	-0.0367543	0.0795146	0.257556	0.168716	-0.829344	-3.60647	-0.308171
c8900/f2p2/1398	blue	-0.212238	-0.235883	-0.509921	0.362078	-0.448928	-0.165351	-0.139119	-0.056264
c8906/f1p0/1026	blue	-0.289522	-0.303333	0.134189	0.222883	-0.014573	-0.213651	0.0859874	-0.659124
c8960/f1p0/1094	blue	-0.506255	-0.379694	0.234495	0.13584	0.0992054	-0.163975	-0.0785578	-0.385198
c8984/f1p0/1708	blue	-0.00371257	-0.971581	0.0426109	0.180287	0.0183569	-0.0181882	-0.118831	-0.0208526
c9020/f4p3/1590	blue	0.0406006	-0.990751	-0.539045	0.322662	-0.417498	-0.126874	-0.227817	0.0445024
c9028/f2p1/1333	blue	-0.501337	0.0152491	-0.266291	0.390717	-1.95842	-0.341681	-0.345534	-0.554364
c9057/f1p1/3894	blue	-0.270725	-0.0654465	-1.41029	0.399635	-0.665194	-0.335528	-0.320886	-0.367433
c9087/f3p0/1157	blue	-0.836535	-0.0977438	-0.210175	0.292849	-0.063355	-0.0526244	-0.0270297	-0.0791513
c9208/f1p0/1033	blue	0.246627	-0.189999	-0.00200768	0.000198784	-0.0613106	-0.0387812	-0.165729	-0.187731
c9215/f1p1/1038	blue	-0.362566	-0.559652	-0.104524	0.39406	-0.132737	-1.09602	-1.19073	-0.185692
c9246/f1p1/1602	blue	0.216	-0.359147	0.0856925	0.257441	-0.373365	-0.582936	-0.503908	-1.27947
c9291/f1p0/1564	blue	0.294897	-1.72349	-1.41379	0.0842744	-0.0943613	-0.10477	-0.106835	-0.059834
c9326/f1p0/1299	blue	-0.115302	-0.147143	0.15393	0.200599	-0.112123	-0.0941116	-0.126808	-0.129446
c9331/f2p0/1346	blue	0.174545	-2.11569	-0.0799566	0.292893	-0.946879	0.00658205	-0.43363	-0.689667
c9379/f4p0/1130	blue	-1.06963	-1.64458	-0.0150141	0.325946	-0.0703437	-0.073874	-0.0767055	-0.180567
c9414/f1p0/5324	blue	-0.073962	-0.324755	0.0193681	0.299986	-0.550892	-0.0947343	-0.0676834	-0.136769
c9421/f1p0/6377	blue	-0.789131	-0.395257	0.00289066	0.304708	-0.0410169	-0.104867	-0.0221182	-0.20904
c9427/f2p0/1505	blue	-0.0188052	0.215123	0.0522098	0.235987	-3.76293	-0.76455	-1.09728	-0.465028
c9429/f1p1/1259	blue	-0.383102	-1.46707	-0.672103	0.417176	-0.308389	-0.310481	-0.324494	-0.302855
c9431/f1p0/5686	blue	0.119959	0.263839	0.0418077	0.0469371	-1.07442	-0.586131	-0.718088	-0.242352
c9452/f1p0/3168	blue	-0.0808804	0.11479	0.0953798	0.281825	-1.20223	-0.460783	-0.398481	-0.463911
c9466/f4p8/1044	blue	-0.123601	0.171071	0.0593789	0.264395	-0.148124	-0.875064	-1.43459	-0.881219
c9517/f1p2/1721	blue	-0.125235	0.286073	-0.381711	0.251633	-0.612605	-0.533529	-1.82577	-0.348936
c9582/f1p0/1030	blue	-0.987028	-0.362311	0.208228	0.24893	-0.129305	-0.127384	-0.127721	-0.208745
c9606/f1p0/1374	blue	-0.693552	-1.41858	-0.0150161	0.342897	-0.105226	-0.1045	-0.109721	-0.236534
c9642/f3p3/3736	blue	-0.253775	-0.255936	0.173618	0.215207	-0.121896	-0.0811273	-0.0939442	-0.127693
c9649/f1p1/1436	blue	0.152907	-0.233635	-0.247111	0.343325	-0.248595	-1.16563	-0.50075	-0.736546
c9667/f5p1/1614	blue	-0.132597	0.28803	0.265983	-0.884646	-0.338513	-0.753727	-0.793742	-1.44106
c9698/f1p0/1037	blue	0.266852	-0.24359	-0.171092	0.067348	-0.128993	-0.0877366	-0.0907786	-0.125761
c9791/f3p0/2074	blue	-0.507107	-0.410564	0.0564574	0.270699	-0.0223139	-0.000522146	0.0140595	-1.00113
c9799/f3p7/2007	blue	-0.0626857	-0.511171	0.246897	0.167275	-0.174285	-0.349994	-0.0691255	-0.149297
c9826/f3p3/2334	blue	-0.0181866	0.00255477	0.25712	-0.0836886	-0.255327	0.0457379	-0.131816	-0.742978
c9850/f1p0/1019	blue	-0.317646	-1.2858	-0.15819	0.371688	-0.176694	-0.218863	-0.102005	-0.253305
c9904/f1p0/1125	blue	-0.134924	-0.58924	-0.56966	0.417746	-0.57791	-0.438848	-0.364005	-0.528711
c9940/f1p1/1627	blue	-0.615338	-0.639989	0.109364	0.278169	0.00518432	-0.0926126	-0.123061	-0.204831
c9980/f1p1/1568	blue	-0.304247	-0.800155	0.202895	0.253748	-0.121679	-0.127773	-0.0888934	-0.378029
c9988/f2p1/1584	blue	-0.0399504	0.285486	-0.33073	0.207862	-0.858327	-1.74942	-0.807758	-0.119008
c3639/f1p0/951	brown	-1.48339	0.40209	-1.28759	-1.46599	-0.201188	-0.258019	-0.185701	-0.151121
c1047/f4p1/962	brown	-0.170869	0.403252	-1.6823	-0.671623	-0.248704	-0.294915	-0.291952	-0.294013
c2917/f3p2/2111	brown	-0.226696	0.388075	-1.00905	-0.246823	-0.229279	-0.251724	-0.231114	-0.235246
c3776/f1p1/733	brown	-1.21311	0.338348	-0.299916	-0.0243544	0.143949	-1.16463	-0.453103	-0.748778
c18081/f2p2/1694	brown	0.173575	0.282341	-0.308435	-1.25901	0.117043	-0.439704	-1.13867	-1.00997
c3475/f4p8/1100	brown	0.0966002	0.320186	-0.973343	-0.00701143	-0.0920657	-0.561883	-0.405732	-0.341698
c3790/f1p1/884	brown	0.0479447	0.134888	0.21997	-0.234302	-0.0396237	-0.293693	-0.100007	-0.561637
c11831/f1p2/1297	brown	-0.0719703	0.37207	-0.139306	-0.512657	-0.126093	-0.634927	-0.505142	-0.197705
c1110/f3p3/922	brown	0.165688	0.168255	-0.564232	0.178996	-0.275286	-0.0186717	-0.446047	-1.25957
c1010/f4p0/894	brown	-0.48854	0.388443	-0.688469	-0.482792	-0.230916	-0.168214	-0.135775	-0.188089
c10276/f8p5/1245	brown	-0.970569	0.293766	-0.443356	0.00423207	-0.0651731	-0.0877533	-0.0365381	-0.0721652
c10423/f1p0/5514	brown	-1.32695	0.148874	0.0665319	0.0181791	0.0608651	0.0557988	-0.186358	-0.139274
c10473/f1p1/2099	brown	-0.186179	0.156779	-0.19212	0.188263	-0.0330847	-0.0654612	0.0226159	-0.891575
c10672/f8p8/3057	brown	-0.0096482	0.235356	-0.107588	0.0623879	0.0566888	-0.324709	-0.154249	-0.440825
c1116/f3p3/963	brown	-0.99775	0.254785	0.141924	-1.31636	-0.0347898	-0.0494184	-0.0527508	-0.199151
c11219/f1p3/5821	brown	0.0788819	0.24946	0.0929388	-0.240139	-0.0648946	-0.20233	-0.353802	-0.337997
c11230/f2p1/1255	brown	-0.68742	0.388348	-0.652328	-0.971296	-0.147914	-0.191736	-0.145355	-0.156998
c11272/f1p1/2117	brown	-1.7637	0.207542	0.105894	-0.168018	-0.124533	0.0232614	-0.13513	0.0198899
c11379/f2p0/1444	brown	-0.0344984	0.220535	-0.254989	0.0512392	0.205294	-0.645708	-0.666313	-0.428182
c1138/f16p2/1578	brown	-0.402209	0.273184	-0.13959	-0.178584	-0.00313186	-0.0704674	-0.0350212	-0.0485243
c11392/f2p1/1028	brown	-0.272887	0.31202	0.00161546	-0.312543	-0.121653	-0.135174	-0.118772	-0.119486
c11436/f2p2/1097	brown	-0.252862	0.35491	-0.123211	-0.523776	-0.149029	-0.193681	-0.149713	-0.155056
c11485/f1p3/2187	brown	-1.16571	0.306989	0.0388805	-0.703199	-0.0869219	-0.126484	-0.0805321	-0.0683507
c11578/f1p0/1351	brown	0.0129179	0.283863	-0.0419553	-0.231137	0.152497	-0.659248	-1.18561	-1.26884
c11748/f1p4/1158	brown	-0.150809	0.33486	-0.746196	0.00346723	-0.119203	-0.28753	-0.168892	-0.161633
c11750/f1p2/1008	brown	-0.286441	0.41675	-0.845196	-0.261412	-0.379475	-0.66226	-0.735777	-0.233416
c11825/f1p0/1332	brown	-1.19451	0.342065	-0.170351	-0.466033	-0.0125748	-0.0618219	-0.105557	-0.276728
c12016/f1p1/1680	brown	-0.45914	0.388058	-1.17272	-0.227589	-0.00778797	-0.15294	-0.576781	-0.82107
c1206/f8p9/1633	brown	-0.126657	0.341792	-0.00461209	-1.01122	-0.131621	-0.26212	-0.197213	-0.210264
c12064/f1p2/1341	brown	0.290835	0.155184	0.100608	-0.476984	-1.3641	-0.467776	-0.462692	-0.346397
c1230/f3p0/842	brown	-0.51447	0.370975	-0.1942	-0.949921	-0.210082	-0.161468	-0.120622	-0.13559
c12453/f1p1/1264	brown	-0.369708	0.0980036	-0.0210767	0.198569	-0.0170293	-0.077353	-0.0885271	-0.128075
c12546/f1p1/2218	brown	-0.676565	0.208847	-0.0194064	-0.0185564	-0.0310818	-0.0488243	-0.00364085	-0.0332399
c12598/f1p0/1473	brown	-0.275391	0.391333	-0.334938	-2.14682	-0.21558	-0.225019	-0.230837	-0.215126
c1262/f10p2/1252	brown	-0.303787	0.356637	-0.181206	-0.408168	-0.15062	-0.169407	-0.127114	-0.157569
c12620/f1p2/1017	brown	0.054544	0.343079	-0.0945065	-0.79636	-0.480262	-0.527356	-0.168096	-0.138546
c12736/f2p2/1065	brown	-0.45452	0.417105	-0.787971	-1.0761	-0.288643	-0.328166	-0.284186	-0.291722
c12789/f1p1/2168	brown	-0.227625	0.382436	-0.243924	-1.24365	-0.200057	-0.205151	-0.196738	-0.253778
c12797/f1p1/1013	brown	-0.174791	0.328121	0.0423044	-0.94528	-0.162441	-0.186704	-0.15133	-0.199629
c12804/f1p0/1121	brown	-2.10738	0.137203	0.0886923	0.0334976	-0.0194366	-0.016273	0.0141762	-0.134629
c12806/f1p1/1356	brown	-0.149789	0.17224	0.0759443	0.0383927	-0.111984	0.054435	-0.0815446	-0.485548
c12830/f1p1/1126	brown	-0.286926	0.40329	-0.770918	-1.05459	-0.240773	-0.244256	-0.243598	-0.253987
c12850/f1p2/1074	brown	-0.494616	0.244483	-0.101561	0.0590411	-0.0714896	-0.0587678	-0.153278	-0.0229741
c12983/f1p0/2075	brown	-0.955195	0.309102	0.0393995	-1.24027	0.000329519	-0.128309	-0.0640866	-0.238015
c1303/f2p0/828	brown	-1.50069	0.401559	-0.654063	-0.644437	-0.201735	-0.217553	-0.202909	-0.205355
c13185/f1p0/1015	brown	-0.17314	0.338501	0.020101	-2.53485	-0.0953951	-0.231565	-0.343398	-0.148487
c13307/f1p1/1459	brown	-0.462849	0.25936	0.121055	-0.676636	0.0425098	-0.172242	-0.12212	-0.129547
c13375/f1p0/1164	brown	-0.181419	0.216741	-0.139929	0.137396	-0.103896	-0.207382	-0.0140697	-0.148957
c13493/f1p0/3006	brown	0.171027	0.291919	-0.137415	-0.572154	-0.532169	-0.308236	-0.902609	0.00423179
c1363/f2p3/941	brown	-1.99445	0.248808	-0.27385	0.0824955	-0.0498954	-0.0515556	-0.041128	-0.0778758
c13647/f1p2/1127	brown	-0.159477	0.316254	-0.0904121	-0.156952	-0.132829	-0.151982	-0.138428	-0.14317
c13650/f1p0/2090	brown	-0.0888499	0.252517	-0.397804	0.135256	-0.139966	-0.505647	-0.149583	-0.00266573
c13708/f1p0/1171	brown	-0.892637	0.155852	-0.0638084	0.148662	-0.0281918	-0.0395475	-0.0919976	-0.0381056
c13739/f3p4/1692	brown	0.119217	0.330505	-0.0446716	-2.11335	-0.30121	-0.84075	-0.369415	-0.188507
c13864/f1p3/1207	brown	-0.0649727	0.123767	-0.0474445	0.19548	-0.0649727	-0.170339	-0.0649727	-0.270806
c13893/f14p3/1858	brown	-0.174115	0.310735	0.0337169	-0.397437	-0.140887	-0.15043	-0.144076	-0.149471
c1391/f10p3/1107	brown	-0.269432	0.316949	-0.261677	-0.035793	-0.110311	-0.135781	-0.125319	-0.125689
c13953/f1p1/1100	brown	-0.0856016	0.374805	-0.550783	-0.300928	-0.260948	-0.222755	-0.162344	-0.304994
c14061/f4p1/1659	brown	-0.111304	0.070289	0.11964	0.137789	-0.089009	-0.150364	-0.0939484	-0.116462
c14105/f1p6/3207	brown	-0.715785	0.308903	-0.0741361	-0.435665	-0.0204318	-0.0875866	-0.0641265	-0.094392
c14230/f1p2/1163	brown	0.0549096	0.218716	-0.0190846	0.059409	-0.147311	-0.150194	-0.169379	-0.278611
c14259/f1p1/3003	brown	-0.379418	0.277491	0.102518	-1.72112	0.0189491	-2.15663	-0.222492	0.036452
c14446/f1p1/1394	brown	-0.36179	0.413747	-0.158169	-0.177897	-0.680709	-0.689278	-0.855161	-0.607994
c14460/f1p0/1297	brown	-0.483493	0.237337	0.00619322	-0.103771	0.0821485	-0.266008	0.0798852	-0.604918
c14471/f1p5/1000	brown	0.0376389	0.333197	-0.323368	-0.21885	0.0327425	-0.712449	-0.398995	-0.326895
c14477/f1p0/1170	brown	-0.399069	0.369718	-0.301796	-0.718506	0.0544989	-1.74939	-0.513118	-0.0814737
c1450/f6p2/1095	brown	-0.734779	0.190118	0.0215688	0.0538812	-0.00553196	-0.108055	-0.0154967	-0.088282
c14581/f3p0/1791	brown	-0.0717185	0.13704	0.124981	0.062176	-0.0989719	-0.199882	-0.0717273	-0.133408
c14724/f1p7/1639	brown	-0.0654961	0.198324	0.127627	-0.224347	0.142234	-0.139058	-0.456641	-0.712182
c14740/f1p0/1284	brown	0.0078349	0.244069	-0.0348359	0.0315542	-0.129338	-0.213065	-0.152885	-0.169875
c14802/f1p2/1607	brown	-0.160242	0.40423	-0.16935	-0.127572	-1.56132	-0.710237	-0.783258	-1.04417
c15097/f2p0/1046	brown	-0.242001	0.389395	-0.351822	-1.05795	-0.207722	-0.25291	-0.23292	-0.188763
c15365/f1p11/2998	brown	-0.171677	0.294551	0.0813697	-0.434128	-0.107453	-0.136953	-0.205034	-0.132559
c15415/f1p9/2819	brown	-0.0833709	0.243768	0.173629	-0.49363	-0.112369	-0.184505	-0.274214	-0.106635
c1542/f8p1/1261	brown	-1.31011	0.29155	-0.0653677	-0.170596	-0.10305	-0.0543391	-0.0667759	-0.0387551
c15554/f1p0/1435	brown	-1.16143	0.269314	0.0933277	-0.600622	-0.121555	-0.0727393	-0.0549856	-0.0287548
c15577/f1p0/1615	brown	-0.0716103	0.22428	-0.0794463	0.101807	-0.0468874	-0.199344	-0.172819	-0.140408
c15725/f1p2/1628	brown	-0.177295	0.389752	-0.251185	-0.778941	-0.231735	-0.241483	-0.27222	-0.310992
c15760/f1p9/1208	brown	-0.0470154	0.320582	-0.0144909	-0.397904	-0.080512	-0.361094	-0.162854	-0.2158
c15800/f1p0/1509	brown	-0.178431	0.304013	-0.429103	0.0434051	-0.0317645	-0.223059	-0.07192	-0.343971
c1594/f1p1/882	brown	-1.10814	0.40828	-0.823198	-0.308735	-0.299828	-0.385693	-0.211761	-0.211557
c1604/f8p0/1141	brown	-0.154214	0.371436	-0.464963	-0.282098	-0.206566	-0.225826	-0.168258	-0.206813
c1605/f7p9/2145	brown	-0.686482	0.33253	-0.172823	-0.240421	-0.085326	-0.120091	-0.0724294	-0.11647
c16075/f2p2/1705	brown	-0.184975	0.411845	-0.44668	-0.114207	-0.688944	-0.571459	-0.564835	-1.24738
c1618/f12p12/1092	brown	-1.0307	0.350759	-0.370279	-0.249735	-0.0971434	-0.108388	-0.0971107	-0.119119
c16182/f5p3/1780	brown	-0.641212	0.340978	-0.480301	-0.401872	0.118867	-0.294951	-0.220474	-0.139863
c16247/f1p0/1309	brown	0.054036	0.220709	-0.0913399	0.0665296	-0.120693	-0.569844	0.0232992	-0.37269
c1645/f1p0/956	brown	-0.280756	0.172708	-1.49488	0.272654	-0.132698	-0.25731	-0.106463	-0.134481
c16466/f2p1/1014	brown	-0.210964	0.297612	-0.854494	-0.116761	-0.0285257	-0.0561017	-0.0466215	-0.102291
c16526/f6p7/1041	brown	-1.24728	0.392932	-0.872666	-1.17909	-0.17292	-0.196199	-0.127925	-0.170514
c1694/f1p0/984	brown	-0.440713	0.205542	-0.519226	0.212033	-0.147298	-0.0346202	-0.101757	-0.126183
c1728/f1p0/704	brown	-0.910256	0.294185	-0.0337037	-0.214624	-0.0297118	-0.13262	-0.0495996	-0.0870522
c17327/f8p5/1691	brown	-0.39626	0.155378	-0.0168404	0.141286	0.0405987	-0.185079	-0.0816121	-0.0994424
c17332/f5p3/1129	brown	-0.0917045	0.405736	-0.298418	-0.207782	-0.454918	-1.2509	-2.64959	-0.494297
c1778/f1p0/726	brown	-0.296532	0.388473	-0.30795	-1.61281	-0.177806	-0.270516	-0.199423	-0.204021
c18027/f3p2/1737	brown	-0.230074	0.379354	-0.295074	-0.00710645	-0.806515	-0.590617	-0.801912	-0.119724
c1806/f1p0/980	brown	-0.196293	0.219519	0.0370277	-0.492088	-0.526154	-1.06415	-0.701976	0.267123
c18211/f2p11/1750	brown	-0.583434	0.379029	-0.227317	-1.40248	-0.129603	-0.316533	-0.138741	-0.134048
c1832/f1p3/930	brown	-0.156089	0.413336	-0.864127	-0.247084	-0.519405	-1.52794	-0.41898	-0.322283
c18436/f2p1/1720	brown	-0.0648573	0.407522	-1.21215	-0.318917	-0.714623	-0.524073	-0.655036	-0.249774
c18472/f2p2/1014	brown	-0.234997	0.321799	-0.00858665	-0.378849	-0.130319	-0.148691	-0.134767	-0.136562
c18493/f2p0/1016	brown	-0.610597	0.365732	-0.340527	-0.419347	-0.469042	-1.36444	-1.01801	0.158158
c1851/f1p0/959	brown	-0.474751	0.283053	0.078194	-0.380634	-0.0865073	-0.0707789	-0.045093	-0.202802
c18583/f2p3/1849	brown	-0.490775	0.321084	-0.270107	-0.30739	-0.0376675	-0.080047	-0.0898674	-0.0528166
c18741/f1p0/1385	brown	-0.414119	0.298649	-0.134568	-0.0630253	-0.0209106	-0.128944	-0.076823	-0.175101
c19006/f1p0/1579	brown	-0.359731	0.147159	0.0523914	0.097338	-0.134551	0.0804837	-0.0915555	-0.222662
c19054/f1p4/1202	brown	-0.346905	0.322276	0.0387564	-0.71806	-0.128154	-0.139706	-0.126048	-0.144083
c19093/f1p1/1140	brown	-0.268534	0.384806	-1.21191	-0.19049	-0.0884436	-0.450461	-0.18484	-0.362006
c19195/f1p0/1351	brown	-0.00592424	0.170987	0.00230611	0.124702	-0.231549	-0.187012	-0.0901209	-0.105413
c19307/f1p0/1750	brown	-0.435897	0.345884	-0.177923	-0.414863	0.0633393	-0.138179	-0.386085	-0.245874
c19333/f1p0/1854	brown	0.188086	0.199966	-0.41033	0.154615	-0.326115	-0.240901	-0.263364	-0.572422
c1954/f1p7/849	brown	-0.336515	0.405986	-0.677057	-1.18596	-0.236477	-0.320337	-0.241115	-0.222714
c19680/f1p1/1951	brown	-0.233531	0.342369	0.0101206	-2.26836	-0.119434	-0.26113	-0.191317	-0.159114
c19695/f1p5/1728	brown	-0.62037	0.405027	-0.57655	-0.582885	-0.178362	-0.320816	-0.249412	-0.220934
c19835/f1p0/1665	brown	-0.146038	0.161198	-0.618702	0.262465	-0.116563	-0.17554	-0.124409	-0.205775
c19939/f1p0/1847	brown	-0.419963	0.150602	0.0708617	0.0336804	0.221965	-1.40755	-0.70607	-0.158717
c2008/f3p6/3084	brown	-0.139148	0.283806	-0.047845	-0.10572	-0.0587671	-0.0894337	-0.0300607	-0.59254
c20119/f1p1/1372	brown	-0.679618	0.26861	0.114368	-1.2638	0.0207927	-0.142682	-0.0842728	-0.143025
c20689/f1p0/1938	brown	-0.744973	0.335846	-0.42665	0.2018	-0.141798	-0.602881	-0.908498	-1.48835
c20765/f1p0/1913	brown	-0.214309	0.373002	-0.368184	-0.383277	-0.116818	-0.196764	-0.202534	-0.247978
c20877/f1p1/1589	brown	-0.131623	0.160698	-0.159804	0.202776	-0.00819113	-0.220124	-0.200381	-0.106622
c2111/f1p2/952	brown	-0.618977	0.127158	0.122727	0.0465513	-0.0271907	-0.082675	-0.0204346	-0.0864962
c2121/f1p0/978	brown	0.237549	0.291297	-0.376281	-0.19464	-0.202241	-1.3588	-0.391964	-0.678038
c21324/f1p0/1038	brown	-0.0210997	0.391237	-0.612621	-0.921935	-0.48963	-1.16057	-0.0357697	-1.51905
c21334/f1p0/1761	brown	-0.0226343	0.259845	0.0528961	-0.174992	-0.410456	0.0215648	-0.10559	-0.352615
c21473/f1p3/1069	brown	-0.244672	0.384501	-0.616486	-0.392098	-0.159504	-0.272944	-0.200194	-0.190378
c21558/f1p2/1891	brown	-1.0866	0.400954	-0.642359	-0.82816	-0.184606	-0.202096	-0.21014	-0.209889
c21669/f1p15/1948	brown	-0.818797	0.231314	0.116457	-0.310112	0.109832	-0.159503	-0.0731836	-0.28107
c2197/f1p0/965	brown	-0.347177	0.135467	0.00289334	0.15855	-0.0486967	-0.123171	-0.0468511	-0.0866969
c2198/f7p5/1665	brown	-0.527639	0.383662	-0.448485	-0.610116	-0.202094	-0.200837	-0.171226	-0.101259
c22196/f1p2/1900	brown	-0.985942	0.32834	-0.206695	-0.30532	-0.0785362	-0.0853509	-0.0274804	-0.122254
c22226/f1p0/1295	brown	-0.232339	0.411084	-0.288534	-0.201838	-0.49165	-0.965592	-0.758493	-0.337482
c22266/f1p0/1758	brown	-0.341964	0.407321	-1.06735	-0.759936	-0.180375	-0.346297	-0.213488	-0.332137
c22406/f1p4/1829	brown	-0.186958	0.322603	0.00451921	-0.433977	-0.143681	-0.157249	-0.147282	-0.15284
c22487/f1p0/1724	brown	-0.23983	0.413194	-0.95029	-0.551251	-0.402252	-0.419629	-0.272995	-0.271726
c22616/f1p2/1546	brown	-1.12619	0.40719	-1.93609	-1.36408	-0.200458	-0.233046	-0.211774	-0.225409
c23015/f1p1/1230	brown	-0.0927082	0.26615	0.0564737	-0.139757	-0.127056	-0.101704	-0.134576	-0.200334
c23051/f1p0/1260	brown	-0.254912	0.33144	-0.0441981	-0.696544	0.077634	-0.413404	-0.376169	-0.16046
c23091/f1p1/1816	brown	-0.764272	0.409185	-0.291761	-0.0678035	-0.328741	-1.70218	-0.453177	-0.64629
c23339/f3p10/1263	brown	-0.567364	0.371256	-0.199289	-0.967376	-0.159763	-0.150968	-0.148947	-0.147657
c23409/f1p5/1222	brown	-0.250536	0.35274	-0.128831	-0.45871	-0.155069	-0.161193	-0.150819	-0.163648
c2367/f2p2/1575	brown	-0.36739	0.390847	-0.529522	-0.229233	-0.209953	-0.204525	-0.145189	-0.65561
c23718/f1p1/1362	brown	-0.483296	0.272787	0.138018	-0.685862	-0.0737741	-0.131371	-0.101199	-0.124481
c23884/f1p2/1118	brown	-0.311343	0.309709	0.057882	-0.551435	-0.116367	-0.132716	-0.131173	-0.133932
c2394/f1p8/958	brown	-0.28471	0.405666	-0.599217	-0.855536	-0.39729	-0.281692	-0.218332	-0.214912
c24/f1p0/18267	brown	-0.723078	0.363225	-0.295534	-0.442652	-0.181045	-0.163041	-0.0851135	-0.0873328
c24092/f3p13/1775	brown	-0.181023	0.366499	-0.163237	-0.706187	-0.127154	-0.216434	-0.183077	-0.267666
c24365/f4p56/1247	brown	-0.376129	0.322919	-0.167747	-0.698905	-0.0617866	-0.081846	-0.066536	-0.0705605
c2448/f5p0/1049	brown	-0.17075	0.269725	-0.499679	0.139728	-0.134439	-0.165187	-0.133057	-0.137587
c24532/f17p13/1414	brown	-0.497493	0.190571	0.0707597	-0.0309725	0.143913	-0.302766	-0.158915	-0.121207
c24806/f1p1/1102	brown	-0.0442707	0.174648	0.0493397	0.0300156	0.120074	-0.202535	-0.616922	-0.224423
c24829/f3p9/1625	brown	-0.150525	0.398064	-0.576007	-1.02346	-0.32148	-0.282896	-0.243829	-0.232761
c24908/f6p2/1296	brown	-0.8948	0.201988	0.123385	-0.130339	-0.0462576	-0.103407	-0.0322495	-0.0369
c2511/f4p4/1276	brown	-0.390027	0.321295	0.00949228	-0.495638	-0.112227	-0.138659	-0.114484	-0.117776
c25126/f1p9/1724	brown	0.0453187	0.269373	-0.187969	-1.2837	0.220629	-0.751371	-0.633143	-0.703036
c2592/f1p0/992	brown	-0.33996	0.349	-0.161651	-0.347666	-0.130088	-0.15807	-0.128105	-0.134238
c2657/f1p0/819	brown	-0.123767	0.0625719	0.0725666	0.164243	0.0569785	-0.110922	-0.156611	-0.36412
c2802/f5p1/1522	brown	-0.665059	0.30693	0.0229344	-1.48916	0.0151499	-0.13537	-0.115075	-0.136393
c2838/f1p1/990	brown	-0.294598	0.269783	-0.0982707	-0.293384	-0.0489181	-0.0171123	-0.018596	-0.0644554
c2973/f1p0/5140	brown	0.0486736	0.386631	-0.546653	-0.216051	-0.333496	-1.91751	-0.775028	-0.456989
c2975/f5p3/1748	brown	-0.269433	0.379223	-0.287925	-0.681072	-0.166747	-0.177493	-0.208192	-0.210637
c2985/f1p0/622	brown	-0.429776	0.0737279	0.0909797	0.144279	0.00914704	-0.0921506	-0.0930424	-0.0952074
c3060/f2p2/1573	brown	-0.103775	0.120553	0.183852	-0.0597663	0.0708389	-0.257366	-0.466374	-0.0658942
c3162/f2p1/1296	brown	-0.0902371	0.244399	0.0339269	-0.0280696	-0.0748479	-0.17431	-0.122568	-0.157036
c3165/f1p0/4137	brown	-0.160714	0.395404	-0.342089	-0.753531	-0.223944	-0.437796	-0.245163	-0.265536
c3194/f1p0/763	brown	-0.0851418	0.403273	-1.09812	-0.232501	-0.164108	-0.624327	-1.03158	-0.727188
c3242/f1p0/3933	brown	-0.342257	0.35023	-0.104619	-0.551976	-0.1297	-0.21453	-0.0568027	-0.206034
c3244/f2p1/1413	brown	-0.771846	0.227744	0.0486303	-0.0560917	-0.0498804	-0.0608707	-0.0533111	-0.0592512
c3277/f1p0/4192	brown	-0.16614	0.233928	-0.92821	0.209796	-0.0783003	-0.248367	-0.154277	-0.173869
c3290/f1p0/3303	brown	0.0375053	0.357836	-0.488509	-1.38731	0.0173072	-0.504104	-0.307738	-0.535711
c3330/f1p0/2327	brown	-0.33955	0.389409	-0.836688	-0.429798	-0.191044	-0.196944	-0.11594	-0.331659
c3337/f1p0/2442	brown	-1.35181	0.354941	-0.295576	-0.405063	-0.045437	-0.156442	-0.0926691	-0.14653
c3344/f3p2/1047	brown	-0.119346	0.226979	-0.711226	0.211372	-0.165239	-0.203443	-0.141041	-0.145138
c3371/f1p0/2256	brown	-0.263143	0.346521	-0.064497	-0.585489	-0.128865	-0.180572	-0.148503	-0.165243
c3461/f1p2/1094	brown	-0.843844	0.319838	-0.151396	-0.331422	-0.0485654	-0.0976013	-0.0546921	-0.081412
c3469/f1p0/1428	brown	-0.0783301	0.378868	-0.272057	-1.08411	-0.523838	-0.300184	-0.178101	-0.148373
c3645/f1p0/1777	brown	-0.0579946	0.112615	0.299688	-1.24159	-0.284467	-0.298603	-0.160129	-0.120139
c3647/f3p1/1123	brown	0.0873508	0.203425	-0.360545	-0.0107942	-0.482526	0.0353183	0.0168821	-0.175552
c3749/f1p11/1025	brown	-0.45643	0.355574	-0.394971	-0.773558	-0.101501	-0.124354	-0.0865333	-0.0827684
c3799/f1p0/924	brown	-0.680656	0.411294	-0.799988	-0.351264	-0.279904	-0.264233	-0.318093	-0.273528
c3800/f1p1/908	brown	-0.10206	0.238865	-0.0301124	0.0232137	0.0138923	-0.410617	-0.0558662	-0.200438
c3829/f1p31/1007	brown	-0.339087	-0.092932	0.19237	-0.504072	-0.143467	-0.550117	0.037352	0.226007
c3830/f1p0/961	brown	-0.446481	0.421671	-0.468072	-0.370218	-0.301419	-0.513412	-0.530145	-0.382154
c3876/f1p1/945	brown	0.113514	0.385877	-0.482894	-0.747501	-0.542794	-1.51052	-0.387999	-0.992804
c3970/f2p0/1423	brown	-0.763125	0.359051	-0.384778	-0.289002	-0.109336	-0.119084	-0.115841	-0.133011
c3981/f1p0/1548	brown	-0.510823	0.104522	-0.120981	0.224542	-0.0198908	-0.0969781	-0.0912851	-0.0798647
c3989/f1p0/1684	brown	-0.783951	0.392572	-0.553062	-0.280866	-0.130708	-0.372141	-0.333778	-0.11829
c4011/f1p0/1111	brown	-0.26948	0.378831	-0.0910675	-0.0721631	-0.193603	-0.646313	-0.409915	-1.7672
c4022/f1p3/1261	brown	-0.76963	0.227347	0.092116	-0.134297	-0.0709793	-0.0381527	-0.0298902	-0.102585
c4031/f1p0/5112	brown	-0.34877	0.184954	0.0217066	-0.0935776	-0.0175507	-0.0190285	0.0263638	-0.0674357
c4055/f1p0/1086	brown	-0.649861	0.265188	-0.0399219	-0.0552683	-0.0193601	-0.0317887	-0.161419	-0.0783585
c4085/f1p0/860	brown	-1.0883	0.25659	0.0832897	-0.382773	-0.0520231	-0.097369	-0.0288753	-0.0502415
c4152/f1p3/974	brown	-0.127658	0.279648	-0.0749424	-0.0896049	0.00516603	-0.120493	-0.0393358	-0.884108
c4239/f1p1/2113	brown	-0.424204	0.0995509	0.0358624	0.166051	-0.0527311	-0.0767888	-0.055353	-0.0814645
c4298/f1p0/2351	brown	-0.0978768	0.384725	-0.507066	-0.0446959	-0.629767	-1.01949	-0.459575	-0.206443
c4307/f1p1/995	brown	0.0596483	0.27142	-0.410126	-0.143112	-0.226533	-0.0835582	-0.744034	0.0821385
c4312/f1p1/1126	brown	-0.261261	0.395981	-0.934382	-0.512599	-0.219855	-0.240002	-0.220745	-0.233165
c4349/f1p2/850	brown	-0.757642	0.40055	-0.956219	-0.474608	-0.209467	-0.213463	-0.210002	-0.207964
c4424/f1p0/962	brown	-1.1568	0.168305	0.00485935	-0.00760335	0.278842	-0.612512	-0.580117	-0.508868
c4435/f1p0/1231	brown	-0.100765	0.33326	-0.320557	0.0675174	-0.566787	-0.284299	-0.203082	-0.197884
c4492/f1p0/1617	brown	-0.0633179	0.240302	-0.066693	0.0652679	-0.124924	-0.23728	-0.0547997	-0.164977
c4651/f11p2/881	brown	-0.0469344	0.394852	-0.377011	-0.281235	-0.510317	-0.588571	-0.306844	-0.375604
c4725/f1p7/966	brown	-0.286059	0.388889	-0.234977	-0.643562	-0.209675	-0.211079	-0.184072	-0.398844
c4731/f1p4/1698	brown	-0.536032	0.141844	-0.0136079	0.0646328	0.00998745	0.0620129	-0.0754088	-0.102608
c4750/f1p1/2136	brown	-0.078134	0.274841	-0.0128125	-0.121422	0.0601669	-0.417131	-0.177778	-0.237131
c4753/f1p0/1574	brown	-0.669521	0.286632	-0.145869	-0.148744	-0.0500124	-0.0706839	-0.031018	-0.0450691
c4816/f1p0/1538	brown	-0.521707	0.339474	-0.20427	-0.391425	-0.561035	-0.276181	-0.307045	0.148396
c5068/f1p0/1233	brown	-0.151553	0.286316	-0.0280165	-0.0897667	-0.0975526	-0.128171	-0.160741	-0.127935
c5265/f1p0/1404	brown	-0.341471	0.418091	-1.10855	-0.699108	-0.321962	-0.329517	-0.326882	-0.328333
c5327/f3p2/1016	brown	-0.152249	0.403556	-0.643357	-0.18546	-0.908876	-0.611295	-0.314105	-0.259734
c5375/f1p0/1726	brown	-1.50765	0.255265	-0.0321194	-0.0869354	0.00815958	-0.0611531	-0.0494134	-0.0978538
c543/f8p9/953	brown	-0.240033	0.12117	-0.092766	0.204146	0.0700075	-0.200512	-0.108881	-0.243513
c5485/f2p1/1166	brown	-0.604547	0.205824	-0.126741	0.0443522	0.0863967	-0.0596412	-0.0453466	-0.1447
c553/f8p10/896	brown	-1.33528	0.410483	-1.10406	-0.369728	-0.244462	-0.277056	-0.267623	-0.266817
c5548/f2p2/1467	brown	-0.644548	0.355329	-0.142144	-0.22843	-0.00551719	-0.314222	-0.116889	-0.412843
c5570/f1p0/1678	brown	-0.313758	0.240247	0.0697546	-0.0780791	-0.0858453	-0.0756014	-0.110618	-0.0825496
c5641/f1p0/2367	brown	-0.212499	0.326242	-0.145653	-0.164396	-0.131675	-0.0843123	-0.106842	-0.249876
c567/f8p3/846	brown	-0.372368	0.408622	-0.65376	-0.624561	-0.226109	-0.394481	-0.263654	-0.236362
c570/f17p6/871	brown	-0.287036	0.410365	-0.689706	-0.408613	-0.516573	-0.360837	-0.240747	-0.255168
c5714/f1p0/1125	brown	-0.576902	0.121177	-0.0318145	0.176826	-0.0523879	-0.0726094	-0.0126821	-0.105018
c5748/f1p0/1009	brown	0.0618396	0.15897	0.0716826	0.0764535	-0.17419	-0.209669	-0.194123	-0.133875
c5826/f3p0/1589	brown	-0.275988	0.411457	-0.818211	-0.709985	-0.295969	-0.31769	-0.293778	-0.291682
c5974/f1p1/1166	brown	-0.126495	0.228522	-0.998946	0.218546	-0.213607	-0.175739	-0.126193	-0.172049
c6006/f1p0/1002	brown	-0.289461	0.417355	-1.08479	-0.81532	-0.350682	-0.34781	-0.307866	-0.320188
c601/f5p7/864	brown	-0.271047	0.405345	-0.522517	-0.67415	-0.336056	-0.325395	-0.230315	-0.241585
c6107/f1p0/1350	brown	-0.364275	0.369059	-0.215573	-0.610624	-0.174406	-0.191376	-0.13059	-0.150216
c6298/f1p31/2378	brown	-0.303427	0.262841	-0.0346781	-1.278	0.253567	-0.636085	-0.701998	-0.314365
c6320/f1p0/1648	brown	-0.455654	0.251306	-0.0526835	-0.163679	-0.00568283	-0.0217469	-0.0524363	-0.0549308
c6364/f1p0/1378	brown	-0.192388	0.41731	-0.980209	-0.522708	-0.28089	-0.565729	-0.348986	-0.489645
c6563/f1p21/2458	brown	-0.593004	0.149922	0.147608	-0.0341071	0.0278026	-0.157564	-0.0404014	-0.0897696
c6652/f5p0/1104	brown	-0.0914112	0.349353	-1.13929	-0.0593216	-0.163886	-0.226211	-0.0805892	-0.585407
c6828/f1p0/1395	brown	-0.122527	0.106933	0.267906	-0.157806	-0.284301	-0.410758	-0.428326	0.0598543
c7002/f2p2/1169	brown	-0.250588	0.36875	-0.30414	-0.384498	-0.181809	-0.19084	-0.166713	-0.154068
c707/f7p4/845	brown	-0.557961	0.395052	-0.879112	-0.389111	-0.232374	-0.301651	-0.168534	-0.14222
c7177/f2p3/1286	brown	-0.18808	0.231065	-0.0722848	0.0855778	-0.210984	-0.101351	-0.0308365	-0.107985
c7351/f1p1/1316	brown	-0.150239	0.357159	-0.507639	-0.139653	-0.180666	-0.209791	-0.187598	-0.168584
c756/f3p9/894	brown	-0.126432	0.390332	-0.2838	-0.596751	-0.521602	-0.383979	-0.261376	-0.145956
c7607/f1p1/2187	brown	-0.898579	0.382939	-1.02989	-0.279776	-0.195885	-0.125286	-0.133165	-0.223115
c7662/f3p1/1178	brown	0.0104284	0.230814	-0.376232	0.166347	-0.0868834	-0.14422	-0.222881	-0.366877
c7792/f1p0/1693	brown	-0.0152404	0.272291	-0.252441	0.079666	-0.102858	-0.171353	-0.182232	-0.262375
c782/f3p4/872	brown	-1.56669	0.410751	-1.35204	-0.415022	-0.248355	-0.281019	-0.256929	-0.247091
c7842/f1p1/2197	brown	-0.386142	0.390851	-0.3486	-0.0650181	-1.6332	-0.308666	-0.258183	-0.266328
c7893/f2p0/1561	brown	-0.119367	0.21781	0.141738	-0.142768	-0.112927	-0.100665	-0.110646	-0.181727
c7959/f2p7/1576	brown	-0.430522	0.303511	-0.244014	-0.227954	-0.0440036	-0.0553574	-0.0612309	-0.0497057
c7961/f1p0/1459	brown	-0.20816	0.380465	-1.08616	-0.179053	-0.214317	-0.28726	-0.23266	-0.186775
c7980/f1p1/1604	brown	-0.347346	0.321142	-0.143598	-0.93275	-0.145295	-0.0342536	-0.0515765	-0.0697688
c8120/f1p0/1035	brown	-1.05204	0.353142	-0.225491	-0.643534	0.026476	-0.125809	-0.079713	-0.462413
c8172/f1p4/1234	brown	-0.192546	0.2698	-0.148379	0.0478214	-0.0569093	-0.188721	-0.0579775	-0.189382
c8186/f1p0/3227	brown	-0.0505732	0.265855	-0.15875	0.0632155	-0.128881	-0.146539	-0.116475	-0.234152
c82/f1p0/8983	brown	-0.184914	0.290283	-0.93248	0.127642	-0.127106	-0.296089	-0.163073	-0.0875677
c8231/f1p1/1180	brown	-0.322174	0.401234	-0.664551	-1.07276	-0.224433	-0.238136	-0.229351	-0.236735
c8303/f1p1/1728	brown	-0.587739	0.286184	-0.0320664	-0.369521	-0.072124	-0.0356667	-0.0742163	-0.0287306
c834/f10p7/1215	brown	-0.0865117	0.39823	-0.991887	-0.252634	-0.392834	-0.364575	-0.225282	-0.684616
c8574/f3p5/1344	brown	-0.274095	0.415372	-0.891096	-0.290074	-0.307035	-0.611075	-1.01139	-0.226425
c8590/f1p0/1441	brown	-1.85557	0.178794	0.0331613	-0.0778314	0.291461	-1.03828	-0.833815	-1.68604
c8598/f1p0/1504	brown	-0.830833	0.408239	-0.99594	-0.904022	-0.161723	-0.546706	-0.425346	-0.0767148
c8807/f1p0/2196	brown	0.15424	0.207477	0.0824815	-0.145313	-0.0119512	-0.504938	-0.449443	-0.327879
c8978/f1p0/5118	brown	0.0702265	0.159812	0.105129	0.00159868	0.00778155	-0.561976	-0.223965	-0.182079
c915/f9p8/828	brown	-0.430006	0.388904	-1.00108	-0.626669	-0.182136	-0.179005	-0.169383	-0.163125
c9151/f1p0/5757	brown	-0.477286	0.172473	-0.0990125	0.0463073	-0.156423	0.124393	-0.2026	0.0306055
c9252/f1p0/1043	brown	-0.302494	0.140623	0.0174398	0.147566	-0.0529015	-0.0911192	-0.0542039	-0.124392
c9449/f2p9/1074	brown	-0.514687	0.368493	-0.561608	-0.252208	-0.126127	-0.124461	-0.134101	-0.199851
c9463/f1p1/1173	brown	-0.807525	0.38171	-0.476134	-0.195317	-0.193991	-0.227616	-0.117125	-0.251201
c9510/f3p3/1152	brown	-0.109871	0.233686	0.0820292	-0.0649227	-0.0977031	-0.156579	-0.122488	-0.121941
c953/f15p7/1137	brown	0.169168	0.309197	-0.337766	-0.147497	-0.266225	-0.127263	-0.644101	-0.660507
c9531/f2p3/3186	brown	-0.973478	0.359225	-0.219794	-1.06219	-0.0885099	-0.0893984	-0.109792	-0.169808
c9681/f5p6/1768	brown	0.0662132	0.396902	-1.48682	-0.664119	-0.533582	-1.20667	-0.32854	-0.591957
c9969/f3p0/1503	brown	-0.508985	0.403203	-0.493322	-0.608273	-0.228186	-0.203368	-0.205404	-0.34212
c9992/f2p4/1996	brown	-0.0539277	0.215223	0.033503	-0.0269216	0.0748251	-0.493724	-0.0393464	-0.448479
c1948/f12p1/2171	green	0.368697	-0.61887	-0.370512	0.0367095	0.000486448	-1.05867	-2.04918	-0.491591
c4329/f1p3/973	green	0.301124	-0.233696	-0.428986	-0.184437	0.150709	-0.228744	-0.189881	-0.245145
c5230/f1p0/1071	green	0.166696	-0.21698	0.0434876	0.248803	-0.514262	-0.209983	-0.165065	-0.386018
c15709/f1p41/1656	green	0.234127	-0.0404726	0.0586713	-0.193945	0.182141	-0.857587	-0.374987	-1.68832
c3364/f1p0/2732	green	0.307737	-0.858742	-0.065951	0.127711	-0.0653314	-1.46468	-0.124938	-0.946078
c10/f1p0/8451	green	0.36428	-0.801601	-0.0371746	-0.112036	-0.18492	-0.394934	-0.159961	-0.469207
c10018/f1p0/5068	green	0.163958	-1.43676	-0.457762	-1.09998	0.247854	-0.113447	-0.0601622	0.0503391
c10136/f2p33/1053	green	0.203826	0.0381003	-0.4049	0.0781608	-0.00203715	-0.46964	-0.0143056	-0.103261
c10239/f1p2/3584	green	0.264489	0.163155	-0.135609	0.052908	-0.200984	-0.358941	-0.530987	-0.931204
c10280/f1p0/6097	green	0.151694	-0.495603	-0.851949	-0.167114	0.168994	-0.0579394	-1.29296	0.195294
c10322/f1p0/2334	green	0.17831	-0.059888	-0.353717	-0.372084	0.272531	-0.679808	-0.196754	-0.0983585
c10938/f1p1/2262	green	0.236084	-0.338518	-0.330309	0.284646	-0.0396733	-0.830114	-0.981511	-0.760481
c10999/f6p7/1502	green	0.371769	-0.723369	-0.493101	-0.358204	-0.124076	-0.0935117	-0.191516	-0.150635
c11090/f1p0/2165	green	0.253181	-0.154472	-0.19178	0.250817	-0.644143	-0.824718	-0.108525	-0.748448
c11242/f3p4/1081	green	0.179696	-0.123054	0.119126	-1.06549	0.211286	-0.724502	-0.140655	-0.347283
c11328/f2p1/1497	green	0.297863	-0.638222	-0.669163	-0.300711	0.0608564	-0.0515683	0.0360031	-0.190283
c1137/f3p2/871	green	0.263708	-1.5096	0.115369	-0.844579	0.048267	-0.0479373	-1.22655	-0.0340771
c11638/f1p4/1552	green	0.201038	0.118831	-1.23794	-0.699667	0.154502	-0.146141	0.0311381	-1.26365
c11683/f1p178/3401	green	0.145174	-0.129678	-0.145312	-0.292193	0.300195	-0.263033	-0.216263	-0.565693
c1171/f9p2/1101	green	0.267327	0.0410245	0.0539952	-0.32648	0.1209	-1.0083	-1.34338	-0.487857
c11999/f1p2/2150	green	0.337686	-0.40676	-0.237799	-0.0819789	-0.0783198	-0.0832026	-0.155019	-0.326728
c1213/f3p0/920	green	0.167624	-0.176277	-1.20897	-0.116804	0.0670965	-0.305447	-0.450226	0.243669
c12194/f15p4/1097	green	0.128128	-0.0116586	0.0681046	-0.0622807	0.210871	-0.32152	-0.291878	-2.10919
c1223/f9p9/1678	green	0.221565	-0.201429	-0.156109	-0.149594	0.138776	-0.422995	-0.0786714	0.0221836
c12319/f1p0/1133	green	0.217773	-0.166882	-0.285873	-0.380238	0.184282	-0.0359846	-0.019932	-0.282363
c12509/f1p0/2013	green	0.374537	0.0227987	-0.514448	-0.25144	-0.462689	-0.214465	-0.286488	-0.476088
c12601/f1p0/1851	green	0.346296	-0.781233	-0.0349407	0.0448196	-0.204196	-1.20149	-0.135031	-0.737495
c12607/f3p2/1633	green	0.389992	-0.646344	-0.00159311	-0.149775	-1.14946	-0.305189	-1.87957	-0.37381
c1281/f2p2/938	green	0.317039	-1.66445	-0.306256	-1.4913	-0.00179462	0.0358863	-0.24592	-0.0100678
c13126/f1p7/1351	green	0.379379	-0.402259	-0.315138	-0.196388	-0.531328	-0.273824	-0.275415	-0.0444473
c13425/f1p0/1394	green	0.290817	-0.270965	-1.16415	0.28425	-0.429813	-0.752529	-0.949248	-1.0663
c1344/f2p1/760	green	0.349592	-0.144131	-0.378502	0.0863172	-2.74522	-0.916666	-0.411661	-0.0920008
c13481/f1p0/1253	green	0.260097	-0.268594	-0.0516704	0.228378	-0.257789	-0.744133	-0.196964	-1.1576
c13618/f1p6/2223	green	0.194618	-0.630876	0.0794139	0.238815	-0.257867	-0.0750818	-0.716574	-1.77606
c1379/f2p0/676	green	0.33937	-0.523828	0.0863368	-0.110925	-0.249294	-0.700782	-0.349502	-0.153662
c1400/f16p7/1320	green	0.378415	-0.257022	-0.66274	-0.412266	-1.40519	-0.185667	-0.0899873	-0.0784819
c1408/f7p3/1561	green	0.183055	0.0336077	0.13609	-0.237834	0.179196	-1.05426	-0.944761	-1.76739
c14516/f1p1/1115	green	0.337968	-0.0425255	-0.464876	0.128698	-0.20552	-0.763167	-0.54517	-0.985959
c14817/f1p0/1039	green	0.275062	-0.258861	0.0674135	-0.117266	-0.100535	-0.783754	-0.614622	0.0858687
c14900/f1p0/1003	green	0.370715	-0.732629	-0.0423878	-0.0458774	-0.606877	-0.84501	-0.478864	-0.100946
c14915/f1p0/1177	green	0.330299	-0.256132	-0.237684	0.122504	-0.239403	-0.19733	-0.330786	-0.578411
c15039/f1p0/2400	green	0.220861	-1.03593	0.0286202	0.273277	-0.26011	-0.876706	-0.39286	-0.542802
c1512/f2p2/653	green	0.316512	-0.541833	-0.222789	-0.0940016	0.111831	-0.301005	-0.21562	-0.246945
c1534/f2p0/930	green	0.408408	-1.99962	-0.352618	-0.206764	-1.45728	-0.489795	-0.332948	-0.135281
c15836/f1p1/1129	green	0.22725	-0.3198	0.0818661	0.0693057	0.152366	-1.09032	-1.04249	-0.621585
c16071/f1p2/1024	green	0.196565	-1.67085	-0.103934	-0.482076	0.244145	-0.205032	-0.17789	-0.025078
c1646/f1p0/751	green	0.323448	-0.0271681	0.145439	-0.339466	-0.485322	-0.689403	-1.28563	-0.217154
c1741/f11p6/1234	green	0.351156	-1.44905	-0.7974	-0.161492	-0.0623131	-0.0595594	-0.257479	-0.0958383
c17778/f4p3/1620	green	0.248818	0.0402151	-0.197665	0.157243	0.0166656	-0.877929	-0.537314	-1.17042
c18297/f3p7/1734	green	0.353169	-0.34482	-0.158925	-0.0567668	-0.20509	-0.262108	-0.325203	-0.130803
c18455/f1p0/4980	green	0.154072	0.150027	-0.298819	0.171787	-0.0077443	-0.459167	-0.18462	-2.05121
c18468/f2p0/1811	green	0.0236352	-0.174634	0.333068	-0.274911	-0.131377	-0.338147	-0.402385	-0.108708
c19197/f1p1/1113	green	0.35326	-0.23475	-0.143414	-0.219242	-0.371873	0.0252724	-0.338733	-0.374632
c19252/f1p3/1927	green	0.182453	-0.486158	-1.25541	0.0476851	0.0396205	-0.442848	-0.705118	0.235551
c19388/f1p2/1073	green	0.249822	-0.979123	-0.732128	-0.231348	0.137473	-0.312656	0.0519402	0.012605
c19477/f1p0/1882	green	0.255662	-1.04928	-0.079275	0.276451	-0.907841	-0.969697	-0.932631	-0.17841
c19904/f1p1/1848	green	0.338478	-0.0923804	-0.159746	0.0763624	-0.351289	-2.1575	-0.273195	-0.33843
c2034/f10p5/2311	green	0.168262	-0.801149	0.105683	-0.0641948	0.232935	-0.510983	-0.272054	-0.443573
c20605/f1p0/1081	green	0.395382	-1.0631	-0.884391	-0.031868	-1.06194	-0.297621	-0.450336	-0.130606
c20824/f1p0/1894	green	0.342388	-0.197734	-0.0455791	0.0997576	-0.938363	-1.63721	-0.512168	-0.29559
c2116/f1p0/882	green	0.0890854	-0.183632	-0.0688552	-0.210307	0.30659	-0.315631	-0.110495	-0.885675
c21170/f1p7/1487	green	0.341376	-1.80006	-0.354699	-0.0847554	0.00118525	-0.38322	-0.152	-0.0977124
c21293/f1p0/1618	green	0.350117	-0.64892	0.089534	0.0386503	-0.706124	-0.731305	-0.620175	-0.501633
c21996/f1p0/1534	green	0.300978	0.165661	-0.0839114	-0.322865	-0.0842918	-0.575077	-0.360992	-0.957251
c22489/f1p1/1906	green	0.175783	-0.173939	-0.311584	-0.313301	0.286735	-0.287667	-0.157955	-0.237011
c23541/f1p2/1929	green	0.0454786	-0.0429308	-0.0544213	0.100816	0.276414	-1.56774	-1.21644	-1.4134
c2385/f2p15/1728	green	0.20588	0.155211	-0.510668	0.111	0.0944878	-0.86379	-0.873847	-0.752804
c23996/f1p0/1564	green	0.231516	0.00952694	-1.05209	0.262682	-0.191534	-1.38278	-0.294608	-0.879515
c24344/f3p5/1431	green	0.279545	0.118286	-0.0393503	0.0761671	-1.73892	-1.69803	-0.541515	-0.25089
c24853/f2p0/1521	green	0.216446	-0.307801	-0.654987	0.270691	-0.0628254	-0.900534	-0.50728	-0.0903982
c24941/f1p4/1994	green	0.373239	0.0252896	-0.078327	-0.650805	-0.622633	-1.66323	-0.173522	-0.676709
c2567/f5p1/2363	green	0.239696	-0.548043	-0.920076	-0.390555	0.205253	-0.0378396	-0.128842	-0.0601123
c2604/f1p0/641	green	0.358168	-0.175466	-0.863358	0.0402883	-1.62269	-0.265487	-0.449211	-0.0755085
c2665/f4p0/1276	green	0.341802	-0.0803777	0.0938048	-0.343147	-0.267546	-0.399035	-0.613881	-0.322111
c2806/f1p1/902	green	0.384594	-0.359879	-0.48407	-0.153826	-0.834561	-0.216844	-0.188304	-0.141202
c2874/f3p40/1378	green	0.145573	-0.0516714	0.0107942	-0.435704	0.255212	-0.436336	-0.0977594	-0.608518
c2898/f2p5/3390	green	0.151017	-0.0905079	-0.0568584	-0.405185	0.280539	-0.303541	-0.14012	-1.70391
c3039/f1p1/6499	green	0.293659	0.0191064	0.00671011	0.0748961	-0.170902	-0.728493	-0.509434	-0.952907
c3101/f1p0/572	green	0.345427	-0.759021	-0.127431	0.123528	-0.357587	-1.21113	-1.35943	-0.13319
c3117/f3p2/2189	green	0.259174	0.0596002	0.0561915	-0.000595856	0.00158686	-0.653293	-0.745651	-1.20655
c3288/f1p0/900	green	0.306904	0.183518	-0.0677694	-0.37542	-0.82913	-0.54367	-0.176566	-0.488553
c3302/f1p0/4503	green	0.350405	-2.14992	-0.0660583	-0.143515	-0.0373416	-0.385744	-0.143536	-0.352722
c3326/f5p2/1042	green	0.117498	0.058943	-0.0450905	-0.475539	0.260568	-0.461577	-0.30169	-0.22351
c3333/f1p0/2828	green	0.296376	-1.42556	0.0277882	0.0559074	0.0546042	-0.974258	-0.339688	-0.416562
c3396/f1p11/2305	green	0.377114	-0.477177	-0.144387	-0.0843518	-0.40472	-0.41951	-0.173759	-0.285219
c3413/f1p0/679	green	0.390177	-0.641512	-0.513418	-0.289061	-1.74938	-0.151481	-0.520728	-0.00656917
c3616/f1p1/815	green	0.346049	-0.546039	-0.150944	-0.0175919	-0.000229831	-0.350199	-0.575425	-0.256102
c3661/f1p0/1127	green	0.322812	-0.362723	0.0592633	-0.102819	-0.246827	-0.457239	-0.765227	-0.00415644
c3973/f1p0/897	green	0.286792	-0.703625	-0.0168384	0.000516803	0.0449258	-0.597154	-0.00654882	-0.820288
c3992/f1p0/891	green	0.186808	0.182242	0.132691	0.0374223	-0.873132	-0.295261	-1.46707	-0.908562
c4041/f1p1/811	green	0.288551	-0.219543	-0.523777	0.0733773	-0.200045	-0.743798	-0.227817	0.1003
c4050/f2p0/1075	green	0.136168	0.181393	-0.0822567	-0.200213	0.20315	-0.688699	-0.846015	-0.444689
c4337/f1p0/743	green	0.182647	-0.265181	-0.672423	-4.96908	0.194927	-0.203337	-0.874125	0.19698
c4354/f1p1/945	green	0.297733	-0.75877	-0.761473	0.298814	-2.08034	-1.00767	-0.78597	-1.19955
c4397/f1p1/942	green	0.304518	-1.00706	-0.592187	-0.736013	0.0458963	-0.039471	-0.0445109	-0.0128364
c4697/f3p0/1326	green	0.396137	-0.202689	-1.4016	-0.250929	-0.398558	-0.291883	-0.190198	-0.296533
c4847/f18p29/983	green	0.291428	-0.545263	-0.293785	0.180623	-0.0970228	-0.59125	-0.853902	-0.0455017
c5198/f1p4/2284	green	0.183646	-0.0419639	-0.0184348	0.138152	0.1279	-0.707605	-0.378343	-0.824825
c5214/f2p1/2332	green	0.273259	-0.377767	-0.0170027	0.062821	0.110956	-1.24731	-0.217223	-1.09097
c5466/f1p3/2252	green	0.363116	-0.206487	0.0670595	-0.0683152	-0.52887	-0.551771	-1.0676	-0.808721
c5473/f1p1/1141	green	0.0579917	-0.11737	-0.129964	-0.25589	0.334035	-0.352344	-0.220811	-0.708329
c5874/f4p3/1468	green	0.100571	-0.0536795	0.068289	-0.0195773	0.261713	-1.03589	-2.0733	-1.63879
c5890/f5p3/1653	green	0.373858	-1.33937	-0.244522	-0.0325736	-0.209364	-0.497683	-0.229293	-0.205177
c5997/f1p3/1673	green	0.3808	-0.565694	-0.16901	-0.0765401	-0.201314	-0.398941	-0.642729	-0.209224
c6266/f1p0/1165	green	0.185698	0.0882004	-1.74764	-0.253271	-0.134022	-0.0416121	-0.232162	0.16388
c6407/f1p0/1111	green	0.288747	0.105203	-0.568553	0.133223	-0.0977511	-0.706632	-1.67622	-1.82549
c6490/f1p0/1115	green	0.391492	-0.79244	-0.0675502	-0.163345	-0.54672	-0.331704	-0.355579	-0.33815
c6648/f1p0/2027	green	0.404426	-1.00196	-0.402862	-0.225276	-0.982283	-0.288829	-0.200722	-0.21724
c6762/f1p4/1059	green	0.246768	-1.23535	-0.710506	-0.124686	0.177579	0.0343174	-0.486443	-0.0663085
c6856/f1p9/2021	green	-0.0849581	-0.092436	-0.136729	-0.0727941	0.359578	-0.691796	-0.498554	-0.685137
c7280/f1p3/1018	green	0.326974	-0.205492	-0.24728	0.0644724	-0.00159836	-1.49073	-0.178838	-1.12071
c7818/f2p0/1171	green	-0.00340767	-0.186097	-0.521947	-1.44127	0.330813	-0.498695	-0.00251343	-0.0424799
c7820/f1p10/2266	green	0.128976	-0.144681	-0.0235099	-0.340033	0.299741	-0.521556	-0.180492	-0.588428
c7954/f2p13/1058	green	0.0449962	-0.152101	-0.112638	-0.0677783	0.333714	-0.527348	-0.574641	-0.430989
c8589/f1p47/2177	green	0.323737	-0.282259	0.130316	-0.225244	-0.129667	-1.41462	-0.158206	-0.561731
c8696/f1p0/1879	green	0.291932	-0.962792	-0.0178861	0.0453598	0.0909577	-0.838191	-0.19695	-0.633984
c8874/f1p15/3664	green	0.120825	-0.190139	0.0759615	-0.281438	0.211772	-0.674302	0.00824072	-0.192941
c9583/f6p5/1558	green	0.326679	-0.233179	-0.356393	-0.259835	0.0916123	-0.196746	-0.115447	-0.420456
c9674/f7p2/1109	green	0.274912	0.0174839	0.0341284	-0.200198	0.118737	-1.1258	-0.732906	-0.734305
c976/f5p4/993	green	0.328249	-0.0367962	-0.617136	-0.538104	-0.047768	-0.157238	0.0190229	-0.498631
c3698/f1p0/985	turquoise	-0.916618	-1.52732	0.301253	0.020467	-0.0152458	-0.0107276	-0.012067	-0.64388
c18467/f2p0/1338	turquoise	0.0250813	0.259699	-0.679905	-0.11761	0.18163	-0.360101	-0.600262	-0.207978
c21299/f1p1/1307	turquoise	-0.00231023	0.120772	-0.106665	-0.0929258	-0.050961	-0.180793	0.0809447	0.061169
c7537/f2p0/1487	turquoise	0.136611	0.236035	-0.0489231	-1.67675	-1.02071	-0.37695	0.140835	-0.290946
c19353/f1p0/1574	turquoise	-0.00706302	0.193002	-0.0694796	-0.584911	0.0996597	0.00110871	0.0202474	-0.459128
c3180/f1p0/3237	turquoise	-0.0997544	-0.0249238	-0.116396	-0.0763822	0.328367	-0.310005	-0.196745	-1.05944
c6847/f2p6/1397	turquoise	0.149007	0.101084	-0.330153	-0.341094	-0.255486	0.00240559	0.195245	-0.331224
c5431/f1p0/5657	turquoise	0.126217	-0.125977	0.153257	-0.0131939	0.212447	-1.47114	-1.81076	-0.80999
c3231/f1p0/480	turquoise	-0.161358	-0.205962	0.215348	0.0984208	0.148242	-0.259715	-0.120961	-0.938123
c3951/f1p0/520	turquoise	-0.436987	-0.367372	0.166259	-0.510564	0.182194	-0.247708	0.0225643	0.114365
c12659/f1p0/1513	turquoise	-0.827291	0.0605233	0.121948	0.0123348	0.098643	-0.129923	-0.388356	0.0955191
c13023/f1p41/1015	turquoise	0.130792	-0.144342	0.149383	0.145782	0.0247644	-0.204798	-0.348889	-1.34978
c746/f11p13/996	turquoise	-0.976568	-0.122854	0.0783598	0.175017	0.202973	-0.156595	-0.090797	-0.623979
c3654/f1p9/1633	turquoise	-0.794807	-0.124284	0.233607	0.0143334	0.0484846	-0.116086	-0.0515555	-0.0526305
c3067/f2p16/3767	turquoise	-0.234058	-0.174641	0.0322321	0.0931137	0.175133	-0.1791	0.131864	-1.2604
c6208/f1p1/1259	turquoise	0.159212	-0.419847	-0.043825	-0.312291	0.294158	-0.616851	-0.895638	-0.0570177
c18594/f2p2/1960	turquoise	-0.000139163	0.166343	-0.0459351	-0.467751	-0.0763505	-0.133381	-0.210779	0.180924
c10028/f2p5/2374	turquoise	-0.330175	-0.12819	0.0581619	0.11634	0.298239	-1.75148	-0.472089	-0.414281
c10038/f2p10/2098	turquoise	-0.0750101	-0.00672604	0.142484	-0.1953	0.103051	0.064199	-0.087916	-0.215896
c10072/f1p0/5253	turquoise	-0.187226	-0.0226787	0.0478133	0.0791176	0.0994368	0.0235487	-0.055701	-0.141176
c10131/f3p24/2410	turquoise	0.246127	-1.42525	-1.20814	-1.30615	0.0780006	-0.264444	0.169227	-0.00485716
c10171/f1p2/2288	turquoise	0.121084	0.011307	0.0806733	-0.607084	0.0691991	-0.107963	-0.0431186	-0.0263791
c10186/f1p0/2180	turquoise	0.108389	-0.315564	-0.266399	0.17058	-0.105331	0.000701208	0.0246102	-0.0245431
c10219/f1p2/2064	turquoise	-0.550572	-0.102387	0.124714	0.0923486	0.182139	-0.0797587	-0.0349524	-0.4376
c10222/f1p2/2143	turquoise	-0.0338096	0.00691074	0.00351205	0.00607401	0.0678715	-0.0790641	-0.110068	0.073539
c10303/f1p0/2422	turquoise	-0.0478072	-0.04991	-0.0478072	-0.0478072	0.293646	-0.133375	-0.305453	-0.418012
c10401/f1p1/2087	turquoise	-0.0143941	-0.567124	0.136078	0.0677691	0.264457	-1.26275	-0.339584	-0.396858
c10403/f1p0/5149	turquoise	-0.334609	0.0216471	0.109224	0.14049	0.108621	-0.149665	-0.0353581	-0.466314
c10429/f1p3/2098	turquoise	-0.336348	0.00785356	0.0328849	0.139825	0.227256	-1.17742	-0.117389	-0.302222
c10570/f1p0/6013	turquoise	-0.939661	0.0271128	0.0637367	0.0900933	0.198506	-0.0919498	-0.0620761	-0.505174
c10580/f1p0/2170	turquoise	0.0437812	0.102328	0.135707	-0.50372	0.0953451	-0.209635	-0.0232933	-0.211379
c10662/f1p0/2216	turquoise	0.286951	-0.462744	0.0341168	0.105214	0.0104579	-0.299762	-0.726926	-1.26954
c1068/f27p12/1664	turquoise	0.0338657	-0.687132	0.0142022	-0.0443677	0.28645	-0.497939	-1.22743	0.0129564
c10728/f98p99/1400	turquoise	-0.45561	-0.15785	-0.10064	-0.0652934	0.386937	-1.33319	-0.821782	-0.616695
c10861/f1p0/2166	turquoise	-0.0647581	0.216626	-0.486091	-0.949176	-0.250125	0.0450487	0.0826398	0.0757064
c10883/f1p0/2124	turquoise	-0.0263718	-0.323821	0.0825263	0.0723097	-0.0419582	0.149457	-0.00902784	-0.294261
c10889/f3p2/1302	turquoise	-2.7052	-0.0659808	0.0102843	0.135933	0.273953	-0.0984743	-0.441362	-0.668927
c109/f1p0/11178	turquoise	-0.180886	-0.00579002	0.0421551	-0.0126729	0.222174	-0.125238	-0.519353	-0.000246347
c1097/f12p7/1482	turquoise	0.0465088	0.167013	0.0569954	-0.464661	0.00435244	-0.107232	-0.386744	0.0709534
c10982/f3p5/1514	turquoise	-0.678393	-0.379796	0.06412	0.247784	-0.23605	0.0443791	-0.0447124	-0.0156347
c10997/f2p7/1229	turquoise	-0.562815	0.169206	0.026019	-0.0838524	0.266079	-0.286629	-0.477718	-0.40468
c11056/f1p0/5513	turquoise	-0.525678	0.0533392	0.103296	0.044779	0.0661749	-0.00804963	-0.215338	0.0214302
c11060/f2p1/1289	turquoise	-0.036947	-0.012657	0.0256837	0.0183837	0.00149358	-0.0237775	0.0348395	-0.0176432
c11076/f1p0/2128	turquoise	0.0257828	0.105166	-0.0389387	-0.203242	0.0640734	-0.275737	0.0130772	0.0630093
c11091/f2p0/1427	turquoise	-0.497603	0.194669	-0.0311199	-0.256954	0.25283	-0.0667132	-0.78375	-0.255119
c11111/f3p11/1016	turquoise	-0.156914	-0.282525	0.154958	0.0789507	0.000409938	0.0196642	0.0223604	-0.126942
c11159/f1p1/2355	turquoise	0.125317	-0.18404	-0.382269	-0.559398	-0.023372	0.205813	0.047901	-0.043676
c11162/f3p35/2838	turquoise	-0.0676377	-0.425735	0.223583	0.140769	0.142206	-0.51166	-0.421046	-0.300118
c11166/f2p3/1658	turquoise	-0.224148	-0.397173	0.150384	0.136698	-0.0649911	-0.0331866	0.0406317	-0.0478193
c11216/f2p2/1554	turquoise	0.24858	-0.0516012	-0.856316	0.0130768	-0.195083	-0.0111138	0.0561356	-0.23679
c11233/f1p0/2201	turquoise	-0.186865	0.0286943	0.015325	0.0648819	0.0789765	0.0672502	-0.0673315	-0.159653
c11280/f1p0/2187	turquoise	-0.117154	-0.0334666	0.0325018	0.0415905	0.152027	-0.0049651	-0.00648783	-0.323619
c11297/f2p1/1405	turquoise	-0.000306709	-0.057199	0.0417434	-0.00894545	-0.181232	0.0489159	0.0497621	0.0240533
c11301/f3p2/1222	turquoise	-0.0299137	-0.0220879	-0.00783552	-0.00934555	0.192743	-0.118257	0.00807097	-0.296135
c11314/f3p4/1138	turquoise	-0.128989	0.0541499	0.212076	-0.0177515	0.100867	-0.243916	-0.184683	-0.306308
c11326/f3p0/1670	turquoise	0.159716	0.0196955	0.0471626	-0.949131	-0.13271	-0.00214462	0.0656136	-0.0845143
c11352/f1p2/2157	turquoise	-0.140549	-0.176244	0.0924446	0.0466086	0.311409	-0.589279	-3.34376	-1.92179
c11355/f2p0/1206	turquoise	-0.0935767	-0.0263044	0.0219059	0.0141292	0.0556657	0.0725344	0.0915078	-0.554205
c11361/f1p1/2048	turquoise	-0.619123	-0.0650145	0.0540684	0.231089	-0.134433	-0.00723221	-0.0420054	-0.0806057
c1138/f3p3/941	turquoise	-0.0839465	-0.10134	-0.0496886	0.0320834	0.291809	-0.114981	-0.352725	-0.461822
c11388/f3p1/1615	turquoise	0.124126	0.168951	-0.155574	-0.432236	-0.00778099	0.0182493	0.0684309	-1.22076
c11422/f1p2/2268	turquoise	0.0200492	-0.482117	-0.0666082	0.291229	0.143357	-0.282942	-0.774156	-1.82715
c11427/f1p1/5100	turquoise	-0.878929	0.00947093	0.0720998	0.142547	0.175266	-0.369631	-0.0692403	-0.166045
c11468/f1p3/2088	turquoise	-0.446835	-0.142009	0.00335112	0.213392	-0.0134696	0.0346533	0.048264	-0.259079
c11488/f2p4/1713	turquoise	-0.000938576	-0.0485653	0.0109843	0.0102989	0.141473	-0.0546426	-0.0499544	-0.105983
c1150/f20p7/1365	turquoise	-0.413823	-0.050903	0.10583	0.0833693	0.0626397	-0.0134827	0.0921652	-0.396206
c11544/f1p1/1038	turquoise	0.0269171	0.322722	-1.0782	-0.0243451	-0.576385	-0.191974	-0.311593	-0.0416884
c11557/f1p0/2109	turquoise	-0.00722304	-0.271829	-0.113013	0.189197	0.00415223	-0.0429186	0.0644269	-0.119364
c11562/f1p1/1688	turquoise	-0.0527442	-0.16129	-0.0234866	0.0512213	-0.0277221	0.126915	0.139615	-2.05618
c11582/f1p0/5272	turquoise	-0.934704	-0.357107	0.0955321	0.205442	-0.205085	-0.0203449	0.177029	-0.487469
c11600/f1p1/1268	turquoise	-1.20049	-0.11324	0.313938	-0.292449	-0.0616064	-0.0659628	-0.0714831	-0.0815808
c11763/f1p0/2321	turquoise	-0.254309	-0.0434592	0.0497343	-0.00253633	0.281671	-0.18525	-0.414373	-0.203174
c11765/f1p1/3629	turquoise	-0.066742	-0.284535	0.2283	0.141644	0.060331	-0.21544	-0.198008	-0.459381
c11768/f1p0/1669	turquoise	0.247021	-0.696573	-0.0291771	-0.696332	-0.259646	0.0803068	-0.0832069	0.0871664
c1181/f3p6/950	turquoise	-0.197795	-0.000678579	0.140315	0.0620564	0.22814	-0.299194	-0.481116	-0.42496
c11846/f1p3/2164	turquoise	0.151771	0.0953882	-0.216381	-0.404375	0.179158	-0.250467	-0.0234549	-0.189861
c11899/f1p0/6487	turquoise	0.139868	0.022153	0.00238228	-0.417969	0.00150281	-0.131727	-0.100352	0.108649
c11923/f1p0/3336	turquoise	0.138555	-0.0449529	0.0921008	0.164519	0.0253618	-0.385116	-0.263875	-0.686387
c11929/f1p0/1139	turquoise	-0.516575	-1.64355	0.277335	0.0733256	0.00810226	-0.0635063	-0.0522383	-0.229195
c11959/f1p1/3867	turquoise	-0.270418	0.0876285	0.114732	-0.0791939	-0.0202988	-0.0488772	0.0491587	-0.0324444
c11970/f1p0/2285	turquoise	-0.0428349	-0.174738	0.0415608	0.0367296	0.205709	-0.184248	0.0284218	-0.360768
c12004/f1p0/2411	turquoise	-0.197918	0.0965982	0.0499273	-0.0956816	-0.0526938	-0.082268	-0.251683	0.185783
c12011/f1p1/2242	turquoise	0.159512	0.221326	-0.626701	-0.897173	-0.0521122	-0.17844	-0.0223271	-0.0125495
c12029/f1p1/5890	turquoise	-0.0377921	0.0169589	0.101337	0.151273	0.090118	-0.101608	-0.576784	-0.28762
c12044/f1p0/1242	turquoise	0.0407674	0.0161655	0.0466171	-0.178546	-0.0409726	0.13658	-0.0835152	-0.0926009
c12047/f1p0/1428	turquoise	-0.0782656	-0.0131164	-0.0132189	-0.0100687	0.229063	-0.161343	-0.00610049	-0.417807
c12131/f1p0/1083	turquoise	0.239622	-0.770805	-0.0290872	-0.13335	-0.087046	-0.0675382	0.00812947	0.0207388
c12142/f1p0/1074	turquoise	-0.0599482	-0.122438	0.0310514	0.0377744	-0.57346	-0.0140089	0.159552	0.045778
c12164/f1p8/1191	turquoise	0.115696	0.239365	-0.753442	-0.481733	-0.0457514	-0.0490906	-0.0574056	-0.0567833
c12172/f1p0/3266	turquoise	-0.01893	-0.0280805	-0.00998249	0.0311324	0.136191	-0.032755	-0.0721618	-0.0948869
c12189/f1p6/1326	turquoise	-0.124806	-0.558785	0.0408566	0.155016	-0.509385	0.152782	0.120549	-0.298429
c12223/f1p0/1288	turquoise	-0.202817	-0.0496559	0.205901	0.115078	-0.0813454	-0.0887755	-0.0817759	-0.153435
c12312/f1p1/2219	turquoise	-0.105562	-0.15886	0.0711323	0.0687497	-0.02356	0.0854927	0.10324	-0.40424
c12323/f1p0/1476	turquoise	-2.14954	-0.045109	0.114379	0.157066	-0.0580723	-0.00714355	0.0495257	-0.176444
c12352/f1p2/1383	turquoise	0.104558	-0.00365122	0.0434641	0.186611	0.04457	-0.538523	-0.206896	-0.464736
c12368/f1p0/2174	turquoise	-0.99046	-0.0041765	0.0773152	0.0991512	0.210106	-0.152197	-0.0619539	-0.45551
c12383/f1p1/1476	turquoise	0.0652364	0.027044	0.0507728	-0.250059	0.0302166	0.0703282	-0.13507	-0.0305522
c12384/f1p2/1034	turquoise	-0.277742	-0.0265011	0.0781766	0.20323	0.0100171	-0.193077	-0.345894	0.0381657
c12438/f1p0/2099	turquoise	-0.539431	-0.0529559	0.00481734	0.196786	0.0233084	-0.00419036	0.0209614	-0.178246
c12447/f1p1/1627	turquoise	-0.0804918	0.278125	-0.0739059	-0.930611	-0.0520843	-0.0662856	-0.056359	-0.0806394
c1245/f9p16/1261	turquoise	0.0367849	-0.144237	-0.0138848	0.0524918	0.147408	-0.141491	-0.00727897	-0.10054
c12458/f1p3/2219	turquoise	0.165712	-0.272663	-0.0255962	-0.137101	-0.514871	0.0245537	-0.106923	0.183231
c12488/f1p0/1463	turquoise	0.0522161	-0.0727877	-0.0480286	-0.177304	-0.809654	-0.0225459	0.199937	0.0623915
c12513/f1p1/1289	turquoise	0.125272	0.21258	-0.135717	-0.527108	-0.0277225	-0.0958396	-0.0185546	-0.153639
c12514/f1p0/2526	turquoise	0.039343	-0.224218	-0.170094	-0.11528	-0.155252	0.0897464	0.0926852	0.135561
c12528/f1p2/1109	turquoise	-0.062183	0.243609	-0.0756197	-0.627541	-0.0405121	-0.0464606	-0.00981431	-0.0420515
c12603/f1p1/1077	turquoise	-0.0634127	-0.00419003	0.0166009	0.225596	-0.386612	-0.15643	0.0741199	-0.257969
c12605/f1p0/1046	turquoise	0.122439	-0.139901	0.213167	-0.0195132	-0.184231	-1.83441	0.115997	-1.86741
c1268/f13p10/2271	turquoise	0.108389	-0.260457	0.0703212	-0.0878347	-0.0386953	-0.0700627	0.155262	-0.200952
c12712/f1p2/2016	turquoise	0.0522144	-0.536612	0.240182	-0.350214	-0.0243794	0.0139889	0.0325971	-0.261761
c12778/f1p0/2310	turquoise	0.0856052	0.0360678	0.10746	-1.12794	0.0200274	-0.0494104	0.11929	-0.593507
c12797/f1p11/2154	turquoise	-0.240089	-0.147956	0.0799321	0.128184	0.101318	-0.044204	0.0306645	-0.227031
c12809/f1p1/2040	turquoise	0.0514325	0.0666297	-0.00884068	-0.165444	-0.0184696	-0.0733107	0.0355341	0.0278812
c12820/f1p1/1400	turquoise	-1.48381	0.0237161	0.0826007	0.128553	-0.00135845	0.111682	-0.0955788	-0.259377
c12826/f1p0/1062	turquoise	-0.357611	-0.0669664	0.0417639	0.0770288	0.265173	-0.33792	-0.200009	-0.180913
c12838/f1p2/2125	turquoise	-0.0875831	-0.13707	0.0876679	0.0848176	0.28166	-1.08718	-0.432147	-0.821944
c12856/f1p0/3623	turquoise	-1.37537	-0.165659	0.0570257	0.13196	0.29028	-0.604838	-0.248546	-0.340409
c12868/f1p0/2019	turquoise	-0.272055	-0.237706	-0.0128889	0.200617	-0.0570377	-0.0891402	0.176939	-0.321852
c12873/f1p1/1062	turquoise	-0.436692	-0.12619	0.0258269	0.142425	-0.389099	0.122842	0.172179	-0.46674
c12875/f1p0/1309	turquoise	-0.00766265	-0.154409	0.0402079	0.0599553	-0.0479344	0.0692297	0.0680703	-0.160937
c12926/f1p0/3567	turquoise	-0.386822	-0.0310998	0.0820527	0.0867538	0.140571	-0.0280085	0.00841565	-0.365498
c12947/f1p0/1308	turquoise	0.112129	0.196253	-0.0481364	-0.150327	-0.0514684	-0.0144353	-0.440011	-0.0783619
c12947/f1p0/2012	turquoise	0.172299	-0.161109	0.0351303	-0.277043	0.078786	-0.132789	0.0824521	-0.190354
c13019/f1p1/2191	turquoise	0.0101113	-0.00118582	-0.0102811	-0.0154109	-0.140324	0.0108948	-0.0213231	0.100778
c13024/f2p0/2145	turquoise	-0.0353894	-0.0556703	0.0248373	0.0218738	0.155467	-0.0444398	-0.0294861	-0.19083
c13076/f1p3/1249	turquoise	-0.168071	-0.102851	-0.0124789	0.0186108	0.29654	-0.82822	-0.244118	-0.104729
c13132/f1p1/1101	turquoise	-0.0544578	-0.150874	-0.025868	0.260131	-1.25892	0.0826509	-0.226036	-0.076745
c1315/f2p6/987	turquoise	-0.230428	-0.0915045	0.0503038	0.0806579	0.159126	-0.0857762	0.0837532	-0.603515
c13183/f1p2/1086	turquoise	0.0193389	-1.23654	0.0586098	0.0501147	-0.719408	0.131632	0.0874485	-0.00698681
c13261/f4p4/1589	turquoise	-0.360693	-0.012582	0.164673	-0.0593702	0.160239	-0.0952321	-0.0030584	-0.302551
c13331/f1p0/1145	turquoise	0.116522	0.101597	0.100638	-0.0247834	-0.00368865	-0.294038	-0.197547	-0.122997
c13344/f1p6/3423	turquoise	-0.0720544	-0.0159898	0.0220984	0.0301649	0.121599	-0.06939	0.0291663	-0.161037
c13370/f2p1/1561	turquoise	-0.0487018	-0.0807726	0.0393937	0.0627687	-0.0667646	0.0225035	0.0295963	-0.00285776
c1339/f2p1/939	turquoise	0.118264	0.112868	-0.227647	-0.598859	-2.55936	0.0544071	-0.0786399	0.171164
c13399/f1p10/3492	turquoise	0.0213747	0.00240605	0.101917	-0.176484	0.248268	-0.894807	-0.343327	-0.15772
c13435/f1p1/1538	turquoise	0.227613	-0.119436	0.0759445	-0.937949	-0.13844	-0.023597	-0.0471463	-0.0209324
c13497/f1p2/1195	turquoise	-0.163362	-0.137534	0.137703	0.210017	0.0174365	-0.125227	-0.0990587	-0.346282
c13505/f1p0/1692	turquoise	-0.0618611	-0.112979	0.0373431	0.0913162	-0.0264747	-0.0416714	0.0145745	0.0328109
c13509/f1p0/2275	turquoise	-0.0473667	-0.0487976	-0.0157358	0.0313043	0.21129	-0.116715	-0.0590596	-0.247394
c13513/f1p6/1265	turquoise	0.271128	-1.66349	-0.459424	-0.633387	-0.102911	0.0873863	0.127537	-0.187205
c1352/f2p0/895	turquoise	0.141346	-0.344629	-0.181833	-0.0845655	-0.415112	0.128323	0.116404	0.0216977
c13597/f1p0/1098	turquoise	-0.0205548	-0.146945	0.134498	0.166163	0.15966	-0.289021	-0.367261	-0.69752
c1360/f5p5/1207	turquoise	-0.820477	-0.06153	-0.0724677	0.1433	0.314393	-0.345331	-0.500147	-0.907233
c13630/f1p7/2238	turquoise	-0.632549	0.125052	-0.0205929	0.112452	0.202709	-0.244376	-0.277821	-0.181816
c13746/f1p0/3816	turquoise	0.0499924	0.0558728	-0.0478233	-0.112394	0.124071	-0.117974	-0.0817354	0.00249329
c13763/f1p0/3732	turquoise	0.182631	-0.203119	0.0964542	0.0839452	0.106941	-0.459956	-0.328458	-0.275913
c13783/f1p0/3292	turquoise	0.042071	-0.0597005	0.0108008	-0.0178743	0.0642847	-0.0493514	0.0693509	-0.134967
c13794/f1p0/1710	turquoise	0.00234011	-0.055291	0.0329238	0.00874942	0.0182091	0.0337657	0.0143514	-0.082126
c13844/f1p1/1485	turquoise	-0.0142924	-0.0153774	0.00895297	0.0111674	0.0704858	-0.0629429	-0.0686259	0.0352635
c13856/f1p1/1145	turquoise	-1.18495	-0.0757893	0.184549	0.0936142	0.0162088	-0.0905066	-0.00812991	-0.0737238
c13858/f1p0/1012	turquoise	-1.05533	0.0022357	0.292126	-0.400672	-0.032806	-0.0993517	-0.0674546	-0.0598802
c13858/f1p0/3432	turquoise	-0.386181	-0.338389	0.235098	0.127814	0.132867	-0.229097	-0.217376	-0.2564
c13897/f1p0/1307	turquoise	-0.0201113	-0.0364816	0.0247276	0.0151494	-0.0660301	0.0910329	0.0269689	-0.0904192
c13899/f2p6/1087	turquoise	0.111208	-0.788753	0.086977	-0.012437	0.20237	-0.144761	-0.0481781	-0.929613
c1391/f2p5/994	turquoise	0.13431	-0.265191	0.0596689	0.1605	0.170016	-0.695748	-0.434367	-0.563057
c14/f1p0/11348	turquoise	-0.063588	-0.0769795	0.0178658	0.0336047	0.173892	-0.00771518	-0.442807	-0.00512969
c14026/f1p1/1796	turquoise	-0.357885	-0.408121	0.239054	0.0379273	0.0566708	-0.122213	0.00907884	-0.131107
c14107/f1p2/1109	turquoise	0.293455	-0.793211	-0.19383	-0.300552	-0.227453	0.126812	-0.316371	0.0155275
c14165/f1p25/1596	turquoise	-1.12143	0.100584	0.229652	-0.197597	-0.0238634	-0.0598011	-0.0166589	-0.133071
c14170/f1p0/1488	turquoise	0.19939	-0.135234	0.0358444	-0.499265	0.241347	-0.237022	-0.528177	-0.332165
c1419/f13p1/1161	turquoise	0.01639	-0.0588838	0.00691694	0.00790884	-0.195831	0.00318905	0.0213735	0.0973403
c1421/f2p0/954	turquoise	0.133083	0.290906	-2.32347	-0.37634	-0.0623519	-0.241618	-0.19955	-0.0831944
c1427/f2p0/880	turquoise	0.0241356	-0.244421	0.0192819	-0.00440201	0.192669	0.0289346	-0.0211023	-1.0849
c14283/f1p0/3214	turquoise	-0.320536	-0.0139155	0.162468	0.131929	0.0637788	-0.0914492	-0.160747	-0.19374
c1429/f9p5/1573	turquoise	0.162301	-0.119034	0.000576623	-0.634559	-1.07666	-0.0041301	0.0524958	0.149678
c14304/f1p2/1418	turquoise	-0.229593	0.14082	0.20373	0.111761	-0.126523	-0.529871	-0.073281	-0.408646
c1440/f2p0/979	turquoise	-0.508843	0.0506042	0.0780334	0.157227	-0.0446624	0.0253158	-0.291389	-0.0117629
c14480/f1p0/1389	turquoise	-1.03198	-0.40965	0.134247	0.209364	0.182848	-0.281537	-0.166842	-0.259146
c14553/f1p1/3560	turquoise	-1.34276	0.122404	0.042794	0.0502632	0.0437547	-0.135559	0.132625	-0.39553
c14580/f1p4/1096	turquoise	-0.467842	-0.109674	0.136973	0.110665	0.104336	-0.0208832	-0.0837798	-0.137144
c1459/f8p3/1558	turquoise	-0.740885	-0.256594	0.341067	-0.56788	-0.100439	-0.00839639	0.00190186	-0.376426
c14596/f2p0/1019	turquoise	0.0197842	0.23688	-0.0242464	-0.466225	-0.15286	-0.124308	0.0159431	-0.0535052
c14611/f1p0/1352	turquoise	-0.289261	0.0254348	0.0421245	0.083652	0.0723318	0.0036748	0.0170663	-0.18143
c1464/f2p0/954	turquoise	-0.294111	-0.0816842	0.0216077	0.264161	-0.0901154	-0.093288	-0.0868132	-0.113162
c14647/f1p0/3380	turquoise	-0.125511	-0.0334043	0.120443	0.176377	-0.000922313	-0.126996	-0.562661	-0.00900874
c14677/f4p1/1703	turquoise	0.13652	-0.12736	0.125566	-1.01412	0.19207	-0.162069	-0.036765	-0.721085
c1473/f9p3/1627	turquoise	0.170019	-0.25498	0.0193458	-0.0982472	0.00234541	-0.00337851	0.00491644	-0.0609071
c14817/f1p0/3441	turquoise	-0.133323	0.00906145	0.070103	0.014159	0.00266345	-0.0208818	0.0553629	-0.0605339
c14818/f1p6/1412	turquoise	-0.00568305	0.102936	0.0528724	-0.337927	-0.043731	-0.234242	0.0730085	0.069227
c1485/f7p19/1677	turquoise	-0.375043	-0.0185118	0.097465	0.161927	0.119742	-0.143338	-0.0190081	-0.608104
c14863/f1p0/1566	turquoise	-0.0851448	-0.0492051	0.0383507	0.0654833	0.0182561	0.0494188	-0.0737551	-0.016529
c14872/f1p0/1156	turquoise	0.0429174	0.223337	-0.117998	-0.856927	-0.0234724	-0.0375714	-0.0256485	-0.0603838
c14884/f1p0/1099	turquoise	-1.91279	0.0754566	0.0856031	0.10993	-0.0312317	-0.0314448	-0.0118551	-0.0584608
c14885/f1p23/3438	turquoise	-0.0646536	0.0227328	0.028672	-0.00778153	0.105978	-0.0548986	-0.0361599	-0.0515039
c14945/f1p0/1497	turquoise	-0.0356545	-0.930752	0.140498	0.107216	-0.205164	0.0675516	-0.0604896	0.016482
c15037/f3p0/1698	turquoise	0.0136405	0.314541	-0.61888	-0.934131	-0.0513224	-0.127643	-0.130068	-0.0735808
c15057/f1p1/1284	turquoise	-0.0382345	0.310678	-0.573474	-1.12416	-0.269347	-0.0825174	0.0530011	-0.0924789
c15059/f1p0/1009	turquoise	0.185366	-0.165563	-0.264312	-0.177567	0.214032	-0.0647522	-1.07589	0.0040924
c1513/f2p0/909	turquoise	-0.22266	-0.0186008	0.0843282	0.0641745	-0.0787805	0.0478568	0.0115845	-0.0209652
c15169/f1p1/3375	turquoise	-0.633851	-0.0442108	0.0854486	0.092225	0.175949	-0.0795148	0.0286878	-0.723297
c15182/f1p0/3466	turquoise	-0.123816	0.00494449	0.00138192	0.0412263	0.169278	0.0173236	-0.107115	-0.246119
c15203/f2p0/1041	turquoise	-0.0036334	-0.0379874	-0.0199612	-0.0218889	-0.227591	-0.0469371	-0.180306	0.221136
c15207/f1p1/1178	turquoise	0.186385	-0.0964593	0.138551	-0.641349	-0.0334582	-0.084001	-0.0214781	-0.106526
c15282/f1p0/1283	turquoise	0.192502	-0.611385	-0.0680932	-0.0757045	-1.66344	-0.0103333	0.0946024	0.0989207
c15312/f1p0/1748	turquoise	0.0307849	-0.0159906	-0.00136233	-0.0225678	0.0150586	-0.0701112	-0.0317123	0.0673515
c15313/f1p0/1527	turquoise	-0.117909	-0.00883972	0.0143866	0.0641065	-0.0470158	0.0876356	0.0530459	-0.164987
c15342/f1p0/1537	turquoise	0.0272642	-0.132094	-0.00143822	-0.022725	-0.811527	0.068555	0.156057	-0.00412848
c1538/f2p1/952	turquoise	-0.1333	-0.0512116	-0.0100129	-0.0219453	0.288328	-0.240011	-0.0916887	-0.647924
c15388/f1p2/1628	turquoise	0.155026	-0.108697	0.230133	-0.0985319	0.116274	-0.507989	-0.982066	-0.907611
c15427/f1p0/1212	turquoise	0.147342	0.0445941	-0.150699	-0.326185	-0.594078	0.0980916	0.102374	-0.0376974
c1543/f2p1/878	turquoise	-0.0525187	-0.980025	0.0666193	0.149769	0.125708	-0.167369	0.0875525	-0.482628
c15458/f1p0/1393	turquoise	-0.0887446	-0.00778636	-0.25486	0.306717	-0.0474491	-0.217907	-0.247858	-0.165963
c15485/f1p1/2121	turquoise	-0.0733162	-0.00976441	0.0208387	0.0238039	0.0764755	-0.00465459	0.0719355	-0.247266
c15624/f1p0/1400	turquoise	-0.148839	0.116681	0.101427	-0.35596	0.157296	-0.159699	0.0412245	-0.306826
c1568/f10p9/1014	turquoise	0.232081	-0.12517	0.0474504	-0.809778	-0.127811	-0.125539	0.128618	-0.238226
c1571/f10p5/1204	turquoise	-0.39212	-0.15604	0.0581289	0.105491	0.107342	-0.0296328	0.139256	-1.15039
c1576/f9p3/1411	turquoise	-1.21912	0.00371684	0.0677945	0.126085	0.0912505	-0.161839	0.116493	-0.462941
c15835/f1p8/2981	turquoise	0.102974	-0.118855	-0.0185125	-0.142455	-0.889595	0.0233175	0.0334901	0.159119
c15866/f1p0/1010	turquoise	0.17045	-0.0179244	0.113723	0.0954042	0.0110057	-0.12423	-0.884609	-0.933233
c15897/f1p1/1488	turquoise	0.104369	-0.192273	-0.0884854	0.0551216	-0.0122972	0.0882248	-0.272239	0.0543586
c15990/f1p0/1171	turquoise	0.11361	0.250563	-0.0052356	-0.565612	-0.119427	0.0775921	-0.7672	-0.624629
c16023/f2p0/1342	turquoise	0.115309	0.0972347	-0.169028	-0.310772	-0.140543	-0.11623	-0.186916	0.199359
c16033/f2p0/1513	turquoise	-0.0353512	-0.0677668	-0.0017835	0.0770683	-0.00104828	-0.0806656	-0.0208129	0.0741371
c16036/f2p1/1656	turquoise	0.0570797	0.00365969	-0.022628	-0.066152	0.114137	-0.0600442	-0.0535702	-0.0450545
c16059/f2p0/1206	turquoise	0.0629937	0.305644	-0.494218	-0.257793	-0.1432	-0.128	-0.123968	-0.136644
c16170/f1p1/1403	turquoise	0.0128875	0.276406	-0.20025	-0.946396	-0.0546849	-0.0524139	-0.0672537	-0.0900173
c16206/f1p4/1207	turquoise	-0.895948	-0.877943	0.0931252	0.212584	-0.337252	-0.254619	0.247698	-0.462302
c16209/f1p3/1525	turquoise	0.258352	-0.0117194	0.0491193	0.123544	-0.290122	-0.563359	-0.223224	-0.647338
c16229/f1p0/1605	turquoise	-0.00271066	-0.132389	-0.0473556	-0.146255	-0.513836	0.171991	-0.241577	0.201082
c1630/f18p10/2200	turquoise	-0.344145	-0.102153	0.176279	0.167852	-0.0897084	-0.115344	-0.091861	-0.0359153
c16429/f4p6/1206	turquoise	-0.128667	0.0261185	0.0387789	0.0271076	0.00160835	-0.0103119	0.0679947	-0.0895624
c16926/f27p66/2229	turquoise	0.0320367	-0.293076	0.187071	0.161499	0.103088	-0.315802	-0.313504	-0.734004
c1711/f8p4/1036	turquoise	0.0921798	0.302942	-0.592061	-0.3326	-0.602469	-0.229921	-0.35612	0.095298
c17311/f1p0/3903	turquoise	0.0626018	0.0130367	0.0290769	-0.161581	0.0491232	-0.0159833	-0.130463	0.0491968
c17324/f5p5/1374	turquoise	0.022318	0.0936957	-0.0232192	-0.167153	0.0406457	-0.12827	-0.0680605	0.0880147
c17357/f1p3/4109	turquoise	-0.955843	-0.0387868	0.0376937	0.150126	0.201213	-0.109782	-0.0633251	-0.524911
c1741/f1p0/951	turquoise	0.198814	-0.515447	0.0642636	-0.595427	0.132724	0.0858644	-0.0890018	-1.0377
c17411/f4p13/1517	turquoise	-0.461931	-0.0449052	0.0641884	0.0602477	0.305877	-0.495493	-0.342034	-1.16921
c1743/f1p0/892	turquoise	-0.181321	-0.0908072	0.0825707	0.0931444	0.0238	-0.00265056	0.0445776	-0.119029
c1743/f6p0/1455	turquoise	-0.153242	-0.108238	0.145286	0.162013	0.143556	-0.50632	-0.108645	-0.35252
c17559/f7p32/1899	turquoise	-1.22205	-0.162896	0.0683606	0.108155	0.287746	-0.599226	-0.0974175	-0.677756
c1757/f1p1/893	turquoise	0.0616862	-0.747272	0.172744	-0.124985	0.0323173	-0.27429	0.191537	-1.31192
c17603/f2p2/1970	turquoise	-0.0768615	0.0275995	-0.433175	0.31406	-0.124153	-0.230159	-0.186611	-0.175962
c1761/f8p5/1638	turquoise	-0.653424	-0.0170442	0.0440704	0.159727	0.219302	-0.441771	-0.121106	-0.287718
c17630/f8p9/1953	turquoise	0.174777	-0.0568908	-0.0618265	-0.324118	-0.0815058	-0.1295	-0.236435	0.193925
c17650/f7p8/1950	turquoise	0.290594	-0.59706	-0.559163	-0.598041	-0.0616285	0.0377572	0.0507353	-0.0545361
c17681/f6p2/1976	turquoise	-0.61806	-0.00372318	0.0524138	0.177389	-0.524386	0.0258104	-0.137689	0.112194
c17720/f5p2/1873	turquoise	-1.08459	-0.0445079	0.223373	0.0345395	-0.0150534	-0.0887309	-0.0354975	-0.0590165
c1776/f10p4/2244	turquoise	-0.147655	0.0454695	0.0420184	0.208446	-0.0919901	-0.110564	-0.0846328	-0.14941
c17804/f1p0/4417	turquoise	0.0131589	-0.0463261	-0.0169689	-0.0658796	0.0975138	-0.316322	-0.351786	0.196239
c17944/f3p5/1888	turquoise	-0.305437	-0.268739	0.301503	-0.282017	-0.0364489	-0.0148329	-0.0506169	-0.106687
c1796/f1p0/678	turquoise	-0.210429	-0.280541	0.104312	-0.313448	-0.0949422	-0.0340482	0.178445	0.117489
c17967/f3p0/1864	turquoise	0.117898	-0.0567314	-0.123094	-0.0400921	0.157478	-0.256051	-0.0150282	-0.0472918
c1800/f10p14/1465	turquoise	0.0701882	-0.975848	-0.161569	0.0239427	-0.126098	0.158914	0.117892	-0.0915151
c18039/f3p2/1577	turquoise	-0.0163735	-0.170208	0.0437281	0.0741768	-0.165313	0.0411006	0.0457993	0.0157974
c18071/f3p2/1909	turquoise	-0.183215	0.0250319	0.0360379	0.0417138	0.144586	-0.0438986	-0.065974	-0.128121
c18119/f2p6/2022	turquoise	-0.426654	-0.126759	0.147914	0.0929854	-0.044359	0.0794117	-0.256065	0.0444278
c18147/f1p0/3462	turquoise	-0.2115	0.111255	0.0393889	0.0680159	0.225711	-0.34415	-0.282668	-0.543484
c18158/f2p1/1899	turquoise	-0.514651	-0.0640718	0.0968748	0.11326	0.261052	-0.254129	-0.562392	-0.346877
c18197/f2p0/1837	turquoise	-0.120969	-0.108778	0.0686855	0.0893874	-0.104924	-0.0171995	0.0566186	0.0209456
c18219/f2p1/1373	turquoise	-1.02575	-0.0763494	0.0950318	0.098345	0.224076	-0.22303	5.71117e-05	-1.51636
c18284/f1p6/3057	turquoise	-0.255505	0.0573477	0.028145	0.061247	0.0858667	-0.100932	-0.0183179	-0.0246189
c18348/f2p0/1953	turquoise	-0.352572	-1.0203	0.262351	0.0630822	-0.0510569	-0.0423198	-0.0528766	-0.0737668
c18427/f2p4/1875	turquoise	-0.788615	-0.0612191	0.0345132	0.0810453	0.301165	-0.349332	-0.2886	-0.447839
c18433/f2p4/1846	turquoise	0.075978	0.256488	-0.707129	-0.444823	-0.05369	-0.0399279	-0.0445729	-0.0689271
c18447/f2p7/1757	turquoise	0.232437	-0.200103	-0.0265026	0.146255	0.0863491	-2.48629	-0.35767	-0.400245
c18543/f2p5/1846	turquoise	0.175216	-0.27039	0.229267	-0.116587	0.0635864	-0.516331	-0.254515	-0.28463
c18548/f2p2/1476	turquoise	0.147285	-0.100167	-0.493815	0.0908899	-0.00716075	0.0737718	0.0281667	-0.287758
c18601/f1p0/3505	turquoise	0.123428	0.117185	-0.134389	-1.47825	-0.0752492	-0.583018	-0.202926	0.224457
c1864/f1p0/946	turquoise	-0.1834	-0.0647583	0.0559647	0.0415962	0.311335	-0.740346	-0.526356	-1.07843
c18818/f1p0/1015	turquoise	-0.644965	0.00260775	-0.152678	-0.0203874	-0.0217338	0.245702	-0.01858	-0.107997
c18934/f1p0/1993	turquoise	-0.0775549	0.0306492	-0.00215727	-0.034128	0.157879	0.0998667	-0.195266	-0.306059
c19002/f1p1/1091	turquoise	0.102833	-0.0117956	-0.05509	-0.0967065	-0.0143367	-0.186794	0.0239735	0.0958284
c19004/f1p2/1073	turquoise	-0.426708	-0.0264867	0.0677221	0.126511	0.0789133	0.0114352	-0.0181605	-0.19577
c19095/f1p1/1895	turquoise	0.154144	0.000179518	0.131115	-0.509355	-0.124895	-0.0365695	-0.00877809	-0.0861188
c19111/f1p4/1596	turquoise	-0.624562	0.0364218	0.0339857	0.191565	-0.056195	0.0325332	-0.240459	-0.0201493
c19196/f1p0/1213	turquoise	0.000458006	-0.00191397	-0.003906	-0.00872508	-0.0620599	-0.0443749	-0.0470931	0.114233
c19214/f1p0/1312	turquoise	0.169264	-0.0251709	-0.0883908	-0.21942	-0.197539	0.10603	0.0114922	-0.0449761
c1922/f1p0/923	turquoise	-1.04648	-0.212723	0.149722	-1.77339	-0.0696329	0.0482308	0.127675	0.133443
c19272/f1p2/1632	turquoise	0.117876	-0.627157	0.0815723	0.246842	0.0570807	-0.463722	-0.321258	-1.18492
c19379/f1p0/1898	turquoise	-0.147817	0.350046	-0.681016	-1.33629	-0.0577518	-0.120756	-0.132813	-0.128693
c19410/f1p0/1213	turquoise	0.0999434	0.20476	-1.19929	-0.146458	-0.210615	0.0980974	-0.162295	-0.0202984
c19418/f1p0/1697	turquoise	-0.00248619	0.345378	-0.185374	-0.235046	-0.0869336	-0.322911	-0.176255	-1.84567
c1951/f1p0/596	turquoise	-0.237778	-0.644297	0.238486	-0.735423	-0.0499555	0.066919	0.0930563	-0.0251132
c1954/f9p4/3210	turquoise	-0.348158	-0.356206	0.107128	0.174683	0.0567704	0.013919	0.0423034	-0.409712
c1967/f1p0/965	turquoise	0.165252	-0.0438671	0.0139982	0.132047	0.0954285	-0.437142	-0.287392	-0.363737
c19743/f1p0/1178	turquoise	-1.43896	-0.0323999	0.0974282	0.176094	-0.0262083	-0.0545355	-0.0305236	-0.0517536
c1980/f3p0/1105	turquoise	-0.425541	-0.199668	0.0109731	0.200266	0.0713765	0.0638126	0.0228911	-0.643522
c19827/f1p0/1735	turquoise	-0.622871	-0.0320154	0.0842927	0.143611	0.0609868	-0.401424	-0.520841	0.160698
c19833/f1p1/1753	turquoise	0.133567	-0.125677	-0.024466	-0.190554	-0.833131	0.0424347	0.0324981	0.137252
c1984/f8p9/1705	turquoise	-0.225074	-0.0244893	-0.0432128	-0.0652581	0.333029	-0.633996	-0.580904	-0.18123
c1986/f3p2/1292	turquoise	-0.272813	-0.174689	0.157668	0.207075	-0.0465826	-0.225916	-0.0296446	-0.120811
c19874/f1p0/1851	turquoise	-0.300053	-0.0720469	0.0360818	0.15267	-0.157355	0.0622336	0.0151232	-0.0129715
c19968/f1p1/1283	turquoise	-0.250285	-0.0891832	0.0413994	0.257702	-0.035102	-0.105057	-0.100261	-0.179689
c20073/f2p5/1773	turquoise	-0.0558353	-0.634387	0.212803	0.0956025	0.207869	-0.694663	-0.265911	-0.897176
c2009/f5p0/1535	turquoise	-0.0695872	-0.00522985	0.222584	-0.286878	0.18131	-0.605366	-0.440059	-0.0636673
c2011/f3p1/1663	turquoise	-1.50578	-0.0253256	0.0823296	0.174926	0.0182535	-0.0435911	-0.0389348	-0.0874638
c2014/f1p0/722	turquoise	-0.0411433	-0.692253	-0.107413	0.234224	0.0293325	0.030445	0.0244711	-0.389341
c20184/f1p23/1708	turquoise	-0.426323	-0.195901	0.0503176	0.132841	0.237526	-0.0417157	-0.141825	-0.871128
c20206/f1p0/1890	turquoise	-0.285102	-0.0150207	0.0695271	0.0593778	0.164674	-0.112956	0.0215822	-0.282497
c2029/f6p3/1030	turquoise	-0.18416	-0.159683	-0.148298	-0.154323	0.39023	-0.631794	-1.02588	-1.59706
c2035/f16p9/2169	turquoise	-0.782552	0.0153738	0.114089	0.0537427	0.2375	-0.250402	-0.12828	-0.569742
c20464/f1p0/1896	turquoise	-2.39209	-0.197534	0.248053	0.0118878	0.120647	-0.0500609	-0.0671238	-0.433519
c20475/f1p0/1752	turquoise	-1.12145	-0.00716246	0.149664	0.0699876	0.17042	-0.0686235	-0.122726	-0.391327
c20496/f1p0/1753	turquoise	-0.0875961	0.247586	-0.052672	-0.713461	-0.0556699	-0.0049954	-0.00368828	-0.0941026
c20582/f1p0/1549	turquoise	-1.34518	-0.213472	0.356976	-1.21996	-0.12699	-0.0175873	-0.0172167	-0.691109
c20617/f1p0/1854	turquoise	-0.132705	0.0685542	0.124594	0.0518543	0.189088	-0.225528	-0.333798	-0.538788
c20618/f1p0/1281	turquoise	0.0798184	0.119245	-0.118447	0.0912027	-1.13204	-0.182654	0.176224	-0.731499
c20643/f1p0/1015	turquoise	0.0317418	-0.285087	-0.0613739	-0.141695	-1.01945	-1.62581	-0.00504417	0.317354
c20682/f1p0/1249	turquoise	-0.146408	-0.0162261	0.274861	-0.0230715	-0.215941	0.0384831	-0.143439	-0.71592
c20813/f1p0/1272	turquoise	-0.124142	-0.405626	0.184941	0.0168318	0.120012	0.0619416	-0.147978	-0.274155
c20831/f1p0/1397	turquoise	-0.627069	-0.0223147	0.214189	0.0503064	-0.0101741	-0.126155	0.0177779	-0.150144
c20886/f1p0/1670	turquoise	0.142862	0.0153386	0.041036	-0.532352	0.0270064	-0.0253556	-0.117428	0.0201769
c20914/f1p0/1540	turquoise	-0.399947	-0.215237	0.183389	0.191018	-0.0409041	-0.110406	-0.0470024	-0.151285
c20946/f1p2/1812	turquoise	-0.163709	0.0235517	0.0235707	0.0349917	0.172289	-0.121959	-0.0955926	-0.0773604
c20947/f1p1/1793	turquoise	-0.6051	-1.87079	0.156799	0.225231	-0.332603	-0.0442585	0.0311856	-0.0297741
c21038/f1p0/1797	turquoise	-0.246851	-0.03937	-0.0274579	0.270517	-0.107107	-0.131955	-0.0668021	-0.111767
c2105/f3p7/1373	turquoise	0.0648772	-0.141325	-0.0311626	0.236863	0.104999	-0.204467	-0.755832	-0.305731
c21093/f1p0/1578	turquoise	-0.039903	0.350023	-1.13816	-0.404934	-0.073081	-0.336408	-0.350446	-0.0303694
c21105/f1p0/1692	turquoise	0.0124012	-0.168561	0.0571385	0.0432122	0.0131554	-0.000535757	0.0496541	-0.095892
c2113/f6p2/1192	turquoise	0.077175	-0.000338516	0.0306535	0.200134	-0.0938847	-0.264973	-0.0121832	-0.847552
c21209/f1p2/1148	turquoise	0.274554	-0.241287	-0.788132	-0.837686	-0.0214518	-0.229561	-0.482672	0.217336
c2122/f4p4/1443	turquoise	-1.11993	-0.0276446	0.0694674	0.17335	0.113585	-0.104132	0.00546039	-0.368465
c2124/f1p0/843	turquoise	0.00581661	0.0450765	-0.0248543	-0.0638666	-0.0468171	0.000591443	-0.171233	0.132624
c21243/f1p0/1894	turquoise	-0.050112	-0.0899583	0.075145	0.0341215	-0.0380183	0.0199769	-0.0151491	0.0193619
c21256/f1p1/1222	turquoise	-0.736241	-0.0601405	0.105562	0.137918	0.0773574	-0.0516816	0.0406959	-0.2822
c2129/f5p0/1668	turquoise	0.0650108	0.108054	0.122046	-0.441132	0.0653045	-0.092943	-0.0334824	-0.291654
c21306/f1p13/1987	turquoise	-0.231022	-0.229599	0.185834	0.179349	0.0710661	-0.272225	-0.0466796	-0.359429
c2135/f11p4/1027	turquoise	0.0149948	-0.0973629	0.0673702	-0.0419255	0.130851	-0.180001	0.0357672	-0.0904802
c21428/f1p3/1935	turquoise	0.0915215	-0.329081	-0.198169	-0.286125	-0.0374402	0.111197	0.084442	0.102217
c21447/f1p1/1859	turquoise	-0.0747016	-0.017382	0.0231328	0.0326145	0.125275	-0.0275976	-0.00450126	-0.172015
c2146/f4p7/1298	turquoise	-0.00567248	-0.499928	0.174125	-0.0457242	0.254128	-1.01337	-0.233857	-0.252294
c21462/f1p2/1730	turquoise	-0.672978	-0.290912	0.268285	0.00334929	0.00312236	-0.0931787	-0.0421334	-0.0630081
c21485/f1p1/1784	turquoise	0.211024	-0.213266	0.112757	-0.232956	0.130102	-0.114052	-0.134388	-1.01304
c2150/f5p0/3441	turquoise	0.0585116	-0.482166	0.0982259	0.17928	0.159492	-0.39603	-0.267647	-0.361157
c21545/f1p6/1266	turquoise	-0.78572	-0.0919095	0.0193882	0.188927	0.136759	0.049352	-0.101762	-0.549564
c21568/f1p0/1663	turquoise	0.100577	-0.304584	0.00685868	0.0255579	-0.181748	0.013396	-0.127818	0.145708
c21651/f1p1/1824	turquoise	-0.808268	-0.295208	0.145292	0.196181	-0.028721	-0.0570406	-0.028887	-0.0545315
c21811/f1p3/1628	turquoise	0.0172089	0.011948	0.00188543	-0.0377165	-0.0264613	-0.0384184	-0.0063613	0.0598648
c21839/f1p0/1785	turquoise	0.0960127	-0.146564	0.182998	-0.694923	-0.341819	0.182179	-0.0147238	-0.468338
c21889/f1p0/1811	turquoise	0.192644	-0.0644387	0.129424	-0.419677	-0.0836461	-0.0741815	-0.0665935	-0.0647699
c21919/f1p2/1792	turquoise	-0.0328699	0.280728	-0.24224	-0.850938	-0.0455877	-0.0476768	-0.0626619	-0.0519946
c2197/f2p1/1521	turquoise	-0.169313	-0.210095	0.0669513	0.102121	0.145808	-0.0141105	0.0479873	-0.616991
c22027/f1p0/1119	turquoise	-0.283393	0.0430164	0.12997	-0.164252	0.233295	-0.243586	-0.104356	-0.228767
c22091/f1p3/1584	turquoise	-0.355702	-0.0452139	-0.0247111	0.064825	0.301464	-0.458732	-0.35178	-0.185055
c22130/f1p0/1669	turquoise	0.0909824	0.0486085	0.0532711	-0.448599	0.0655155	-0.0621884	0.045685	-0.15639
c22146/f1p0/1800	turquoise	-0.274943	-0.128765	0.0107174	0.28056	-0.0950857	-0.10858	-0.0951761	-0.119178
c2218/f12p5/2247	turquoise	0.078882	-0.826955	-0.0251149	0.220334	0.220079	-0.811402	-1.17239	-0.485378
c22191/f1p0/1864	turquoise	0.0265293	-0.19461	0.0670654	0.00831773	0.116473	-0.0578681	-0.224327	0.0448212
c22244/f1p10/1457	turquoise	0.117129	-0.260128	-0.12979	-0.377048	-0.27791	0.0590006	0.261544	-0.239595
c22252/f1p0/1232	turquoise	-0.075443	-1.9909	0.052659	0.130762	-0.474098	0.266581	-0.292585	-0.195162
c22325/f1p2/1162	turquoise	-0.0499878	-0.271609	-0.0128331	0.139351	-0.142911	0.148497	0.0626676	-0.307112
c22334/f1p0/1855	turquoise	-0.00471391	0.331293	-0.679346	-0.414418	-0.0560064	-0.191501	-0.0952513	-0.19916
c22343/f1p1/1353	turquoise	-0.0771855	-0.0115179	0.0161838	0.0459521	0.0900498	-0.064905	0.0285786	-0.096386
c22371/f1p0/1314	turquoise	-0.431542	0.122073	0.118583	0.0209987	0.00560812	0.00704515	0.0360333	-0.694676
c22374/f2p2/1560	turquoise	-0.665095	0.00126519	0.199807	0.0538953	0.0403807	-0.0379118	-0.105831	-0.151548
c22383/f1p0/1835	turquoise	-1.29477	-0.0221554	0.108974	0.0860814	0.220482	-0.0869898	-0.295361	-0.284887
c22400/f1p1/1732	turquoise	-0.146389	-0.48034	0.149797	0.089242	0.262766	-0.41162	-0.618371	-0.249279
c2247/f1p0/716	turquoise	-0.893848	-0.0391463	0.185266	0.0616599	-0.0212335	-0.030001	-0.0229845	-0.049595
c2252/f1p1/955	turquoise	-0.0591553	-0.303726	0.0851612	0.108034	-0.0952599	0.0162121	0.0879688	-0.0952714
c22529/f1p0/1835	turquoise	-0.381337	-0.0173029	0.105506	0.0754566	0.0932494	0.0271222	-0.159734	-0.0731097
c2255/f8p1/1041	turquoise	-0.00652138	-0.028707	0.0175673	0.013494	-0.0178074	-0.00294351	-0.0291914	0.0437184
c22727/f1p1/1747	turquoise	-0.0212386	-0.0672617	-0.102648	-0.0111285	0.0407989	-0.0113965	0.208892	-0.930782
c2274/f3p3/1405	turquoise	0.0253255	-0.189972	0.108898	0.21734	0.068772	-0.176476	-0.693164	-0.318995
c22776/f1p0/1947	turquoise	-0.580332	-0.0678822	0.112387	0.157546	0.162967	-0.202471	-0.0387487	-0.484455
c22868/f1p4/1961	turquoise	-0.128922	-0.0566276	0.0322283	0.0611597	0.176938	-0.0874089	-0.00711885	-0.263765
c22873/f1p2/1411	turquoise	0.00312348	-1.52026	0.102726	0.0936716	0.202405	-0.251236	-0.223887	-0.100542
c22904/f1p1/1017	turquoise	-0.0103331	0.236232	-0.0421642	-2.10783	-0.0395304	-0.0711527	5.77509e-05	-0.0773061
c22965/f1p1/1116	turquoise	-0.0642501	-0.0417623	-0.00137266	-0.000171846	0.239558	-0.184447	-0.273076	-0.073652
c22990/f1p11/1715	turquoise	-0.269251	-0.474922	0.0928868	0.189962	-0.190975	0.102629	0.0477947	-0.198578
c22994/f1p0/1841	turquoise	-1.04421	-0.106107	0.11304	0.157939	0.0523622	-0.00664074	0.045805	-0.41425
c23008/f1p0/1718	turquoise	0.237962	-0.0790973	-0.320946	-0.240049	0.162977	-0.0269582	-0.172361	-0.260814
c2301/f2p3/1499	turquoise	0.00336221	-0.0251696	0.132814	0.0951133	0.183475	-0.374292	-0.402434	-0.711072
c2304/f1p0/935	turquoise	0.277198	-0.184363	-0.280942	-0.698436	-0.627988	0.047577	-0.257758	0.157781
c23052/f1p1/1192	turquoise	-0.467728	-0.0801091	0.0783934	0.154146	0.00965893	-0.0240646	0.0614525	-0.170374
c2309/f1p0/1251	turquoise	-1.45228	-0.39111	-0.0105475	0.278357	0.123919	0.00162232	-0.178933	-0.60371
c23105/f1p0/1411	turquoise	-0.149037	0.0149303	-0.0424194	0.257191	-0.0566727	-0.136633	-0.116777	-0.174959
c2325/f1p0/902	turquoise	-0.0328197	-0.0364072	0.0183832	0.0385747	-0.0664739	0.00712539	0.0620354	-0.0201063
c23373/f3p2/1591	turquoise	-0.0438374	0.000671572	-0.00465318	0.0264721	0.0928193	-0.133804	0.0460576	-0.0591238
c23600/f12p27/1515	turquoise	-0.604877	-0.559164	0.0834403	0.239351	0.126148	-0.399577	0.0783484	-1.38348
c2362/f5p1/1456	turquoise	-0.0388949	-0.454554	0.0679485	0.0381883	0.22787	-1.35241	-0.0945932	-0.00520529
c2386/f4p17/1575	turquoise	-0.316575	0.00672051	-0.16427	-0.124937	0.370341	-0.602761	-1.49172	-0.432217
c2396/f7p13/1648	turquoise	-0.74225	-0.0402698	0.0465073	0.0940686	0.264882	-0.204681	-0.148266	-0.565258
c2421/f4p7/2118	turquoise	0.0549039	-0.291503	0.0403254	-0.119551	-0.661345	0.0670426	0.100896	0.111317
c2426/f2p1/1644	turquoise	-0.0722737	-0.0287676	0.0262446	0.0257446	0.140343	-0.0776188	0.0370329	-0.22247
c24311/f5p4/1981	turquoise	-0.126196	-0.373133	0.158272	0.126696	0.189252	-0.546152	-0.533781	-0.0380178
c2432/f3p1/1185	turquoise	-0.0494962	-0.0809656	0.0420666	0.0490486	-0.164436	-0.00263618	0.0960377	0.00742008
c2434/f3p0/1219	turquoise	-0.706589	-0.234333	0.129152	0.1576	0.131048	0.026401	-0.489606	-0.0837889
c24358/f2p2/1094	turquoise	-0.187841	-0.130065	0.112638	0.192122	0.130871	-0.0573469	-0.257524	-0.784697
c24377/f2p1/1116	turquoise	0.107513	0.215031	-0.174772	-2.15317	-0.0602279	-0.0220114	-0.0284348	-0.083253
c24404/f3p5/1229	turquoise	-0.120534	-0.114794	0.210335	0.1212	0.012233	-0.131267	-0.489704	-0.0637301
c24430/f3p6/1585	turquoise	-0.4939	-0.014847	-0.0503349	-0.522259	0.389542	-1.12171	-0.703171	-0.828331
c24488/f1p4/1122	turquoise	-0.254425	-0.100472	0.0974317	0.0734027	0.274181	-0.353566	-0.250267	-0.672313
c24511/f181p115/1396	turquoise	-0.778333	-0.0561973	-0.0405492	0.01587	0.359616	-0.990786	-0.692783	-1.17885
c24666/f5p4/1541	turquoise	-0.128329	0.0366144	0.202471	-0.0409741	0.17886	-0.289546	-0.311837	-0.472376
c24681/f4p6/1301	turquoise	0.112356	0.263736	-0.295022	-0.267803	-0.108813	-0.143021	-0.0817949	-0.112511
c2479/f5p5/1739	turquoise	-0.194834	0.00426802	0.0379459	0.0354238	0.195299	-0.153518	-0.0330208	-0.202163
c24842/f1p3/1353	turquoise	-0.926185	-0.0249974	0.033281	0.0538536	0.30797	-0.414263	-0.403347	-0.335598
c2512/f1p0/684	turquoise	-0.606095	0.00133069	0.111802	0.0959875	0.0828396	-0.0246326	-0.0576042	-0.118663
c2544/f1p0/1008	turquoise	0.0516899	-0.038893	0.253505	-0.0672277	-0.0363403	-0.305393	-0.989056	-0.0362392
c2617/f2p0/1229	turquoise	0.0987315	0.0907342	0.126323	-0.0120554	0.13524	-0.580837	-0.638825	-0.366788
c2628/f1p0/980	turquoise	-0.425227	-0.0630571	0.211781	0.0919348	0.00826514	-0.0139845	-0.239037	-0.102808
c2647/f5p3/1071	turquoise	-0.112059	-0.134745	0.0344109	-0.0615701	0.306989	-0.287786	-0.138188	-0.731588
c2651/f5p3/1310	turquoise	-0.109777	-0.250459	-0.0148482	0.0653816	0.275086	-0.204679	-0.0338367	-1.46867
c2675/f1p0/865	turquoise	0.150133	-0.377298	0.0116048	0.209518	-0.0406448	-0.242225	-0.105673	-0.212126
c2676/f1p1/982	turquoise	-0.155075	-0.0320899	-0.0349256	0.245999	0.102064	-0.339516	-0.0508018	-0.52053
c2677/f1p0/984	turquoise	-0.371869	0.00116586	0.0529935	0.0928743	0.141534	-0.137183	0.0435028	-0.23967
c2678/f1p0/808	turquoise	0.0355926	0.0683685	-0.12221	0.245035	-0.0962604	-0.262858	-0.0907135	-0.357289
c2678/f2p1/5975	turquoise	-0.0633963	0.00326666	0.0275247	0.00480452	-0.154	0.0617881	0.0899256	-0.0635475
c2704/f3p2/1239	turquoise	-0.584867	0.0238027	0.0470232	0.105611	0.153101	-0.0854957	0.0136121	-0.366247
c2712/f1p0/840	turquoise	0.110724	-0.329794	-0.0045564	-0.0407493	-0.307059	0.208265	-0.37833	0.0536284
c2729/f3p5/1592	turquoise	-0.104946	0.0132448	-0.0249372	-0.0424122	0.263048	-0.368372	-0.0469853	-0.293026
c2742/f1p0/829	turquoise	-0.147409	-0.255191	0.165544	-0.0301492	-0.292538	0.0648601	-0.336373	0.185518
c2757/f4p0/1070	turquoise	-0.8046	0.127274	0.0359915	0.0285318	0.149946	-0.262721	-0.228865	0.0424947
c2759/f1p1/936	turquoise	-0.324883	-0.133133	0.0539922	0.0767098	0.265843	-0.110206	-0.162377	-0.644834
c2786/f5p5/975	turquoise	-0.896943	-0.112705	0.237722	0.00731699	0.0130082	-0.0996694	0.00277435	-0.0903574
c2849/f2p2/3054	turquoise	-1.24955	-0.271413	0.130257	0.198996	0.134028	-0.0178608	-0.189796	-0.353797
c2852/f1p0/665	turquoise	-0.231204	-0.503002	0.225296	-0.867517	-0.237094	0.0981379	0.161721	-0.0765079
c2852/f7p3/1070	turquoise	0.0503493	0.290945	-0.443909	-0.992175	-0.075919	-0.0787342	-0.0772804	-0.0839548
c2877/f1p0/956	turquoise	-0.0812652	-0.133168	-0.0967825	-0.157409	-0.401164	-0.0053002	-0.419259	0.320106
c2879/f1p0/613	turquoise	-1.13052	-0.262467	0.167347	0.159827	-0.298283	0.0316327	0.0885243	-0.136313
c2879/f1p93/5349	turquoise	-0.207609	0.0316299	0.0031093	0.065932	0.156471	-0.0569195	-0.212534	-0.0255972
c2894/f2p2/968	turquoise	0.115011	-0.0473264	0.0422754	-0.227801	0.0745316	-0.119613	-0.0883771	0.0537226
c2899/f1p0/927	turquoise	-0.45767	-0.0773407	0.0903727	0.148243	0.0403454	-0.0301751	-0.042798	-0.0519524
c2902/f1p0/627	turquoise	0.0707141	-0.117128	0.105936	-0.3455	0.0915848	-0.251086	0.172378	-0.414432
c2915/f2p3/1182	turquoise	0.179181	-0.00848404	-0.0720982	-0.277228	-6.45819e-05	-0.00170624	0.0130616	-0.0756672
c2919/f2p5/2170	turquoise	-0.668638	0.039015	0.0686086	0.0303565	0.248502	-0.153778	-0.192125	-0.360984
c2926/f2p0/1071	turquoise	0.113656	-0.230176	-0.0256381	0.0307984	-0.136572	0.0704881	-0.0372141	0.0332764
c2943/f1p0/5097	turquoise	-0.854396	-0.131175	-0.0651095	-0.137314	0.389402	-1.20889	-0.637964	-0.509344
c2951/f1p0/952	turquoise	0.0727305	-0.196629	-0.118717	-0.202572	-0.318602	-0.0447111	0.251074	0.000674753
c2954/f4p27/1214	turquoise	-0.264679	-0.0608814	0.196308	0.10211	-0.0608358	0.0821015	-0.458498	-0.132677
c2970/f5p0/1461	turquoise	-0.0161353	0.240933	-0.724131	-0.108404	-0.00466631	-0.0869885	-0.00173307	-0.0609329
c2986/f1p0/904	turquoise	0.227184	-0.37923	0.184136	-0.920319	0.138748	-0.727687	-0.121365	-0.446417
c2988/f1p0/7033	turquoise	0.141547	-0.0184841	-0.00205513	-0.430101	0.162779	-0.112713	-0.387693	0.031282
c3004/f4p2/1227	turquoise	0.0554166	0.113885	0.0947187	-0.570404	-0.0564571	-0.0588998	0.122155	-0.475412
c3016/f1p0/974	turquoise	-0.117933	0.245091	-0.0465844	-0.0404275	0.114864	-0.0895821	-0.253358	-0.850576
c3019/f2p0/1651	turquoise	-0.332168	-0.130238	0.130675	0.214208	-0.131777	-0.0441289	-0.184942	-0.0135516
c3031/f2p5/2100	turquoise	-1.29441	-0.337301	0.265537	0.0764563	-0.0619164	-0.069122	-0.0574456	-0.0712846
c3063/f3p1/1112	turquoise	0.00738535	0.103217	0.0591558	-0.929118	0.213169	-0.155492	-0.0627037	-0.454948
c3070/f6p49/1328	turquoise	-0.0464236	-0.0175998	-0.00445136	0.0695814	0.287808	-0.962446	-0.475142	-0.799474
c3110/f1p0/3633	turquoise	-0.0118466	0.314279	-0.38799	-0.620001	-0.12359	-0.120639	-0.0819654	-0.0621666
c3114/f1p0/4172	turquoise	-0.356786	-0.0734896	0.0519127	0.143575	0.0671052	-0.000101596	0.0505847	-0.290339
c3134/f1p0/6441	turquoise	0.238722	-1.15349	-0.55144	-0.480597	-0.0202743	0.132093	-0.0529221	0.0523622
c3143/f1p0/3744	turquoise	-0.201117	-0.124477	0.0129835	0.145726	-0.0452034	0.138364	0.0149216	-0.302871
c3187/f1p0/3516	turquoise	-0.154032	-0.0431973	0.0157195	-0.0118907	0.281748	-0.186512	-0.391488	-0.189376
c3188/f2p2/1504	turquoise	0.102239	0.0918116	-0.0779645	-0.352463	-0.0205191	0.0875394	0.0715715	-0.372281
c3203/f1p0/3385	turquoise	0.0819545	0.185969	-0.140327	-0.635378	0.0992284	-0.0102946	-0.109617	-0.162773
c3205/f1p0/919	turquoise	-0.0214725	-0.0891858	0.0323139	0.0524606	-0.0480408	0.00357069	0.0704836	-0.0496302
c3210/f1p2/929	turquoise	-0.574529	-0.0463094	0.0187519	0.0711661	0.32423	-0.65605	-0.499421	-0.682972
c3256/f4p2/2051	turquoise	0.174399	0.262914	-1.0555	-0.784831	-0.0892117	-0.08916	-0.175187	-0.109452
c3267/f4p2/1585	turquoise	-0.0780377	-0.0507247	0.0400732	0.0556518	-0.0139196	0.0918638	-0.0208542	-0.0960744
c3269/f8p6/1180	turquoise	0.157908	-0.259782	-0.0639898	-0.381891	-0.495566	0.148047	-0.135672	0.160754
c3298/f1p2/994	turquoise	0.0931914	-0.334797	-0.11081	0.0680574	0.243804	-0.267274	-0.154942	-0.185116
c3321/f1p0/2060	turquoise	-0.532333	-0.0873788	-0.0169648	-0.0079161	0.351097	-0.298082	-0.603765	-1.23577
c3337/f1p9/4167	turquoise	0.221433	-0.0509977	-0.340211	-0.443387	-1.30593	-0.0555041	-0.0922095	0.213047
c3345/f1p0/5412	turquoise	-0.211739	0.0792985	-0.032955	0.0418281	-0.337083	0.132703	0.0283051	-0.0188221
c3350/f4p0/1291	turquoise	-0.573873	-0.237781	0.00697389	0.252285	-0.0988494	0.0234671	-0.0286599	-0.0650459
c3382/f1p42/3915	turquoise	-0.674183	0.10354	0.192002	-0.0581711	0.0591115	-0.0580395	-0.111317	-0.158961
c3392/f1p0/2673	turquoise	0.13261	0.089253	-0.107462	-0.902526	-1.18614	-0.0322384	0.142709	0.0447694
c3406/f1p0/2283	turquoise	-0.106448	0.0705952	-0.0620448	0.0357175	-0.107246	-0.16623	0.0870386	0.0887211
c3430/f3p39/1026	turquoise	0.180611	-0.462108	-0.0420182	0.195798	0.166921	-1.14556	-0.942909	-0.459113
c3434/f1p0/4687	turquoise	-0.249501	-0.146391	0.240751	0.0895957	0.0571955	-0.194933	-0.108448	-0.249764
c3438/f1p0/623	turquoise	-0.302111	-0.185848	0.146553	-1.21969	-0.0845235	-0.067736	0.137629	0.157406
c3441/f1p4/2143	turquoise	0.0773987	-0.107894	-0.0966613	-0.0319668	-0.396812	-0.100272	-0.127614	0.246581
c3450/f1p0/861	turquoise	0.215523	-0.0649957	-0.100259	-0.572193	-0.230468	-0.0867076	-0.242369	0.200218
c3468/f1p4/5978	turquoise	-0.129598	-0.352374	0.0847537	0.137933	-0.249924	0.100654	0.068341	-0.106853
c3478/f1p0/5050	turquoise	-0.434787	-0.0302655	0.109633	0.0854728	0.130397	-0.0601848	-0.0491196	-0.16054
c3489/f1p0/999	turquoise	0.0139088	0.191877	-0.143238	-0.416043	-0.228459	-0.107002	-0.0753297	0.16952
c3519/f1p0/515	turquoise	-0.114822	0.00254548	0.0153425	0.0167074	0.197746	-0.121594	-0.0468263	-0.208691
c3520/f2p16/927	turquoise	0.172644	-0.18704	0.067029	0.202564	0.00294318	-0.467677	-0.240877	-2.8687
c3552/f2p2/2120	turquoise	-0.55079	0.0183263	0.0530312	0.126153	-0.00917506	0.0232571	0.0625844	-0.220218
c3638/f1p0/745	turquoise	0.183165	-0.0845082	0.117961	0.118316	0.0625376	-0.684468	-0.7266	-0.426623
c3643/f1p0/855	turquoise	-0.805103	-0.13623	0.217407	-0.111397	0.280073	-0.291479	-0.928135	-0.334719
c3652/f1p0/1048	turquoise	-0.018097	-0.259064	0.0871343	0.0665284	-0.0719311	0.107234	-0.064354	-0.0419502
c3666/f1p0/2214	turquoise	-0.36012	0.054548	0.16299	0.0510314	0.14192	-0.181323	-0.137608	-0.297635
c3676/f1p0/2077	turquoise	0.0906138	-0.410176	-0.102291	0.0916087	0.10724	-0.127052	0.143197	-0.640449
c3696/f1p0/5239	turquoise	0.0670299	0.0908465	-0.0740956	-0.701879	-0.0609203	-0.426944	-0.429521	0.261536
c3726/f1p0/5255	turquoise	0.00931356	0.049971	-0.0821551	-0.0352053	-0.222595	-0.00662483	0.159312	-0.0622723
c3754/f1p1/1445	turquoise	0.0195341	-0.131922	0.148185	0.174239	-0.0427716	-0.0720309	-0.107577	-1.23412
c3802/f1p8/2181	turquoise	-0.207901	-0.0043464	0.00222498	0.0523448	0.222552	-0.0816471	-0.0698954	-0.405027
c3823/f2p8/3715	turquoise	-0.165569	-0.116857	0.0758909	0.085305	0.127438	-0.0520154	0.033137	-0.261499
c3835/f1p1/1156	turquoise	-1.08112	0.0553554	-0.731671	0.30079	-0.116413	-0.0565039	-0.0230492	-0.189644
c3863/f1p11/1190	turquoise	-1.06806	0.128515	0.112541	-0.0122167	0.143211	-0.0528735	-0.34575	-0.0969879
c3930/f1p0/985	turquoise	-0.305998	-0.165926	0.12057	0.234696	-0.0868352	-0.102994	-0.0886594	-0.0959081
c3932/f1p2/2075	turquoise	0.108595	0.277912	-0.448727	-0.381664	-0.0455175	-0.134677	-0.112921	-0.145039
c3956/f1p1/996	turquoise	-0.0461251	-0.0678721	0.257546	-0.272361	0.0179158	-0.045291	-0.00116302	-1.04829
c3976/f1p1/1488	turquoise	-0.220687	-0.0389091	0.0520444	0.0996592	-0.13146	-0.0694929	0.0376102	0.0862697
c3977/f1p0/1037	turquoise	-0.371158	-0.857726	0.171771	0.13355	-0.0204726	0.192342	-0.297341	-0.404525
c3992/f1p0/3160	turquoise	-0.208332	-0.232061	0.207333	0.158562	0.0874051	-0.195159	-0.159285	-0.331901
c4064/f1p0/940	turquoise	-0.454099	-0.0822972	0.081326	0.088763	0.224376	-0.0808778	-0.0967802	-0.515916
c4084/f1p1/6241	turquoise	-0.41559	0.0246303	0.0542972	0.0739883	0.19026	-0.0866595	-0.16306	-0.151497
c4127/f1p1/791	turquoise	0.237764	-1.33345	-0.744436	-1.11819	0.0575319	-0.399396	0.175682	0.0506215
c4137/f1p0/927	turquoise	-0.257067	0.0167056	0.0219744	0.0621457	-0.365009	0.0366186	0.165337	-0.0886168
c4179/f1p0/971	turquoise	-0.650498	0.0846018	-0.0602073	-0.0124318	0.317395	-0.19082	-0.717541	-1.10191
c4193/f1p1/2099	turquoise	-0.00761369	-0.159284	0.0527121	0.0591268	-0.0581072	0.025371	0.0643284	-0.0675732
c4216/f1p1/634	turquoise	-0.893097	-0.0534238	0.146414	0.121447	-0.0254876	-0.0280551	-0.0243751	-0.041019
c4243/f2p0/1618	turquoise	-0.0497318	-0.0353818	-0.00290919	0.0414725	0.0814537	0.0821877	7.38361e-05	-0.307782
c4262/f1p0/540	turquoise	0.145994	-0.075948	0.054722	-0.590601	-0.338163	-0.000975017	-0.200249	0.188287
c4279/f1p0/1163	turquoise	-0.112995	0.231875	-0.210235	-0.961281	-0.300549	-0.422949	-0.346006	0.272563
c4283/f1p0/1315	turquoise	-0.0445821	-0.165465	0.217283	0.128841	0.0528385	-0.230712	-0.227492	-0.331763
c4295/f1p0/947	turquoise	-0.0104886	0.102203	-0.0273282	-0.168775	0.0531026	-0.150091	0.142373	-0.198826
c4305/f1p0/1371	turquoise	-0.295652	-0.09431	0.0653408	0.0888233	0.232354	-0.170194	-0.185293	-0.177576
c4326/f1p0/889	turquoise	0.100297	0.0280369	-0.0793457	-0.282994	-0.895096	0.141701	-0.0110363	0.0765181
c4331/f1p0/542	turquoise	0.142211	-0.100297	-0.046462	-0.151643	0.194853	-0.236526	-0.121158	-0.0544395
c4412/f1p0/856	turquoise	-0.198488	-0.00893888	0.113276	-0.00119202	-0.114511	0.0687092	-0.0912859	0.0637033
c4412/f3p3/1141	turquoise	-0.0718281	-0.0187251	-0.0324896	-0.00826984	0.247754	-0.475328	-0.0781422	-0.110545
c4422/f1p0/1011	turquoise	-0.146126	-0.011151	0.0222508	0.0456881	0.189045	-0.0866893	-0.208783	-0.0606546
c4428/f1p2/1463	turquoise	0.0561066	0.0974392	-0.2097	-0.0804514	-0.159527	-0.158441	-0.00105516	0.162228
c4429/f1p26/5945	turquoise	-0.812061	-0.0210121	0.0784825	0.0781386	0.243188	-0.269674	-0.0751629	-0.4283
c4498/f1p0/3560	turquoise	-0.807175	0.174334	-0.0546447	0.0401231	0.137398	0.0330675	-0.157108	-0.318136
c4500/f11p7/916	turquoise	0.0916053	0.273853	-0.500936	-1.23058	-0.0583532	-0.0952558	-0.0643199	-0.08062
c4540/f1p0/1317	turquoise	-0.156273	-0.0891961	0.0651939	0.0944753	0.0997367	-0.0451987	-0.100673	-0.0156116
c4552/f3p1/2323	turquoise	-1.57172	0.0500038	0.0678791	-0.171116	0.102354	-0.932766	-0.61154	0.255473
c4602/f1p0/1606	turquoise	-0.206106	-0.0973822	-0.00268263	0.250664	0.133764	-0.430224	-0.0907125	-0.389046
c4650/f1p0/3624	turquoise	0.0524257	0.279957	-0.0660062	-0.572103	-0.970365	-0.0371449	-0.550041	0.0657448
c4655/f1p6/3531	turquoise	-0.00818253	0.0844288	0.00320802	-0.167077	-0.151485	-0.110013	-0.00884841	0.153022
c4658/f1p0/2097	turquoise	-0.924674	0.0151153	0.0533981	0.119955	0.19387	-0.316872	-0.0731369	-0.14659
c4673/f1p11/2185	turquoise	0.172961	-0.839382	-0.102119	-0.108715	-0.397181	0.116068	0.0999713	0.0163937
c4679/f7p1/843	turquoise	-0.10415	0.338125	-0.372039	-0.490847	-0.116764	-0.11259	-0.114558	-0.117643
c4701/f4p7/1002	turquoise	-0.247726	-0.295015	0.0810793	0.0982889	0.297951	-0.518067	-0.230717	-0.884358
c4718/f1p1/3084	turquoise	-0.053972	-0.101008	0.0746651	0.00400427	-0.00584186	-0.0732198	0.165479	-0.238678
c4723/f1p1/869	turquoise	0.256601	-1.21647	-0.0427876	-0.662795	-0.37123	0.0185495	0.116412	-0.0256529
c4731/f1p0/2126	turquoise	-0.614413	0.0959798	0.197539	-0.183071	-0.00875144	-0.0396362	-0.0178741	-0.0605877
c4788/f1p0/1055	turquoise	-1.00681	0.0977262	0.206597	-0.0953681	-0.0156498	-0.0760014	-0.0649877	-0.0453603
c4804/f1p0/1240	turquoise	0.0483207	-0.00391557	-0.0111671	-0.0655595	-0.193744	-0.00858381	0.0918184	0.036326
c4891/f9p7/939	turquoise	-0.13474	0.350286	-0.601579	-0.794437	-0.0913664	-0.157669	-0.0897436	-0.128392
c4905/f1p0/5848	turquoise	-0.240568	0.0147876	0.0143649	0.00414123	0.243871	-0.2968	0.00923966	-0.428549
c4922/f2p8/2063	turquoise	-0.417469	0.011702	0.0729837	0.100355	0.0343783	0.0203087	0.0137673	-0.161016
c4942/f3p1/1403	turquoise	-0.328671	-0.304062	0.318509	-0.0328727	-0.103692	-0.143289	-0.193258	-0.0510075
c4972/f1p0/5985	turquoise	0.0911061	-0.0595813	0.0423739	-0.17311	0.0990941	-0.108227	-0.19946	0.0833195
c4978/f1p0/3553	turquoise	0.112829	0.185652	-0.0171727	-0.395445	-0.0523936	-0.0847263	-0.109791	-0.0441924
c5015/f1p1/1236	turquoise	-1.03092	-0.0210785	0.107131	0.128877	0.0769003	-0.0448939	0.028339	-0.294081
c5041/f2p3/3073	turquoise	-0.508057	-0.178395	0.132586	0.14742	0.0870633	0.00322975	-0.0853572	-0.16511
c5052/f1p1/1799	turquoise	0.0886941	-0.0220861	-0.0488257	-0.113945	-0.410035	0.0316575	-0.00130738	0.139331
c5060/f1p2/1509	turquoise	-0.905523	-0.45609	0.222939	0.0344931	0.222519	-0.0374241	-0.300689	-0.851945
c5089/f1p0/3728	turquoise	-0.0350794	0.012793	0.00932323	0.00806678	0.014774	0.0400247	-0.0426566	-0.0199274
c5094/f1p2/3052	turquoise	0.0110688	-0.0479792	0.0565484	0.231816	-0.0840984	-0.346133	-0.0833954	-0.211759
c5113/f1p2/1238	turquoise	-0.489902	-0.129357	0.0684958	0.0959195	0.271221	-0.362247	-0.131814	-0.35237
c5131/f1p0/5430	turquoise	-0.027958	-0.00232578	-0.0322601	-0.0319911	-0.637063	0.115767	-0.0493479	0.13386
c5138/f2p0/1593	turquoise	-1.28267	-0.067275	0.0307438	0.0966166	0.26695	-2.47453	0.0158964	-0.62496
c5153/f1p0/1082	turquoise	0.101281	0.283121	-0.96203	-0.0138242	-1.6348	-0.142092	-0.0725206	-0.135511
c5203/f1p0/5201	turquoise	-0.141189	-0.0395837	0.0458285	0.0752273	0.00199507	0.0532675	0.0450207	-0.160249
c5271/f1p3/2022	turquoise	-0.229645	-0.0643574	0.0497443	0.110132	0.136401	-0.0753958	-0.00993491	-0.170961
c5326/f3p4/3717	turquoise	0.0982219	-0.421495	0.0410929	0.250014	0.107459	-0.306018	-0.813758	-1.13014
c5331/f2p1/1062	turquoise	0.027428	-0.343395	-0.0751481	0.200018	0.220891	-0.290229	-0.627644	-0.224112
c5363/f1p0/2257	turquoise	-0.472349	0.0364034	0.123187	0.087626	0.101722	0.0591423	-0.7294	-0.1514
c5410/f1p1/1180	turquoise	0.127532	0.0837186	-0.200706	-0.258139	-0.322735	-0.0182591	-0.0928501	0.174289
c5414/f2p1/1614	turquoise	0.0142372	-0.112012	0.0514241	-0.0643837	-0.449427	0.137797	0.124591	-0.134923
c5417/f1p0/2044	turquoise	-0.287384	-0.195706	0.103694	0.112446	0.172419	-0.122979	0.0114179	-0.345832
c5447/f3p0/1161	turquoise	-0.228669	-0.039378	0.0668209	0.088339	0.109674	-0.0507635	-0.00912742	-0.130944
c5455/f3p0/1178	turquoise	-0.523244	-0.341603	0.0247643	0.258422	-0.0118419	-0.0506018	-0.0522776	-0.056889
c5586/f1p0/1004	turquoise	0.162428	-0.183427	0.193675	0.0849979	-0.00212767	-0.832618	-0.145461	-0.911522
c5600/f1p5/1483	turquoise	-0.110549	-0.0566237	0.0552281	0.0717213	0.0297222	-0.00317293	-0.0339419	-0.00885326
c561/f26p23/1358	turquoise	-0.206918	-0.0839818	0.0931214	0.0749993	0.106314	0.0219625	-0.0261035	-0.220473
c5635/f1p0/1177	turquoise	0.0188349	-0.168988	-0.097204	-0.0978268	-0.38573	0.0164843	0.239078	-0.018471
c5638/f1p0/1342	turquoise	0.0732956	-0.00543721	-0.175458	0.0302355	0.0207353	0.0345613	0.07304	-0.224565
c5653/f1p1/1158	turquoise	0.117948	-0.0457631	-0.0507521	0.154638	0.192454	-0.550148	-0.651872	-0.5392
c5653/f1p3/2007	turquoise	-0.0678833	-0.100046	0.0135734	0.153715	0.186997	-0.0479675	-0.383073	-0.344727
c5673/f1p1/1651	turquoise	-1.18243	-4.01585e-05	0.248374	-0.0798318	0.0112106	-0.111371	-0.0427429	-0.0800294
c5696/f1p0/3348	turquoise	-0.0259624	-0.121371	0.0236399	0.061531	0.154266	-0.0474833	-0.0717672	-0.133292
c5711/f8p4/1164	turquoise	0.24604	-0.450318	-0.255635	-0.133162	-2.21487	-0.00799021	0.038329	0.123062
c5878/f1p0/3181	turquoise	-0.361251	0.0261877	-0.0030959	0.116209	-0.347783	-0.0228577	0.0547228	0.102133
c5879/f1p1/1134	turquoise	0.0452451	-0.372725	0.0731241	-0.00520691	-0.63038	0.147855	-0.0570553	0.0749944
c5919/f3p2/2116	turquoise	-0.128281	-0.181352	0.0202566	0.278396	-0.0041518	-0.53158	-0.0914197	-0.11585
c5992/f3p5/1734	turquoise	0.0424931	-0.256127	-0.663848	-0.173769	0.0255772	-0.135581	0.242159	0.0518081
c5997/f1p1/2381	turquoise	0.13161	-0.0209249	0.157952	0.109642	-0.304515	-0.156579	-0.0714438	-0.547918
c6007/f1p4/2050	turquoise	-0.418882	-0.0278588	0.0565154	0.0818614	0.220792	-0.0512426	-0.150294	-0.390771
c6021/f1p0/1379	turquoise	0.00225879	0.142495	-0.0448839	-0.297559	0.0562507	0.0321634	0.067927	-0.382036
c6024/f1p24/1488	turquoise	-1.07936	-0.74187	0.323967	-0.0435978	-0.057775	-0.062624	-0.10534	-0.123974
c6065/f1p2/1485	turquoise	0.22765	-0.174583	-0.130491	-0.164577	-0.11394	0.0115446	-0.0877311	0.0681314
c6074/f5p0/1598	turquoise	-1.41552	0.11295	0.012752	0.0923619	0.140037	-0.0560929	-0.396414	-0.0261913
c6146/f1p0/1266	turquoise	0.0507234	-0.631918	-0.502607	0.308732	-0.130206	-0.204492	-0.00694993	-0.137165
c6157/f1p0/5257	turquoise	-0.208912	0.00463574	0.0270823	0.0894083	-0.133552	0.0672411	0.0363894	-0.0307323
c6236/f2p0/2279	turquoise	0.0824512	0.0231585	-0.00597092	-0.157241	0.0292719	0.0214556	-0.12442	0.0314738
c6242/f1p1/1656	turquoise	0.0789392	-0.188987	0.0224148	-0.703034	0.0269977	0.0899501	0.148687	-0.218287
c6261/f4p8/1439	turquoise	-0.70948	0.0960153	0.175146	-0.0388688	0.106853	-0.00417908	-0.220118	-0.227995
c6309/f1p0/1276	turquoise	0.0788369	-0.451131	0.0833008	0.0141619	0.0777356	-0.135753	-0.201825	0.0939969
c6327/f1p2/3434	turquoise	-0.521615	-0.349558	0.203609	0.123691	-0.0468056	-0.0239229	-0.00728066	-0.071589
c6370/f1p12/2131	turquoise	-0.576895	-0.385994	0.157602	0.148867	0.244291	-0.162721	-0.651531	-0.485544
c64/f1p0/8617	turquoise	-1.02677	-0.15218	0.105192	0.0888079	0.279313	-0.150158	-0.555443	-0.386241
c6421/f1p0/6246	turquoise	-0.0835648	-0.00917821	0.146892	0.0834244	0.18914	-0.585177	-0.273859	-0.366101
c6446/f1p2/1137	turquoise	-0.190085	-0.06978	0.0416445	0.0701418	0.220609	-0.140749	-0.104025	-0.221188
c6463/f1p0/5681	turquoise	-1.14034	0.239945	-0.413708	0.0165454	0.224012	-0.141655	-0.217336	-0.635264
c6560/f2p1/2070	turquoise	0.0949785	0.292147	-0.708611	-0.603269	-0.110631	-0.0561309	-0.0732988	-0.185957
c6596/f1p2/2311	turquoise	-0.736137	0.0620127	0.0940986	0.0270782	0.197491	-0.193902	-0.0603736	-0.25376
c6624/f1p0/1191	turquoise	-0.00315642	-0.0229149	-0.00959443	-0.00784104	-0.156354	-0.0397603	-0.1006	0.175573
c664/f16p3/986	turquoise	-0.234549	-0.186155	0.125793	0.231863	0.0269613	-0.112112	-0.172797	-0.220462
c6661/f1p0/5744	turquoise	0.00288538	0.0876017	-0.135188	-0.0457003	-0.330186	-0.0350397	0.0594787	0.122539
c6667/f2p7/1543	turquoise	0.161484	-0.328547	-0.299447	-0.592913	0.0807335	0.123899	-0.0706396	0.0757151
c669/f5p16/934	turquoise	-1.10682	0.0558645	0.143092	-0.0780181	0.263331	-0.36388	-0.273073	-0.313986
c6824/f9p16/1110	turquoise	-0.165283	-0.00103261	0.00130538	0.092709	0.0420462	-0.00535463	0.0688094	-0.179809
c6870/f1p1/5105	turquoise	-0.207188	-0.0298952	0.00805311	-0.00132928	0.260269	-0.316864	0.0247261	-0.68146
c6902/f1p2/1751	turquoise	-0.294399	0.0120527	0.0680814	0.171736	0.117499	-0.0760778	-0.0975965	-0.644991
c692/f6p1/860	turquoise	-0.00649902	0.324109	-0.490229	-0.456746	-0.118331	-0.108867	-0.108993	-0.124614
c6981/f5p6/2155	turquoise	-1.44701	0.0524292	-0.126138	0.200249	0.0274494	-0.385178	0.160639	-0.299662
c7024/f1p3/1142	turquoise	-1.04421	0.0227481	-0.0308462	0.0468165	0.316042	-0.544338	-0.2313	-0.608362
c7034/f1p1/2258	turquoise	-0.43857	-0.0579905	0.0669261	0.0674807	0.243749	-0.604925	-0.0770627	-0.1335
c7043/f1p1/3276	turquoise	0.202592	-0.937364	0.0618346	0.213162	0.068006	-0.858641	-0.76395	-0.763504
c7064/f3p7/2277	turquoise	-0.718305	-0.0360379	0.0954842	0.118656	0.164062	-0.213987	-0.0166697	-0.194214
c7098/f1p0/2007	turquoise	-0.00556767	-0.145461	-0.0186928	0.288196	-0.1374	-0.188408	-0.0756988	-0.386262
c7137/f1p1/2092	turquoise	0.129158	0.057784	0.0425222	-0.791876	0.167438	-0.232319	-0.422669	-0.00171168
c7168/f1p0/1651	turquoise	0.15458	-0.32311	-0.317746	-0.535347	-0.0247854	0.0585489	0.180519	-0.0176428
c7240/f1p4/1229	turquoise	-0.122581	-0.180447	0.15274	0.00905561	-0.0806273	-0.178608	0.0987904	0.0444779
c7258/f1p0/2210	turquoise	-0.0358829	0.110991	0.0706204	-0.437921	0.101509	-0.138104	-0.300326	0.100909
c7281/f1p9/1626	turquoise	0.168616	0.181296	-0.195299	-0.95543	-0.0480481	-0.0373658	-0.0507042	-0.0878452
c7308/f2p3/1610	turquoise	-0.0599357	-0.0682324	0.0659223	0.158511	0.223199	-0.531176	-0.436398	-0.592365
c736/f7p1/958	turquoise	-1.00475	0.068179	0.033202	0.0547661	0.262704	-0.346226	-0.132911	-0.573629
c7417/f1p0/6076	turquoise	0.0209941	0.0384321	-0.0148253	-0.250016	0.0759922	-0.185999	-0.64149	0.204028
c7423/f2p1/1425	turquoise	0.162631	-0.423101	0.129985	-0.226013	-0.0200235	-0.0139904	-0.00817126	-0.0603321
c7429/f3p1/1604	turquoise	-0.0154766	0.150977	0.0397263	-0.469316	0.00546916	0.0194291	0.0354687	-0.172402
c7461/f1p0/1493	turquoise	-0.00282261	-0.00368456	-0.00931467	-0.0634685	-0.0906096	-0.219909	-0.116428	0.217134
c7482/f1p0/2113	turquoise	-0.417593	0.0530024	0.104016	0.134006	-0.241012	-0.0647264	-0.154956	0.0948321
c7536/f1p0/1879	turquoise	0.185224	-0.96335	-0.324402	-0.60762	0.0488287	-0.0112791	0.0671456	0.126695
c7576/f1p2/1025	turquoise	-0.237737	-0.078041	0.0552405	0.133403	0.275278	-0.544369	-0.39337	-0.75034
c7603/f1p1/2622	turquoise	-0.704249	-0.141788	0.115484	0.167079	0.04487	-0.0178492	0.0198666	-0.23847
c7618/f1p1/1588	turquoise	0.254605	-0.310197	-0.102374	0.165259	0.115012	-0.76852	-2.09234	-0.708825
c7638/f1p0/1264	turquoise	0.105229	0.0864801	-0.226003	0.0398377	-0.165527	-1.36889	-0.0145337	0.142668
c7641/f3p2/1531	turquoise	-0.146644	-0.131642	-0.102763	-0.883731	-0.645951	-0.745386	-0.786815	0.396038
c7682/f1p5/5276	turquoise	-0.06327	0.269408	-0.0934062	-1.84698	-0.0610751	-0.0682227	-0.0329848	-0.0484756
c7708/f1p0/1518	turquoise	0.102673	0.130476	0.0780365	0.0412485	-0.366329	-0.10673	-0.1553	-0.0954623
c7746/f1p0/2238	turquoise	-0.326326	-0.0494712	0.0380194	0.031743	0.226993	-0.209529	0.0738868	-1.37557
c7761/f1p2/1129	turquoise	0.0522222	0.0983604	-0.0524464	-0.284709	0.117567	-0.447927	-0.000700738	0.0498219
c777/f2p2/946	turquoise	-0.388001	-0.0234016	-0.0289001	-0.00752588	0.334557	-0.340928	-0.460179	-0.505815
c7780/f1p0/5647	turquoise	0.191649	-0.516207	-0.389207	-1.91902	0.0637796	0.0765892	0.122611	-0.0483947
c7800/f1p0/2178	turquoise	-0.107923	-0.397694	0.089427	0.0996153	-0.20177	0.224378	-0.130036	-0.20718
c7804/f1p1/1016	turquoise	0.0232848	-0.135993	0.0225146	0.0172746	0.132239	-0.0584887	0.0562856	-0.290978
c7807/f1p0/2167	turquoise	0.0423923	0.260139	-0.526726	-1.40931	0.184309	-0.270104	-0.128095	-0.347741
c7834/f2p0/1166	turquoise	-1.0274	-0.0978073	0.125592	0.172665	0.0512187	0.0436712	-0.117786	-0.271968
c7945/f1p0/3234	turquoise	0.126658	0.121115	-0.0503021	-0.711411	-0.0355352	0.0143643	0.053148	-0.180452
c7974/f11p7/1289	turquoise	0.195177	-0.0051448	-0.462647	-0.266553	0.0827646	-0.112779	0.123411	-0.240254
c7993/f1p3/1263	turquoise	-0.0601051	-0.370545	0.0831488	0.0882929	0.159868	-0.178076	0.0650242	-0.334314
c801/f2p2/876	turquoise	-0.153999	0.337819	-0.355471	-0.924408	-0.0910781	-0.0957354	-0.0992797	-0.101433
c8028/f1p0/5405	turquoise	-0.62101	0.0742149	0.0327998	0.0960944	0.128189	-0.0997592	-0.214574	0.00153181
c8038/f1p0/5421	turquoise	-0.0241389	-0.284592	0.102895	0.0602621	-0.125216	-0.0869459	0.0512935	0.0748025
c8057/f1p2/1275	turquoise	0.0079127	-0.0687342	0.0204624	0.0234924	0.0763175	-0.00362526	-0.0133407	-0.0849766
c8066/f1p0/2197	turquoise	-0.777824	-0.0127468	0.040437	0.149063	0.171563	-0.168845	-0.0288103	-0.26217
c8074/f1p0/5268	turquoise	0.120174	-0.497852	0.271035	-0.0632133	0.112862	-1.05826	-0.325678	-0.897761
c8076/f1p0/1308	turquoise	-0.0131964	-0.00417687	-0.00727991	0.193252	0.170425	-0.410105	-0.87404	-0.251007
c8096/f1p2/1244	turquoise	-0.418036	-0.0673876	0.0695831	0.137632	0.126014	-0.00661327	-0.0672724	-0.216949
c8152/f3p7/1208	turquoise	-0.233624	-0.325693	0.187463	0.133591	0.205944	-0.141986	-0.76829	-0.53753
c8227/f1p0/2186	turquoise	0.0546039	-0.12765	0.0112034	0.00347193	0.148215	-0.11532	-0.0283509	-0.0952189
c8230/f1p0/6203	turquoise	-0.472457	0.136408	0.0294222	0.00535006	0.140321	-0.100658	-0.0743197	-0.112837
c8236/f1p0/1006	turquoise	0.0800867	-0.0962621	-0.0168515	-0.113856	-0.554779	0.0767656	-0.14046	0.187311
c8238/f1p1/1030	turquoise	0.182688	0.0317415	-0.114805	-0.386537	-0.0858871	-0.152667	-0.0200522	0.113301
c8245/f1p0/5044	turquoise	0.0831046	0.0703571	0.0482855	0.0616997	-0.488023	0.145381	-0.147257	-1.07884
c8284/f2p2/2091	turquoise	-0.408927	-0.469012	0.124735	0.180591	0.0634142	0.0747608	-0.0508204	-0.464298
c8285/f1p0/2251	turquoise	-0.0890632	-0.158283	0.0693298	0.0946002	0.0197959	-0.0356556	0.0673936	-0.102412
c8286/f2p0/1133	turquoise	-0.713944	-0.722116	0.302807	-0.0174875	0.0113093	-0.0616033	-0.0198527	-0.299191
c8304/f1p1/1012	turquoise	0.113962	-0.218719	0.187349	0.133607	0.0612071	-0.311202	-0.510083	-0.593215
c8344/f1p0/1004	turquoise	0.0526906	-0.202824	0.064807	-0.00104369	-0.160742	-0.0478808	0.0700034	0.0619134
c8351/f1p2/6329	turquoise	-0.680934	0.0197142	0.0810386	0.0704125	0.153064	-0.0404838	0.022816	-0.604492
c8360/f1p0/1002	turquoise	-0.0943022	-0.00969053	-1.47319	0.345529	-0.209516	-0.233632	-0.152784	-0.285754
c8382/f1p1/1088	turquoise	-0.0204923	0.0484377	0.0239939	0.202209	-0.0496879	-0.304863	-0.0152134	-0.336505
c8392/f2p6/2356	turquoise	-0.221515	-0.0329376	0.0094759	0.0202268	0.258417	-0.27367	0.00110976	-0.603788
c840/f4p1/916	turquoise	-0.668794	-0.247878	-0.139574	0.0506306	0.379089	-1.73755	-0.961113	-0.492178
c8490/f3p2/1333	turquoise	-0.243317	0.0322172	0.0394579	0.0119458	0.220218	-0.0976535	-0.159682	-0.207836
c8516/f1p0/6065	turquoise	-0.525864	0.0808876	0.0922577	-0.00149784	0.177892	-0.0823534	-0.167344	-0.141357
c8532/f1p0/5358	turquoise	0.00377404	0.0731346	-0.0343359	-0.0774523	-0.0663254	0.073864	-0.110467	0.0544582
c8543/f1p0/1158	turquoise	-0.174231	-0.113985	0.0485517	0.0810074	0.199367	0.0257004	-0.275666	-0.230321
c855/f2p16/1223	turquoise	-0.285549	-0.314494	0.00897231	0.224905	0.0194898	-0.164956	0.0939736	-0.13624
c8579/f1p23/2249	turquoise	-1.16917	0.0872564	0.196536	-0.0667432	0.0254905	-0.117191	0.00613109	-0.126991
c8598/f1p1/3121	turquoise	0.0653715	-0.020671	0.0711418	0.210503	-0.113373	-0.17153	-0.194166	-0.293011
c8602/f1p0/3107	turquoise	-0.0537287	0.0877472	0.129917	0.0646876	0.105637	-0.318876	-0.113339	-0.489391
c8643/f2p3/1279	turquoise	-0.313174	-0.111563	0.0259531	0.17712	0.259608	-0.253357	-0.4063	-1.07603
c8657/f1p0/1131	turquoise	0.00234582	-0.0241926	-0.000531294	0.0074843	0.102594	-0.0558805	0.0103538	-0.0982508
c8673/f1p1/5412	turquoise	0.0979857	-0.105667	-0.230512	-0.198732	-0.310887	0.128074	0.165396	-0.0267072
c8675/f1p0/1252	turquoise	-0.503265	-0.018275	0.081594	0.13139	-0.0446323	0.0317153	-0.0133153	-0.0531913
c8706/f1p1/1234	turquoise	-0.564266	-0.605086	0.184491	0.166759	0.0330975	-0.0510751	0.0420551	-0.348252
c8709/f1p0/1737	turquoise	-0.114161	-0.0368673	0.057686	0.046399	0.106319	0.00278085	-0.100966	-0.0625312
c8721/f1p0/3070	turquoise	0.058036	0.025081	0.00380919	-0.166768	0.121758	-0.186677	-0.11585	0.0615617
c8733/f1p13/2285	turquoise	-0.144267	0.0353179	0.189692	-0.409532	0.125583	-0.0966272	-0.0161862	-0.193817
c8743/f8p7/2272	turquoise	-0.30304	0.103622	0.14176	-1.34064	-0.0149166	-0.438478	-2.76354	0.249247
c8766/f1p0/1037	turquoise	-0.566372	-0.183969	0.0481605	0.198776	0.128268	-0.303799	0.0513518	-0.18186
c8767/f2p4/1318	turquoise	-0.581616	-0.624741	0.163346	0.193654	0.199583	-0.108659	-0.529801	-0.473045
c8771/f1p0/1225	turquoise	-0.356232	-0.0874806	0.118578	0.103935	-0.0400221	-0.0383058	0.0894326	-0.104573
c8835/f1p0/2190	turquoise	-0.0997271	0.358449	-0.697471	-0.408636	-0.0922018	-0.269711	-0.856775	0.000603715
c8886/f1p0/1093	turquoise	0.0427451	0.289022	-0.274865	-0.407556	-0.0375352	-0.137186	-0.118506	-0.107258
c8887/f2p0/3838	turquoise	-1.12609	-0.184891	0.0237672	0.248364	-0.00634647	0.00161702	0.00652238	-0.258389
c8979/f1p0/5208	turquoise	-0.857187	0.0347609	0.0683028	0.135913	0.00172251	-0.0669432	-0.0732618	0.0228992
c9017/f1p0/3206	turquoise	0.023018	0.0338376	0.0182766	-0.103687	-0.0829849	0.0682969	0.0349451	-0.0526154
c903/f2p1/959	turquoise	0.252082	-0.327747	-0.147307	-1.15954	-0.509771	-0.142263	0.0968588	0.139018
c9047/f1p0/1341	turquoise	0.156595	-0.759509	0.0770078	-0.0632072	0.0886249	-0.312073	-0.117649	0.0756098
c9092/f1p4/3472	turquoise	-0.0734433	0.0681229	0.0960849	-0.0989441	0.246588	-0.798854	-0.143837	-0.565379
c9170/f1p0/1276	turquoise	-0.133327	-0.0132161	0.203149	0.0963316	-0.0418166	-0.124956	-0.0999578	-0.20304
c9172/f1p0/5137	turquoise	0.0954588	0.0983763	0.0974675	-0.875793	-0.020948	-0.0132076	-0.0953405	-0.0492938
c926/f5p5/994	turquoise	-0.995364	-0.161368	0.100343	0.223619	0.00374944	-0.0597246	-0.0712298	-0.100695
c9275/f1p0/1204	turquoise	0.0526146	-0.162814	0.0181274	-0.447398	-0.121441	-0.774049	-0.213378	0.30451
c9288/f1p0/1210	turquoise	-0.783476	-0.0385252	0.0368993	0.055336	0.265759	-0.238773	-0.0179056	-1.11716
c9293/f2p9/1832	turquoise	-0.00683925	-0.215485	0.0313047	0.0367306	0.218828	-0.0366865	-0.34415	-0.137047
c9295/f1p3/3506	turquoise	0.168135	-0.524397	-0.030339	0.260937	-0.128727	-0.17672	-0.365697	-0.218978
c9323/f1p0/3440	turquoise	-0.119481	0.125329	-0.0875526	-0.00712519	-0.0704569	0.0272022	0.113172	-0.165838
c9323/f2p3/1385	turquoise	-0.786742	0.00610109	0.0263232	0.112832	0.227398	-0.250837	-0.0412409	-0.422567
c9335/f1p0/1182	turquoise	-0.0709144	-0.0327281	-0.00922939	0.0029017	0.204919	-0.107783	0.0366078	-0.535629
c9338/f1p1/6056	turquoise	-0.617649	0.124763	0.0263909	-0.119979	0.284754	-0.259172	-0.459012	-0.243595
c9348/f1p0/1155	turquoise	-0.0203146	-0.0037811	0.00921942	0.0113455	-0.0591212	0.0051477	0.0269226	0.0190961
c9364/f1p0/1014	turquoise	-0.0759593	-0.0277753	-0.0459577	-0.0186207	0.0583676	0.165126	0.0456313	-1.086
c9372/f9p7/2201	turquoise	-0.122663	-0.0261937	0.126876	0.136249	0.167442	-0.323528	-0.210387	-0.476111
c9417/f1p8/5178	turquoise	-0.0903389	0.0819867	-0.0194515	-0.0709487	0.189246	-0.262787	0.0140026	-0.154574
c9488/f1p0/3419	turquoise	0.0311224	0.131085	-0.439456	-0.233604	-1.03718	0.0752554	-0.204935	0.218249
c949/f3p9/967	turquoise	-0.112224	-0.264902	0.15631	0.173242	0.185913	-0.345643	-0.33228	-0.613131
c9618/f1p0/1115	turquoise	-0.445771	0.0306497	0.0769634	0.0553913	0.176141	-0.0541309	-0.0972285	-0.237372
c9637/f1p0/1720	turquoise	-0.490009	-0.0727954	0.0786806	0.130827	0.257451	-0.517144	-0.57595	-0.158821
c9682/f1p0/1192	turquoise	-0.449264	-0.1526	0.107364	0.135309	-0.0507268	0.0955319	0.0685448	-0.399707
c9705/f1p0/6453	turquoise	-0.0850522	0.0971549	-0.0269051	-0.0201297	-0.0692187	0.0229609	-0.00486873	0.0300612
c9740/f1p9/1242	turquoise	0.0509767	-0.0519807	0.0289815	0.241333	-0.040222	-0.237583	-0.20551	-0.335732
c9743/f1p0/1059	turquoise	-0.0150313	-0.0146689	0.0110563	-0.00691061	-0.102289	0.00353172	-0.10811	0.135074
c976/f16p8/1248	turquoise	-0.269082	-0.00310724	0.0655034	-0.143613	0.304655	-0.186923	-0.23436	-0.789687
c9762/f1p0/1430	turquoise	0.106962	-0.317303	-0.0131977	0.0894502	0.247193	-0.563376	-1.26088	-0.158746
c9764/f1p0/1054	turquoise	-0.378354	0.0916498	-0.0294387	0.0389965	0.226168	-0.0858483	-0.329586	-0.148944
c9781/f2p5/1549	turquoise	-0.258649	-0.0960296	0.0718829	-0.00504393	0.2909	-0.40309	-0.320144	-0.158838
c9781/f3p1/2120	turquoise	0.0103538	0.0554827	0.0205779	-0.1212	0.0738266	-0.012047	-0.0658555	-0.0231137
c9795/f3p2/1339	turquoise	-0.0791049	0.32655	-0.367465	-0.534619	-0.114422	0.0351929	-0.238045	-0.179945
c9898/f2p0/1572	turquoise	-0.468927	-0.430512	0.0843127	0.174314	0.266736	-0.216395	-0.327586	-0.72928
c9914/f1p0/1562	turquoise	-0.0259768	-0.142575	0.0529926	0.0486993	-0.0152959	0.140529	-0.0873362	-0.127702
c9921/f2p2/1119	turquoise	0.190148	-0.191632	-0.0644406	-1.06821	-0.514601	0.0228824	-0.115966	0.211163
c9930/f1p0/1163	turquoise	-0.7703	-0.0398566	0.0693537	-0.126481	0.271733	-0.00332785	-0.277945	-0.175282
c9974/f1p44/5765	turquoise	0.0754668	0.0984029	0.0928894	-0.679654	-0.0114455	-0.0857311	0.109839	-0.407992
c9983/f1p9/1038	turquoise	-0.958631	-0.132784	-0.0150788	0.147634	0.280933	-0.340941	-0.0825484	-1.60642
c11521/f1p1/1159	yellow	0.216209	0.246336	-0.726076	-0.277569	-0.0993147	-0.125972	-0.317385	-0.175529
c4672/f14p4/975	yellow	0.301949	-0.667058	-0.187859	-1.72576	-0.254512	-0.078338	0.130349	-0.0818831
c10068/f2p14/1079	yellow	0.339975	-0.0644418	-0.601307	-0.0706931	-0.580771	-0.179529	-0.0709591	-0.16931
c10020/f2p2/2114	yellow	0.368564	-1.02208	-0.243925	-0.898492	-0.352207	-0.104402	-0.0325421	-0.144527
c10112/f2p4/1349	yellow	0.337452	-0.19154	-0.380822	-1.39563	-0.090533	-0.0876379	-0.0836825	-0.0857702
c10231/f1p1/2248	yellow	0.36785	-0.191096	-1.54871	-0.800018	-0.453682	-0.12474	-0.105212	-0.0443525
c1043/f4p3/942	yellow	0.344291	-0.183502	-0.700999	-1.03904	-0.34488	-0.039259	-0.0511868	-0.0452858
c10530/f36p40/1135	yellow	0.352859	-0.342557	-0.309997	-1.26388	-0.120337	-0.0850716	-0.100806	-0.113351
c10761/f1p0/2139	yellow	0.310843	-0.0734846	-0.304488	-2.1483	-0.0837006	-0.0819845	-0.0571258	-0.0708145
c10884/f1p0/2206	yellow	0.249962	-0.652894	0.0979032	-0.28647	-0.34367	-0.127816	-1.22989	0.170007
c10916/f1p3/2041	yellow	0.232984	0.225781	-0.68799	-0.374075	-0.400752	-0.115899	-0.10974	-0.0839918
c10960/f2p0/1299	yellow	0.325287	-0.153435	-1.44544	-0.0882934	-2.55722	-0.236437	-1.4525	0.153629
c11018/f1p1/2032	yellow	0.174059	-0.151766	0.00877345	0.278361	-0.340647	-0.372603	-1.31205	-0.311129
c11139/f1p0/2067	yellow	0.373514	-0.348878	-0.618337	-0.808702	-0.207128	-0.180548	-0.0644807	-0.122629
c11203/f2p0/1411	yellow	0.413722	-0.416615	-0.350534	-0.596363	-1.02282	-0.296457	-0.26408	-0.255626
c1123/f3p0/977	yellow	0.271723	0.184651	-0.571654	-0.0447182	-0.30871	-0.316121	-0.271116	-0.143123
c1126/f1p5/802	yellow	0.277543	0.152761	-1.10798	-0.222773	-0.200609	-0.180431	-0.235806	-0.0341465
c11401/f3p23/1713	yellow	0.295994	-0.244101	-0.0822731	-0.829333	-0.65034	-0.0249169	0.0169933	0.00792397
c11421/f2p12/1301	yellow	0.285653	0.0490298	-0.241869	-0.194161	-0.12095	-0.21361	-0.166759	-0.0297213
c11610/f1p0/2240	yellow	0.326627	-0.868895	-0.04102	-0.518227	-0.118703	-0.0919174	-0.0801451	-0.09816
c11714/f1p1/1377	yellow	0.13291	0.0879508	0.00179098	-0.189781	-1.42514	-0.0146005	-0.195862	0.13808
c11818/f1p0/1046	yellow	0.124213	-0.163045	-0.147766	0.33467	-0.575587	-2.33926	-0.197775	-0.485842
c12076/f1p0/5386	yellow	0.139189	0.208333	-0.17067	0.0703624	-0.30184	-0.286491	-0.232586	-0.0500596
c12118/f1p0/1130	yellow	0.0721055	-0.0644795	0.0673464	0.0531947	0.0277381	-0.283068	0.0668587	-0.171711
c12253/f1p0/2395	yellow	0.280664	-0.739317	-0.0880223	-0.176767	-0.054734	-0.0182898	-0.0172779	-0.112688
c12441/f1p0/1096	yellow	0.304141	-0.473302	0.00159013	-1.73501	-0.117658	-0.0978734	0.00191167	-0.113172
c12664/f1p2/1148	yellow	0.34734	0.00123922	-1.07991	-0.110309	-0.139825	-0.302444	-0.20689	-0.279929
c12710/f1p1/2255	yellow	0.265518	0.107752	-0.397858	-0.668496	-0.120039	-0.0345888	-0.103432	-0.0756815
c1275/f2p1/672	yellow	0.216368	-0.138613	-0.216692	-0.806965	-1.32855	0.0360325	-2.90303	0.251733
c1282/f2p1/676	yellow	0.399169	-0.471071	-0.830928	-0.354891	-0.54266	-0.185125	-0.227542	-0.140235
c12870/f2p0/1650	yellow	0.320094	-0.0565333	-0.491686	-1.5826	-0.121283	-0.0737751	-0.0787374	-0.0545901
c13033/f1p1/1196	yellow	0.269335	0.020421	-0.194191	-1.18883	-0.0672198	-0.0572114	-0.0564957	-0.0600328
c13081/f1p0/1673	yellow	0.35232	-0.668714	-0.558688	-0.14415	-0.117737	-0.10919	-0.114904	-0.141273
c13135/f2p1/1161	yellow	0.293443	-0.00377354	-1.04218	-0.174592	-0.487969	0.168404	-0.18993	-1.18004
c13185/f1p2/3801	yellow	0.368023	-0.488455	-0.449397	-0.306293	-0.181547	-0.15185	-0.059481	-0.205627
c13233/f1p0/1221	yellow	0.339118	-0.259109	-0.578697	-0.49633	-0.10196	-0.0465164	-0.0744342	-0.105102
c13246/f1p0/2083	yellow	0.111398	-0.0784925	0.0907542	0.210902	-0.127934	-0.0235447	-1.10187	-0.916134
c13295/f2p0/1599	yellow	0.396231	-0.216347	-0.297026	-1.69506	-0.443671	-0.284319	-0.255415	-0.165506
c13347/f1p1/2209	yellow	0.370466	-0.658869	-0.497145	-0.336701	-0.217266	-0.115802	-0.10786	-0.12269
c13407/f1p0/1014	yellow	0.267444	0.18644	-1.05061	-0.288516	-0.173491	-0.171503	-0.157255	-0.128963
c13559/f1p0/1742	yellow	0.316129	-0.137534	-0.227793	-1.30645	-0.166412	-0.0794913	-0.0480336	-0.0305572
c1371/f8p2/1691	yellow	0.237266	0.122327	-0.500024	-1.12467	0.0994124	-0.056643	-0.493907	-0.0768813
c13880/f1p3/1234	yellow	0.327354	0.00247862	-0.816031	-0.757438	-0.1342	-0.105705	-0.109579	-0.0896444
c13970/f1p0/1107	yellow	0.22741	0.152559	-0.288049	-0.399876	-0.0357248	-0.213103	-0.163719	0.00294758
c13991/f1p2/1013	yellow	0.390476	-0.349884	-0.722013	-0.471992	-0.224905	-0.189788	-0.185575	-0.191435
c14105/f1p2/1289	yellow	0.380501	-0.575095	-0.564863	-0.23224	-1.02845	-0.190642	-0.140804	-0.0492943
c14238/f1p0/1246	yellow	0.28164	-0.100937	-0.11776	0.155378	-0.377032	-0.177215	-0.25089	-0.406948
c14302/f1p0/1759	yellow	0.318743	-0.141172	-0.38366	-0.523857	-0.447529	-0.340119	-0.328454	0.182847
c14391/f1p2/1393	yellow	0.323099	-0.0220566	-0.616988	-1.13654	-0.131235	-0.0744486	-0.100091	-0.0718933
c14493/f1p0/1080	yellow	0.393057	-0.40977	-1.89409	-0.41019	-0.354121	-0.177299	-0.165394	-0.158728
c14572/f1p0/1119	yellow	0.405349	-0.887497	-2.02384	-0.219251	-0.187593	-0.389419	-0.487184	-0.169634
c1479/f5p14/1565	yellow	0.39168	-0.840653	-0.884173	-0.710213	-0.291691	-0.0725489	-0.100185	-0.305981
c14880/f1p1/1555	yellow	0.335011	-0.909987	-0.436678	-2.61367	-0.415386	-0.247193	0.163073	-0.115922
c14925/f1p2/3630	yellow	0.312259	0.0291503	-0.610551	-0.716223	-0.161124	-0.0910378	-0.0381902	-0.120327
c14930/f1p0/1164	yellow	0.405662	-0.579479	-1.27927	-1.87102	-0.432016	-0.146465	-0.161943	-0.240147
c1496/f2p0/797	yellow	0.185723	-0.0863001	-0.310236	0.327616	-0.38348	-0.91754	-1.98916	-0.764533
c1521/f2p1/676	yellow	0.210447	-0.597539	-0.100041	-0.161568	-0.770225	-0.287083	-1.64827	0.295453
c1527/f2p0/921	yellow	0.408005	-0.216577	-1.00991	-1.41225	-1.43145	-0.316654	-0.178828	-0.198596
c1528/f2p1/652	yellow	0.386812	-0.30152	-0.903233	-0.79154	-0.215178	-0.220678	-0.16677	-0.120566
c15381/f1p3/1277	yellow	0.16194	0.0249291	-0.0850716	-0.517276	-0.448983	-0.0166417	0.11347	0.0507124
c15395/f1p0/1379	yellow	0.3113	0.027759	-0.411769	-0.197853	-0.0761432	-0.293013	-0.108204	-0.131193
c15498/f1p0/1327	yellow	0.327114	-0.0291252	-0.581866	-0.819569	-0.142877	-0.116188	-0.0617401	-0.0878141
c15590/f1p0/1158	yellow	0.414206	-0.496918	-0.340789	-1.5044	-0.948175	-0.286776	-0.251801	-0.221851
c15648/f1p2/1477	yellow	0.342549	-0.397568	-0.462438	-0.461036	-0.199997	-0.0479454	-0.0479819	-0.0605566
c15895/f1p2/1044	yellow	0.333169	-0.0569493	-0.522868	-0.705224	-0.133149	-0.0895218	-0.0732346	-0.131306
c15948/f1p4/1320	yellow	0.278157	0.114283	-0.977865	-0.885685	-0.197884	-0.239199	0.032208	-0.052564
c15992/f2p3/1079	yellow	0.318227	-0.776595	-0.510566	0.0436693	-0.157928	-0.101026	-0.104942	-0.112232
c1617/f1p0/866	yellow	0.373786	-0.417255	-0.757449	-1.06835	-0.468439	-0.0459366	-0.161039	-0.0424644
c16204/f1p1/1200	yellow	0.147997	0.164541	-0.223118	-0.297796	-1.10719	-0.0836816	-0.0740739	0.137157
c17790/f4p2/1876	yellow	0.33114	-0.593683	-0.154305	-0.619186	-0.0944149	-0.0669306	-0.0644124	-0.0884153
c17950/f3p1/1803	yellow	0.343175	-0.410796	-0.761538	-0.291684	-0.142886	-0.0983426	-0.0490103	-0.0625312
c17990/f3p0/1061	yellow	0.377664	-0.267572	-1.15586	-1.10559	-0.285016	-0.0473794	-0.141125	-0.193984
c18108/f2p5/1904	yellow	0.245875	0.131917	-0.526388	-1.53871	-0.0588544	-0.051879	-0.0457308	-0.106688
c1813/f6p2/1189	yellow	0.086466	0.0790513	-0.162384	0.131765	-0.437153	-0.306259	-1.08376	0.18823
c18526/f2p1/1768	yellow	0.35855	-0.103519	-0.900296	-0.000357436	-0.317256	-0.396293	-0.656959	-0.0743424
c18875/f1p0/1023	yellow	0.0685674	0.0451438	-0.242508	-0.569357	-0.889595	-1.17165	-0.334994	0.338925
c19236/f1p0/1386	yellow	0.409124	-0.187942	-1.54085	-1.50462	-0.28762	-0.353288	-0.37978	-0.22149
c19485/f1p0/1964	yellow	0.140947	0.00416616	-0.0769135	-0.128781	-1.08787	-0.157924	-1.2855	0.260562
c19647/f1p1/1747	yellow	0.287196	0.133724	-1.04685	-0.124727	-0.344086	-0.20362	-0.155996	-0.0652392
c19681/f1p2/1805	yellow	0.190554	0.0718728	-0.073491	-1.83102	0.0497425	-0.0446799	-0.324545	0.0384654
c1978/f1p0/638	yellow	0.319273	-0.0330614	-0.568906	-2.42785	-0.0241641	-0.0882599	-0.0874119	-0.155561
c19887/f1p0/1837	yellow	0.322497	-0.154377	-0.33242	-0.497203	-0.0682114	-0.010779	0.0182645	-1.11937
c20021/f1p1/1716	yellow	0.306841	-0.855262	-0.110368	-0.332456	-0.272466	0.0205032	-0.0166534	-0.0642584
c20055/f1p0/1416	yellow	0.172838	0.0285028	-0.360891	0.29843	-0.176854	-0.684518	-0.907354	-2.08874
c20202/f1p2/1270	yellow	0.264122	0.204685	-0.43352	-0.338963	-0.215424	-0.210426	-0.158691	-0.158912
c20523/f1p0/1199	yellow	-0.754175	0.172423	0.141505	0.142621	-0.00979554	-0.116106	-0.414397	-0.329491
c20595/f1p16/1052	yellow	0.298497	0.118317	-0.855521	-0.845581	-0.119331	-0.100958	-0.123751	-0.145705
c2069/f1p0/938	yellow	0.318185	0.0598953	-1.16481	0.0512674	-0.329407	-0.337694	-0.384174	-0.158665
c20988/f1p0/1825	yellow	0.257984	-0.0411254	-0.136549	-0.641608	-0.763427	-0.132888	0.122501	-0.00514765
c2109/f1p5/947	yellow	0.381494	-0.500197	-1.57973	-0.741003	-0.156078	-0.134185	-0.133605	-0.148177
c21092/f1p0/1884	yellow	0.224675	0.0705911	-0.224562	-0.711421	-0.0541108	-0.166927	0.0126646	0.0217381
c21363/f1p5/1819	yellow	0.340292	-0.319133	-0.306999	-0.93227	-0.150091	-0.0699386	-0.0227534	-0.113024
c21638/f1p0/1345	yellow	0.134539	0.0466736	0.080745	0.174563	-0.211568	-0.364242	-0.212067	-0.279115
c2167/f1p1/857	yellow	0.256969	-0.0476235	-0.0112845	-0.570402	-0.100051	-0.0502176	-0.0606828	-0.0685431
c21796/f1p5/1124	yellow	0.268184	0.0372747	-0.161593	-0.528181	-0.0239751	-0.132558	-0.110975	-0.055952
c21883/f1p2/1554	yellow	0.304103	-0.0373419	-0.403498	-1.00307	-0.0644375	-0.0627925	-0.0625853	-0.0794929
c2192/f1p0/928	yellow	0.383357	-0.427181	-0.543078	-0.449169	-0.193869	-0.175888	-0.136727	-0.188073
c21939/f1p2/1460	yellow	0.281114	0.0702867	-0.540475	-1.64846	-0.0799909	-0.0624463	-0.0684902	-0.0733335
c22245/f1p1/1739	yellow	0.194503	-1.10572	0.116845	0.219361	-0.562992	-0.652062	-0.0289566	-0.532081
c22312/f1p2/1695	yellow	0.247809	0.157025	-0.506723	-0.561156	-0.133602	-0.0693226	-0.0958808	-0.069545
c2250/f1p0/893	yellow	0.233214	0.231522	-0.649497	-0.415137	-0.153559	-0.165917	-0.162013	-0.134781
c23017/f1p0/1761	yellow	0.246333	0.0353517	0.185649	-0.290529	-1.58753	-0.281478	-0.150581	-0.243275
c23151/f1p2/1920	yellow	0.182555	0.0236897	-0.333294	-0.995494	-0.42402	0.219245	-0.194741	0.00989678
c23583/f8p7/1203	yellow	0.175504	-0.173285	0.0557781	0.166754	-0.282757	0.0446068	-0.289032	-0.514631
c24191/f11p3/1158	yellow	0.378606	-1.24778	-0.457614	-0.673089	-0.211228	-0.11466	-0.11129	-0.131479
c2425/f2p1/1465	yellow	0.0641624	-0.0200606	0.0718675	0.279398	-0.203092	-1.57634	-0.547679	-0.294218
c24314/f3p17/1176	yellow	0.335891	-0.508756	-0.473547	-1.8072	-0.65134	0.000435561	0.0196732	-0.0117033
c2499/f2p0/5185	yellow	0.343802	-0.763897	-0.342054	-0.187919	-0.108176	-0.0682018	-0.105307	-0.142913
c2510/f1p0/917	yellow	0.307021	0.0780016	-1.60548	-0.0848428	-1.12634	-0.109365	-0.149956	-0.0877676
c2522/f1p12/987	yellow	0.365762	-0.323274	-0.330625	-0.14773	-0.313309	-0.146053	-0.158318	-0.182485
c2524/f1p1/947	yellow	0.296274	0.0821618	-0.704137	-0.131189	-0.0809097	-0.167332	-0.0372071	-0.664211
c2528/f1p0/834	yellow	0.302049	-0.283876	-0.746675	0.0676128	-0.46764	-0.541523	-1.54655	0.162527
c2614/f4p1/1069	yellow	0.397682	-0.73638	-0.60569	-1.84592	-0.196973	-0.178216	-0.178762	-0.210533
c2624/f1p0/927	yellow	0.237457	-0.268536	-0.085873	-0.685041	-1.07321	-0.272017	-0.432237	0.276901
c2625/f1p2/983	yellow	0.375185	-1.20837	-0.219028	-0.544167	-0.219872	-0.199397	-0.0870509	-0.155154
c2640/f2p4/1383	yellow	0.317493	-0.268549	-0.138194	-1.48534	-0.0235116	-0.0983342	-0.092589	-0.0842935
c2669/f2p0/1490	yellow	0.305143	-0.245974	-0.05929	-0.842633	-0.0418756	-0.050256	-0.0366291	-0.223732
c2779/f1p0/999	yellow	0.3345	-0.130256	-0.374381	-0.9928	-0.0864613	-0.0851471	-0.101319	-0.103272
c2814/f1p2/952	yellow	0.311414	0.0406635	-0.535397	-0.195341	-0.181566	-0.0421734	-0.389376	-0.0827452
c2937/f1p0/5645	yellow	0.253461	-0.00280186	-0.626515	-0.206353	-0.0212583	-0.0342312	0.00606701	-0.122813
c2940/f1p0/6153	yellow	0.346938	0.00735092	-0.677413	-0.324067	-0.38322	-0.270346	-0.0642538	-0.129099
c2942/f4p1/2223	yellow	0.415531	-0.333862	-0.451769	-0.978652	-1.09716	-0.3349	-0.274993	-0.216097
c2953/f4p2/884	yellow	0.224308	0.201234	-0.639433	-0.133102	0.0106947	-0.163995	-0.280456	-0.280502
c2977/f1p0/6747	yellow	0.290443	-0.0598252	-0.233158	-0.993498	-0.0653448	-0.0561462	-0.0544115	-0.0516089
c2983/f1p0/5185	yellow	0.413532	-0.471244	-1.15167	-1.18639	-0.367387	-0.242318	-0.171895	-0.353387
c2985/f3p4/1597	yellow	-0.0814498	-0.103854	0.0499566	0.353047	-0.233723	-2.00985	-1.92095	-0.990077
c3016/f7p13/1357	yellow	0.351721	-0.238633	-0.269121	-1.10484	-0.610176	-0.00337506	-0.00859506	-0.252015
c3062/f1p0/6257	yellow	0.336223	-0.0683296	-1.07824	-1.92601	-0.320567	-0.0753939	-0.0247501	-0.0678481
c3077/f14p4/1143	yellow	0.32628	-0.259662	-0.262729	0.0712755	-1.13743	-0.164931	-0.135573	-0.146751
c3095/f1p1/818	yellow	0.270135	0.16896	-1.25438	-0.00479626	-0.216729	-0.347333	-0.315262	-0.123136
c3135/f1p0/3019	yellow	0.200128	0.0359375	0.0429326	-0.0684413	-0.322972	-0.090142	0.0332303	-0.256577
c3213/f1p0/3855	yellow	0.354584	-0.0690515	-0.44367	-1.30365	-0.451884	-0.0634236	-0.0507232	-0.222875
c3224/f1p0/914	yellow	0.262863	-0.254076	0.0184828	-1.67848	0.0097481	-0.0260962	0.02688	-0.371572
c3228/f4p2/1345	yellow	0.220458	0.079369	-0.366622	-0.898849	0.0476871	-0.390316	-0.296681	0.142958
c3247/f1p0/946	yellow	0.336992	-0.752378	-0.781923	-0.0441913	-0.234843	-0.133258	-0.0613288	-0.0565563
c3258/f2p8/805	yellow	0.365679	-0.29453	-0.699846	-0.849316	-0.459849	-0.105649	-0.107674	-0.0108419
c3286/f2p0/1706	yellow	-0.143196	0.223724	0.0392739	0.161149	-0.00810188	-0.283286	-0.50448	-0.651645
c3307/f4p1/1361	yellow	0.20508	0.0907598	-0.0325982	-0.0999316	0.0345083	-0.0903354	-0.328029	-0.218651
c3319/f1p0/968	yellow	0.269023	-1.10887	-0.0564775	0.133776	-0.578452	0.0309338	-0.190413	-0.275899
c3356/f1p0/957	yellow	0.104865	0.162196	-0.372251	0.139177	-0.349115	-1.15203	-0.83324	0.14651
c3377/f1p0/622	yellow	0.398619	-0.369838	-1.05423	-0.765481	-0.160818	-0.550569	-0.240775	-0.102032
c3425/f1p0/873	yellow	0.414719	-2.30774	-0.841937	-0.461774	-0.267046	-0.267046	-0.294861	-0.287534
c3477/f1p1/736	yellow	0.392645	-0.392341	-0.911907	-0.67507	-0.367226	-0.19278	-0.131324	-0.135969
c3521/f3p0/1066	yellow	0.311878	-0.356147	-0.756301	0.114402	-0.20118	-0.14663	-0.144383	-0.169782
c3533/f4p3/1050	yellow	0.121727	-0.219878	0.112403	0.22301	-0.267541	-0.588733	-0.000874916	-0.610212
c3551/f1p0/2315	yellow	0.220732	0.108244	-0.362357	-0.198946	-0.931868	-0.35171	-0.191144	0.187868
c3553/f1p3/824	yellow	0.39138	-0.378078	-0.731885	-1.06359	-0.263636	-0.179743	-0.156517	-0.151189
c3690/f2p0/1257	yellow	0.341432	-0.743247	-0.205311	-0.635043	-0.267979	-0.221576	0.151825	-0.680328
c3748/f1p0/966	yellow	0.383147	-0.352865	-0.912421	-0.49175	-0.960514	-0.22037	-0.123676	-0.0215276
c3968/f1p2/2249	yellow	0.343513	-0.0656463	-1.90949	-0.293848	-1.90272	-0.0634282	-0.0755525	-0.0821611
c3995/f1p0/981	yellow	0.348056	-0.0987709	-0.535376	-0.317466	-0.279877	-0.0452763	-0.165516	-0.13888
c3998/f1p1/981	yellow	0.408041	-0.546474	-0.358756	-1.35897	-1.09658	-0.230461	-0.196064	-0.188218
c4051/f1p0/796	yellow	0.331345	-1.13647	-0.442796	-0.0961599	-0.0804037	-0.0711696	-0.0832908	-0.137651
c4192/f1p0/991	yellow	0.224747	0.148726	-0.502512	-0.139229	-1.46102	-0.0322941	0.0576971	-0.194444
c4275/f1p1/5148	yellow	0.246015	-0.0724376	-0.580885	-1.19795	-2.35029	-0.780064	-0.113355	0.271106
c4509/f1p1/5385	yellow	0.121514	0.0247868	-0.0842119	0.305547	-0.424133	-0.533391	-0.696265	-0.503406
c4557/f1p0/1273	yellow	0.347967	-0.106378	-0.634895	-0.721572	-0.137912	-0.121134	-0.102872	-0.108276
c4610/f1p0/1726	yellow	0.392408	-0.491366	-0.527424	-0.961807	-0.241911	-0.16766	-0.158241	-0.183119
c4649/f1p4/1608	yellow	-0.0144365	-0.0080377	-0.0725986	0.313437	-0.877583	-0.906678	-0.0232783	-0.330425
c465/f1p16/1128	yellow	0.380338	-1.21275	-0.905521	-0.638277	-0.600362	-0.00863977	-0.0867257	-0.164037
c4663/f19p13/974	yellow	0.283545	0.05065	-0.482869	-1.28928	-0.0660339	-0.0805336	-0.0784402	-0.0454425
c4717/f3p1/1127	yellow	0.22289	0.0698043	-0.0584874	-0.366134	-0.319027	-0.0740063	0.0186856	-0.0354324
c4795/f1p2/2146	yellow	0.261158	-0.00463275	-0.157869	-1.29858	-0.0199789	-0.0713133	0.00236432	-0.124708
c4852/f1p0/772	yellow	0.373809	-0.367702	-0.628574	-0.521361	-0.553338	-0.100374	-0.091829	-0.0730774
c4926/f1p0/1444	yellow	0.343027	-0.0999505	-0.506703	-0.450157	-0.279464	-0.141535	-0.14617	-0.00321147
c5081/f3p5/2088	yellow	0.0543734	0.0686668	0.0949462	0.213243	-0.362049	-0.469945	-0.553762	-0.0643371
c5102/f1p14/1017	yellow	0.341897	-0.021421	-0.955356	-0.224228	-0.322757	-0.28383	-0.117817	-0.0432971
c5244/f1p0/1034	yellow	0.383954	-0.822902	-1.62589	-1.21056	-0.758751	-0.161781	-0.0421573	-0.0527662
c5249/f2p1/1103	yellow	0.321386	-0.0991239	-0.7038	0.14325	-0.157279	-0.712972	-0.168166	-0.885512
c5471/f1p1/2064	yellow	0.272188	0.154129	-0.335317	0.0353204	-0.204289	-1.56962	-0.454679	-0.126071
c5505/f1p1/2004	yellow	0.409222	-0.593747	-0.834677	-1.49195	-0.199054	-0.206546	-0.158957	-0.602923
c5581/f1p4/2105	yellow	0.406678	-0.766969	-0.611162	-0.997843	-0.627206	-0.140079	-0.208401	-0.182852
c5644/f1p0/3208	yellow	0.290496	0.0516911	-0.362199	-0.610017	-0.103378	-0.0676508	-0.0819227	-0.0994694
c5827/f4p5/1589	yellow	0.308896	-0.125506	-0.265217	-0.913204	-0.0767142	-0.0544876	-0.0412703	-0.0855725
c5912/f1p2/1066	yellow	0.289589	0.082137	-0.54615	-0.643425	-0.116151	-0.0584811	-0.0465526	-0.170338
c5923/f1p0/2235	yellow	0.319213	-0.261814	-0.128223	-1.41762	-0.10645	-0.0522842	-0.0580904	-0.0996936
c6036/f1p1/1511	yellow	0.399621	-0.599817	-0.351694	-0.470062	-0.715052	-0.233154	-0.179898	-0.146248
c6156/f1p0/1095	yellow	0.263341	0.15669	-0.378248	0.00589007	-0.0341157	-0.689872	-1.84816	-0.159179
c6280/f2p4/1006	yellow	0.207883	0.22501	-2.1192	0.0533523	-0.539119	-0.316193	-0.186334	-0.126858
c6333/f1p0/3596	yellow	0.389378	-0.637031	-1.37471	-2.02984	-0.347834	-0.183111	-0.13196	-0.059558
c6478/f1p0/2069	yellow	0.312378	0.0627064	-0.819585	-0.506949	-0.131526	-0.0806839	-0.11708	-0.145264
c653/f5p29/985	yellow	0.270948	0.0570598	-0.285797	-0.0444874	0.0361503	-0.636733	-0.305173	-0.092103
c6623/f3p3/1025	yellow	0.272064	0.0636606	-0.245488	-0.455074	-0.146516	-0.0596075	0.00426873	-0.186368
c6746/f1p0/3110	yellow	0.289582	-0.0440723	-0.220411	-1.70843	-0.0417795	-0.0656068	-0.0369945	-0.10424
c7013/f1p1/1011	yellow	0.253693	0.214309	-0.509008	-0.241733	-0.0824989	-0.203388	-0.255113	-0.267802
c7139/f5p10/2281	yellow	0.342466	-0.880479	-0.202481	-0.54119	-0.102459	-0.0184352	-0.123085	-0.127619
c7161/f1p0/1156	yellow	0.37169	-0.158994	-2.12651	-0.351841	-0.380674	-0.156485	-0.204286	-0.0674768
c731/f9p3/1329	yellow	0.391723	-0.593769	-0.938344	-0.889968	-0.181885	-0.163546	-0.180776	-0.153569
c7319/f1p5/1204	yellow	0.353294	-0.19196	-1.33779	-1.39711	-0.504649	-0.000861845	-0.0721666	-0.0826256
c7328/f2p1/1608	yellow	0.402491	-0.364895	-0.26231	-0.645596	-1.67601	-0.254584	-0.240065	-0.178136
c7376/f1p1/2034	yellow	0.228456	0.222154	-0.353755	-0.0603365	-0.493758	-0.278263	-0.675161	-0.00526936
c7611/f5p4/2025	yellow	0.384141	-0.629887	-1.4358	-1.17627	-0.406895	-0.0214692	-0.104642	-0.200583
c7685/f2p1/1175	yellow	0.301762	-1.80864	-0.20325	-0.100648	-0.0425657	-0.0632034	-0.0516865	-0.108289
c7837/f1p0/1128	yellow	0.302811	0.12454	-0.725582	-0.469405	-0.163517	-0.297694	-0.0825624	-0.0991256
c8044/f1p0/5240	yellow	0.239953	-0.0394337	-0.285713	-2.16638	-1.48747	0.0949	-0.272235	0.155223
c814/f3p4/862	yellow	0.28242	0.0763581	-0.417299	-0.720883	-0.0726508	-0.09385	-0.0875082	-0.0800802
c8234/f1p0/1394	yellow	0.0962924	0.0809268	-0.00101223	0.250529	-0.678758	-0.51282	-0.324452	-0.167507
c8409/f1p1/1115	yellow	0.207082	0.107938	-0.186424	-0.985545	-0.0373354	-0.0379987	-0.0363455	-0.0487058
c8431/f2p6/1002	yellow	0.350406	-0.0238404	-0.47919	0.0193545	-0.1786	-0.412408	-0.391416	-0.450625
c8502/f3p1/1148	yellow	0.302307	-0.121207	-0.32056	-0.555934	-0.0442088	-0.0451557	-0.0531098	-0.0814285
c8622/f3p0/1364	yellow	0.265135	0.107701	-0.365199	-0.584313	-0.075984	-0.0926945	-0.0735003	-0.0957791
c887/f6p1/837	yellow	0.366308	-0.296175	-0.542228	-0.723599	-0.312546	-0.0904366	-0.0945769	-0.0836924
c8897/f1p1/1601	yellow	0.34399	-0.469661	-0.123793	-0.634541	-0.10576	-0.136359	-0.039718	-0.193779
c8940/f2p3/1264	yellow	0.32359	-1.07749	-0.209798	-0.17942	-0.134941	-0.0724529	-0.057491	-0.0725476
c8956/f1p0/1072	yellow	0.270434	0.195531	-0.173447	0.0127565	-0.430189	-0.476421	-0.78393	-0.277867
c899/f6p5/952	yellow	0.255783	0.193351	-0.940138	-0.325821	-0.298342	-0.181344	-0.225848	0.00844641
c9066/f1p1/1020	yellow	0.420259	-0.458109	-0.365679	-0.492675	-0.843373	-0.353775	-0.328269	-0.323042
c9100/f1p0/1644	yellow	0.308186	-0.518657	-0.119448	-1.45656	-1.24018	-0.0214998	0.0778842	-0.0338555
c9167/f2p1/1535	yellow	0.250595	0.131363	-0.95247	-0.10735	-0.957457	-0.101322	-0.207315	0.0653724
c924/f4p17/966	yellow	0.388221	-0.290414	-0.957119	-0.256714	-0.355705	-0.192829	-0.185096	-0.193591
c9292/f1p0/1500	yellow	0.226731	0.180416	-0.518551	-0.636645	-0.0749682	-0.145047	-0.130011	-0.0115095
c9485/f1p0/1403	yellow	0.300145	-0.203234	-0.170881	-0.336795	-0.289145	0.0102001	-1.78282	0.107996
c9732/f3p3/1509	yellow	0.268767	0.198364	-0.903861	-0.171726	-0.127934	-0.0533464	-0.3601	-0.601164
c9766/f1p0/1167	yellow	0.271093	-0.820887	0.0835576	-0.340472	0.158287	-1.06526	-1.02795	-0.0696964
c9895/f1p0/1334	yellow	0.314878	-0.837021	-0.227742	-1.05562	0.0961239	-0.300405	-0.322683	0.0608562
c9921/f1p14/2312	yellow	0.331682	-1.79075	-0.154756	-0.343784	-0.0975725	-0.0825693	-0.0661083	-0.0974594
