# Supplementary material for: Full-length transcriptome-referenced analysis reveals crucial roles of hormone and wounding during induction of aerial bulbils in lily
Source: BMC Plant Biol. 2022 Aug 27;22:415. doi: 10.1186/s12870-022-03801-8 (PMC9419401; doi:10.1186/s12870-022-03801-8)
Supplement: Supplementary file 6 — Additional file 6: Data S4. [file 12870_2022_3801_MOESM6_ESM.txt]

Data S4 Network profile of all co-expression genes.
fromNode	toNode	weight	direction	fromAltName	toAltName
c22616/f1p2/1546	c10997/f2p7/1229	0.0937357273583028	undirected	NA	NA
c22616/f1p2/1546	c5375/f1p0/1726	0.295358925801233	undirected	NA	NA
c22616/f1p2/1546	c6298/f1p31/2378	0.192919298810998	undirected	NA	NA
c22616/f1p2/1546	c12983/f1p0/2075	0.358002747991443	undirected	NA	NA
c22616/f1p2/1546	c5548/f2p2/1467	0.405995531865936	undirected	NA	NA
c22616/f1p2/1546	c976/f16p8/1248	0.0314763335021309	undirected	NA	NA
c22616/f1p2/1546	c13915/f1p1/1220	0.0292168771446719	undirected	NA	NA
c22616/f1p2/1546	c2852/f7p3/1070	0.219951271083321	undirected	NA	NA
c22616/f1p2/1546	c9087/f3p0/1157	0.0260845151629607	undirected	NA	NA
c22616/f1p2/1546	c11388/f3p1/1615	0.0736679874989997	undirected	NA	NA
c22616/f1p2/1546	c1464/f2p0/954	0.0341935934347989	undirected	NA	NA
c22616/f1p2/1546	c21883/f1p2/1554	0.0286674742446488	undirected	NA	NA
c22616/f1p2/1546	c6870/f1p1/5105	0.0329720272310304	undirected	NA	NA
c22616/f1p2/1546	c8392/f2p6/2356	0.0345750085035423	undirected	NA	NA
c22616/f1p2/1546	c3290/f1p0/3303	0.407673692338491	undirected	NA	NA
c22616/f1p2/1546	c14724/f1p7/1639	0.118081758699484	undirected	NA	NA
c22616/f1p2/1546	c24532/f17p13/1414	0.170702801654748	undirected	NA	NA
c22616/f1p2/1546	c25126/f1p9/1724	0.177655521346247	undirected	NA	NA
c22616/f1p2/1546	c3666/f1p0/2214	0.0762255002057713	undirected	NA	NA
c22616/f1p2/1546	c3992/f1p0/3160	0.0215351243452115	undirected	NA	NA
c22616/f1p2/1546	c6421/f1p0/6246	0.0362470020447346	undirected	NA	NA
c22616/f1p2/1546	c6902/f1p2/1751	0.0519740156957034	undirected	NA	NA
c22616/f1p2/1546	c7308/f2p3/1610	0.0208964603401058	undirected	NA	NA
c22616/f1p2/1546	c777/f2p2/946	0.0221756432263997	undirected	NA	NA
c22616/f1p2/1546	c5265/f1p0/1404	0.56410910321601	undirected	NA	NA
c22616/f1p2/1546	c1813/f6p2/1189	0.0264379169008882	undirected	NA	NA
c22616/f1p2/1546	c1538/f2p1/952	0.0277058416424885	undirected	NA	NA
c22616/f1p2/1546	c4552/f3p1/2323	0.0477623165922936	undirected	NA	NA
c22616/f1p2/1546	c9092/f1p4/3472	0.0277356045972776	undirected	NA	NA
c22616/f1p2/1546	c1010/f4p0/894	0.463479160703201	undirected	NA	NA
c22616/f1p2/1546	c11230/f2p1/1255	0.515739459716373	undirected	NA	NA
c22616/f1p2/1546	c11750/f1p2/1008	0.550771670138706	undirected	NA	NA
c22616/f1p2/1546	c12408/f1p0/1082	0.0588734076463139	undirected	NA	NA
c22616/f1p2/1546	c1303/f2p0/828	0.544370657627717	undirected	NA	NA
c22616/f1p2/1546	c13794/f1p0/1710	0.0490734520190092	undirected	NA	NA
c22616/f1p2/1546	c14133/f1p2/3513	0.0878745013032765	undirected	NA	NA
c22616/f1p2/1546	c1419/f13p1/1161	0.0411858531416918	undirected	NA	NA
c22616/f1p2/1546	c14446/f1p1/1394	0.465686263114564	undirected	NA	NA
c22616/f1p2/1546	c14658/f1p0/1522	0.284372139906736	undirected	NA	NA
c22616/f1p2/1546	c14802/f1p2/1607	0.407053416026282	undirected	NA	NA
c22616/f1p2/1546	c14871/f1p14/1579	0.0305452770073417	undirected	NA	NA
c22616/f1p2/1546	c15994/f1p1/1194	0.256731077568124	undirected	NA	NA
c22616/f1p2/1546	c16182/f5p3/1780	0.377326648039731	undirected	NA	NA
c22616/f1p2/1546	c16526/f6p7/1041	0.539992996845917	undirected	NA	NA
c22616/f1p2/1546	c17332/f5p3/1129	0.44844153839624	undirected	NA	NA
c22616/f1p2/1546	c1832/f1p3/930	0.535026949828388	undirected	NA	NA
c22616/f1p2/1546	c19695/f1p5/1728	0.550841456572442	undirected	NA	NA
c22616/f1p2/1546	c21558/f1p2/1891	0.56058245826102	undirected	NA	NA
c22616/f1p2/1546	c22226/f1p0/1295	0.481641417141409	undirected	NA	NA
c22616/f1p2/1546	c22266/f1p0/1758	0.530068331714274	undirected	NA	NA
c22616/f1p2/1546	c23091/f1p1/1816	0.473515904600345	undirected	NA	NA
c22616/f1p2/1546	c2367/f2p2/1575	0.540816314787569	undirected	NA	NA
c22616/f1p2/1546	c23864/f6p21/1242	0.039863639979279	undirected	NA	NA
c22616/f1p2/1546	c3173/f1p36/3108	0.0571725292877929	undirected	NA	NA
c22616/f1p2/1546	c3639/f1p0/951	0.515343052715022	undirected	NA	NA
c22616/f1p2/1546	c3749/f1p11/1025	0.467189088115218	undirected	NA	NA
c22616/f1p2/1546	c3830/f1p0/961	0.561255734577881	undirected	NA	NA
c22616/f1p2/1546	c3989/f1p0/1684	0.495852396486203	undirected	NA	NA
c22616/f1p2/1546	c4031/f1p0/5112	0.184656871180379	undirected	NA	NA
c22616/f1p2/1546	c4193/f1p1/2099	0.0326574073472946	undirected	NA	NA
c22616/f1p2/1546	c4215/f1p3/2154	0.0602076401139547	undirected	NA	NA
c22616/f1p2/1546	c4298/f1p0/2351	0.390971513427704	undirected	NA	NA
c22616/f1p2/1546	c4415/f1p0/962	0.0317644697962744	undirected	NA	NA
c22616/f1p2/1546	c4854/f1p0/1517	0.0612087156553287	undirected	NA	NA
c22616/f1p2/1546	c4891/f9p7/939	0.350321850131526	undirected	NA	NA
c22616/f1p2/1546	c5485/f2p1/1166	0.187570633124294	undirected	NA	NA
c22616/f1p2/1546	c6364/f1p0/1378	0.55525207584462	undirected	NA	NA
c22616/f1p2/1546	c7660/f1p0/1262	0.0258385522348127	undirected	NA	NA
c22616/f1p2/1546	c801/f2p2/876	0.356703726700079	undirected	NA	NA
c22616/f1p2/1546	c8057/f1p2/1275	0.0461521126844992	undirected	NA	NA
c22616/f1p2/1546	c8574/f3p5/1344	0.550557276310856	undirected	NA	NA
c22616/f1p2/1546	c8598/f1p0/1504	0.548973263203039	undirected	NA	NA
c22616/f1p2/1546	c915/f9p8/828	0.458162578853246	undirected	NA	NA
c22616/f1p2/1546	c9531/f2p3/3186	0.515514035608761	undirected	NA	NA
c22616/f1p2/1546	c9969/f3p0/1503	0.547576153179498	undirected	NA	NA
c22616/f1p2/1546	c11340/f3p2/1585	0.0724485724259672	undirected	NA	NA
c22616/f1p2/1546	c12555/f1p2/2218	0.266321995119271	undirected	NA	NA
c22616/f1p2/1546	c15342/f1p0/1537	0.0205653602734154	undirected	NA	NA
c22616/f1p2/1546	c2902/f1p0/627	0.0258630939654534	undirected	NA	NA
c22616/f1p2/1546	c3330/f1p0/2327	0.521988952212657	undirected	NA	NA
c22616/f1p2/1546	c3876/f1p1/945	0.447345248647192	undirected	NA	NA
c22616/f1p2/1546	c4498/f1p0/3560	0.142751398649573	undirected	NA	NA
c22616/f1p2/1546	c6463/f1p0/5681	0.13604039525511	undirected	NA	NA
c22616/f1p2/1546	c7607/f1p1/2187	0.453782090118255	undirected	NA	NA
c22616/f1p2/1546	c7804/f1p1/1016	0.0321064540008957	undirected	NA	NA
c22616/f1p2/1546	c8344/f1p0/1004	0.026070706399837	undirected	NA	NA
c22616/f1p2/1546	c9463/f1p1/1173	0.472043939961005	undirected	NA	NA
c22616/f1p2/1546	c9667/f5p1/1614	0.0771214798907971	undirected	NA	NA
c22616/f1p2/1546	c10276/f8p5/1245	0.297843967448852	undirected	NA	NA
c22616/f1p2/1546	c11219/f1p3/5821	0.177706928207477	undirected	NA	NA
c22616/f1p2/1546	c11272/f1p1/2117	0.207641686907115	undirected	NA	NA
c22616/f1p2/1546	c11286/f2p0/1057	0.219550802601254	undirected	NA	NA
c22616/f1p2/1546	c11379/f2p0/1444	0.0891336562404492	undirected	NA	NA
c22616/f1p2/1546	c1138/f16p2/1578	0.306696433660351	undirected	NA	NA
c22616/f1p2/1546	c11825/f1p0/1332	0.478824627185624	undirected	NA	NA
c22616/f1p2/1546	c12546/f1p1/2218	0.214740576477753	undirected	NA	NA
c22616/f1p2/1546	c1268/f13p10/2271	0.02051351977067	undirected	NA	NA
c22616/f1p2/1546	c12806/f1p1/1356	0.131402116287257	undirected	NA	NA
c22616/f1p2/1546	c12850/f1p2/1074	0.241503279152576	undirected	NA	NA
c22616/f1p2/1546	c13493/f1p0/3006	0.340076268316139	undirected	NA	NA
c22616/f1p2/1546	c13953/f1p1/1100	0.449917544175659	undirected	NA	NA
c22616/f1p2/1546	c14460/f1p0/1297	0.205378288336734	undirected	NA	NA
c22616/f1p2/1546	c1450/f6p2/1095	0.190907595531915	undirected	NA	NA
c22616/f1p2/1546	c1542/f8p1/1261	0.36845308109072	undirected	NA	NA
c22616/f1p2/1546	c15897/f1p1/1488	0.0213891487730888	undirected	NA	NA
c22616/f1p2/1546	c1728/f1p0/704	0.383827319301408	undirected	NA	NA
c22616/f1p2/1546	c1806/f1p0/980	0.230659388980646	undirected	NA	NA
c22616/f1p2/1546	c18147/f1p0/3462	0.06897571922418	undirected	NA	NA
c22616/f1p2/1546	c18583/f2p3/1849	0.4024240399856	undirected	NA	NA
c22616/f1p2/1546	c18741/f1p0/1385	0.363486940164069	undirected	NA	NA
c22616/f1p2/1546	c18934/f1p0/1993	0.0575413317026059	undirected	NA	NA
c22616/f1p2/1546	c2008/f3p6/3084	0.280707489384102	undirected	NA	NA
c22616/f1p2/1546	c20905/f1p2/1836	0.0246283947116932	undirected	NA	NA
c22616/f1p2/1546	c2111/f1p2/952	0.134695268614621	undirected	NA	NA
c22616/f1p2/1546	c21324/f1p0/1038	0.515712379178332	undirected	NA	NA
c22616/f1p2/1546	c21669/f1p15/1948	0.23030819155703	undirected	NA	NA
c22616/f1p2/1546	c2198/f7p5/1665	0.571411949060632	undirected	NA	NA
c22616/f1p2/1546	c21996/f1p0/1534	0.051918787736125	undirected	NA	NA
c22616/f1p2/1546	c22196/f1p2/1900	0.445891788052518	undirected	NA	NA
c22616/f1p2/1546	c23051/f1p0/1260	0.373911468494437	undirected	NA	NA
c22616/f1p2/1546	c2385/f2p15/1728	0.043259977976093	undirected	NA	NA
c22616/f1p2/1546	c24/f1p0/18267	0.538981435499986	undirected	NA	NA
c22616/f1p2/1546	c2838/f1p1/990	0.295956423135383	undirected	NA	NA
c22616/f1p2/1546	c3337/f1p0/2442	0.518426579832324	undirected	NA	NA
c22616/f1p2/1546	c3345/f1p0/5412	0.0721877569305352	undirected	NA	NA
c22616/f1p2/1546	c3406/f1p0/2283	0.0742448761678592	undirected	NA	NA
c22616/f1p2/1546	c4050/f2p0/1075	0.0631201997038323	undirected	NA	NA
c22616/f1p2/1546	c4055/f1p0/1086	0.30385611271012	undirected	NA	NA
c22616/f1p2/1546	c4085/f1p0/860	0.295900575339764	undirected	NA	NA
c22616/f1p2/1546	c4731/f1p4/1698	0.133655363344831	undirected	NA	NA
c22616/f1p2/1546	c4753/f1p0/1574	0.342045028293137	undirected	NA	NA
c22616/f1p2/1546	c6074/f5p0/1598	0.0989182145106766	undirected	NA	NA
c22616/f1p2/1546	c6320/f1p0/1648	0.27764923081728	undirected	NA	NA
c22616/f1p2/1546	c6624/f1p0/1191	0.0435378464996804	undirected	NA	NA
c22616/f1p2/1546	c7959/f2p7/1576	0.358205284708514	undirected	NA	NA
c22616/f1p2/1546	c8172/f1p4/1234	0.265271381984172	undirected	NA	NA
c22616/f1p2/1546	c8230/f1p0/6203	0.132234194014727	undirected	NA	NA
c22616/f1p2/1546	c8303/f1p1/1728	0.348173724940237	undirected	NA	NA
c22616/f1p2/1546	c8956/f1p0/1072	0.050604327703134	undirected	NA	NA
c22616/f1p2/1546	c9151/f1p0/5757	0.128676223875198	undirected	NA	NA
c22616/f1p2/1546	c9338/f1p1/6056	0.0724205955248897	undirected	NA	NA
c22616/f1p2/1546	c9705/f1p0/6453	0.0977797610142514	undirected	NA	NA
c22616/f1p2/1546	c9732/f3p3/1509	0.0322166682508134	undirected	NA	NA
c22616/f1p2/1546	c9764/f1p0/1054	0.0767147583060267	undirected	NA	NA
c22616/f1p2/1546	c9992/f2p4/1996	0.156323573436651	undirected	NA	NA
c22616/f1p2/1546	c11091/f2p0/1427	0.108754325475116	undirected	NA	NA
c22616/f1p2/1546	c1116/f3p3/963	0.250836635748894	undirected	NA	NA
c22616/f1p2/1546	c12004/f1p0/2411	0.0835070911720013	undirected	NA	NA
c22616/f1p2/1546	c12016/f1p1/1680	0.531110753514742	undirected	NA	NA
c22616/f1p2/1546	c14105/f1p6/3207	0.405758765405582	undirected	NA	NA
c22616/f1p2/1546	c18027/f3p2/1737	0.520084711993049	undirected	NA	NA
c22616/f1p2/1546	c20119/f1p1/1372	0.267388623216146	undirected	NA	NA
c22616/f1p2/1546	c24365/f4p56/1247	0.405197503251557	undirected	NA	NA
c22616/f1p2/1546	c2802/f5p1/1522	0.359023977255834	undirected	NA	NA
c22616/f1p2/1546	c3461/f1p2/1094	0.431412770498895	undirected	NA	NA
c22616/f1p2/1546	c4307/f1p1/995	0.28482570514981	undirected	NA	NA
c22616/f1p2/1546	c7980/f1p1/1604	0.384973751765471	undirected	NA	NA
c22616/f1p2/1546	c8120/f1p0/1035	0.470182848638703	undirected	NA	NA
c22616/f1p2/1546	c9417/f1p8/5178	0.0787871176144466	undirected	NA	NA
c22616/f1p2/1546	c14259/f1p1/3003	0.261333401065522	undirected	NA	NA
c22616/f1p2/1546	c12064/f1p2/1341	0.10651084841168	undirected	NA	NA
c22616/f1p2/1546	c12447/f1p1/1627	0.253666443634989	undirected	NA	NA
c22616/f1p2/1546	c13307/f1p1/1459	0.224346857286362	undirected	NA	NA
c22616/f1p2/1546	c14304/f1p2/1418	0.0940977360368399	undirected	NA	NA
c22616/f1p2/1546	c15624/f1p0/1400	0.0991577655458512	undirected	NA	NA
c22616/f1p2/1546	c19939/f1p0/1847	0.0921717193301846	undirected	NA	NA
c22616/f1p2/1546	c8740/f1p0/1269	0.0281187687687148	undirected	NA	NA
c22616/f1p2/1546	c8743/f8p7/2272	0.0746399789946106	undirected	NA	NA
c22616/f1p2/1546	c10861/f1p0/2166	0.109012161810805	undirected	NA	NA
c22616/f1p2/1546	c10916/f1p3/2041	0.0701243442834039	undirected	NA	NA
c22616/f1p2/1546	c11229/f2p2/1535	0.0231963439112565	undirected	NA	NA
c22616/f1p2/1546	c11544/f1p1/1038	0.207624267855251	undirected	NA	NA
c22616/f1p2/1546	c12011/f1p1/2242	0.121272668033067	undirected	NA	NA
c22616/f1p2/1546	c12172/f1p0/3266	0.0517232195483425	undirected	NA	NA
c22616/f1p2/1546	c1245/f9p16/1261	0.0312604999051155	undirected	NA	NA
c22616/f1p2/1546	c12528/f1p2/1109	0.22326079271516	undirected	NA	NA
c22616/f1p2/1546	c13370/f2p1/1561	0.0438216526805077	undirected	NA	NA
c22616/f1p2/1546	c13505/f1p0/1692	0.0390186735484278	undirected	NA	NA
c22616/f1p2/1546	c13509/f1p0/2275	0.0410215744948509	undirected	NA	NA
c22616/f1p2/1546	c14/f1p0/11348	0.0352787893655257	undirected	NA	NA
c22616/f1p2/1546	c14477/f1p0/1170	0.463887217719788	undirected	NA	NA
c22616/f1p2/1546	c14818/f1p6/1412	0.0919661710065334	undirected	NA	NA
c22616/f1p2/1546	c14872/f1p0/1156	0.1765498996188	undirected	NA	NA
c22616/f1p2/1546	c14925/f1p2/3630	0.0313810549565757	undirected	NA	NA
c22616/f1p2/1546	c15057/f1p1/1284	0.247431781483	undirected	NA	NA
c22616/f1p2/1546	c15460/f1p1/2104	0.0287532176248553	undirected	NA	NA
c22616/f1p2/1546	c16075/f2p2/1705	0.491159310177571	undirected	NA	NA
c22616/f1p2/1546	c16170/f1p1/1403	0.226428961570489	undirected	NA	NA
c22616/f1p2/1546	c17324/f5p5/1374	0.0896847441119152	undirected	NA	NA
c22616/f1p2/1546	c18039/f3p2/1577	0.0292877542317204	undirected	NA	NA
c22616/f1p2/1546	c18197/f2p0/1837	0.0395230860161759	undirected	NA	NA
c22616/f1p2/1546	c18594/f2p2/1960	0.108791606598017	undirected	NA	NA
c22616/f1p2/1546	c19307/f1p0/1750	0.353012133067081	undirected	NA	NA
c22616/f1p2/1546	c20496/f1p0/1753	0.228877072712117	undirected	NA	NA
c22616/f1p2/1546	c2124/f1p0/843	0.0648874634688621	undirected	NA	NA
c22616/f1p2/1546	c21889/f1p0/1811	0.0274103959427756	undirected	NA	NA
c22616/f1p2/1546	c21919/f1p2/1792	0.255092862556898	undirected	NA	NA
c22616/f1p2/1546	c22904/f1p1/1017	0.194354073712229	undirected	NA	NA
c22616/f1p2/1546	c2729/f3p5/1592	0.0429666704282324	undirected	NA	NA
c22616/f1p2/1546	c2953/f4p2/884	0.0697184405795587	undirected	NA	NA
c22616/f1p2/1546	c3067/f2p16/3767	0.0200292771915619	undirected	NA	NA
c22616/f1p2/1546	c3286/f2p0/1706	0.133357206621084	undirected	NA	NA
c22616/f1p2/1546	c3489/f1p0/999	0.122000993565076	undirected	NA	NA
c22616/f1p2/1546	c3776/f1p1/733	0.309645758262842	undirected	NA	NA
c22616/f1p2/1546	c3823/f2p8/3715	0.0386068080616002	undirected	NA	NA
c22616/f1p2/1546	c3956/f1p1/996	0.0295724276952004	undirected	NA	NA
c22616/f1p2/1546	c4279/f1p0/1163	0.13950249437321	undirected	NA	NA
c22616/f1p2/1546	c4295/f1p0/947	0.0883212936579089	undirected	NA	NA
c22616/f1p2/1546	c4424/f1p0/962	0.108965849013151	undirected	NA	NA
c22616/f1p2/1546	c4655/f1p6/3531	0.0785184234796426	undirected	NA	NA
c22616/f1p2/1546	c4816/f1p0/1538	0.381427754586937	undirected	NA	NA
c22616/f1p2/1546	c4978/f1p0/3553	0.107118164945728	undirected	NA	NA
c22616/f1p2/1546	c5153/f1p0/1082	0.132989978345144	undirected	NA	NA
c22616/f1p2/1546	c5600/f1p5/1483	0.0513604945052463	undirected	NA	NA
c22616/f1p2/1546	c6988/f1p5/2263	0.0897781412487176	undirected	NA	NA
c22616/f1p2/1546	c7258/f1p0/2210	0.0884394651310132	undirected	NA	NA
c22616/f1p2/1546	c7281/f1p9/1626	0.108418149902894	undirected	NA	NA
c22616/f1p2/1546	c7682/f1p5/5276	0.24731064606341	undirected	NA	NA
c22616/f1p2/1546	c8112/f1p0/1114	0.0868318773021268	undirected	NA	NA
c22616/f1p2/1546	c8590/f1p0/1441	0.125732703214427	undirected	NA	NA
c22616/f1p2/1546	c8657/f1p0/1131	0.0541745481414295	undirected	NA	NA
c22616/f1p2/1546	c8809/f1p3/2286	0.0832623447744226	undirected	NA	NA
c22616/f1p2/1546	c899/f6p5/952	0.0544218359781279	undirected	NA	NA
c22616/f1p2/1546	c9292/f1p0/1500	0.0820869293413146	undirected	NA	NA
c22616/f1p2/1546	c9517/f1p2/1721	0.0495890302153021	undirected	NA	NA
c22616/f1p2/1546	c9781/f3p1/2120	0.0803067840129555	undirected	NA	NA
c22616/f1p2/1546	c2009/f5p0/1535	0.0405592631929566	undirected	NA	NA
c22616/f1p2/1546	c20682/f1p0/1249	0.0411356737882483	undirected	NA	NA
c22616/f1p2/1546	c22027/f1p0/1119	0.0637576858188311	undirected	NA	NA
c22616/f1p2/1546	c3829/f1p31/1007	0.0302835551131825	undirected	NA	NA
c22616/f1p2/1546	c6828/f1p0/1395	0.153669467854005	undirected	NA	NA
c22616/f1p2/1546	c11301/f3p2/1222	0.046781914329503	undirected	NA	NA
c22616/f1p2/1546	c11488/f2p4/1713	0.0479778779645092	undirected	NA	NA
c22616/f1p2/1546	c12142/f1p0/1074	0.0246315020762022	undirected	NA	NA
c22616/f1p2/1546	c12312/f1p1/2219	0.0286686966027111	undirected	NA	NA
c22616/f1p2/1546	c12875/f1p0/1309	0.0315712699120497	undirected	NA	NA
c22616/f1p2/1546	c13844/f1p1/1485	0.0567689012163406	undirected	NA	NA
c22616/f1p2/1546	c13897/f1p0/1307	0.0500470127224975	undirected	NA	NA
c22616/f1p2/1546	c15037/f3p0/1698	0.249793187501989	undirected	NA	NA
c22616/f1p2/1546	c1711/f8p4/1036	0.166672124806305	undirected	NA	NA
c22616/f1p2/1546	c18493/f2p0/1016	0.484213060652567	undirected	NA	NA
c22616/f1p2/1546	c19093/f1p1/1140	0.440721986824574	undirected	NA	NA
c22616/f1p2/1546	c19379/f1p0/1898	0.357104619532487	undirected	NA	NA
c22616/f1p2/1546	c19418/f1p0/1697	0.275664214739099	undirected	NA	NA
c22616/f1p2/1546	c20689/f1p0/1938	0.166070047815772	undirected	NA	NA
c22616/f1p2/1546	c20968/f1p0/1216	0.117561349406889	undirected	NA	NA
c22616/f1p2/1546	c21093/f1p0/1578	0.303982902195634	undirected	NA	NA
c22616/f1p2/1546	c21105/f1p0/1692	0.0326267711162515	undirected	NA	NA
c22616/f1p2/1546	c21299/f1p1/1307	0.0966713295155647	undirected	NA	NA
c22616/f1p2/1546	c2197/f2p1/1521	0.0238290761002115	undirected	NA	NA
c22616/f1p2/1546	c22334/f1p0/1855	0.250944933588763	undirected	NA	NA
c22616/f1p2/1546	c2250/f1p0/893	0.0771540904799247	undirected	NA	NA
c22616/f1p2/1546	c2252/f1p1/955	0.0212268578586921	undirected	NA	NA
c22616/f1p2/1546	c2426/f2p1/1644	0.0520443028333572	undirected	NA	NA
c22616/f1p2/1546	c2432/f3p1/1185	0.0406431854812765	undirected	NA	NA
c22616/f1p2/1546	c3205/f1p0/919	0.0419428969342208	undirected	NA	NA
c22616/f1p2/1546	c3271/f5p3/1052	0.132736978970768	undirected	NA	NA
c22616/f1p2/1546	c3304/f1p0/2927	0.1247392361988	undirected	NA	NA
c22616/f1p2/1546	c3652/f1p0/1048	0.0235229182941232	undirected	NA	NA
c22616/f1p2/1546	c5131/f1p0/5430	0.036787942396076	undirected	NA	NA
c22616/f1p2/1546	c5417/f1p0/2044	0.0280859439123229	undirected	NA	NA
c22616/f1p2/1546	c5696/f1p0/3348	0.0359605974774816	undirected	NA	NA
c22616/f1p2/1546	c6021/f1p0/1379	0.106479740918147	undirected	NA	NA
c22616/f1p2/1546	c6560/f2p1/2070	0.180889659154269	undirected	NA	NA
c22616/f1p2/1546	c7807/f1p0/2167	0.139509074240166	undirected	NA	NA
c22616/f1p2/1546	c7842/f1p1/2197	0.420041994814584	undirected	NA	NA
c22616/f1p2/1546	c8038/f1p0/5421	0.0218170008079181	undirected	NA	NA
c22616/f1p2/1546	c8532/f1p0/5358	0.0787279011757392	undirected	NA	NA
c22616/f1p2/1546	c8835/f1p0/2190	0.348202576062352	undirected	NA	NA
c22616/f1p2/1546	c9293/f2p9/1832	0.021240107903926	undirected	NA	NA
c22616/f1p2/1546	c9795/f3p2/1339	0.270156103366915	undirected	NA	NA
c22616/f1p2/1546	c9914/f1p0/1562	0.0318992554672394	undirected	NA	NA
c22616/f1p2/1546	c11297/f2p1/1405	0.0442474529387414	undirected	NA	NA
c22616/f1p2/1546	c12164/f1p8/1191	0.143192158215877	undirected	NA	NA
c22616/f1p2/1546	c15990/f1p0/1171	0.141643563038436	undirected	NA	NA
c22616/f1p2/1546	c16466/f2p1/1014	0.253811777596971	undirected	NA	NA
c22616/f1p2/1546	c18433/f2p4/1846	0.169001270637301	undirected	NA	NA
c22616/f1p2/1546	c21243/f1p0/1894	0.0441056776192056	undirected	NA	NA
c22616/f1p2/1546	c2135/f11p4/1027	0.0399216178318565	undirected	NA	NA
c22616/f1p2/1546	c22191/f1p0/1864	0.0273871602067923	undirected	NA	NA
c22616/f1p2/1546	c2255/f8p1/1041	0.0537480531380004	undirected	NA	NA
c22616/f1p2/1546	c2970/f5p0/1461	0.159362848040631	undirected	NA	NA
c22616/f1p2/1546	c3016/f1p0/974	0.203502150243714	undirected	NA	NA
c22616/f1p2/1546	c3726/f1p0/5255	0.0597747017938804	undirected	NA	NA
c22616/f1p2/1546	c4718/f1p1/3084	0.0366174161623698	undirected	NA	NA
c22616/f1p2/1546	c5414/f2p1/1614	0.0260242672986302	undirected	NA	NA
c22616/f1p2/1546	c6661/f1p0/5744	0.0671696470933276	undirected	NA	NA
c22616/f1p2/1546	c7240/f1p4/1229	0.0302882975386152	undirected	NA	NA
c22616/f1p2/1546	c7537/f2p0/1487	0.0982427434805122	undirected	NA	NA
c22616/f1p2/1546	c7638/f1p0/1264	0.0458964568370464	undirected	NA	NA
c22616/f1p2/1546	c9323/f1p0/3440	0.103761580820314	undirected	NA	NA
c22616/f1p2/1546	c9743/f1p0/1059	0.050310128774283	undirected	NA	NA
c22616/f1p2/1546	c782/f3p4/872	0.545624298316462	undirected	NA	NA
c22616/f1p2/1546	c10171/f1p2/2288	0.0565530584519276	undirected	NA	NA
c22616/f1p2/1546	c10429/f1p3/2098	0.0367001629443816	undirected	NA	NA
c22616/f1p2/1546	c10761/f1p0/2139	0.025058751324298	undirected	NA	NA
c22616/f1p2/1546	c10889/f3p2/1302	0.0251704271217472	undirected	NA	NA
c22616/f1p2/1546	c11233/f1p0/2201	0.0703413940566341	undirected	NA	NA
c22616/f1p2/1546	c11326/f3p0/1670	0.0517945458657994	undirected	NA	NA
c22616/f1p2/1546	c11361/f1p1/2048	0.0414110109255088	undirected	NA	NA
c22616/f1p2/1546	c11421/f2p12/1301	0.0325144185618612	undirected	NA	NA
c22616/f1p2/1546	c11899/f1p0/6487	0.0553328383792356	undirected	NA	NA
c22616/f1p2/1546	c12029/f1p1/5890	0.0439531299285664	undirected	NA	NA
c22616/f1p2/1546	c12384/f1p2/1034	0.0431843908081345	undirected	NA	NA
c22616/f1p2/1546	c12826/f1p0/1062	0.0331871579304386	undirected	NA	NA
c22616/f1p2/1546	c12870/f2p0/1650	0.0240208236627475	undirected	NA	NA
c22616/f1p2/1546	c13435/f1p1/1538	0.0253440786992392	undirected	NA	NA
c22616/f1p2/1546	c13970/f1p0/1107	0.0693928249762407	undirected	NA	NA
c22616/f1p2/1546	c14611/f1p0/1352	0.0733125347467867	undirected	NA	NA
c22616/f1p2/1546	c1485/f7p19/1677	0.0475285806244016	undirected	NA	NA
c22616/f1p2/1546	c15182/f1p0/3466	0.0568851674162785	undirected	NA	NA
c22616/f1p2/1546	c15313/f1p0/1527	0.0562283860976076	undirected	NA	NA
c22616/f1p2/1546	c15395/f1p0/1379	0.0261484899569179	undirected	NA	NA
c22616/f1p2/1546	c15427/f1p0/1212	0.0424160610334822	undirected	NA	NA
c22616/f1p2/1546	c15458/f1p0/1393	0.0281548098342401	undirected	NA	NA
c22616/f1p2/1546	c1568/f10p9/1014	0.0209202864940036	undirected	NA	NA
c22616/f1p2/1546	c15895/f1p2/1044	0.0214172274311881	undirected	NA	NA
c22616/f1p2/1546	c16036/f2p1/1656	0.0585895565430445	undirected	NA	NA
c22616/f1p2/1546	c17311/f1p0/3903	0.06165070831956	undirected	NA	NA
c22616/f1p2/1546	c17357/f1p3/4109	0.0423607629682424	undirected	NA	NA
c22616/f1p2/1546	c17681/f6p2/1976	0.0406197186323948	undirected	NA	NA
c22616/f1p2/1546	c17784/f1p3/3442	0.0231495060931371	undirected	NA	NA
c22616/f1p2/1546	c17804/f1p0/4417	0.0312675127369965	undirected	NA	NA
c22616/f1p2/1546	c19002/f1p1/1091	0.0485943083527989	undirected	NA	NA
c22616/f1p2/1546	c19111/f1p4/1596	0.0654707708929108	undirected	NA	NA
c22616/f1p2/1546	c1978/f1p0/638	0.0253749282788594	undirected	NA	NA
c22616/f1p2/1546	c19874/f1p0/1851	0.0423802484735728	undirected	NA	NA
c22616/f1p2/1546	c2011/f3p1/1663	0.0588796426519796	undirected	NA	NA
c22616/f1p2/1546	c20946/f1p2/1812	0.0666499686016153	undirected	NA	NA
c22616/f1p2/1546	c20988/f1p0/1825	0.0209268614402021	undirected	NA	NA
c22616/f1p2/1546	c21092/f1p0/1884	0.0576226696687109	undirected	NA	NA
c22616/f1p2/1546	c2122/f4p4/1443	0.0516777033072417	undirected	NA	NA
c22616/f1p2/1546	c21545/f1p6/1266	0.0336453968493191	undirected	NA	NA
c22616/f1p2/1546	c2167/f1p1/857	0.0306271139140079	undirected	NA	NA
c22616/f1p2/1546	c22091/f1p3/1584	0.0264222792283464	undirected	NA	NA
c22616/f1p2/1546	c2271/f3p0/1132	0.0203690635918862	undirected	NA	NA
c22616/f1p2/1546	c22868/f1p4/1961	0.0448111321540412	undirected	NA	NA
c22616/f1p2/1546	c22994/f1p0/1841	0.0388824031132445	undirected	NA	NA
c22616/f1p2/1546	c23052/f1p1/1192	0.046017305091173	undirected	NA	NA
c22616/f1p2/1546	c23151/f1p2/1920	0.0212701005579298	undirected	NA	NA
c22616/f1p2/1546	c23373/f3p2/1591	0.0602970413610551	undirected	NA	NA
c22616/f1p2/1546	c24358/f2p2/1094	0.0242548766146491	undirected	NA	NA
c22616/f1p2/1546	c2510/f1p0/917	0.0209048144403546	undirected	NA	NA
c22616/f1p2/1546	c2677/f1p0/984	0.0616636038640298	undirected	NA	NA
c22616/f1p2/1546	c2814/f1p2/952	0.0249535225375837	undirected	NA	NA
c22616/f1p2/1546	c2849/f2p2/3054	0.0212616779043602	undirected	NA	NA
c22616/f1p2/1546	c2894/f2p2/968	0.0453372149220184	undirected	NA	NA
c22616/f1p2/1546	c2899/f1p0/927	0.0488406852515448	undirected	NA	NA
c22616/f1p2/1546	c2977/f1p0/6747	0.0294300452956979	undirected	NA	NA
c22616/f1p2/1546	c2988/f1p0/7033	0.0388393353778446	undirected	NA	NA
c22616/f1p2/1546	c3135/f1p0/3019	0.0315673793297553	undirected	NA	NA
c22616/f1p2/1546	c3188/f2p2/1504	0.0709381443774477	undirected	NA	NA
c22616/f1p2/1546	c3228/f4p2/1345	0.0421883314086934	undirected	NA	NA
c22616/f1p2/1546	c3307/f4p1/1361	0.0429747943017467	undirected	NA	NA
c22616/f1p2/1546	c3350/f4p0/1291	0.0218567502321697	undirected	NA	NA
c22616/f1p2/1546	c3802/f1p8/2181	0.048582271838877	undirected	NA	NA
c22616/f1p2/1546	c3835/f1p1/1156	0.0347263273763784	undirected	NA	NA
c22616/f1p2/1546	c3976/f1p1/1488	0.0498561753270267	undirected	NA	NA
c22616/f1p2/1546	c4137/f1p0/927	0.0516574419752395	undirected	NA	NA
c22616/f1p2/1546	c4192/f1p0/991	0.0428697910042704	undirected	NA	NA
c22616/f1p2/1546	c4331/f1p0/542	0.0296731068884645	undirected	NA	NA
c22616/f1p2/1546	c4602/f1p0/1606	0.0256932735596429	undirected	NA	NA
c22616/f1p2/1546	c4658/f1p0/2097	0.0597068352396545	undirected	NA	NA
c22616/f1p2/1546	c4717/f3p1/1127	0.0446226444067459	undirected	NA	NA
c22616/f1p2/1546	c4795/f1p2/2146	0.0395995131775513	undirected	NA	NA
c22616/f1p2/1546	c4804/f1p0/1240	0.051905428573659	undirected	NA	NA
c22616/f1p2/1546	c5052/f1p1/1799	0.0378110416100651	undirected	NA	NA
c22616/f1p2/1546	c5094/f1p2/3052	0.031780402121367	undirected	NA	NA
c22616/f1p2/1546	c5203/f1p0/5201	0.0526401390802154	undirected	NA	NA
c22616/f1p2/1546	c5827/f4p5/1589	0.0217319272810658	undirected	NA	NA
c22616/f1p2/1546	c5878/f1p0/3181	0.0558716022520341	undirected	NA	NA
c22616/f1p2/1546	c5912/f1p2/1066	0.0427863052269931	undirected	NA	NA
c22616/f1p2/1546	c6157/f1p0/5257	0.0610533645141554	undirected	NA	NA
c22616/f1p2/1546	c6236/f2p0/2279	0.0628586044414701	undirected	NA	NA
c22616/f1p2/1546	c6266/f1p0/1165	0.0209934675932481	undirected	NA	NA
c22616/f1p2/1546	c653/f5p29/985	0.0302292305676029	undirected	NA	NA
c22616/f1p2/1546	c6746/f1p0/3110	0.0309344059869903	undirected	NA	NA
c22616/f1p2/1546	c6824/f9p16/1110	0.0604495049949785	undirected	NA	NA
c22616/f1p2/1546	c6981/f5p6/2155	0.0522113329972458	undirected	NA	NA
c22616/f1p2/1546	c7482/f1p0/2113	0.068645806788738	undirected	NA	NA
c22616/f1p2/1546	c7834/f2p0/1166	0.0405536434738238	undirected	NA	NA
c22616/f1p2/1546	c8028/f1p0/5405	0.0880997867300959	undirected	NA	NA
c22616/f1p2/1546	c8066/f1p0/2197	0.0542700613933611	undirected	NA	NA
c22616/f1p2/1546	c8502/f3p1/1148	0.0222305318151259	undirected	NA	NA
c22616/f1p2/1546	c8675/f1p0/1252	0.0611749701595627	undirected	NA	NA
c22616/f1p2/1546	c8721/f1p0/3070	0.0602705201093319	undirected	NA	NA
c22616/f1p2/1546	c8979/f1p0/5208	0.0780126152159519	undirected	NA	NA
c22616/f1p2/1546	c9167/f2p1/1535	0.0319209671976397	undirected	NA	NA
c22616/f1p2/1546	c9323/f2p3/1385	0.0496515205766511	undirected	NA	NA
c22616/f1p2/1546	c9335/f1p0/1182	0.0400092822857589	undirected	NA	NA
c22616/f1p2/1546	c4972/f1p0/5985	0.0411155940777631	undirected	NA	NA
c22616/f1p2/1546	c9172/f1p0/5137	0.0759623044196488	undirected	NA	NA
c22616/f1p2/1546	c11076/f1p0/2128	0.0903751540628454	undirected	NA	NA
c22616/f1p2/1546	c13333/f1p0/1134	0.0603545598521185	undirected	NA	NA
c22616/f1p2/1546	c1421/f2p0/954	0.151179396694869	undirected	NA	NA
c22616/f1p2/1546	c24072/f5p6/1185	0.0586176908874472	undirected	NA	NA
c22616/f1p2/1546	c2434/f3p0/1219	0.0227062609515433	undirected	NA	NA
c22616/f1p2/1546	c3110/f1p0/3633	0.261389438798398	undirected	NA	NA
c22616/f1p2/1546	c3203/f1p0/3385	0.129127963257051	undirected	NA	NA
c22616/f1p2/1546	c3267/f4p2/1585	0.0491545942296558	undirected	NA	NA
c22616/f1p2/1546	c4500/f11p7/916	0.187522454303247	undirected	NA	NA
c22616/f1p2/1546	c7013/f1p1/1011	0.0643413660270786	undirected	NA	NA
c22616/f1p2/1546	c8285/f1p0/2251	0.0345634248278074	undirected	NA	NA
c22616/f1p2/1546	c9682/f1p0/1192	0.0304749455063334	undirected	NA	NA
c22616/f1p2/1546	c4679/f7p1/843	0.317403017865943	undirected	NA	NA
c22616/f1p2/1546	c692/f6p1/860	0.255990889725537	undirected	NA	NA
c22616/f1p2/1546	c7417/f1p0/6076	0.0421107691242237	undirected	NA	NA
c22616/f1p2/1546	c12736/f2p2/1065	0.563644061426468	undirected	NA	NA
c22616/f1p2/1546	c15935/f2p1/1253	0.0205920216353274	undirected	NA	NA
c22616/f1p2/1546	c1618/f12p12/1092	0.4908773645303	undirected	NA	NA
c22616/f1p2/1546	c18467/f2p0/1338	0.17397106102563	undirected	NA	NA
c22616/f1p2/1546	c19353/f1p0/1574	0.133848242869399	undirected	NA	NA
c22616/f1p2/1546	c3970/f2p0/1423	0.515517958399846	undirected	NA	NA
c22616/f1p2/1546	c707/f7p4/845	0.489643596105135	undirected	NA	NA
c22616/f1p2/1546	c15207/f1p1/1178	0.0268188500685065	undirected	NA	NA
c22616/f1p2/1546	c3992/f1p0/891	0.0425751226317407	undirected	NA	NA
c22616/f1p2/1546	c4435/f1p0/1231	0.353107633470998	undirected	NA	NA
c22616/f1p2/1546	c4262/f1p0/540	0.0260408670146291	undirected	NA	NA
c22616/f1p2/1546	c10222/f1p2/2143	0.0608539853643094	undirected	NA	NA
c22616/f1p2/1546	c10473/f1p1/2099	0.0876091956175782	undirected	NA	NA
c22616/f1p2/1546	c1110/f3p3/922	0.0642480920037584	undirected	NA	NA
c22616/f1p2/1546	c12453/f1p1/1264	0.0916285066968009	undirected	NA	NA
c22616/f1p2/1546	c13375/f1p0/1164	0.170597030869098	undirected	NA	NA
c22616/f1p2/1546	c1363/f2p3/941	0.228700349081282	undirected	NA	NA
c22616/f1p2/1546	c13630/f1p7/2238	0.0931900042731375	undirected	NA	NA
c22616/f1p2/1546	c13783/f1p0/3292	0.0457311990933914	undirected	NA	NA
c22616/f1p2/1546	c15312/f1p0/1748	0.0548663196074081	undirected	NA	NA
c22616/f1p2/1546	c15800/f1p0/1509	0.277718476769223	undirected	NA	NA
c22616/f1p2/1546	c15835/f1p8/2981	0.020359276615358	undirected	NA	NA
c22616/f1p2/1546	c1694/f1p0/984	0.118355233574495	undirected	NA	NA
c22616/f1p2/1546	c17630/f8p9/1953	0.0302457985130443	undirected	NA	NA
c22616/f1p2/1546	c18284/f1p6/3057	0.0866483808092058	undirected	NA	NA
c22616/f1p2/1546	c18455/f1p0/4980	0.0471327380413584	undirected	NA	NA
c22616/f1p2/1546	c19006/f1p0/1579	0.12437108091928	undirected	NA	NA
c22616/f1p2/1546	c19833/f1p1/1753	0.0202595343269866	undirected	NA	NA
c22616/f1p2/1546	c20877/f1p1/1589	0.103364301815041	undirected	NA	NA
c22616/f1p2/1546	c2676/f1p1/982	0.033010800098248	undirected	NA	NA
c22616/f1p2/1546	c2879/f1p93/5349	0.0669476726197921	undirected	NA	NA
c22616/f1p2/1546	c3981/f1p0/1548	0.0859024504839793	undirected	NA	NA
c22616/f1p2/1546	c4179/f1p0/971	0.029707166959937	undirected	NA	NA
c22616/f1p2/1546	c543/f8p9/953	0.0894719984396155	undirected	NA	NA
c22616/f1p2/1546	c7024/f1p3/1142	0.030455195756974	undirected	NA	NA
c22616/f1p2/1546	c82/f1p0/8983	0.198408322984556	undirected	NA	NA
c22616/f1p2/1546	c8236/f1p0/1006	0.0228451585566102	undirected	NA	NA
c22616/f1p2/1546	c1851/f1p0/959	0.339232363332424	undirected	NA	NA
c22616/f1p2/1546	c1126/f1p5/802	0.0453588847469639	undirected	NA	NA
c22616/f1p2/1546	c11468/f1p3/2088	0.030760911934552	undirected	NA	NA
c22616/f1p2/1546	c11765/f1p0/2068	0.033859308148838	undirected	NA	NA
c22616/f1p2/1546	c12076/f1p0/5386	0.0794642084262583	undirected	NA	NA
c22616/f1p2/1546	c12438/f1p0/2099	0.0470148402737334	undirected	NA	NA
c22616/f1p2/1546	c12513/f1p1/1289	0.127781786650704	undirected	NA	NA
c22616/f1p2/1546	c12710/f1p1/2255	0.0548101966293475	undirected	NA	NA
c22616/f1p2/1546	c12797/f1p11/2154	0.0355332774612014	undirected	NA	NA
c22616/f1p2/1546	c12809/f1p1/2040	0.0806496618013803	undirected	NA	NA
c22616/f1p2/1546	c12873/f1p1/1062	0.0208437450219269	undirected	NA	NA
c22616/f1p2/1546	c13033/f1p1/1196	0.0419365880460412	undirected	NA	NA
c22616/f1p2/1546	c1339/f2p1/939	0.0440325510715703	undirected	NA	NA
c22616/f1p2/1546	c13746/f1p0/3816	0.0719887470254507	undirected	NA	NA
c22616/f1p2/1546	c14863/f1p0/1566	0.0508059119261897	undirected	NA	NA
c22616/f1p2/1546	c15381/f1p3/1277	0.0240021151828329	undirected	NA	NA
c22616/f1p2/1546	c15498/f1p0/1327	0.0242637355170928	undirected	NA	NA
c22616/f1p2/1546	c16033/f2p0/1513	0.0438442780158254	undirected	NA	NA
c22616/f1p2/1546	c16059/f2p0/1206	0.18870009865516	undirected	NA	NA
c22616/f1p2/1546	c18601/f1p0/3505	0.0509150159877836	undirected	NA	NA
c22616/f1p2/1546	c19647/f1p1/1747	0.0354330629169356	undirected	NA	NA
c22616/f1p2/1546	c1980/f3p0/1105	0.0223770482722065	undirected	NA	NA
c22616/f1p2/1546	c20184/f1p23/1708	0.0200292371533109	undirected	NA	NA
c22616/f1p2/1546	c20618/f1p0/1281	0.0488458494486	undirected	NA	NA
c22616/f1p2/1546	c21796/f1p5/1124	0.0415533437707793	undirected	NA	NA
c22616/f1p2/1546	c21811/f1p3/1628	0.0630073544830302	undirected	NA	NA
c22616/f1p2/1546	c22312/f1p2/1695	0.0689426455588672	undirected	NA	NA
c22616/f1p2/1546	c2325/f1p0/902	0.0515294645045169	undirected	NA	NA
c22616/f1p2/1546	c24377/f2p1/1116	0.147214880640392	undirected	NA	NA
c22616/f1p2/1546	c2524/f1p1/947	0.029694923167933	undirected	NA	NA
c22616/f1p2/1546	c3095/f1p1/818	0.04158075570992	undirected	NA	NA
c22616/f1p2/1546	c3114/f1p0/4172	0.0446326642586771	undirected	NA	NA
c22616/f1p2/1546	c3143/f1p0/3744	0.0308601263566984	undirected	NA	NA
c22616/f1p2/1546	c3356/f1p0/957	0.0502906872437076	undirected	NA	NA
c22616/f1p2/1546	c3392/f1p0/2673	0.0447899750743524	undirected	NA	NA
c22616/f1p2/1546	c3551/f1p0/2315	0.0352927685280688	undirected	NA	NA
c22616/f1p2/1546	c3696/f1p0/5239	0.0454307929972378	undirected	NA	NA
c22616/f1p2/1546	c3932/f1p2/2075	0.165393127191977	undirected	NA	NA
c22616/f1p2/1546	c4243/f2p0/1618	0.0471585785712956	undirected	NA	NA
c22616/f1p2/1546	c5471/f1p1/2064	0.0303696463683134	undirected	NA	NA
c22616/f1p2/1546	c5644/f1p0/3208	0.0401362956362096	undirected	NA	NA
c22616/f1p2/1546	c6156/f1p0/1095	0.036713850290868	undirected	NA	NA
c22616/f1p2/1546	c6446/f1p2/1137	0.0399290409944606	undirected	NA	NA
c22616/f1p2/1546	c6623/f3p3/1025	0.0421507461431597	undirected	NA	NA
c22616/f1p2/1546	c7137/f1p1/2092	0.0445953733111557	undirected	NA	NA
c22616/f1p2/1546	c7376/f1p1/2034	0.0554916266622284	undirected	NA	NA
c22616/f1p2/1546	c7945/f1p0/3234	0.0895082677991226	undirected	NA	NA
c22616/f1p2/1546	c8245/f1p0/5044	0.0408242247442394	undirected	NA	NA
c22616/f1p2/1546	c8409/f1p1/1115	0.0742008805325323	undirected	NA	NA
c22616/f1p2/1546	c8543/f1p0/1158	0.0324140653317703	undirected	NA	NA
c22616/f1p2/1546	c8622/f3p0/1364	0.0553525158101942	undirected	NA	NA
c22616/f1p2/1546	c8766/f1p0/1037	0.0269245414611977	undirected	NA	NA
c22616/f1p2/1546	c10580/f1p0/2170	0.0646422219870856	undirected	NA	NA
c22616/f1p2/1546	c1097/f12p7/1482	0.0891875412845311	undirected	NA	NA
c22616/f1p2/1546	c11714/f1p1/1377	0.0399306515876955	undirected	NA	NA
c22616/f1p2/1546	c12044/f1p0/1242	0.0590028892612536	undirected	NA	NA
c22616/f1p2/1546	c12383/f1p1/1476	0.0646858965052089	undirected	NA	NA
c22616/f1p2/1546	c12947/f1p0/1308	0.0882689033345462	undirected	NA	NA
c22616/f1p2/1546	c13331/f1p0/1145	0.0534599235676578	undirected	NA	NA
c22616/f1p2/1546	c19485/f1p0/1964	0.0231062594084121	undirected	NA	NA
c22616/f1p2/1546	c2129/f5p0/1668	0.0653281701552764	undirected	NA	NA
c22616/f1p2/1546	c21638/f1p0/1345	0.0295888174573141	undirected	NA	NA
c22616/f1p2/1546	c22130/f1p0/1669	0.0693046582139962	undirected	NA	NA
c22616/f1p2/1546	c24681/f4p6/1301	0.14767090242408	undirected	NA	NA
c22616/f1p2/1546	c3004/f4p2/1227	0.0628150537618499	undirected	NA	NA
c22616/f1p2/1546	c3063/f3p1/1112	0.0670489839849518	undirected	NA	NA
c22616/f1p2/1546	c5081/f3p5/2088	0.031123116618897	undirected	NA	NA
c22616/f1p2/1546	c7461/f1p0/1493	0.0424483034035162	undirected	NA	NA
c22616/f1p2/1546	c7708/f1p0/1518	0.0581633407937376	undirected	NA	NA
c22616/f1p2/1546	c8234/f1p0/1394	0.0244686438648396	undirected	NA	NA
c22616/f1p2/1546	c8886/f1p0/1093	0.205514017061137	undirected	NA	NA
c22616/f1p2/1546	c8887/f2p0/3838	0.0263817032269248	undirected	NA	NA
c22616/f1p2/1546	c9017/f1p0/3206	0.0685476308640139	undirected	NA	NA
c22616/f1p2/1546	c9974/f1p44/5765	0.0620470448724737	undirected	NA	NA
c22616/f1p2/1546	c19095/f1p1/1895	0.0386319396193935	undirected	NA	NA
c22616/f1p2/1546	c8341/f1p0/1349	0.0576906138605262	undirected	NA	NA
c22616/f1p2/1546	c14596/f2p0/1019	0.158459121747617	undirected	NA	NA
c22616/f1p2/1546	c1594/f1p1/882	0.545935807872352	undirected	NA	NA
c22616/f1p2/1546	c3799/f1p0/924	0.552761571714173	undirected	NA	NA
c22616/f1p2/1546	c4349/f1p2/850	0.507814670290776	undirected	NA	NA
c22616/f1p2/1546	c553/f8p10/896	0.546091932737438	undirected	NA	NA
c22616/f1p2/1546	c10219/f1p2/2064	0.0381081193844095	undirected	NA	NA
c22616/f1p2/1546	c10570/f1p0/6013	0.0609757453077203	undirected	NA	NA
c22616/f1p2/1546	c11427/f1p1/5100	0.0573759358269535	undirected	NA	NA
c22616/f1p2/1546	c11846/f1p3/2164	0.0622013327916933	undirected	NA	NA
c22616/f1p2/1546	c11923/f1p0/3336	0.0228358912241074	undirected	NA	NA
c22616/f1p2/1546	c12047/f1p0/1428	0.0432592142400976	undirected	NA	NA
c22616/f1p2/1546	c12168/f2p1/1358	0.0269609516222779	undirected	NA	NA
c22616/f1p2/1546	c12323/f1p0/1476	0.0527538430456078	undirected	NA	NA
c22616/f1p2/1546	c12352/f1p2/1383	0.0299655452729921	undirected	NA	NA
c22616/f1p2/1546	c12368/f1p0/2174	0.0521417893596645	undirected	NA	NA
c22616/f1p2/1546	c12603/f1p1/1077	0.0357045873570243	undirected	NA	NA
c22616/f1p2/1546	c13019/f1p1/2191	0.0541671394269655	undirected	NA	NA
c22616/f1p2/1546	c13344/f1p6/3423	0.0569233411867902	undirected	NA	NA
c22616/f1p2/1546	c1371/f8p2/1691	0.0516847516378505	undirected	NA	NA
c22616/f1p2/1546	c13856/f1p1/1145	0.0511458748156144	undirected	NA	NA
c22616/f1p2/1546	c13880/f1p3/1234	0.0258406848884152	undirected	NA	NA
c22616/f1p2/1546	c14230/f1p2/1163	0.152744803802551	undirected	NA	NA
c22616/f1p2/1546	c14391/f1p2/1393	0.0255684668562058	undirected	NA	NA
c22616/f1p2/1546	c14580/f1p4/1096	0.0437422287025671	undirected	NA	NA
c22616/f1p2/1546	c14647/f1p0/3380	0.0381321041220728	undirected	NA	NA
c22616/f1p2/1546	c15169/f1p1/3375	0.0427984336422896	undirected	NA	NA
c22616/f1p2/1546	c15485/f1p1/2121	0.0569577321111066	undirected	NA	NA
c22616/f1p2/1546	c1576/f9p3/1411	0.0559922622593004	undirected	NA	NA
c22616/f1p2/1546	c17411/f4p13/1517	0.0205188588838945	undirected	NA	NA
c22616/f1p2/1546	c1761/f8p5/1638	0.0417942927638156	undirected	NA	NA
c22616/f1p2/1546	c18219/f2p1/1373	0.0280298594591361	undirected	NA	NA
c22616/f1p2/1546	c18427/f2p4/1875	0.0260776322212994	undirected	NA	NA
c22616/f1p2/1546	c19214/f1p0/1312	0.0403895789122734	undirected	NA	NA
c22616/f1p2/1546	c19743/f1p0/1178	0.0567167172876023	undirected	NA	NA
c22616/f1p2/1546	c1986/f3p2/1292	0.0276269086371629	undirected	NA	NA
c22616/f1p2/1546	c20206/f1p0/1890	0.0565040858531779	undirected	NA	NA
c22616/f1p2/1546	c20914/f1p0/1540	0.0263923974542644	undirected	NA	NA
c22616/f1p2/1546	c21256/f1p1/1222	0.0498755249945494	undirected	NA	NA
c22616/f1p2/1546	c21306/f1p13/1987	0.0216729180218194	undirected	NA	NA
c22616/f1p2/1546	c21447/f1p1/1859	0.0566900539850861	undirected	NA	NA
c22616/f1p2/1546	c21651/f1p1/1824	0.0233822323403056	undirected	NA	NA
c22616/f1p2/1546	c2247/f1p0/716	0.0598679164720833	undirected	NA	NA
c22616/f1p2/1546	c22529/f1p0/1835	0.0616960055257282	undirected	NA	NA
c22616/f1p2/1546	c22776/f1p0/1947	0.0395093162410502	undirected	NA	NA
c22616/f1p2/1546	c22965/f1p1/1116	0.0381443651467587	undirected	NA	NA
c22616/f1p2/1546	c24404/f3p5/1229	0.0286967576923405	undirected	NA	NA
c22616/f1p2/1546	c2628/f1p0/980	0.0463847240523897	undirected	NA	NA
c22616/f1p2/1546	c2704/f3p2/1239	0.0658955078703353	undirected	NA	NA
c22616/f1p2/1546	c2759/f1p1/936	0.0243098987054291	undirected	NA	NA
c22616/f1p2/1546	c2954/f4p27/1214	0.0370849042468115	undirected	NA	NA
c22616/f1p2/1546	c3019/f2p0/1651	0.0309087546472431	undirected	NA	NA
c22616/f1p2/1546	c3434/f1p0/4687	0.0307642765101922	undirected	NA	NA
c22616/f1p2/1546	c3552/f2p2/2120	0.0687679094488461	undirected	NA	NA
c22616/f1p2/1546	c4064/f1p0/940	0.0359138717876548	undirected	NA	NA
c22616/f1p2/1546	c4216/f1p1/634	0.0552925614509032	undirected	NA	NA
c22616/f1p2/1546	c4283/f1p0/1315	0.0229129074840492	undirected	NA	NA
c22616/f1p2/1546	c4326/f1p0/889	0.0367135280022573	undirected	NA	NA
c22616/f1p2/1546	c4422/f1p0/1011	0.0530974067246478	undirected	NA	NA
c22616/f1p2/1546	c4492/f1p0/1617	0.20371928745505	undirected	NA	NA
c22616/f1p2/1546	c4663/f19p13/974	0.0422306148362246	undirected	NA	NA
c22616/f1p2/1546	c4922/f2p8/2063	0.0708803974938368	undirected	NA	NA
c22616/f1p2/1546	c5015/f1p1/1236	0.0591150997619927	undirected	NA	NA
c22616/f1p2/1546	c5138/f2p0/1593	0.0211716874026319	undirected	NA	NA
c22616/f1p2/1546	c6007/f1p4/2050	0.0459695723587621	undirected	NA	NA
c22616/f1p2/1546	c664/f16p3/986	0.0251422006407211	undirected	NA	NA
c22616/f1p2/1546	c7034/f1p1/2258	0.0351718097147197	undirected	NA	NA
c22616/f1p2/1546	c7064/f3p7/2277	0.0525356868253718	undirected	NA	NA
c22616/f1p2/1546	c746/f11p13/996	0.0287398187035748	undirected	NA	NA
c22616/f1p2/1546	c7746/f1p0/2238	0.0312090906764481	undirected	NA	NA
c22616/f1p2/1546	c7837/f1p0/1128	0.0343729681186568	undirected	NA	NA
c22616/f1p2/1546	c8238/f1p1/1030	0.0517439565615873	undirected	NA	NA
c22616/f1p2/1546	c8351/f1p2/6329	0.0612269485655114	undirected	NA	NA
c22616/f1p2/1546	c926/f5p5/994	0.0324440168284171	undirected	NA	NA
c22616/f1p2/1546	c9372/f9p7/2201	0.0380498452236385	undirected	NA	NA
c22616/f1p2/1546	c10072/f1p0/5253	0.0580293601264254	undirected	NA	NA
c22616/f1p2/1546	c11280/f1p0/2187	0.0496069002102971	undirected	NA	NA
c22616/f1p2/1546	c1571/f10p5/1204	0.0212072743493702	undirected	NA	NA
c22616/f1p2/1546	c15948/f1p4/1320	0.0446790114171211	undirected	NA	NA
c22616/f1p2/1546	c18108/f2p5/1904	0.0662726129498919	undirected	NA	NA
c22616/f1p2/1546	c19004/f1p2/1073	0.0581306248365534	undirected	NA	NA
c22616/f1p2/1546	c19196/f1p0/1213	0.0557094363062959	undirected	NA	NA
c22616/f1p2/1546	c21939/f1p2/1460	0.0452153820593195	undirected	NA	NA
c22616/f1p2/1546	c22343/f1p1/1353	0.0595448820497192	undirected	NA	NA
c22616/f1p2/1546	c2396/f7p13/1648	0.0353004731013149	undirected	NA	NA
c22616/f1p2/1546	c4305/f1p0/1371	0.0354930075163447	undirected	NA	NA
c22616/f1p2/1546	c4540/f1p0/1317	0.0445964708815823	undirected	NA	NA
c22616/f1p2/1546	c5113/f1p2/1238	0.0251841252460584	undirected	NA	NA
c22616/f1p2/1546	c5271/f1p3/2022	0.047722000247234	undirected	NA	NA
c22616/f1p2/1546	c6478/f1p0/2069	0.033407017260067	undirected	NA	NA
c22616/f1p2/1546	c8096/f1p2/1244	0.0473681508702798	undirected	NA	NA
c22616/f1p2/1546	c814/f3p4/862	0.0461029060101401	undirected	NA	NA
c22616/f1p2/1546	c8771/f1p0/1225	0.0460105527661238	undirected	NA	NA
c22616/f1p2/1546	c9348/f1p0/1155	0.0595419835331447	undirected	NA	NA
c22616/f1p2/1546	c9637/f1p0/1720	0.0249736069167206	undirected	NA	NA
c22616/f1p2/1546	c11392/f2p1/1028	0.404736646252707	undirected	NA	NA
c22616/f1p2/1546	c11831/f1p2/1297	0.462653862212945	undirected	NA	NA
c22616/f1p2/1546	c1206/f8p9/1633	0.418366708840736	undirected	NA	NA
c22616/f1p2/1546	c12620/f1p2/1017	0.383874227681471	undirected	NA	NA
c22616/f1p2/1546	c12797/f1p1/1013	0.39443199937076	undirected	NA	NA
c22616/f1p2/1546	c13893/f14p3/1858	0.378977519743834	undirected	NA	NA
c22616/f1p2/1546	c15365/f1p11/2998	0.332558711182502	undirected	NA	NA
c22616/f1p2/1546	c18472/f2p2/1014	0.421943984857659	undirected	NA	NA
c22616/f1p2/1546	c19054/f1p4/1202	0.417480906388228	undirected	NA	NA
c22616/f1p2/1546	c19680/f1p1/1951	0.431883260235358	undirected	NA	NA
c22616/f1p2/1546	c22406/f1p4/1829	0.411247638470414	undirected	NA	NA
c22616/f1p2/1546	c23884/f1p2/1118	0.388108549660965	undirected	NA	NA
c22616/f1p2/1546	c24092/f3p13/1775	0.511716134335327	undirected	NA	NA
c22616/f1p2/1546	c2511/f4p4/1276	0.433339724392138	undirected	NA	NA
c22616/f1p2/1546	c3371/f1p0/2256	0.486453892209783	undirected	NA	NA
c22616/f1p2/1546	c20886/f1p0/1670	0.0565878430257556	undirected	NA	NA
c22616/f1p2/1546	c834/f10p7/1215	0.530880855280459	undirected	NA	NA
c22616/f1p2/1546	c10239/f1p2/3584	0.0582279028381305	undirected	NA	NA
c22616/f1p2/1546	c10403/f1p0/5149	0.061234515909439	undirected	NA	NA
c22616/f1p2/1546	c10672/f8p8/3057	0.164233615903081	undirected	NA	NA
c22616/f1p2/1546	c11748/f1p4/1158	0.319538805172449	undirected	NA	NA
c22616/f1p2/1546	c12223/f1p0/1288	0.0466055197380633	undirected	NA	NA
c22616/f1p2/1546	c12804/f1p0/1121	0.143360129756298	undirected	NA	NA
c22616/f1p2/1546	c12820/f1p1/1400	0.0668457807177537	undirected	NA	NA
c22616/f1p2/1546	c12947/f1p0/2012	0.0269494441341725	undirected	NA	NA
c22616/f1p2/1546	c13497/f1p2/1195	0.0289944484912472	undirected	NA	NA
c22616/f1p2/1546	c13647/f1p2/1127	0.389646137081202	undirected	NA	NA
c22616/f1p2/1546	c13650/f1p0/2090	0.157610839087147	undirected	NA	NA
c22616/f1p2/1546	c13708/f1p0/1171	0.136392495025002	undirected	NA	NA
c22616/f1p2/1546	c13739/f3p4/1692	0.362034245366212	undirected	NA	NA
c22616/f1p2/1546	c13864/f1p3/1207	0.0871132954705565	undirected	NA	NA
c22616/f1p2/1546	c1391/f10p3/1107	0.371688088849203	undirected	NA	NA
c22616/f1p2/1546	c14061/f4p1/1659	0.0787898080147861	undirected	NA	NA
c22616/f1p2/1546	c14283/f1p0/3214	0.0572920792063683	undirected	NA	NA
c22616/f1p2/1546	c1440/f2p0/979	0.0726423056410302	undirected	NA	NA
c22616/f1p2/1546	c14471/f1p5/1000	0.292007217861985	undirected	NA	NA
c22616/f1p2/1546	c14581/f3p0/1791	0.114923601252157	undirected	NA	NA
c22616/f1p2/1546	c14740/f1p0/1284	0.199597299036265	undirected	NA	NA
c22616/f1p2/1546	c14884/f1p0/1099	0.099780043224799	undirected	NA	NA
c22616/f1p2/1546	c15203/f2p0/1041	0.0337550372985125	undirected	NA	NA
c22616/f1p2/1546	c15415/f1p9/2819	0.20278228371047	undirected	NA	NA
c22616/f1p2/1546	c15577/f1p0/1615	0.179550758067531	undirected	NA	NA
c22616/f1p2/1546	c15760/f1p9/1208	0.358277978995773	undirected	NA	NA
c22616/f1p2/1546	c1604/f8p0/1141	0.484140813130198	undirected	NA	NA
c22616/f1p2/1546	c1605/f7p9/2145	0.470022251623024	undirected	NA	NA
c22616/f1p2/1546	c16247/f1p0/1309	0.130875061518559	undirected	NA	NA
c22616/f1p2/1546	c1630/f18p10/2200	0.0385282116277624	undirected	NA	NA
c22616/f1p2/1546	c16429/f4p6/1206	0.0729762724431765	undirected	NA	NA
c22616/f1p2/1546	c17327/f8p5/1691	0.135561490517374	undirected	NA	NA
c22616/f1p2/1546	c17603/f2p2/1970	0.0283280345542322	undirected	NA	NA
c22616/f1p2/1546	c1776/f10p4/2244	0.0640153818534104	undirected	NA	NA
c22616/f1p2/1546	c17967/f3p0/1864	0.0358182150708301	undirected	NA	NA
c22616/f1p2/1546	c18071/f3p2/1909	0.0707859576887378	undirected	NA	NA
c22616/f1p2/1546	c18081/f2p2/1694	0.192601442631729	undirected	NA	NA
c22616/f1p2/1546	c19195/f1p0/1351	0.117638685973493	undirected	NA	NA
c22616/f1p2/1546	c19333/f1p0/1854	0.0847565691896805	undirected	NA	NA
c22616/f1p2/1546	c19681/f1p2/1805	0.0571478232613803	undirected	NA	NA
c22616/f1p2/1546	c19827/f1p0/1735	0.0342930592751137	undirected	NA	NA
c22616/f1p2/1546	c19968/f1p1/1283	0.0338354783379723	undirected	NA	NA
c22616/f1p2/1546	c20831/f1p0/1397	0.0601577843216675	undirected	NA	NA
c22616/f1p2/1546	c21038/f1p0/1797	0.0378370273828709	undirected	NA	NA
c22616/f1p2/1546	c2113/f6p2/1192	0.0314828382924547	undirected	NA	NA
c22616/f1p2/1546	c2121/f1p0/978	0.213403397879674	undirected	NA	NA
c22616/f1p2/1546	c2197/f1p0/965	0.120316512295144	undirected	NA	NA
c22616/f1p2/1546	c22146/f1p0/1800	0.0268116194587634	undirected	NA	NA
c22616/f1p2/1546	c22371/f1p0/1314	0.104912936271848	undirected	NA	NA
c22616/f1p2/1546	c23015/f1p1/1230	0.271750924673334	undirected	NA	NA
c22616/f1p2/1546	c23105/f1p0/1411	0.0474458964786973	undirected	NA	NA
c22616/f1p2/1546	c24666/f5p4/1541	0.0496151711423892	undirected	NA	NA
c22616/f1p2/1546	c2479/f5p5/1739	0.0585099163981602	undirected	NA	NA
c22616/f1p2/1546	c24806/f1p1/1102	0.110667890603741	undirected	NA	NA
c22616/f1p2/1546	c24842/f1p3/1353	0.0284812864793551	undirected	NA	NA
c22616/f1p2/1546	c2512/f1p0/684	0.0702032827148664	undirected	NA	NA
c22616/f1p2/1546	c2657/f1p0/819	0.0692941887866583	undirected	NA	NA
c22616/f1p2/1546	c2678/f1p0/808	0.0465227077997639	undirected	NA	NA
c22616/f1p2/1546	c2919/f2p5/2170	0.0590546980045767	undirected	NA	NA
c22616/f1p2/1546	c2985/f1p0/622	0.0923559396408183	undirected	NA	NA
c22616/f1p2/1546	c3060/f2p2/1573	0.0912840579412059	undirected	NA	NA
c22616/f1p2/1546	c3117/f3p2/2189	0.0237036086295396	undirected	NA	NA
c22616/f1p2/1546	c3162/f2p1/1296	0.235018618947907	undirected	NA	NA
c22616/f1p2/1546	c3244/f2p1/1413	0.251207492725774	undirected	NA	NA
c22616/f1p2/1546	c3288/f1p0/900	0.0957910604783451	undirected	NA	NA
c22616/f1p2/1546	c3450/f1p0/861	0.0248991055160666	undirected	NA	NA
c22616/f1p2/1546	c3475/f4p8/1100	0.260864038818333	undirected	NA	NA
c22616/f1p2/1546	c3647/f3p1/1123	0.128936462675978	undirected	NA	NA
c22616/f1p2/1546	c3754/f1p1/1445	0.0203274615347568	undirected	NA	NA
c22616/f1p2/1546	c3790/f1p1/884	0.0789092654598331	undirected	NA	NA
c22616/f1p2/1546	c3800/f1p1/908	0.206680871406135	undirected	NA	NA
c22616/f1p2/1546	c3930/f1p0/985	0.0279015528365475	undirected	NA	NA
c22616/f1p2/1546	c4084/f1p1/6241	0.0666063091089918	undirected	NA	NA
c22616/f1p2/1546	c4152/f1p3/974	0.250894665227597	undirected	NA	NA
c22616/f1p2/1546	c4239/f1p1/2113	0.100913262069024	undirected	NA	NA
c22616/f1p2/1546	c4429/f1p26/5945	0.0437757768374606	undirected	NA	NA
c22616/f1p2/1546	c4750/f1p1/2136	0.25817732503059	undirected	NA	NA
c22616/f1p2/1546	c4788/f1p0/1055	0.113133774832745	undirected	NA	NA
c22616/f1p2/1546	c5068/f1p0/1233	0.321350704035149	undirected	NA	NA
c22616/f1p2/1546	c5363/f1p0/2257	0.0574212510296138	undirected	NA	NA
c22616/f1p2/1546	c5570/f1p0/1678	0.25843907186508	undirected	NA	NA
c22616/f1p2/1546	c5641/f1p0/2367	0.412217233996315	undirected	NA	NA
c22616/f1p2/1546	c5714/f1p0/1125	0.109489860635402	undirected	NA	NA
c22616/f1p2/1546	c5748/f1p0/1009	0.104565586134647	undirected	NA	NA
c22616/f1p2/1546	c6065/f1p2/1485	0.0223929911374845	undirected	NA	NA
c22616/f1p2/1546	c6407/f1p0/1111	0.0257403321356793	undirected	NA	NA
c22616/f1p2/1546	c7177/f2p3/1286	0.201780247591961	undirected	NA	NA
c22616/f1p2/1546	c7351/f1p1/1316	0.426665827479562	undirected	NA	NA
c22616/f1p2/1546	c736/f7p1/958	0.0563485836204519	undirected	NA	NA
c22616/f1p2/1546	c7662/f3p1/1178	0.126099960951308	undirected	NA	NA
c22616/f1p2/1546	c7792/f1p0/1693	0.212613426634566	undirected	NA	NA
c22616/f1p2/1546	c8076/f1p0/1308	0.0272577098883973	undirected	NA	NA
c22616/f1p2/1546	c8186/f1p0/3227	0.228003052790252	undirected	NA	NA
c22616/f1p2/1546	c8227/f1p0/2186	0.0340943566352584	undirected	NA	NA
c22616/f1p2/1546	c8382/f1p1/1088	0.0537122980123962	undirected	NA	NA
c22616/f1p2/1546	c8598/f1p1/3121	0.034098636611905	undirected	NA	NA
c22616/f1p2/1546	c8602/f1p0/3107	0.0723433699791406	undirected	NA	NA
c22616/f1p2/1546	c9170/f1p0/1276	0.0529359975735414	undirected	NA	NA
c22616/f1p2/1546	c9252/f1p0/1043	0.125012434784428	undirected	NA	NA
c22616/f1p2/1546	c9449/f2p9/1074	0.507323896762029	undirected	NA	NA
c22616/f1p2/1546	c9510/f3p3/1152	0.224653829341079	undirected	NA	NA
c22616/f1p2/1546	c953/f15p7/1137	0.255686521952337	undirected	NA	NA
c22616/f1p2/1546	c9618/f1p0/1115	0.0713532874863143	undirected	NA	NA
c22616/f1p2/1546	c9740/f1p9/1242	0.0280037131886869	undirected	NA	NA
c22616/f1p2/1546	c5974/f1p1/1166	0.109496351197861	undirected	NA	NA
c22616/f1p2/1546	c1645/f1p0/956	0.065793866260667	undirected	NA	NA
c22616/f1p2/1546	c3277/f1p0/4192	0.116467063308464	undirected	NA	NA
c22616/f1p2/1546	c3344/f3p2/1047	0.114028060893108	undirected	NA	NA
c22616/f1p2/1546	c19835/f1p0/1665	0.0695469321420878	undirected	NA	NA
c22616/f1p2/1546	c2448/f5p0/1049	0.19723115433562	undirected	NA	NA
c22616/f1p2/1546	c6652/f5p0/1104	0.340429897280784	undirected	NA	NA
c22616/f1p2/1546	c1047/f4p1/962	0.513281861719118	undirected	NA	NA
c22616/f1p2/1546	c11436/f2p2/1097	0.509053889781855	undirected	NA	NA
c22616/f1p2/1546	c11970/f1p0/2285	0.0255120330583047	undirected	NA	NA
c22616/f1p2/1546	c12598/f1p0/1473	0.565182375292133	undirected	NA	NA
c22616/f1p2/1546	c1262/f10p2/1252	0.520390731515196	undirected	NA	NA
c22616/f1p2/1546	c12789/f1p1/2168	0.546742819524202	undirected	NA	NA
c22616/f1p2/1546	c12830/f1p1/1126	0.554225689341955	undirected	NA	NA
c22616/f1p2/1546	c15097/f2p0/1046	0.561095751098241	undirected	NA	NA
c22616/f1p2/1546	c15725/f1p2/1628	0.508259397652726	undirected	NA	NA
c22616/f1p2/1546	c1743/f6p0/1455	0.0279197562117773	undirected	NA	NA
c22616/f1p2/1546	c1778/f1p0/726	0.569059829661614	undirected	NA	NA
c22616/f1p2/1546	c1954/f1p7/849	0.560337394568425	undirected	NA	NA
c22616/f1p2/1546	c20765/f1p0/1913	0.521208201907267	undirected	NA	NA
c22616/f1p2/1546	c21473/f1p3/1069	0.526372152333681	undirected	NA	NA
c22616/f1p2/1546	c22487/f1p0/1724	0.554784749033578	undirected	NA	NA
c22616/f1p2/1546	c23409/f1p5/1222	0.503457733821327	undirected	NA	NA
c22616/f1p2/1546	c24829/f3p9/1625	0.521318958452416	undirected	NA	NA
c22616/f1p2/1546	c2592/f1p0/992	0.505707650389877	undirected	NA	NA
c22616/f1p2/1546	c2917/f3p2/2111	0.468341582320653	undirected	NA	NA
c22616/f1p2/1546	c2975/f5p3/1748	0.55774618491576	undirected	NA	NA
c22616/f1p2/1546	c3165/f1p0/4137	0.504857759785937	undirected	NA	NA
c22616/f1p2/1546	c3469/f1p0/1428	0.465262316577071	undirected	NA	NA
c22616/f1p2/1546	c3519/f1p0/515	0.0561530936162166	undirected	NA	NA
c22616/f1p2/1546	c4011/f1p0/1111	0.339864966078727	undirected	NA	NA
c22616/f1p2/1546	c4312/f1p1/1126	0.528403097359936	undirected	NA	NA
c22616/f1p2/1546	c4725/f1p7/966	0.513597042205298	undirected	NA	NA
c22616/f1p2/1546	c5826/f3p0/1589	0.546172151717732	undirected	NA	NA
c22616/f1p2/1546	c6006/f1p0/1002	0.561881110601435	undirected	NA	NA
c22616/f1p2/1546	c601/f5p7/864	0.533986445998313	undirected	NA	NA
c22616/f1p2/1546	c6107/f1p0/1350	0.554499421706576	undirected	NA	NA
c22616/f1p2/1546	c7002/f2p2/1169	0.52883544523513	undirected	NA	NA
c22616/f1p2/1546	c756/f3p9/894	0.511771988327873	undirected	NA	NA
c22616/f1p2/1546	c7961/f1p0/1459	0.443639891669407	undirected	NA	NA
c22616/f1p2/1546	c8231/f1p1/1180	0.567013165722632	undirected	NA	NA
c22616/f1p2/1546	c9681/f5p6/1768	0.498860988674959	undirected	NA	NA
c22616/f1p2/1546	c9988/f2p1/1584	0.0613988832522832	undirected	NA	NA
c22616/f1p2/1546	c18875/f1p0/1023	0.0308116669701642	undirected	NA	NA
c22616/f1p2/1546	c1123/f3p0/977	0.0428231602689044	undirected	NA	NA
c22616/f1p2/1546	c11355/f2p0/1206	0.0450061308398532	undirected	NA	NA
c22616/f1p2/1546	c11521/f1p1/1159	0.0891724025621833	undirected	NA	NA
c22616/f1p2/1546	c11563/f1p0/2177	0.0209179080674787	undirected	NA	NA
c22616/f1p2/1546	c12162/f1p0/1064	0.0203380257879919	undirected	NA	NA
c22616/f1p2/1546	c12926/f1p0/3567	0.0532445451070136	undirected	NA	NA
c22616/f1p2/1546	c13024/f2p0/2145	0.0461856697913142	undirected	NA	NA
c22616/f1p2/1546	c1315/f2p6/987	0.0347299427196507	undirected	NA	NA
c22616/f1p2/1546	c13407/f1p0/1014	0.0535174670130505	undirected	NA	NA
c22616/f1p2/1546	c16023/f2p0/1342	0.0613221128290848	undirected	NA	NA
c22616/f1p2/1546	c16204/f1p1/1200	0.056815316685095	undirected	NA	NA
c22616/f1p2/1546	c1743/f1p0/892	0.0455192309362654	undirected	NA	NA
c22616/f1p2/1546	c20202/f1p2/1270	0.0566453695634397	undirected	NA	NA
c22616/f1p2/1546	c20595/f1p16/1052	0.0386245882977793	undirected	NA	NA
c22616/f1p2/1546	c2087/f12p4/2067	0.0883254692462923	undirected	NA	NA
c22616/f1p2/1546	c2879/f1p0/613	0.0206217669794951	undirected	NA	NA
c22616/f1p2/1546	c3183/f2p0/1111	0.0262056094701468	undirected	NA	NA
c22616/f1p2/1546	c3256/f4p2/2051	0.115999029426757	undirected	NA	NA
c22616/f1p2/1546	c5041/f2p3/3073	0.0337110726994147	undirected	NA	NA
c22616/f1p2/1546	c5410/f1p1/1180	0.0553310426918339	undirected	NA	NA
c22616/f1p2/1546	c5447/f3p0/1161	0.0556132721197856	undirected	NA	NA
c22616/f1p2/1546	c5917/f2p10/2439	0.0261816610975196	undirected	NA	NA
c22616/f1p2/1546	c6280/f2p4/1006	0.0633952891946853	undirected	NA	NA
c22616/f1p2/1546	c6847/f2p6/1397	0.0499887337633246	undirected	NA	NA
c22616/f1p2/1546	c7598/f1p1/2012	0.0291602821108292	undirected	NA	NA
c22616/f1p2/1546	c7761/f1p2/1129	0.0765249005439553	undirected	NA	NA
c22616/f1p2/1546	c8709/f1p0/1737	0.0547295569362628	undirected	NA	NA
c22616/f1p2/1546	c8721/f1p0/1321	0.0448436490995128	undirected	NA	NA
c22616/f1p2/1546	c9431/f1p0/5686	0.0427252554276009	undirected	NA	NA
c22616/f1p2/1546	c1513/f2p0/909	0.060227041798341	undirected	NA	NA
c22616/f1p2/1546	c18119/f2p6/2022	0.0357428635131559	undirected	NA	NA
c22616/f1p2/1546	c64/f1p0/8617	0.0203239370608444	undirected	NA	NA
c22616/f1p2/1546	c109/f1p0/11178	0.0443539337509611	undirected	NA	NA
c22616/f1p2/1546	c11056/f1p0/5513	0.0854132695446618	undirected	NA	NA
c22616/f1p2/1546	c11314/f3p4/1138	0.0669992940288593	undirected	NA	NA
c22616/f1p2/1546	c1150/f20p7/1365	0.0489249091635879	undirected	NA	NA
c22616/f1p2/1546	c11763/f1p0/2321	0.033002102979295	undirected	NA	NA
c22616/f1p2/1546	c1181/f3p6/950	0.0374646362584308	undirected	NA	NA
c22616/f1p2/1546	c12659/f1p0/1513	0.0768842972689089	undirected	NA	NA
c22616/f1p2/1546	c13858/f1p0/1012	0.0546684468699146	undirected	NA	NA
c22616/f1p2/1546	c14817/f1p0/3441	0.0695741688676596	undirected	NA	NA
c22616/f1p2/1546	c14885/f1p23/3438	0.0706818243866156	undirected	NA	NA
c22616/f1p2/1546	c17720/f5p2/1873	0.0564803433501401	undirected	NA	NA
c22616/f1p2/1546	c18158/f2p1/1899	0.0277792892815343	undirected	NA	NA
c22616/f1p2/1546	c2035/f16p9/2169	0.0497519378171567	undirected	NA	NA
c22616/f1p2/1546	c20475/f1p0/1752	0.0573067429621243	undirected	NA	NA
c22616/f1p2/1546	c20617/f1p0/1854	0.0588194174013662	undirected	NA	NA
c22616/f1p2/1546	c21462/f1p2/1730	0.023356111086561	undirected	NA	NA
c22616/f1p2/1546	c22374/f2p2/1560	0.0681361414209321	undirected	NA	NA
c22616/f1p2/1546	c22383/f1p0/1835	0.047417829045301	undirected	NA	NA
c22616/f1p2/1546	c23008/f1p0/1718	0.0237842193863812	undirected	NA	NA
c22616/f1p2/1546	c2301/f2p3/1499	0.0280192159058725	undirected	NA	NA
c22616/f1p2/1546	c2544/f1p0/1008	0.0250672073258768	undirected	NA	NA
c22616/f1p2/1546	c2617/f2p0/1229	0.0455565159472158	undirected	NA	NA
c22616/f1p2/1546	c2678/f2p1/5975	0.058113766265579	undirected	NA	NA
c22616/f1p2/1546	c2786/f5p5/975	0.0430041520388668	undirected	NA	NA
c22616/f1p2/1546	c3187/f1p0/3516	0.0320310210758668	undirected	NA	NA
c22616/f1p2/1546	c3478/f1p0/5050	0.0590642348374997	undirected	NA	NA
c22616/f1p2/1546	c3645/f1p0/1777	0.104686350206974	undirected	NA	NA
c22616/f1p2/1546	c3654/f1p9/1633	0.0414185321173051	undirected	NA	NA
c22616/f1p2/1546	c4412/f1p0/856	0.0595936344447542	undirected	NA	NA
c22616/f1p2/1546	c4731/f1p0/2126	0.111899053095471	undirected	NA	NA
c22616/f1p2/1546	c561/f26p23/1358	0.0456508059811711	undirected	NA	NA
c22616/f1p2/1546	c5673/f1p1/1651	0.0662687130191373	undirected	NA	NA
c22616/f1p2/1546	c5997/f1p1/2381	0.0277066372943489	undirected	NA	NA
c22616/f1p2/1546	c6327/f1p2/3434	0.0213848456615034	undirected	NA	NA
c22616/f1p2/1546	c8044/f1p0/2074	0.0311575449822644	undirected	NA	NA
c22616/f1p2/1546	c8490/f3p2/1333	0.0632797235805552	undirected	NA	NA
c22616/f1p2/1546	c8579/f1p23/2249	0.107684285485678	undirected	NA	NA
c22616/f1p2/1546	c11060/f2p1/1289	0.0597523409755732	undirected	NA	NA
c22616/f1p2/1546	c4428/f1p2/1463	0.0674125348969407	undirected	NA	NA
c22616/f1p2/1546	c7594/f1p0/2169	0.0744028389357255	undirected	NA	NA
c22616/f1p2/1546	c842/f41p17/1165	0.0249001307990648	undirected	NA	NA
c22616/f1p2/1546	c9781/f2p5/1549	0.0252448909110465	undirected	NA	NA
c22616/f1p2/1546	c11485/f1p3/2187	0.395958206503005	undirected	NA	NA
c22616/f1p2/1546	c15554/f1p0/1435	0.304190944166856	undirected	NA	NA
c22616/f1p2/1546	c23718/f1p1/1362	0.297857237752358	undirected	NA	NA
c22616/f1p2/1546	c3242/f1p0/3933	0.502627872177836	undirected	NA	NA
c22616/f1p2/1546	c8807/f1p0/2196	0.103105149061146	undirected	NA	NA
c22616/f1p2/1546	c11959/f1p1/3867	0.107126037519899	undirected	NA	NA
c22616/f1p2/1546	c20523/f1p0/1199	0.11949721379928	undirected	NA	NA
c22616/f1p2/1546	c10423/f1p0/5514	0.142939151239992	undirected	NA	NA
c22616/f1p2/1546	c13185/f1p0/1015	0.39525554698208	undirected	NA	NA
c22616/f1p2/1546	c14165/f1p25/1596	0.109206422369575	undirected	NA	NA
c22616/f1p2/1546	c14553/f1p1/3560	0.108963197377575	undirected	NA	NA
c22616/f1p2/1546	c21334/f1p0/1761	0.204082564481436	undirected	NA	NA
c22616/f1p2/1546	c24908/f6p2/1296	0.214383479923402	undirected	NA	NA
c22616/f1p2/1546	c2757/f4p0/1070	0.110951534004783	undirected	NA	NA
c22616/f1p2/1546	c2926/f2p0/1071	0.0218996669283699	undirected	NA	NA
c22616/f1p2/1546	c3382/f1p42/3915	0.114648139712355	undirected	NA	NA
c22616/f1p2/1546	c4022/f1p3/1261	0.250394551181165	undirected	NA	NA
c22616/f1p2/1546	c4905/f1p0/5848	0.047619893662017	undirected	NA	NA
c22616/f1p2/1546	c5089/f1p0/3728	0.0657177527896335	undirected	NA	NA
c22616/f1p2/1546	c6261/f4p8/1439	0.102047560939802	undirected	NA	NA
c22616/f1p2/1546	c6563/f1p21/2458	0.153570705725396	undirected	NA	NA
c22616/f1p2/1546	c6596/f1p2/2311	0.0802637153057635	undirected	NA	NA
c22616/f1p2/1546	c7893/f2p0/1561	0.199711559003281	undirected	NA	NA
c22616/f1p2/1546	c8516/f1p0/6065	0.0935563478352731	undirected	NA	NA
c22616/f1p2/1546	c8978/f1p0/5118	0.0980431848162655	undirected	NA	NA
c22616/f1p2/1546	c10038/f2p10/2098	0.058280414958896	undirected	NA	NA
c22616/f1p2/1546	c11600/f1p1/1268	0.0319345396516981	undirected	NA	NA
c22616/f1p2/1546	c8733/f1p13/2285	0.0685096128046222	undirected	NA	NA
c22616/f1p2/1546	c11024/f2p2/1128	0.0294959255454881	undirected	NA	NA
c22616/f1p2/1546	c11578/f1p0/1351	0.267111495517688	undirected	NA	NA
c22616/f1p2/1546	c1230/f3p0/842	0.557595314510987	undirected	NA	NA
c22616/f1p2/1546	c18211/f2p11/1750	0.560221888744138	undirected	NA	NA
c22616/f1p2/1546	c18436/f2p1/1720	0.537103121089838	undirected	NA	NA
c22616/f1p2/1546	c23339/f3p10/1263	0.563608808119831	undirected	NA	NA
c22616/f1p2/1546	c2394/f1p8/958	0.534688387282389	undirected	NA	NA
c22616/f1p2/1546	c2973/f1p0/5140	0.480953002789706	undirected	NA	NA
c22616/f1p2/1546	c3194/f1p0/763	0.517371047972756	undirected	NA	NA
c22616/f1p2/1546	c4651/f11p2/881	0.523920723322194	undirected	NA	NA
c22616/f1p2/1546	c567/f8p3/846	0.540054596478252	undirected	NA	NA
c22616/f1p2/1546	c570/f17p6/871	0.556395591362114	undirected	NA	NA
c22616/f1p2/1546	c5327/f3p2/1016	0.546104251999923	undirected	NA	NA
c22616/f1p2/1546	c19410/f1p0/1213	0.0812838756262869	undirected	NA	NA
c22616/f1p2/1546	c4650/f1p0/3624	0.149760305423585	undirected	NA	NA
c22616/f1p2/1546	c9488/f1p0/3419	0.0490375091729336	undirected	NA	NA
c22616/f1p2/1546	c18818/f1p0/1015	0.0232492506942559	undirected	NA	NA
c22616/f1p2/1546	c11111/f3p11/1016	0.025355257141166	undirected	NA	NA
c22616/f1p2/1546	c18548/f2p2/1476	0.0201915665756927	undirected	NA	NA
c22616/f1p2/1546	c2915/f2p3/1182	0.049418148336346	undirected	NA	NA
c22616/f1p2/1546	c4412/f3p3/1141	0.0381194221331783	undirected	NA	NA
c22616/f1p2/1546	c12778/f1p0/2310	0.0438821639145724	undirected	NA	NA
c22616/f1p2/1546	c22727/f1p1/1747	0.0203583550182408	undirected	NA	NA
c22616/f1p2/1546	c2937/f1p0/5645	0.0324591247119075	undirected	NA	NA
c22616/f1p2/1546	c5638/f1p0/1342	0.0452836981496219	undirected	NA	NA
c22616/f1p2/1546	c7429/f3p1/1604	0.126313846725261	undirected	NA	NA
c22616/f1p2/1546	c13261/f4p4/1589	0.0591703292024634	undirected	NA	NA
c22616/f1p2/1546	c20464/f1p0/1896	0.0274131560101768	undirected	NA	NA
c22616/f1p2/1546	c7603/f1p1/2622	0.0369325959267807	undirected	NA	NA
c22616/f1p2/1546	c9288/f1p0/1210	0.0276455232476601	undirected	NA	NA
c22616/f1p2/1546	c1473/f9p3/1627	0.0225980253119623	undirected	NA	NA
c22616/f1p2/1546	c9364/f1p0/1014	0.0286394994094299	undirected	NA	NA
c22616/f1p2/1546	c10303/f1p0/2422	0.0263766656450152	undirected	NA	NA
c22616/f1p2/1546	c669/f5p16/934	0.0562981282836231	undirected	NA	NA
c22616/f1p2/1546	c3863/f1p11/1190	0.118480711187012	undirected	NA	NA
c22616/f1p2/1546	c1984/f8p9/1705	0.0200564971809913	undirected	NA	NA
c2942/f1p1/582	c1068/f27p12/1664	0.165157985256022	undirected	NA	NA
c2942/f1p1/582	c10997/f2p7/1229	0.0372134285341451	undirected	NA	NA
c2942/f1p1/582	c12514/f1p0/2526	0.173677292574592	undirected	NA	NA
c2942/f1p1/582	c1800/f10p14/1465	0.222735195989386	undirected	NA	NA
c2942/f1p1/582	c5375/f1p0/1726	0.0851526944698196	undirected	NA	NA
c2942/f1p1/582	c1356/f2p1/888	0.0247070074101858	undirected	NA	NA
c2942/f1p1/582	c20404/f1p1/1054	0.284401164236009	undirected	NA	NA
c2942/f1p1/582	c12983/f1p0/2075	0.0291283589335042	undirected	NA	NA
c2942/f1p1/582	c11562/f1p1/1688	0.203719514911318	undirected	NA	NA
c2942/f1p1/582	c2651/f5p3/1310	0.154268924591319	undirected	NA	NA
c2942/f1p1/582	c4770/f3p4/2126	0.283346348519882	undirected	NA	NA
c2942/f1p1/582	c5623/f2p5/1175	0.189602580937249	undirected	NA	NA
c2942/f1p1/582	c976/f16p8/1248	0.102737913708368	undirected	NA	NA
c2942/f1p1/582	c13915/f1p1/1220	0.0276564692504842	undirected	NA	NA
c2942/f1p1/582	c2106/f1p0/613	0.245127377179431	undirected	NA	NA
c2942/f1p1/582	c2852/f7p3/1070	0.0657808707920605	undirected	NA	NA
c2942/f1p1/582	c12488/f1p0/1463	0.184473054256398	undirected	NA	NA
c2942/f1p1/582	c16167/f1p0/1022	0.0362624568276168	undirected	NA	NA
c2942/f1p1/582	c3224/f1p0/914	0.221223922127251	undirected	NA	NA
c2942/f1p1/582	c6667/f2p7/1543	0.0700592084087691	undirected	NA	NA
c2942/f1p1/582	c7168/f1p0/1651	0.129266684472562	undirected	NA	NA
c2942/f1p1/582	c7536/f1p0/1879	0.111463972053619	undirected	NA	NA
c2942/f1p1/582	c9087/f3p0/1157	0.137541779555222	undirected	NA	NA
c2942/f1p1/582	c9275/f1p0/1204	0.166823578426593	undirected	NA	NA
c2942/f1p1/582	c12118/f1p0/1130	0.0483462608500669	undirected	NA	NA
c2942/f1p1/582	c12843/f1p0/1341	0.0621518008067833	undirected	NA	NA
c2942/f1p1/582	c9379/f4p0/1130	0.13725622474202	undirected	NA	NA
c2942/f1p1/582	c9940/f1p1/1627	0.166863364911298	undirected	NA	NA
c2942/f1p1/582	c3140/f1p0/7873	0.165247573064164	undirected	NA	NA
c2942/f1p1/582	c2840/f1p0/673	0.0424022481245777	undirected	NA	NA
c2942/f1p1/582	c7780/f1p0/5647	0.0890420309256708	undirected	NA	NA
c2942/f1p1/582	c2684/f1p1/995	0.150533628742706	undirected	NA	NA
c2942/f1p1/582	c10113/f5p6/1256	0.0865862283664771	undirected	NA	NA
c2942/f1p1/582	c10819/f7p0/1047	0.0659032182081139	undirected	NA	NA
c2942/f1p1/582	c11388/f3p1/1615	0.0953760467349632	undirected	NA	NA
c2942/f1p1/582	c7641/f3p2/1531	0.0747133119603578	undirected	NA	NA
c2942/f1p1/582	c8370/f4p0/1037	0.0629578725840203	undirected	NA	NA
c2942/f1p1/582	c13126/f1p7/1351	0.066164563130296	undirected	NA	NA
c2942/f1p1/582	c1464/f2p0/954	0.0714241616832794	undirected	NA	NA
c2942/f1p1/582	c21883/f1p2/1554	0.218164926363869	undirected	NA	NA
c2942/f1p1/582	c2476/f1p0/862	0.101138609438504	undirected	NA	NA
c2942/f1p1/582	c2859/f2p0/2116	0.0230467252827249	undirected	NA	NA
c2942/f1p1/582	c2877/f1p0/956	0.151794973986535	undirected	NA	NA
c2942/f1p1/582	c3210/f1p2/929	0.0317188995464252	undirected	NA	NA
c2942/f1p1/582	c3231/f1p0/480	0.0379971912321892	undirected	NA	NA
c2942/f1p1/582	c3321/f1p0/2060	0.0576788812354645	undirected	NA	NA
c2942/f1p1/582	c4032/f1p0/5755	0.0743773569486833	undirected	NA	NA
c2942/f1p1/582	c4146/f1p2/759	0.0311475710074021	undirected	NA	NA
c2942/f1p1/582	c5657/f3p5/2262	0.129168518301346	undirected	NA	NA
c2942/f1p1/582	c6870/f1p1/5105	0.152678756974432	undirected	NA	NA
c2942/f1p1/582	c8392/f2p6/2356	0.163163222191081	undirected	NA	NA
c2942/f1p1/582	c998/f32p16/1073	0.0776865206009666	undirected	NA	NA
c2942/f1p1/582	c3263/f3p0/1014	0.0343933393474098	undirected	NA	NA
c2942/f1p1/582	c10131/f3p24/2410	0.0660575031145267	undirected	NA	NA
c2942/f1p1/582	c10999/f6p7/1502	0.0632892864354462	undirected	NA	NA
c2942/f1p1/582	c11159/f1p1/2355	0.119361878829156	undirected	NA	NA
c2942/f1p1/582	c1213/f3p0/920	0.022996473034777	undirected	NA	NA
c2942/f1p1/582	c19388/f1p2/1073	0.0317933991991448	undirected	NA	NA
c2942/f1p1/582	c21209/f1p2/1148	0.0949043379366449	undirected	NA	NA
c2942/f1p1/582	c21428/f1p3/1935	0.148141855322792	undirected	NA	NA
c2942/f1p1/582	c21643/f1p1/1710	0.0240449164620853	undirected	NA	NA
c2942/f1p1/582	c24511/f181p115/1396	0.0280897041370559	undirected	NA	NA
c2942/f1p1/582	c24532/f17p13/1414	0.0592074690354285	undirected	NA	NA
c2942/f1p1/582	c2785/f2p0/5337	0.0497246290743249	undirected	NA	NA
c2942/f1p1/582	c3666/f1p0/2214	0.0703087802346857	undirected	NA	NA
c2942/f1p1/582	c3992/f1p0/3160	0.0586100509494005	undirected	NA	NA
c2942/f1p1/582	c4127/f1p1/791	0.0726041380153399	undirected	NA	NA
c2942/f1p1/582	c5505/f1p1/2004	0.228249133025167	undirected	NA	NA
c2942/f1p1/582	c6421/f1p0/6246	0.024212022932326	undirected	NA	NA
c2942/f1p1/582	c6902/f1p2/1751	0.0650087084156519	undirected	NA	NA
c2942/f1p1/582	c7430/f1p0/2253	0.0339132682859348	undirected	NA	NA
c2942/f1p1/582	c777/f2p2/946	0.0762557795412813	undirected	NA	NA
c2942/f1p1/582	c7974/f11p7/1289	0.101404367907487	undirected	NA	NA
c2942/f1p1/582	c9921/f2p2/1119	0.164998643224026	undirected	NA	NA
c2942/f1p1/582	c12131/f1p0/1083	0.0920248734713746	undirected	NA	NA
c2942/f1p1/582	c24488/f1p4/1122	0.0244062941846617	undirected	NA	NA
c2942/f1p1/582	c13051/f1p0/1027	0.0263289841783069	undirected	NA	NA
c2942/f1p1/582	c22999/f1p1/1428	0.0807284424199954	undirected	NA	NA
c2942/f1p1/582	c4386/f1p1/1540	0.035727857934392	undirected	NA	NA
c2942/f1p1/582	c1813/f6p2/1189	0.0230756403566547	undirected	NA	NA
c2942/f1p1/582	c11653/f1p0/1426	0.112147328734098	undirected	NA	NA
c2942/f1p1/582	c1392/f2p0/929	0.0551747059254596	undirected	NA	NA
c2942/f1p1/582	c18922/f1p1/1888	0.0378685439711672	undirected	NA	NA
c2942/f1p1/582	c19514/f1p0/1914	0.0517171112377055	undirected	NA	NA
c2942/f1p1/582	c21644/f1p0/1715	0.103075371556626	undirected	NA	NA
c2942/f1p1/582	c3059/f2p1/1273	0.0215432114592825	undirected	NA	NA
c2942/f1p1/582	c3487/f2p1/918	0.036840777574571	undirected	NA	NA
c2942/f1p1/582	c4926/f1p0/2126	0.0669486770274927	undirected	NA	NA
c2942/f1p1/582	c6354/f1p0/1311	0.0205440033987772	undirected	NA	NA
c2942/f1p1/582	c7870/f1p0/3086	0.137703192181101	undirected	NA	NA
c2942/f1p1/582	c9606/f1p0/1374	0.0856588009987457	undirected	NA	NA
c2942/f1p1/582	c19197/f1p1/1113	0.0520191276229674	undirected	NA	NA
c2942/f1p1/582	c1538/f2p1/952	0.150413175272548	undirected	NA	NA
c2942/f1p1/582	c9930/f1p0/1163	0.0573474616933601	undirected	NA	NA
c2942/f1p1/582	c4552/f3p1/2323	0.0526377916803712	undirected	NA	NA
c2942/f1p1/582	c10224/f1p0/2133	0.207402611642732	undirected	NA	NA
c2942/f1p1/582	c11796/f1p0/1281	0.380681548849054	undirected	NA	NA
c2942/f1p1/582	c11857/f1p4/1205	0.340029272952614	undirected	NA	NA
c2942/f1p1/582	c12173/f1p0/2045	0.0388205645202875	undirected	NA	NA
c2942/f1p1/582	c12408/f1p0/1082	0.0405455614092503	undirected	NA	NA
c2942/f1p1/582	c12569/f1p0/1395	0.163764029035362	undirected	NA	NA
c2942/f1p1/582	c12963/f1p0/2231	0.24932003478599	undirected	NA	NA
c2942/f1p1/582	c13183/f1p2/1086	0.232639270428946	undirected	NA	NA
c2942/f1p1/582	c13641/f1p7/3304	0.268058736913944	undirected	NA	NA
c2942/f1p1/582	c13794/f1p0/1710	0.365823850107948	undirected	NA	NA
c2942/f1p1/582	c14133/f1p2/3513	0.0750636749741237	undirected	NA	NA
c2942/f1p1/582	c1419/f13p1/1161	0.323266079608072	undirected	NA	NA
c2942/f1p1/582	c1427/f2p0/880	0.234024963092816	undirected	NA	NA
c2942/f1p1/582	c14540/f1p0/1667	0.202196309970188	undirected	NA	NA
c2942/f1p1/582	c14871/f1p14/1579	0.0369926638362289	undirected	NA	NA
c2942/f1p1/582	c14945/f1p0/1497	0.317208200660863	undirected	NA	NA
c2942/f1p1/582	c15556/f1p0/2055	0.362384744982236	undirected	NA	NA
c2942/f1p1/582	c16182/f5p3/1780	0.026792077955266	undirected	NA	NA
c2942/f1p1/582	c2023/f3p1/1515	0.11315844070718	undirected	NA	NA
c2942/f1p1/582	c2030/f1p0/944	0.149631917154662	undirected	NA	NA
c2942/f1p1/582	c2350/f1p0/896	0.238940504772077	undirected	NA	NA
c2942/f1p1/582	c23864/f6p21/1242	0.0909538102243235	undirected	NA	NA
c2942/f1p1/582	c2820/f1p0/963	0.136367753368735	undirected	NA	NA
c2942/f1p1/582	c2874/f1p0/5656	0.21065569682157	undirected	NA	NA
c2942/f1p1/582	c3173/f1p36/3108	0.0724669259869576	undirected	NA	NA
c2942/f1p1/582	c3447/f1p1/804	0.309300074522928	undirected	NA	NA
c2942/f1p1/582	c3749/f1p11/1025	0.0262403566509374	undirected	NA	NA
c2942/f1p1/582	c4031/f1p0/5112	0.177324036185499	undirected	NA	NA
c2942/f1p1/582	c4070/f1p2/1238	0.368076323925241	undirected	NA	NA
c2942/f1p1/582	c4193/f1p1/2099	0.378817629978861	undirected	NA	NA
c2942/f1p1/582	c4204/f1p0/961	0.40981377701587	undirected	NA	NA
c2942/f1p1/582	c4215/f1p3/2154	0.0777869087295057	undirected	NA	NA
c2942/f1p1/582	c4854/f1p0/1517	0.0214952400591785	undirected	NA	NA
c2942/f1p1/582	c4891/f9p7/939	0.0301177082403902	undirected	NA	NA
c2942/f1p1/582	c5000/f1p2/2205	0.257862292814095	undirected	NA	NA
c2942/f1p1/582	c5066/f1p1/1397	0.15989938993822	undirected	NA	NA
c2942/f1p1/582	c5315/f1p1/2122	0.183620212216825	undirected	NA	NA
c2942/f1p1/582	c5485/f2p1/1166	0.131609762987207	undirected	NA	NA
c2942/f1p1/582	c5915/f2p2/1313	0.213042774173149	undirected	NA	NA
c2942/f1p1/582	c7014/f2p0/1040	0.189358238040558	undirected	NA	NA
c2942/f1p1/582	c7660/f1p0/1262	0.132533530195024	undirected	NA	NA
c2942/f1p1/582	c7682/f1p2/2226	0.280444090659826	undirected	NA	NA
c2942/f1p1/582	c801/f2p2/876	0.036959721027115	undirected	NA	NA
c2942/f1p1/582	c8057/f1p2/1275	0.366351897752176	undirected	NA	NA
c2942/f1p1/582	c829/f7p1/911	0.104619144265357	undirected	NA	NA
c2942/f1p1/582	c8818/f2p1/1121	0.208372654325888	undirected	NA	NA
c2942/f1p1/582	c8984/f1p0/1708	0.348494084896085	undirected	NA	NA
c2942/f1p1/582	c9326/f1p0/1299	0.184042778875388	undirected	NA	NA
c2942/f1p1/582	c9698/f1p0/1037	0.392825828934687	undirected	NA	NA
c2942/f1p1/582	c9826/f3p3/2334	0.197390968665753	undirected	NA	NA
c2942/f1p1/582	c11340/f3p2/1585	0.0295179190860271	undirected	NA	NA
c2942/f1p1/582	c13899/f2p6/1087	0.223748538275758	undirected	NA	NA
c2942/f1p1/582	c15292/f1p0/1244	0.291584986019976	undirected	NA	NA
c2942/f1p1/582	c15342/f1p0/1537	0.235455564482515	undirected	NA	NA
c2942/f1p1/582	c16041/f1p0/1129	0.312429946219022	undirected	NA	NA
c2942/f1p1/582	c2902/f1p0/627	0.201570985377358	undirected	NA	NA
c2942/f1p1/582	c4419/f3p2/3578	0.325199611108896	undirected	NA	NA
c2942/f1p1/582	c4498/f1p0/3560	0.12096195335177	undirected	NA	NA
c2942/f1p1/582	c5879/f1p1/1134	0.256131218023886	undirected	NA	NA
c2942/f1p1/582	c6309/f1p0/1276	0.322684086775399	undirected	NA	NA
c2942/f1p1/582	c6463/f1p0/5681	0.0433573468735144	undirected	NA	NA
c2942/f1p1/582	c6812/f1p2/1427	0.276254749954582	undirected	NA	NA
c2942/f1p1/582	c7804/f1p1/1016	0.333423652421178	undirected	NA	NA
c2942/f1p1/582	c8344/f1p0/1004	0.359659363360015	undirected	NA	NA
c2942/f1p1/582	c2841/f1p1/889	0.0641744090912927	undirected	NA	NA
c2942/f1p1/582	c9667/f5p1/1614	0.022140146961833	undirected	NA	NA
c2942/f1p1/582	c10276/f8p5/1245	0.0518258136595773	undirected	NA	NA
c2942/f1p1/582	c10459/f57p32/1302	0.349295535031465	undirected	NA	NA
c2942/f1p1/582	c11272/f1p1/2117	0.0869492409241319	undirected	NA	NA
c2942/f1p1/582	c11286/f2p0/1057	0.025661883793422	undirected	NA	NA
c2942/f1p1/582	c1138/f16p2/1578	0.0993495965940967	undirected	NA	NA
c2942/f1p1/582	c11638/f1p4/1552	0.0207406157616192	undirected	NA	NA
c2942/f1p1/582	c11825/f1p0/1332	0.0238695472073421	undirected	NA	NA
c2942/f1p1/582	c12253/f1p0/2395	0.358004880230155	undirected	NA	NA
c2942/f1p1/582	c12458/f1p3/2219	0.250656160091696	undirected	NA	NA
c2942/f1p1/582	c12509/f1p0/2013	0.0468141807682219	undirected	NA	NA
c2942/f1p1/582	c12546/f1p1/2218	0.134276437634254	undirected	NA	NA
c2942/f1p1/582	c1268/f13p10/2271	0.336808362219083	undirected	NA	NA
c2942/f1p1/582	c12806/f1p1/1356	0.0308981100931828	undirected	NA	NA
c2942/f1p1/582	c12850/f1p2/1074	0.0498004170192514	undirected	NA	NA
c2942/f1p1/582	c13185/f1p2/3801	0.346216126022611	undirected	NA	NA
c2942/f1p1/582	c1352/f2p0/895	0.223520274137999	undirected	NA	NA
c2942/f1p1/582	c14460/f1p0/1297	0.0394844587703572	undirected	NA	NA
c2942/f1p1/582	c1450/f6p2/1095	0.0918888535630607	undirected	NA	NA
c2942/f1p1/582	c15282/f1p0/1283	0.271625147381749	undirected	NA	NA
c2942/f1p1/582	c15301/f1p7/2170	0.299329951044947	undirected	NA	NA
c2942/f1p1/582	c1542/f8p1/1261	0.0533720592970296	undirected	NA	NA
c2942/f1p1/582	c15481/f1p0/1157	0.37899840761431	undirected	NA	NA
c2942/f1p1/582	c15897/f1p1/1488	0.324232320356574	undirected	NA	NA
c2942/f1p1/582	c16160/f1p1/1075	0.389532651417287	undirected	NA	NA
c2942/f1p1/582	c1728/f1p0/704	0.0471462384141706	undirected	NA	NA
c2942/f1p1/582	c18147/f1p0/3462	0.0313514902425156	undirected	NA	NA
c2942/f1p1/582	c18476/f2p3/1931	0.222475029052644	undirected	NA	NA
c2942/f1p1/582	c18583/f2p3/1849	0.0528472727761668	undirected	NA	NA
c2942/f1p1/582	c18741/f1p0/1385	0.030190219151475	undirected	NA	NA
c2942/f1p1/582	c18934/f1p0/1993	0.233164074614093	undirected	NA	NA
c2942/f1p1/582	c20021/f1p1/1716	0.306504722271658	undirected	NA	NA
c2942/f1p1/582	c20643/f1p0/1015	0.194966150685864	undirected	NA	NA
c2942/f1p1/582	c20829/f1p1/1262	0.345411908712548	undirected	NA	NA
c2942/f1p1/582	c20905/f1p2/1836	0.184334336166709	undirected	NA	NA
c2942/f1p1/582	c2111/f1p2/952	0.101167538418831	undirected	NA	NA
c2942/f1p1/582	c21669/f1p15/1948	0.0547442105233743	undirected	NA	NA
c2942/f1p1/582	c21717/f1p0/1552	0.363403351055603	undirected	NA	NA
c2942/f1p1/582	c22196/f1p2/1900	0.0399328779375613	undirected	NA	NA
c2942/f1p1/582	c2421/f4p7/2118	0.209183149972378	undirected	NA	NA
c2942/f1p1/582	c2838/f1p1/990	0.105256780665278	undirected	NA	NA
c2942/f1p1/582	c2977/f2p0/1617	0.373741845172425	undirected	NA	NA
c2942/f1p1/582	c3016/f7p13/1357	0.240478202588533	undirected	NA	NA
c2942/f1p1/582	c3134/f1p0/6441	0.134051841210632	undirected	NA	NA
c2942/f1p1/582	c3337/f1p0/2442	0.0204138673536832	undirected	NA	NA
c2942/f1p1/582	c3345/f1p0/5412	0.203771294583234	undirected	NA	NA
c2942/f1p1/582	c3406/f1p0/2283	0.240906798676849	undirected	NA	NA
c2942/f1p1/582	c3985/f1p0/665	0.355160594684513	undirected	NA	NA
c2942/f1p1/582	c4051/f1p0/796	0.361678918027125	undirected	NA	NA
c2942/f1p1/582	c4055/f1p0/1086	0.0540126533204484	undirected	NA	NA
c2942/f1p1/582	c4085/f1p0/860	0.0697421429592216	undirected	NA	NA
c2942/f1p1/582	c4731/f1p4/1698	0.179266292243807	undirected	NA	NA
c2942/f1p1/582	c4753/f1p0/1574	0.0762882173750194	undirected	NA	NA
c2942/f1p1/582	c4792/f1p6/2377	0.386148775513413	undirected	NA	NA
c2942/f1p1/582	c4848/f1p7/1046	0.403562274631849	undirected	NA	NA
c2942/f1p1/582	c6074/f5p0/1598	0.117337346252378	undirected	NA	NA
c2942/f1p1/582	c6320/f1p0/1648	0.115312684986283	undirected	NA	NA
c2942/f1p1/582	c6624/f1p0/1191	0.26689289543286	undirected	NA	NA
c2942/f1p1/582	c7685/f2p1/1175	0.344166649086788	undirected	NA	NA
c2942/f1p1/582	c7959/f2p7/1576	0.0695652845046502	undirected	NA	NA
c2942/f1p1/582	c8172/f1p4/1234	0.0219190254650008	undirected	NA	NA
c2942/f1p1/582	c8230/f1p0/6203	0.181139946516541	undirected	NA	NA
c2942/f1p1/582	c8303/f1p1/1728	0.0721149313132756	undirected	NA	NA
c2942/f1p1/582	c8940/f2p3/1264	0.349991217837479	undirected	NA	NA
c2942/f1p1/582	c8956/f1p0/1072	0.0850040270127966	undirected	NA	NA
c2942/f1p1/582	c9047/f1p0/1341	0.294663802686304	undirected	NA	NA
c2942/f1p1/582	c9151/f1p0/5757	0.128070566395927	undirected	NA	NA
c2942/f1p1/582	c9338/f1p1/6056	0.0785245878821405	undirected	NA	NA
c2942/f1p1/582	c9705/f1p0/6453	0.272452587166935	undirected	NA	NA
c2942/f1p1/582	c9732/f3p3/1509	0.08578928432505	undirected	NA	NA
c2942/f1p1/582	c976/f5p4/993	0.0764134431655203	undirected	NA	NA
c2942/f1p1/582	c9764/f1p0/1054	0.15351724317476	undirected	NA	NA
c2942/f1p1/582	c11030/f1p0/5707	0.329539313368061	undirected	NA	NA
c2942/f1p1/582	c11091/f2p0/1427	0.0619675616543574	undirected	NA	NA
c2942/f1p1/582	c1116/f3p3/963	0.0452338450671296	undirected	NA	NA
c2942/f1p1/582	c11216/f2p2/1554	0.24702576959501	undirected	NA	NA
c2942/f1p1/582	c11773/f1p2/1104	0.322929978491809	undirected	NA	NA
c2942/f1p1/582	c12004/f1p0/2411	0.171191383720351	undirected	NA	NA
c2942/f1p1/582	c12326/f1p1/1597	0.159109308154247	undirected	NA	NA
c2942/f1p1/582	c14105/f1p6/3207	0.0540381698484878	undirected	NA	NA
c2942/f1p1/582	c14659/f1p2/1427	0.370896151409406	undirected	NA	NA
c2942/f1p1/582	c20119/f1p1/1372	0.0432358736982945	undirected	NA	NA
c2942/f1p1/582	c21380/f1p0/1782	0.345591900329162	undirected	NA	NA
c2942/f1p1/582	c21568/f1p0/1663	0.329180713393581	undirected	NA	NA
c2942/f1p1/582	c24233/f29p36/1297	0.381406649653714	undirected	NA	NA
c2942/f1p1/582	c24365/f4p56/1247	0.0497816419047714	undirected	NA	NA
c2942/f1p1/582	c2802/f5p1/1522	0.0362677684392829	undirected	NA	NA
c2942/f1p1/582	c3461/f1p2/1094	0.0472073738725572	undirected	NA	NA
c2942/f1p1/582	c7980/f1p1/1604	0.0470423033694026	undirected	NA	NA
c2942/f1p1/582	c8804/f1p0/1410	0.170673910578801	undirected	NA	NA
c2942/f1p1/582	c9208/f1p0/1033	0.376174488743577	undirected	NA	NA
c2942/f1p1/582	c9417/f1p8/5178	0.21858255435289	undirected	NA	NA
c2942/f1p1/582	c12374/f1p0/1132	0.0718352638437181	undirected	NA	NA
c2942/f1p1/582	c12447/f1p1/1627	0.0724316716200059	undirected	NA	NA
c2942/f1p1/582	c13307/f1p1/1459	0.0456510593195631	undirected	NA	NA
c2942/f1p1/582	c14304/f1p2/1418	0.0258009179900529	undirected	NA	NA
c2942/f1p1/582	c15624/f1p0/1400	0.165549374909755	undirected	NA	NA
c2942/f1p1/582	c22882/f1p1/1069	0.144060420257284	undirected	NA	NA
c2942/f1p1/582	c2448/f1p1/988	0.0242924857295605	undirected	NA	NA
c2942/f1p1/582	c5452/f1p0/1359	0.0608435910502366	undirected	NA	NA
c2942/f1p1/582	c6014/f1p0/1099	0.0388995736889525	undirected	NA	NA
c2942/f1p1/582	c8743/f8p7/2272	0.0789761159890574	undirected	NA	NA
c2942/f1p1/582	c10048/f1p1/1208	0.109421772174339	undirected	NA	NA
c2942/f1p1/582	c10861/f1p0/2166	0.0755842412869421	undirected	NA	NA
c2942/f1p1/582	c10877/f4p19/1077	0.0296608173044186	undirected	NA	NA
c2942/f1p1/582	c10916/f1p3/2041	0.0657397402177279	undirected	NA	NA
c2942/f1p1/582	c10932/f3p1/1268	0.114659468346649	undirected	NA	NA
c2942/f1p1/582	c11153/f2p0/1115	0.0674237572258064	undirected	NA	NA
c2942/f1p1/582	c11557/f1p0/2109	0.340868808647456	undirected	NA	NA
c2942/f1p1/582	c11859/f2p0/1239	0.119329304952902	undirected	NA	NA
c2942/f1p1/582	c12011/f1p1/2242	0.108959530386801	undirected	NA	NA
c2942/f1p1/582	c12172/f1p0/3266	0.326420025874624	undirected	NA	NA
c2942/f1p1/582	c1240/f3p1/878	0.308380871552979	undirected	NA	NA
c2942/f1p1/582	c1245/f9p16/1261	0.344149904221108	undirected	NA	NA
c2942/f1p1/582	c12528/f1p2/1109	0.127487865472502	undirected	NA	NA
c2942/f1p1/582	c12604/f1p2/1582	0.0774285074759791	undirected	NA	NA
c2942/f1p1/582	c12868/f1p0/2019	0.230948751528111	undirected	NA	NA
c2942/f1p1/582	c13370/f2p1/1561	0.35661515507509	undirected	NA	NA
c2942/f1p1/582	c13505/f1p0/1692	0.355630115258827	undirected	NA	NA
c2942/f1p1/582	c13509/f1p0/2275	0.267447485511707	undirected	NA	NA
c2942/f1p1/582	c14/f1p0/11348	0.245465101501102	undirected	NA	NA
c2942/f1p1/582	c1440/f7p7/1247	0.186382333138757	undirected	NA	NA
c2942/f1p1/582	c14818/f1p6/1412	0.210565059650295	undirected	NA	NA
c2942/f1p1/582	c14872/f1p0/1156	0.139935430458921	undirected	NA	NA
c2942/f1p1/582	c14925/f1p2/3630	0.150439161414532	undirected	NA	NA
c2942/f1p1/582	c15057/f1p1/1284	0.0564407793877554	undirected	NA	NA
c2942/f1p1/582	c15295/f1p0/1462	0.352772306199925	undirected	NA	NA
c2942/f1p1/582	c15311/f1p0/2244	0.228839503638824	undirected	NA	NA
c2942/f1p1/582	c15460/f1p1/2104	0.0284617480036196	undirected	NA	NA
c2942/f1p1/582	c15682/f1p0/1493	0.0503464443953087	undirected	NA	NA
c2942/f1p1/582	c15695/f1p0/1051	0.263759026206007	undirected	NA	NA
c2942/f1p1/582	c16170/f1p1/1403	0.0773091056759036	undirected	NA	NA
c2942/f1p1/582	c17324/f5p5/1374	0.257065183901496	undirected	NA	NA
c2942/f1p1/582	c18039/f3p2/1577	0.358396672091251	undirected	NA	NA
c2942/f1p1/582	c18197/f2p0/1837	0.33082318442054	undirected	NA	NA
c2942/f1p1/582	c18594/f2p2/1960	0.140983675724257	undirected	NA	NA
c2942/f1p1/582	c19088/f1p3/1955	0.0765149672186277	undirected	NA	NA
c2942/f1p1/582	c19198/f1p1/1747	0.317627624206999	undirected	NA	NA
c2942/f1p1/582	c1954/f9p4/3210	0.258202030589941	undirected	NA	NA
c2942/f1p1/582	c1975/f1p0/908	0.221550304391616	undirected	NA	NA
c2942/f1p1/582	c20372/f1p0/1232	0.130418066209973	undirected	NA	NA
c2942/f1p1/582	c20496/f1p0/1753	0.117333221557685	undirected	NA	NA
c2942/f1p1/582	c2124/f1p0/843	0.267027560686525	undirected	NA	NA
c2942/f1p1/582	c21889/f1p0/1811	0.155302891378708	undirected	NA	NA
c2942/f1p1/582	c21919/f1p2/1792	0.0894925556863334	undirected	NA	NA
c2942/f1p1/582	c21936/f1p1/1798	0.334351345776655	undirected	NA	NA
c2942/f1p1/582	c22252/f1p0/1232	0.196765903737062	undirected	NA	NA
c2942/f1p1/582	c22325/f1p2/1162	0.296611804212077	undirected	NA	NA
c2942/f1p1/582	c22833/f1p0/1609	0.352984670660361	undirected	NA	NA
c2942/f1p1/582	c22904/f1p1/1017	0.11161751809589	undirected	NA	NA
c2942/f1p1/582	c22990/f1p11/1715	0.263998247488598	undirected	NA	NA
c2942/f1p1/582	c23136/f1p1/1852	0.240325150627228	undirected	NA	NA
c2942/f1p1/582	c2568/f2p1/1098	0.200697022264925	undirected	NA	NA
c2942/f1p1/582	c2729/f3p5/1592	0.173344277297938	undirected	NA	NA
c2942/f1p1/582	c2953/f4p2/884	0.0667249058398926	undirected	NA	NA
c2942/f1p1/582	c2972/f2p5/1105	0.172115595292159	undirected	NA	NA
c2942/f1p1/582	c2981/f1p2/993	0.265734697084003	undirected	NA	NA
c2942/f1p1/582	c3067/f2p16/3767	0.179964401197212	undirected	NA	NA
c2942/f1p1/582	c3225/f1p1/928	0.196670587185692	undirected	NA	NA
c2942/f1p1/582	c3433/f1p1/1171	0.168328093157946	undirected	NA	NA
c2942/f1p1/582	c3489/f1p0/999	0.13452750060959	undirected	NA	NA
c2942/f1p1/582	c3624/f1p0/857	0.029240648012763	undirected	NA	NA
c2942/f1p1/582	c3676/f1p0/2077	0.266128481855286	undirected	NA	NA
c2942/f1p1/582	c3823/f2p8/3715	0.303709962422596	undirected	NA	NA
c2942/f1p1/582	c3829/f1p2/3065	0.308886818464801	undirected	NA	NA
c2942/f1p1/582	c3956/f1p1/996	0.100974238692709	undirected	NA	NA
c2942/f1p1/582	c4208/f1p1/2236	0.100592872125612	undirected	NA	NA
c2942/f1p1/582	c4279/f1p0/1163	0.0726635722360428	undirected	NA	NA
c2942/f1p1/582	c4295/f1p0/947	0.229679841863859	undirected	NA	NA
c2942/f1p1/582	c4447/f1p13/1523	0.172738615560238	undirected	NA	NA
c2942/f1p1/582	c4655/f1p6/3531	0.22900919747714	undirected	NA	NA
c2942/f1p1/582	c4978/f1p0/3553	0.0953145127289626	undirected	NA	NA
c2942/f1p1/582	c5035/f1p0/2121	0.201253137235582	undirected	NA	NA
c2942/f1p1/582	c5153/f1p0/1082	0.0284132176939801	undirected	NA	NA
c2942/f1p1/582	c5600/f1p5/1483	0.339365644520332	undirected	NA	NA
c2942/f1p1/582	c6046/f4p2/1640	0.066570980883936	undirected	NA	NA
c2942/f1p1/582	c6205/f1p0/1334	0.118013206934855	undirected	NA	NA
c2942/f1p1/582	c7064/f2p0/1385	0.197701045845792	undirected	NA	NA
c2942/f1p1/582	c7258/f1p0/2210	0.166442504615866	undirected	NA	NA
c2942/f1p1/582	c7281/f1p9/1626	0.137107796498223	undirected	NA	NA
c2942/f1p1/582	c7682/f1p5/5276	0.0895666914661858	undirected	NA	NA
c2942/f1p1/582	c7800/f1p0/2178	0.234525864992633	undirected	NA	NA
c2942/f1p1/582	c8059/f1p1/1162	0.235998948933762	undirected	NA	NA
c2942/f1p1/582	c8284/f2p2/2091	0.229629891389215	undirected	NA	NA
c2942/f1p1/582	c8657/f1p0/1131	0.342968948089022	undirected	NA	NA
c2942/f1p1/582	c8701/f1p1/1314	0.0942846495131291	undirected	NA	NA
c2942/f1p1/582	c8900/f2p2/1398	0.111277173564761	undirected	NA	NA
c2942/f1p1/582	c899/f6p5/952	0.0726461654029677	undirected	NA	NA
c2942/f1p1/582	c9292/f1p0/1500	0.104387535767632	undirected	NA	NA
c2942/f1p1/582	c9781/f3p1/2120	0.30346124791284	undirected	NA	NA
c2942/f1p1/582	c15992/f2p3/1079	0.345875069551989	undirected	NA	NA
c2942/f1p1/582	c1820/f1p1/899	0.102039673848938	undirected	NA	NA
c2942/f1p1/582	c2009/f5p0/1535	0.0893497810190176	undirected	NA	NA
c2942/f1p1/582	c20682/f1p0/1249	0.0589751035940896	undirected	NA	NA
c2942/f1p1/582	c22027/f1p0/1119	0.158394820978014	undirected	NA	NA
c2942/f1p1/582	c1059/f3p2/960	0.090901715413049	undirected	NA	NA
c2942/f1p1/582	c10824/f5p6/1229	0.143950802012027	undirected	NA	NA
c2942/f1p1/582	c11301/f3p2/1222	0.27014948976532	undirected	NA	NA
c2942/f1p1/582	c11488/f2p4/1713	0.333557207581457	undirected	NA	NA
c2942/f1p1/582	c11693/f3p1/1567	0.0275902029154505	undirected	NA	NA
c2942/f1p1/582	c11967/f1p0/3794	0.0210867733332654	undirected	NA	NA
c2942/f1p1/582	c12142/f1p0/1074	0.240905740174915	undirected	NA	NA
c2942/f1p1/582	c12312/f1p1/2219	0.296820337981452	undirected	NA	NA
c2942/f1p1/582	c12875/f1p0/1309	0.365449782397392	undirected	NA	NA
c2942/f1p1/582	c13178/f1p0/2263	0.301783763695243	undirected	NA	NA
c2942/f1p1/582	c13844/f1p1/1485	0.33243572554819	undirected	NA	NA
c2942/f1p1/582	c13897/f1p0/1307	0.340843651727909	undirected	NA	NA
c2942/f1p1/582	c13937/f1p4/3554	0.236895254882585	undirected	NA	NA
c2942/f1p1/582	c14654/f1p0/1407	0.280516714042872	undirected	NA	NA
c2942/f1p1/582	c14723/f1p1/1210	0.318120374345254	undirected	NA	NA
c2942/f1p1/582	c15037/f3p0/1698	0.0515261984411914	undirected	NA	NA
c2942/f1p1/582	c1543/f2p1/878	0.267110777513602	undirected	NA	NA
c2942/f1p1/582	c15660/f1p0/2889	0.330333857715632	undirected	NA	NA
c2942/f1p1/582	c15663/f1p0/1601	0.226540102536013	undirected	NA	NA
c2942/f1p1/582	c15698/f2p0/1609	0.202519999474237	undirected	NA	NA
c2942/f1p1/582	c1711/f8p4/1036	0.0310275155722582	undirected	NA	NA
c2942/f1p1/582	c17985/f3p2/1783	0.0519883171722704	undirected	NA	NA
c2942/f1p1/582	c18169/f2p2/1378	0.154028269381212	undirected	NA	NA
c2942/f1p1/582	c19379/f1p0/1898	0.0316956085987668	undirected	NA	NA
c2942/f1p1/582	c1969/f1p0/923	0.277549781525696	undirected	NA	NA
c2942/f1p1/582	c21093/f1p0/1578	0.0219647647323541	undirected	NA	NA
c2942/f1p1/582	c21105/f1p0/1692	0.388452106806954	undirected	NA	NA
c2942/f1p1/582	c21299/f1p1/1307	0.234062854494229	undirected	NA	NA
c2942/f1p1/582	c21342/f1p0/1984	0.185094953147512	undirected	NA	NA
c2942/f1p1/582	c2149/f1p0/712	0.163058394229622	undirected	NA	NA
c2942/f1p1/582	c21542/f1p0/1917	0.24471331668298	undirected	NA	NA
c2942/f1p1/582	c2197/f2p1/1521	0.260499129422417	undirected	NA	NA
c2942/f1p1/582	c22334/f1p0/1855	0.0353667383494875	undirected	NA	NA
c2942/f1p1/582	c2250/f1p0/893	0.0668826873694696	undirected	NA	NA
c2942/f1p1/582	c2252/f1p1/955	0.360951064005365	undirected	NA	NA
c2942/f1p1/582	c2362/f5p1/1456	0.166367129067561	undirected	NA	NA
c2942/f1p1/582	c2426/f2p1/1644	0.305340159007471	undirected	NA	NA
c2942/f1p1/582	c2432/f3p1/1185	0.330912879320971	undirected	NA	NA
c2942/f1p1/582	c2513/f6p0/2301	0.0461421740294975	undirected	NA	NA
c2942/f1p1/582	c2550/f2p1/1223	0.0460979843196501	undirected	NA	NA
c2942/f1p1/582	c3013/f2p0/1329	0.223082831466052	undirected	NA	NA
c2942/f1p1/582	c3205/f1p0/919	0.365327691823178	undirected	NA	NA
c2942/f1p1/582	c3241/f1p0/928	0.244572977364045	undirected	NA	NA
c2942/f1p1/582	c3468/f1p4/5978	0.303290671205248	undirected	NA	NA
c2942/f1p1/582	c3559/f1p0/1370	0.0381034987173528	undirected	NA	NA
c2942/f1p1/582	c3652/f1p0/1048	0.360566485209488	undirected	NA	NA
c2942/f1p1/582	c4071/f1p0/976	0.288052880038823	undirected	NA	NA
c2942/f1p1/582	c4086/f1p1/1045	0.321842882315515	undirected	NA	NA
c2942/f1p1/582	c4410/f2p0/1400	0.0891607197957352	undirected	NA	NA
c2942/f1p1/582	c5131/f1p0/5430	0.204529753023629	undirected	NA	NA
c2942/f1p1/582	c5417/f1p0/2044	0.249436782726554	undirected	NA	NA
c2942/f1p1/582	c5696/f1p0/3348	0.335045435552239	undirected	NA	NA
c2942/f1p1/582	c6021/f1p0/1379	0.196546014455382	undirected	NA	NA
c2942/f1p1/582	c6050/f1p0/1188	0.258427770993097	undirected	NA	NA
c2942/f1p1/582	c6385/f1p2/1467	0.194057384495626	undirected	NA	NA
c2942/f1p1/582	c6560/f2p1/2070	0.0593197392269183	undirected	NA	NA
c2942/f1p1/582	c7066/f1p4/2357	0.327045866646228	undirected	NA	NA
c2942/f1p1/582	c7243/f1p4/1757	0.245581353335186	undirected	NA	NA
c2942/f1p1/582	c7506/f1p0/2133	0.322723374593871	undirected	NA	NA
c2942/f1p1/582	c7807/f1p0/2167	0.0736225873918277	undirected	NA	NA
c2942/f1p1/582	c7876/f1p6/1309	0.289182200749341	undirected	NA	NA
c2942/f1p1/582	c7993/f1p3/1263	0.291822499032817	undirected	NA	NA
c2942/f1p1/582	c8038/f1p0/5421	0.344210501792769	undirected	NA	NA
c2942/f1p1/582	c8532/f1p0/5358	0.277534641730898	undirected	NA	NA
c2942/f1p1/582	c9293/f2p9/1832	0.256437163226109	undirected	NA	NA
c2942/f1p1/582	c9642/f3p3/3736	0.182409045996719	undirected	NA	NA
c2942/f1p1/582	c9795/f3p2/1339	0.0383346853832646	undirected	NA	NA
c2942/f1p1/582	c9914/f1p0/1562	0.335247399812531	undirected	NA	NA
c2942/f1p1/582	c10883/f1p0/2124	0.323355077125278	undirected	NA	NA
c2942/f1p1/582	c10992/f1p1/2145	0.317052003177048	undirected	NA	NA
c2942/f1p1/582	c11169/f2p4/1553	0.121589204151572	undirected	NA	NA
c2942/f1p1/582	c11297/f2p1/1405	0.334077718425678	undirected	NA	NA
c2942/f1p1/582	c11406/f3p1/1410	0.0950705069999291	undirected	NA	NA
c2942/f1p1/582	c12164/f1p8/1191	0.108443001772234	undirected	NA	NA
c2942/f1p1/582	c13085/f1p0/2248	0.0682273030599462	undirected	NA	NA
c2942/f1p1/582	c14026/f1p1/1796	0.229316178583657	undirected	NA	NA
c2942/f1p1/582	c15990/f1p0/1171	0.041670287716184	undirected	NA	NA
c2942/f1p1/582	c16466/f2p1/1014	0.063851163539988	undirected	NA	NA
c2942/f1p1/582	c1757/f1p1/893	0.219628456056239	undirected	NA	NA
c2942/f1p1/582	c18433/f2p4/1846	0.0997618618435204	undirected	NA	NA
c2942/f1p1/582	c18835/f1p0/1069	0.124753644820611	undirected	NA	NA
c2942/f1p1/582	c20813/f1p0/1272	0.267316088271186	undirected	NA	NA
c2942/f1p1/582	c21243/f1p0/1894	0.355390915787722	undirected	NA	NA
c2942/f1p1/582	c2135/f11p4/1027	0.326233223433623	undirected	NA	NA
c2942/f1p1/582	c22191/f1p0/1864	0.325427939089164	undirected	NA	NA
c2942/f1p1/582	c22400/f1p1/1732	0.128813455180697	undirected	NA	NA
c2942/f1p1/582	c2255/f8p1/1041	0.348251720631912	undirected	NA	NA
c2942/f1p1/582	c22624/f1p0/1763	0.293178547219293	undirected	NA	NA
c2942/f1p1/582	c22873/f1p2/1411	0.240482619915033	undirected	NA	NA
c2942/f1p1/582	c2647/f5p3/1071	0.13107280437477	undirected	NA	NA
c2942/f1p1/582	c2742/f1p0/829	0.176689552536848	undirected	NA	NA
c2942/f1p1/582	c2970/f5p0/1461	0.114419767215571	undirected	NA	NA
c2942/f1p1/582	c3016/f1p0/974	0.045215440763354	undirected	NA	NA
c2942/f1p1/582	c3325/f1p0/2251	0.211236778048923	undirected	NA	NA
c2942/f1p1/582	c3726/f1p0/5255	0.258947559470301	undirected	NA	NA
c2942/f1p1/582	c4718/f1p1/3084	0.301350913365001	undirected	NA	NA
c2942/f1p1/582	c5414/f2p1/1614	0.254387826969835	undirected	NA	NA
c2942/f1p1/582	c6661/f1p0/5744	0.219639565090421	undirected	NA	NA
c2942/f1p1/582	c7240/f1p4/1229	0.287050297713677	undirected	NA	NA
c2942/f1p1/582	c728/f12p8/983	0.0232340401304598	undirected	NA	NA
c2942/f1p1/582	c7537/f2p0/1487	0.0400524717072987	undirected	NA	NA
c2942/f1p1/582	c7638/f1p0/1264	0.152561254225917	undirected	NA	NA
c2942/f1p1/582	c9323/f1p0/3440	0.229170968890064	undirected	NA	NA
c2942/f1p1/582	c9743/f1p0/1059	0.292717763352653	undirected	NA	NA
c2942/f1p1/582	c2667/f1p2/977	0.333149993835754	undirected	NA	NA
c2942/f1p1/582	c10028/f2p5/2374	0.0246959575576915	undirected	NA	NA
c2942/f1p1/582	c10068/f2p14/1079	0.0995159575737148	undirected	NA	NA
c2942/f1p1/582	c10171/f1p2/2288	0.246627871814238	undirected	NA	NA
c2942/f1p1/582	c1035/f4p4/901	0.0488498607801915	undirected	NA	NA
c2942/f1p1/582	c10429/f1p3/2098	0.0413174167926708	undirected	NA	NA
c2942/f1p1/582	c1043/f4p3/942	0.19953450568465	undirected	NA	NA
c2942/f1p1/582	c1058/f4p0/959	0.0345551555548072	undirected	NA	NA
c2942/f1p1/582	c10761/f1p0/2139	0.21695583143586	undirected	NA	NA
c2942/f1p1/582	c10765/f1p0/6103	0.163362861193704	undirected	NA	NA
c2942/f1p1/582	c10889/f3p2/1302	0.080664386659017	undirected	NA	NA
c2942/f1p1/582	c10933/f1p0/2128	0.0288259662703998	undirected	NA	NA
c2942/f1p1/582	c11139/f1p0/2067	0.196034894279432	undirected	NA	NA
c2942/f1p1/582	c11233/f1p0/2201	0.279500561985103	undirected	NA	NA
c2942/f1p1/582	c11326/f3p0/1670	0.226443881812182	undirected	NA	NA
c2942/f1p1/582	c11361/f1p1/2048	0.116596650628742	undirected	NA	NA
c2942/f1p1/582	c11401/f3p23/1713	0.194304204727531	undirected	NA	NA
c2942/f1p1/582	c11421/f2p12/1301	0.112522559454742	undirected	NA	NA
c2942/f1p1/582	c11477/f2p0/1307	0.0426497148578615	undirected	NA	NA
c2942/f1p1/582	c11565/f1p0/2068	0.0295686593830293	undirected	NA	NA
c2942/f1p1/582	c11574/f1p3/1070	0.0475580314609783	undirected	NA	NA
c2942/f1p1/582	c11899/f1p0/6487	0.253745697137291	undirected	NA	NA
c2942/f1p1/582	c12029/f1p1/5890	0.0242529191103259	undirected	NA	NA
c2942/f1p1/582	c12384/f1p2/1034	0.0579995545667418	undirected	NA	NA
c2942/f1p1/582	c12441/f1p0/1096	0.245869927683263	undirected	NA	NA
c2942/f1p1/582	c12664/f1p2/1148	0.090912669797871	undirected	NA	NA
c2942/f1p1/582	c12826/f1p0/1062	0.158137610304771	undirected	NA	NA
c2942/f1p1/582	c12870/f2p0/1650	0.202124065868186	undirected	NA	NA
c2942/f1p1/582	c13135/f2p1/1161	0.0996755838384633	undirected	NA	NA
c2942/f1p1/582	c1330/f2p6/713	0.0232464626323046	undirected	NA	NA
c2942/f1p1/582	c13435/f1p1/1538	0.204370032462208	undirected	NA	NA
c2942/f1p1/582	c1344/f2p1/760	0.0326691735699695	undirected	NA	NA
c2942/f1p1/582	c13473/f1p3/1162	0.12793512385799	undirected	NA	NA
c2942/f1p1/582	c13559/f1p0/1742	0.221071635304995	undirected	NA	NA
c2942/f1p1/582	c1360/f5p5/1207	0.0411851377159859	undirected	NA	NA
c2942/f1p1/582	c13872/f1p0/1404	0.101036428917049	undirected	NA	NA
c2942/f1p1/582	c13970/f1p0/1107	0.104332313625109	undirected	NA	NA
c2942/f1p1/582	c14105/f1p2/1289	0.138737057839152	undirected	NA	NA
c2942/f1p1/582	c14107/f1p2/1109	0.117021663054729	undirected	NA	NA
c2942/f1p1/582	c14170/f1p0/1488	0.150125212732907	undirected	NA	NA
c2942/f1p1/582	c14516/f1p1/1115	0.0240177545866946	undirected	NA	NA
c2942/f1p1/582	c14611/f1p0/1352	0.268729218820899	undirected	NA	NA
c2942/f1p1/582	c14677/f4p1/1703	0.155974203654301	undirected	NA	NA
c2942/f1p1/582	c1485/f7p19/1677	0.0784759809165134	undirected	NA	NA
c2942/f1p1/582	c1504/f2p2/869	0.158674541371019	undirected	NA	NA
c2942/f1p1/582	c15182/f1p0/3466	0.266488748058778	undirected	NA	NA
c2942/f1p1/582	c15218/f1p1/1298	0.0849890021689483	undirected	NA	NA
c2942/f1p1/582	c15313/f1p0/1527	0.305821649615095	undirected	NA	NA
c2942/f1p1/582	c15395/f1p0/1379	0.114625830251811	undirected	NA	NA
c2942/f1p1/582	c15427/f1p0/1212	0.200347110408566	undirected	NA	NA
c2942/f1p1/582	c15458/f1p0/1393	0.0206409904804918	undirected	NA	NA
c2942/f1p1/582	c1568/f10p9/1014	0.186591108091439	undirected	NA	NA
c2942/f1p1/582	c15895/f1p2/1044	0.167191720176248	undirected	NA	NA
c2942/f1p1/582	c16036/f2p1/1656	0.327387842847431	undirected	NA	NA
c2942/f1p1/582	c16229/f1p0/1605	0.177150629065609	undirected	NA	NA
c2942/f1p1/582	c17311/f1p0/3903	0.306739324388208	undirected	NA	NA
c2942/f1p1/582	c17357/f1p3/4109	0.147471800992811	undirected	NA	NA
c2942/f1p1/582	c1740/f10p6/1174	0.0696422855410468	undirected	NA	NA
c2942/f1p1/582	c1741/f11p6/1234	0.048599854540311	undirected	NA	NA
c2942/f1p1/582	c17681/f6p2/1976	0.0732572498238051	undirected	NA	NA
c2942/f1p1/582	c17784/f1p3/3442	0.0925832090003536	undirected	NA	NA
c2942/f1p1/582	c17804/f1p0/4417	0.188152665432276	undirected	NA	NA
c2942/f1p1/582	c17916/f3p4/1801	0.0439912443082703	undirected	NA	NA
c2942/f1p1/582	c18297/f3p7/1734	0.0287141041236541	undirected	NA	NA
c2942/f1p1/582	c18526/f2p1/1768	0.0691768962903233	undirected	NA	NA
c2942/f1p1/582	c19002/f1p1/1091	0.307474613525136	undirected	NA	NA
c2942/f1p1/582	c19111/f1p4/1596	0.101053572311289	undirected	NA	NA
c2942/f1p1/582	c1978/f1p0/638	0.182610751981088	undirected	NA	NA
c2942/f1p1/582	c19874/f1p0/1851	0.267276841700311	undirected	NA	NA
c2942/f1p1/582	c19887/f1p0/1837	0.175552403153893	undirected	NA	NA
c2942/f1p1/582	c2011/f3p1/1663	0.181985271900023	undirected	NA	NA
c2942/f1p1/582	c20171/f1p0/1879	0.0779547708313393	undirected	NA	NA
c2942/f1p1/582	c20605/f1p0/1081	0.0723890241127511	undirected	NA	NA
c2942/f1p1/582	c20946/f1p2/1812	0.260784694176761	undirected	NA	NA
c2942/f1p1/582	c20988/f1p0/1825	0.155683653354376	undirected	NA	NA
c2942/f1p1/582	c21092/f1p0/1884	0.214625047892067	undirected	NA	NA
c2942/f1p1/582	c2122/f4p4/1443	0.143106613540524	undirected	NA	NA
c2942/f1p1/582	c21363/f1p5/1819	0.246968330102035	undirected	NA	NA
c2942/f1p1/582	c21432/f1p1/1767	0.0242026072504775	undirected	NA	NA
c2942/f1p1/582	c21545/f1p6/1266	0.166331296777746	undirected	NA	NA
c2942/f1p1/582	c2167/f1p1/857	0.179527920709247	undirected	NA	NA
c2942/f1p1/582	c22091/f1p3/1584	0.109853055524981	undirected	NA	NA
c2942/f1p1/582	c22289/f1p2/1855	0.032623991339199	undirected	NA	NA
c2942/f1p1/582	c2271/f3p0/1132	0.141631972261325	undirected	NA	NA
c2942/f1p1/582	c22868/f1p4/1961	0.281352481876036	undirected	NA	NA
c2942/f1p1/582	c22994/f1p0/1841	0.184813470778756	undirected	NA	NA
c2942/f1p1/582	c23052/f1p1/1192	0.253676809497688	undirected	NA	NA
c2942/f1p1/582	c23151/f1p2/1920	0.120686640032211	undirected	NA	NA
c2942/f1p1/582	c23373/f3p2/1591	0.318363610228048	undirected	NA	NA
c2942/f1p1/582	c23600/f12p27/1515	0.0710729971082489	undirected	NA	NA
c2942/f1p1/582	c24314/f3p17/1176	0.183079545599715	undirected	NA	NA
c2942/f1p1/582	c24358/f2p2/1094	0.0474184128055671	undirected	NA	NA
c2942/f1p1/582	c2510/f1p0/917	0.0716574013929726	undirected	NA	NA
c2942/f1p1/582	c2522/f1p12/987	0.143184594484464	undirected	NA	NA
c2942/f1p1/582	c2528/f1p0/834	0.0440572594315879	undirected	NA	NA
c2942/f1p1/582	c2625/f1p2/983	0.225141535990748	undirected	NA	NA
c2942/f1p1/582	c2640/f2p4/1383	0.243171755637255	undirected	NA	NA
c2942/f1p1/582	c2669/f2p0/1490	0.21132810605603	undirected	NA	NA
c2942/f1p1/582	c2677/f1p0/984	0.232849255689815	undirected	NA	NA
c2942/f1p1/582	c2806/f1p1/902	0.0798742790279344	undirected	NA	NA
c2942/f1p1/582	c2814/f1p2/952	0.10682391665151	undirected	NA	NA
c2942/f1p1/582	c2849/f2p2/3054	0.142914807374243	undirected	NA	NA
c2942/f1p1/582	c2894/f2p2/968	0.308053967525908	undirected	NA	NA
c2942/f1p1/582	c2899/f1p0/927	0.25921311200322	undirected	NA	NA
c2942/f1p1/582	c2977/f1p0/6747	0.241526128848511	undirected	NA	NA
c2942/f1p1/582	c2988/f1p0/7033	0.206556263934716	undirected	NA	NA
c2942/f1p1/582	c3135/f1p0/3019	0.101192775866086	undirected	NA	NA
c2942/f1p1/582	c3188/f2p2/1504	0.216208790152852	undirected	NA	NA
c2942/f1p1/582	c3196/f5p1/2157	0.0678360267172874	undirected	NA	NA
c2942/f1p1/582	c3228/f4p2/1345	0.146126210585983	undirected	NA	NA
c2942/f1p1/582	c3258/f2p8/805	0.180513158112355	undirected	NA	NA
c2942/f1p1/582	c3269/f8p6/1180	0.195002464250702	undirected	NA	NA
c2942/f1p1/582	c3307/f4p1/1361	0.0940960182706509	undirected	NA	NA
c2942/f1p1/582	c3319/f1p0/968	0.0632250408506066	undirected	NA	NA
c2942/f1p1/582	c3350/f4p0/1291	0.215239584363494	undirected	NA	NA
c2942/f1p1/582	c3802/f1p8/2181	0.213691284154202	undirected	NA	NA
c2942/f1p1/582	c3835/f1p1/1156	0.0522384845434336	undirected	NA	NA
c2942/f1p1/582	c3914/f1p1/976	0.127044213310682	undirected	NA	NA
c2942/f1p1/582	c3968/f1p2/2249	0.109052917816102	undirected	NA	NA
c2942/f1p1/582	c3976/f1p1/1488	0.271469219757402	undirected	NA	NA
c2942/f1p1/582	c3995/f1p0/981	0.140908259582938	undirected	NA	NA
c2942/f1p1/582	c4137/f1p0/927	0.205864756673504	undirected	NA	NA
c2942/f1p1/582	c4192/f1p0/991	0.0750385097841645	undirected	NA	NA
c2942/f1p1/582	c4331/f1p0/542	0.268296644372335	undirected	NA	NA
c2942/f1p1/582	c4333/f1p0/1192	0.0737929833521863	undirected	NA	NA
c2942/f1p1/582	c4602/f1p0/1606	0.0449369686947612	undirected	NA	NA
c2942/f1p1/582	c465/f1p16/1128	0.157045215025717	undirected	NA	NA
c2942/f1p1/582	c4658/f1p0/2097	0.148995504326345	undirected	NA	NA
c2942/f1p1/582	c4717/f3p1/1127	0.126869878075181	undirected	NA	NA
c2942/f1p1/582	c4795/f1p2/2146	0.226507294039326	undirected	NA	NA
c2942/f1p1/582	c4804/f1p0/1240	0.313011377864459	undirected	NA	NA
c2942/f1p1/582	c4852/f1p0/772	0.169554325878598	undirected	NA	NA
c2942/f1p1/582	c4926/f1p0/1444	0.14973072382854	undirected	NA	NA
c2942/f1p1/582	c5052/f1p1/1799	0.259621659939312	undirected	NA	NA
c2942/f1p1/582	c5094/f1p2/3052	0.0222883342509157	undirected	NA	NA
c2942/f1p1/582	c5203/f1p0/5201	0.320500004114883	undirected	NA	NA
c2942/f1p1/582	c5455/f3p0/1178	0.226276631133954	undirected	NA	NA
c2942/f1p1/582	c5626/f2p2/1121	0.107747878994503	undirected	NA	NA
c2942/f1p1/582	c5827/f4p5/1589	0.248470254862153	undirected	NA	NA
c2942/f1p1/582	c5850/f1p4/5128	0.0814810798339918	undirected	NA	NA
c2942/f1p1/582	c5878/f1p0/3181	0.190938351851898	undirected	NA	NA
c2942/f1p1/582	c5901/f1p0/1601	0.0238202532315653	undirected	NA	NA
c2942/f1p1/582	c5912/f1p2/1066	0.136723717492792	undirected	NA	NA
c2942/f1p1/582	c5923/f1p0/2235	0.235628957608219	undirected	NA	NA
c2942/f1p1/582	c6157/f1p0/5257	0.280057491184121	undirected	NA	NA
c2942/f1p1/582	c6208/f1p1/1259	0.189072922517049	undirected	NA	NA
c2942/f1p1/582	c6236/f2p0/2279	0.311077050728236	undirected	NA	NA
c2942/f1p1/582	c6266/f1p0/1165	0.0512362938163424	undirected	NA	NA
c2942/f1p1/582	c653/f5p29/985	0.0851706129216804	undirected	NA	NA
c2942/f1p1/582	c6567/f1p1/1063	0.0949435800102741	undirected	NA	NA
c2942/f1p1/582	c6746/f1p0/3110	0.224841495109399	undirected	NA	NA
c2942/f1p1/582	c6824/f9p16/1110	0.299443401721081	undirected	NA	NA
c2942/f1p1/582	c6981/f5p6/2155	0.0906985980600947	undirected	NA	NA
c2942/f1p1/582	c7482/f1p0/2113	0.0691955964766043	undirected	NA	NA
c2942/f1p1/582	c7576/f1p2/1025	0.0273754337274314	undirected	NA	NA
c2942/f1p1/582	c7834/f2p0/1166	0.150226850854102	undirected	NA	NA
c2942/f1p1/582	c8028/f1p0/5405	0.175215076584162	undirected	NA	NA
c2942/f1p1/582	c8044/f1p0/5240	0.151511156093743	undirected	NA	NA
c2942/f1p1/582	c8066/f1p0/2197	0.17596263672388	undirected	NA	NA
c2942/f1p1/582	c8502/f3p1/1148	0.264985782895898	undirected	NA	NA
c2942/f1p1/582	c8643/f2p3/1279	0.0369395944845194	undirected	NA	NA
c2942/f1p1/582	c8644/f6p3/1576	0.144148050239947	undirected	NA	NA
c2942/f1p1/582	c8675/f1p0/1252	0.241814225547122	undirected	NA	NA
c2942/f1p1/582	c8721/f1p0/3070	0.268987186492703	undirected	NA	NA
c2942/f1p1/582	c8897/f1p1/1601	0.221691019569873	undirected	NA	NA
c2942/f1p1/582	c8906/f1p0/1026	0.0657038087087836	undirected	NA	NA
c2942/f1p1/582	c8979/f1p0/5208	0.187058160523141	undirected	NA	NA
c2942/f1p1/582	c9167/f2p1/1535	0.0626687825610892	undirected	NA	NA
c2942/f1p1/582	c9323/f2p3/1385	0.138710216467258	undirected	NA	NA
c2942/f1p1/582	c9335/f1p0/1182	0.232645313149273	undirected	NA	NA
c2942/f1p1/582	c9791/f3p0/2074	0.0853385365333833	undirected	NA	NA
c2942/f1p1/582	c9983/f1p9/1038	0.0842304288968357	undirected	NA	NA
c2942/f1p1/582	c21839/f1p0/1785	0.163883113943157	undirected	NA	NA
c2942/f1p1/582	c14341/f1p0/1382	0.136031927398997	undirected	NA	NA
c2942/f1p1/582	c22245/f1p1/1739	0.0246114205888495	undirected	NA	NA
c2942/f1p1/582	c4972/f1p0/5985	0.289016748289542	undirected	NA	NA
c2942/f1p1/582	c9172/f1p0/5137	0.152546152831416	undirected	NA	NA
c2942/f1p1/582	c11076/f1p0/2128	0.230728468656293	undirected	NA	NA
c2942/f1p1/582	c12189/f1p6/1326	0.2167806150664	undirected	NA	NA
c2942/f1p1/582	c13553/f1p0/3361	0.0286109619017154	undirected	NA	NA
c2942/f1p1/582	c1421/f2p0/954	0.0491496530803365	undirected	NA	NA
c2942/f1p1/582	c14468/f1p0/1215	0.183603753093883	undirected	NA	NA
c2942/f1p1/582	c14544/f1p0/1399	0.0243116530774923	undirected	NA	NA
c2942/f1p1/582	c15452/f1p0/1032	0.185179839129185	undirected	NA	NA
c2942/f1p1/582	c1883/f11p8/1292	0.0901089693412414	undirected	NA	NA
c2942/f1p1/582	c20947/f1p1/1793	0.178432820034177	undirected	NA	NA
c2942/f1p1/582	c2434/f3p0/1219	0.166770461364935	undirected	NA	NA
c2942/f1p1/582	c2603/f1p6/1003	0.0378387237798238	undirected	NA	NA
c2942/f1p1/582	c3092/f5p7/1351	0.254828897140572	undirected	NA	NA
c2942/f1p1/582	c3110/f1p0/3633	0.0487808763417866	undirected	NA	NA
c2942/f1p1/582	c3203/f1p0/3385	0.159684825521702	undirected	NA	NA
c2942/f1p1/582	c3267/f4p2/1585	0.336009053508886	undirected	NA	NA
c2942/f1p1/582	c3518/f3p2/1013	0.229790845272394	undirected	NA	NA
c2942/f1p1/582	c4500/f11p7/916	0.0758636709818212	undirected	NA	NA
c2942/f1p1/582	c5774/f3p3/1750	0.0993168811133311	undirected	NA	NA
c2942/f1p1/582	c5906/f1p0/1565	0.163763047091242	undirected	NA	NA
c2942/f1p1/582	c6247/f2p0/1401	0.133188046031113	undirected	NA	NA
c2942/f1p1/582	c7013/f1p1/1011	0.0587773322898719	undirected	NA	NA
c2942/f1p1/582	c8285/f1p0/2251	0.357848870633385	undirected	NA	NA
c2942/f1p1/582	c8755/f1p0/3307	0.0483410317420115	undirected	NA	NA
c2942/f1p1/582	c8857/f1p1/2239	0.0454204790838482	undirected	NA	NA
c2942/f1p1/582	c9682/f1p0/1192	0.22794427199422	undirected	NA	NA
c2942/f1p1/582	c18800/f1p1/1419	0.0886677449179757	undirected	NA	NA
c2942/f1p1/582	c3029/f2p1/3488	0.0577312383457938	undirected	NA	NA
c2942/f1p1/582	c4338/f1p0/1289	0.0346072510392075	undirected	NA	NA
c2942/f1p1/582	c4679/f7p1/843	0.033369722856551	undirected	NA	NA
c2942/f1p1/582	c692/f6p1/860	0.0408264856124434	undirected	NA	NA
c2942/f1p1/582	c7417/f1p0/6076	0.145871064289895	undirected	NA	NA
c2942/f1p1/582	c12269/f1p1/1677	0.0906544574721446	undirected	NA	NA
c2942/f1p1/582	c1618/f12p12/1092	0.020703244162081	undirected	NA	NA
c2942/f1p1/582	c18467/f2p0/1338	0.0285601853462185	undirected	NA	NA
c2942/f1p1/582	c19353/f1p0/1574	0.13546703530052	undirected	NA	NA
c2942/f1p1/582	c5556/f1p0/2337	0.180208624018296	undirected	NA	NA
c2942/f1p1/582	c11610/f1p0/2240	0.328925709237709	undirected	NA	NA
c2942/f1p1/582	c2986/f1p0/904	0.283565389258624	undirected	NA	NA
c2942/f1p1/582	c15207/f1p1/1178	0.16983007073663	undirected	NA	NA
c2942/f1p1/582	c24344/f3p5/1431	0.0209448198000794	undirected	NA	NA
c2942/f1p1/582	c10884/f1p0/2206	0.172269553641423	undirected	NA	NA
c2942/f1p1/582	c21485/f1p1/1784	0.14826900755192	undirected	NA	NA
c2942/f1p1/582	c4262/f1p0/540	0.186925749059704	undirected	NA	NA
c2942/f1p1/582	c10020/f2p2/2114	0.23654987814402	undirected	NA	NA
c2942/f1p1/582	c10222/f1p2/2143	0.305008018718778	undirected	NA	NA
c2942/f1p1/582	c10473/f1p1/2099	0.0272941609028937	undirected	NA	NA
c2942/f1p1/582	c12453/f1p1/1264	0.0735898084091451	undirected	NA	NA
c2942/f1p1/582	c13375/f1p0/1164	0.0275094305635323	undirected	NA	NA
c2942/f1p1/582	c1363/f2p3/941	0.0718184646524157	undirected	NA	NA
c2942/f1p1/582	c13630/f1p7/2238	0.0717632246938254	undirected	NA	NA
c2942/f1p1/582	c13783/f1p0/3292	0.357255982158315	undirected	NA	NA
c2942/f1p1/582	c1429/f9p5/1573	0.184368868945076	undirected	NA	NA
c2942/f1p1/582	c15312/f1p0/1748	0.338342859632155	undirected	NA	NA
c2942/f1p1/582	c15835/f1p8/2981	0.221346409221203	undirected	NA	NA
c2942/f1p1/582	c1694/f1p0/984	0.0315934015908277	undirected	NA	NA
c2942/f1p1/582	c1741/f1p0/951	0.229606756921521	undirected	NA	NA
c2942/f1p1/582	c17630/f8p9/1953	0.224484843916458	undirected	NA	NA
c2942/f1p1/582	c17790/f4p2/1876	0.280313241060067	undirected	NA	NA
c2942/f1p1/582	c18284/f1p6/3057	0.261292644215144	undirected	NA	NA
c2942/f1p1/582	c19006/f1p0/1579	0.0620473208680913	undirected	NA	NA
c2942/f1p1/582	c19833/f1p1/1753	0.231247882000929	undirected	NA	NA
c2942/f1p1/582	c20877/f1p1/1589	0.025817466083063	undirected	NA	NA
c2942/f1p1/582	c2614/f4p1/1069	0.256128815573418	undirected	NA	NA
c2942/f1p1/582	c2676/f1p1/982	0.038073887403194	undirected	NA	NA
c2942/f1p1/582	c2785/f1p0/790	0.0936054993790019	undirected	NA	NA
c2942/f1p1/582	c2879/f1p93/5349	0.242428930650475	undirected	NA	NA
c2942/f1p1/582	c3445/f1p2/1291	0.308871670711802	undirected	NA	NA
c2942/f1p1/582	c3690/f2p0/1257	0.227252657388476	undirected	NA	NA
c2942/f1p1/582	c3981/f1p0/1548	0.0760954172058427	undirected	NA	NA
c2942/f1p1/582	c4179/f1p0/971	0.0298629624923364	undirected	NA	NA
c2942/f1p1/582	c4697/f3p0/1326	0.0879723271616376	undirected	NA	NA
c2942/f1p1/582	c543/f8p9/953	0.0460162849799666	undirected	NA	NA
c2942/f1p1/582	c5711/f8p4/1164	0.263996990613458	undirected	NA	NA
c2942/f1p1/582	c7024/f1p3/1142	0.0623792525385899	undirected	NA	NA
c2942/f1p1/582	c7139/f5p10/2281	0.294624435855825	undirected	NA	NA
c2942/f1p1/582	c8236/f1p0/1006	0.21568025110815	undirected	NA	NA
c2942/f1p1/582	c903/f2p1/959	0.181541719284492	undirected	NA	NA
c2942/f1p1/582	c9766/f1p0/1167	0.218523562645956	undirected	NA	NA
c2942/f1p1/582	c9895/f1p0/1334	0.244288127936798	undirected	NA	NA
c2942/f1p1/582	c9921/f1p14/2312	0.327731369491505	undirected	NA	NA
c2942/f1p1/582	c1851/f1p0/959	0.0298733380428111	undirected	NA	NA
c2942/f1p1/582	c24107/f3p0/1519	0.105175769400688	undirected	NA	NA
c2942/f1p1/582	c10979/f1p4/2298	0.132573877571734	undirected	NA	NA
c2942/f1p1/582	c10982/f3p5/1514	0.191827503834918	undirected	NA	NA
c2942/f1p1/582	c11146/f2p1/1514	0.0730404780763293	undirected	NA	NA
c2942/f1p1/582	c1126/f1p5/802	0.0820610460475479	undirected	NA	NA
c2942/f1p1/582	c11287/f5p1/1745	0.193667442550906	undirected	NA	NA
c2942/f1p1/582	c11443/f2p2/1196	0.0486456344509706	undirected	NA	NA
c2942/f1p1/582	c11468/f1p3/2088	0.23765977676922	undirected	NA	NA
c2942/f1p1/582	c11994/f1p1/1494	0.0347762916785219	undirected	NA	NA
c2942/f1p1/582	c12076/f1p0/5386	0.0425079536169592	undirected	NA	NA
c2942/f1p1/582	c12438/f1p0/2099	0.228617753140407	undirected	NA	NA
c2942/f1p1/582	c12513/f1p1/1289	0.0974565477347475	undirected	NA	NA
c2942/f1p1/582	c12710/f1p1/2255	0.14100601508791	undirected	NA	NA
c2942/f1p1/582	c12797/f1p11/2154	0.298845501692919	undirected	NA	NA
c2942/f1p1/582	c12809/f1p1/2040	0.296683947164563	undirected	NA	NA
c2942/f1p1/582	c12831/f1p0/1167	0.237062309046257	undirected	NA	NA
c2942/f1p1/582	c12873/f1p1/1062	0.153637797319729	undirected	NA	NA
c2942/f1p1/582	c13033/f1p1/1196	0.202572108127626	undirected	NA	NA
c2942/f1p1/582	c13132/f1p1/1101	0.0200995934676451	undirected	NA	NA
c2942/f1p1/582	c1339/f2p1/939	0.136329688963213	undirected	NA	NA
c2942/f1p1/582	c13452/f1p0/1400	0.0655417243906695	undirected	NA	NA
c2942/f1p1/582	c13746/f1p0/3816	0.283876130529379	undirected	NA	NA
c2942/f1p1/582	c13874/f1p0/1311	0.047435774295164	undirected	NA	NA
c2942/f1p1/582	c14480/f1p0/1389	0.117135856750625	undirected	NA	NA
c2942/f1p1/582	c1457/f2p3/990	0.13873306958474	undirected	NA	NA
c2942/f1p1/582	c14863/f1p0/1566	0.337427445465088	undirected	NA	NA
c2942/f1p1/582	c15381/f1p3/1277	0.118350454013824	undirected	NA	NA
c2942/f1p1/582	c15498/f1p0/1327	0.166868096030061	undirected	NA	NA
c2942/f1p1/582	c16033/f2p0/1513	0.337902573630639	undirected	NA	NA
c2942/f1p1/582	c16059/f2p0/1206	0.0431203470556942	undirected	NA	NA
c2942/f1p1/582	c16111/f2p1/1189	0.154637666114767	undirected	NA	NA
c2942/f1p1/582	c16206/f1p4/1207	0.0931377810974043	undirected	NA	NA
c2942/f1p1/582	c18128/f1p0/4983	0.0511524781722486	undirected	NA	NA
c2942/f1p1/582	c18601/f1p0/3505	0.123459014275252	undirected	NA	NA
c2942/f1p1/582	c18863/f1p0/1520	0.0650959032379897	undirected	NA	NA
c2942/f1p1/582	c19647/f1p1/1747	0.076257005156112	undirected	NA	NA
c2942/f1p1/582	c1980/f3p0/1105	0.209786720142008	undirected	NA	NA
c2942/f1p1/582	c20184/f1p23/1708	0.158700141490161	undirected	NA	NA
c2942/f1p1/582	c20618/f1p0/1281	0.0386453038101599	undirected	NA	NA
c2942/f1p1/582	c2069/f1p0/938	0.0542072207946204	undirected	NA	NA
c2942/f1p1/582	c21796/f1p5/1124	0.15626891399278	undirected	NA	NA
c2942/f1p1/582	c21811/f1p3/1628	0.330460783027712	undirected	NA	NA
c2942/f1p1/582	c22181/f1p1/1599	0.0842625278662181	undirected	NA	NA
c2942/f1p1/582	c22312/f1p2/1695	0.112511803620162	undirected	NA	NA
c2942/f1p1/582	c2309/f1p0/1251	0.114932106326615	undirected	NA	NA
c2942/f1p1/582	c2325/f1p0/902	0.347594158455534	undirected	NA	NA
c2942/f1p1/582	c23344/f1p3/1512	0.159797157836493	undirected	NA	NA
c2942/f1p1/582	c24377/f2p1/1116	0.129682586220681	undirected	NA	NA
c2942/f1p1/582	c2524/f1p1/947	0.0937323184189002	undirected	NA	NA
c2942/f1p1/582	c2604/f1p0/641	0.0562095230433022	undirected	NA	NA
c2942/f1p1/582	c2662/f4p1/1786	0.119916250099538	undirected	NA	NA
c2942/f1p1/582	c2864/f6p3/1097	0.0911126717519412	undirected	NA	NA
c2942/f1p1/582	c2923/f1p1/950	0.23344717343262	undirected	NA	NA
c2942/f1p1/582	c3095/f1p1/818	0.0503827123199189	undirected	NA	NA
c2942/f1p1/582	c3107/f2p0/1267	0.0353844376383342	undirected	NA	NA
c2942/f1p1/582	c3114/f1p0/4172	0.261503629144989	undirected	NA	NA
c2942/f1p1/582	c3143/f1p0/3744	0.272470139718552	undirected	NA	NA
c2942/f1p1/582	c3327/f1p0/2541	0.17738929129208	undirected	NA	NA
c2942/f1p1/582	c3392/f1p0/2673	0.144165881602709	undirected	NA	NA
c2942/f1p1/582	c3425/f1p0/873	0.164093985226745	undirected	NA	NA
c2942/f1p1/582	c3551/f1p0/2315	0.0795040300908177	undirected	NA	NA
c2942/f1p1/582	c3695/f1p3/1570	0.0770618058343611	undirected	NA	NA
c2942/f1p1/582	c3696/f1p0/5239	0.129531852235314	undirected	NA	NA
c2942/f1p1/582	c3932/f1p2/2075	0.06035949713979	undirected	NA	NA
c2942/f1p1/582	c4243/f2p0/1618	0.308489625651413	undirected	NA	NA
c2942/f1p1/582	c5102/f1p14/1017	0.110983769487146	undirected	NA	NA
c2942/f1p1/582	c5471/f1p1/2064	0.0291112628597684	undirected	NA	NA
c2942/f1p1/582	c5644/f1p0/3208	0.154418451219717	undirected	NA	NA
c2942/f1p1/582	c6156/f1p0/1095	0.032275793511942	undirected	NA	NA
c2942/f1p1/582	c6446/f1p2/1137	0.239919106250846	undirected	NA	NA
c2942/f1p1/582	c6450/f1p0/2119	0.242124083737857	undirected	NA	NA
c2942/f1p1/582	c6598/f1p1/2148	0.0233206341911866	undirected	NA	NA
c2942/f1p1/582	c6623/f3p3/1025	0.138466526252781	undirected	NA	NA
c2942/f1p1/582	c698/f14p5/985	0.0384392052584828	undirected	NA	NA
c2942/f1p1/582	c7137/f1p1/2092	0.129157018485204	undirected	NA	NA
c2942/f1p1/582	c7376/f1p1/2034	0.0308734233742696	undirected	NA	NA
c2942/f1p1/582	c7945/f1p0/3234	0.20430148943082	undirected	NA	NA
c2942/f1p1/582	c8069/f1p1/1070	0.0394509783582773	undirected	NA	NA
c2942/f1p1/582	c8087/f1p1/2305	0.095013368052275	undirected	NA	NA
c2942/f1p1/582	c8245/f1p0/5044	0.0529088459507544	undirected	NA	NA
c2942/f1p1/582	c8409/f1p1/1115	0.202566456785111	undirected	NA	NA
c2942/f1p1/582	c8431/f2p6/1002	0.0584212857564596	undirected	NA	NA
c2942/f1p1/582	c8543/f1p0/1158	0.239242072113121	undirected	NA	NA
c2942/f1p1/582	c855/f2p16/1223	0.261500531029919	undirected	NA	NA
c2942/f1p1/582	c8622/f3p0/1364	0.137507371853582	undirected	NA	NA
c2942/f1p1/582	c8766/f1p0/1037	0.198459759652458	undirected	NA	NA
c2942/f1p1/582	c10580/f1p0/2170	0.108792443264636	undirected	NA	NA
c2942/f1p1/582	c1097/f12p7/1482	0.0945501865838531	undirected	NA	NA
c2942/f1p1/582	c11548/f1p1/2351	0.0528441244580634	undirected	NA	NA
c2942/f1p1/582	c11714/f1p1/1377	0.0902467935929064	undirected	NA	NA
c2942/f1p1/582	c12044/f1p0/1242	0.285008425065437	undirected	NA	NA
c2942/f1p1/582	c1219/f3p1/954	0.0225713554659624	undirected	NA	NA
c2942/f1p1/582	c12383/f1p1/1476	0.28607215217133	undirected	NA	NA
c2942/f1p1/582	c12947/f1p0/1308	0.0720438254009569	undirected	NA	NA
c2942/f1p1/582	c13246/f1p0/2083	0.0248390747405966	undirected	NA	NA
c2942/f1p1/582	c13331/f1p0/1145	0.0760508716140605	undirected	NA	NA
c2942/f1p1/582	c14404/f1p1/1151	0.020175493715514	undirected	NA	NA
c2942/f1p1/582	c15851/f1p1/1532	0.0290653822621508	undirected	NA	NA
c2942/f1p1/582	c19485/f1p0/1964	0.0704084785376568	undirected	NA	NA
c2942/f1p1/582	c2129/f5p0/1668	0.108772181344508	undirected	NA	NA
c2942/f1p1/582	c21638/f1p0/1345	0.0407190688512482	undirected	NA	NA
c2942/f1p1/582	c22130/f1p0/1669	0.253850586329582	undirected	NA	NA
c2942/f1p1/582	c24681/f4p6/1301	0.0617487116955055	undirected	NA	NA
c2942/f1p1/582	c3004/f4p2/1227	0.113130079740664	undirected	NA	NA
c2942/f1p1/582	c3063/f3p1/1112	0.123547915362639	undirected	NA	NA
c2942/f1p1/582	c3533/f4p3/1050	0.0227419174569171	undirected	NA	NA
c2942/f1p1/582	c3734/f1p0/1380	0.0202438014073326	undirected	NA	NA
c2942/f1p1/582	c5081/f3p5/2088	0.0228510940884472	undirected	NA	NA
c2942/f1p1/582	c7461/f1p0/1493	0.214571061554169	undirected	NA	NA
c2942/f1p1/582	c7708/f1p0/1518	0.0609546921696828	undirected	NA	NA
c2942/f1p1/582	c8886/f1p0/1093	0.0562460035833942	undirected	NA	NA
c2942/f1p1/582	c8887/f2p0/3838	0.179419168382489	undirected	NA	NA
c2942/f1p1/582	c9017/f1p0/3206	0.314164613930005	undirected	NA	NA
c2942/f1p1/582	c9028/f2p1/1333	0.0224197296818133	undirected	NA	NA
c2942/f1p1/582	c9974/f1p44/5765	0.121308239102193	undirected	NA	NA
c2942/f1p1/582	c19095/f1p1/1895	0.146216205236806	undirected	NA	NA
c2942/f1p1/582	c3948/f1p0/1351	0.0965834445878689	undirected	NA	NA
c2942/f1p1/582	c8341/f1p0/1349	0.0216331017008519	undirected	NA	NA
c2942/f1p1/582	c14596/f2p0/1019	0.0775129909215154	undirected	NA	NA
c2942/f1p1/582	c10/f1p0/8451	0.0232030192243202	undirected	NA	NA
c2942/f1p1/582	c10112/f2p4/1349	0.224087621387779	undirected	NA	NA
c2942/f1p1/582	c10219/f1p2/2064	0.195344382836495	undirected	NA	NA
c2942/f1p1/582	c10231/f1p1/2248	0.159824999063537	undirected	NA	NA
c2942/f1p1/582	c10570/f1p0/6013	0.145161930775651	undirected	NA	NA
c2942/f1p1/582	c10960/f2p0/1299	0.0702605944419289	undirected	NA	NA
c2942/f1p1/582	c11162/f3p35/2838	0.0230959334246104	undirected	NA	NA
c2942/f1p1/582	c11256/f2p0/1078	0.103216540009909	undirected	NA	NA
c2942/f1p1/582	c11427/f1p1/5100	0.11097090161902	undirected	NA	NA
c2942/f1p1/582	c11765/f1p1/3629	0.0327484083357293	undirected	NA	NA
c2942/f1p1/582	c11846/f1p3/2164	0.179525569297294	undirected	NA	NA
c2942/f1p1/582	c11999/f1p2/2150	0.0299858110579705	undirected	NA	NA
c2942/f1p1/582	c12047/f1p0/1428	0.22068879512874	undirected	NA	NA
c2942/f1p1/582	c1212/f3p0/788	0.065342916243472	undirected	NA	NA
c2942/f1p1/582	c12168/f2p1/1358	0.147723269029035	undirected	NA	NA
c2942/f1p1/582	c12233/f1p0/2004	0.0730674646760206	undirected	NA	NA
c2942/f1p1/582	c12323/f1p0/1476	0.175186458217766	undirected	NA	NA
c2942/f1p1/582	c12344/f1p0/1648	0.020056200592458	undirected	NA	NA
c2942/f1p1/582	c12368/f1p0/2174	0.143786313825177	undirected	NA	NA
c2942/f1p1/582	c12603/f1p1/1077	0.025824694999171	undirected	NA	NA
c2942/f1p1/582	c1275/f2p1/672	0.130960073641616	undirected	NA	NA
c2942/f1p1/582	c1282/f2p1/676	0.134548963853718	undirected	NA	NA
c2942/f1p1/582	c12856/f1p0/3623	0.0805627714598207	undirected	NA	NA
c2942/f1p1/582	c1289/f14p1/1099	0.0479665951524112	undirected	NA	NA
c2942/f1p1/582	c13019/f1p1/2191	0.310756437064626	undirected	NA	NA
c2942/f1p1/582	c13300/f2p1/1211	0.0531279937602637	undirected	NA	NA
c2942/f1p1/582	c13344/f1p6/3423	0.316475943216833	undirected	NA	NA
c2942/f1p1/582	c13597/f1p0/1098	0.0210380260202305	undirected	NA	NA
c2942/f1p1/582	c1371/f8p2/1691	0.127215373394391	undirected	NA	NA
c2942/f1p1/582	c1384/f2p3/994	0.0729864240245758	undirected	NA	NA
c2942/f1p1/582	c13856/f1p1/1145	0.185240234740951	undirected	NA	NA
c2942/f1p1/582	c13880/f1p3/1234	0.149774091260466	undirected	NA	NA
c2942/f1p1/582	c13886/f2p0/1181	0.120457283713928	undirected	NA	NA
c2942/f1p1/582	c1400/f16p7/1320	0.119708757859645	undirected	NA	NA
c2942/f1p1/582	c14302/f1p0/1759	0.07569007443431	undirected	NA	NA
c2942/f1p1/582	c14391/f1p2/1393	0.17432391266359	undirected	NA	NA
c2942/f1p1/582	c14580/f1p4/1096	0.248330981976801	undirected	NA	NA
c2942/f1p1/582	c14647/f1p0/3380	0.0360192799554869	undirected	NA	NA
c2942/f1p1/582	c14748/f1p0/1108	0.0309164963291187	undirected	NA	NA
c2942/f1p1/582	c15169/f1p1/3375	0.167415705561304	undirected	NA	NA
c2942/f1p1/582	c1528/f2p1/652	0.16963672821977	undirected	NA	NA
c2942/f1p1/582	c1534/f2p0/930	0.0810627572735491	undirected	NA	NA
c2942/f1p1/582	c15425/f1p2/1588	0.0326745283708272	undirected	NA	NA
c2942/f1p1/582	c15485/f1p1/2121	0.311570162388309	undirected	NA	NA
c2942/f1p1/582	c1576/f9p3/1411	0.148121128221068	undirected	NA	NA
c2942/f1p1/582	c15903/f1p3/1465	0.071584076064346	undirected	NA	NA
c2942/f1p1/582	c1617/f1p0/866	0.193315374519153	undirected	NA	NA
c2942/f1p1/582	c1678/f1p0/969	0.0230494915376668	undirected	NA	NA
c2942/f1p1/582	c17411/f4p13/1517	0.0340054001016123	undirected	NA	NA
c2942/f1p1/582	c17559/f7p32/1899	0.0803617153390854	undirected	NA	NA
c2942/f1p1/582	c1761/f8p5/1638	0.0824262988898894	undirected	NA	NA
c2942/f1p1/582	c17795/f4p9/1851	0.125643738831709	undirected	NA	NA
c2942/f1p1/582	c17990/f3p0/1061	0.180320843161807	undirected	NA	NA
c2942/f1p1/582	c18219/f2p1/1373	0.0853287332871261	undirected	NA	NA
c2942/f1p1/582	c18427/f2p4/1875	0.0913901410338422	undirected	NA	NA
c2942/f1p1/582	c19214/f1p0/1312	0.301011739144129	undirected	NA	NA
c2942/f1p1/582	c19743/f1p0/1178	0.166738934714263	undirected	NA	NA
c2942/f1p1/582	c1986/f3p2/1292	0.0756828813313049	undirected	NA	NA
c2942/f1p1/582	c20152/f1p1/1991	0.16449461243006	undirected	NA	NA
c2942/f1p1/582	c20206/f1p0/1890	0.243518205253671	undirected	NA	NA
c2942/f1p1/582	c20795/f1p1/1860	0.101750035725906	undirected	NA	NA
c2942/f1p1/582	c20914/f1p0/1540	0.100065675189809	undirected	NA	NA
c2942/f1p1/582	c21170/f1p7/1487	0.023494019915126	undirected	NA	NA
c2942/f1p1/582	c21256/f1p1/1222	0.209527072457734	undirected	NA	NA
c2942/f1p1/582	c21306/f1p13/1987	0.0634620196833574	undirected	NA	NA
c2942/f1p1/582	c21447/f1p1/1859	0.317560376738927	undirected	NA	NA
c2942/f1p1/582	c21651/f1p1/1824	0.215084576772936	undirected	NA	NA
c2942/f1p1/582	c2208/f1p0/925	0.176743909341868	undirected	NA	NA
c2942/f1p1/582	c2247/f1p0/716	0.192747238734809	undirected	NA	NA
c2942/f1p1/582	c22529/f1p0/1835	0.245932438971641	undirected	NA	NA
c2942/f1p1/582	c22776/f1p0/1947	0.0997594860144558	undirected	NA	NA
c2942/f1p1/582	c22965/f1p1/1116	0.218370679167555	undirected	NA	NA
c2942/f1p1/582	c23094/f1p0/1985	0.153041171602803	undirected	NA	NA
c2942/f1p1/582	c24404/f3p5/1229	0.0370137529631188	undirected	NA	NA
c2942/f1p1/582	c2628/f1p0/980	0.0885110028594375	undirected	NA	NA
c2942/f1p1/582	c2704/f3p2/1239	0.191847060033424	undirected	NA	NA
c2942/f1p1/582	c2759/f1p1/936	0.160084033443109	undirected	NA	NA
c2942/f1p1/582	c2782/f1p0/987	0.0823726536795561	undirected	NA	NA
c2942/f1p1/582	c2828/f1p0/824	0.0729314964313203	undirected	NA	NA
c2942/f1p1/582	c2932/f1p0/5787	0.115018881790055	undirected	NA	NA
c2942/f1p1/582	c2954/f4p27/1214	0.054237824225204	undirected	NA	NA
c2942/f1p1/582	c3019/f2p0/1651	0.0794496834327351	undirected	NA	NA
c2942/f1p1/582	c3031/f2p5/2100	0.136080491640102	undirected	NA	NA
c2942/f1p1/582	c3062/f1p0/6257	0.172203218801985	undirected	NA	NA
c2942/f1p1/582	c3423/f1p1/902	0.0314075219094468	undirected	NA	NA
c2942/f1p1/582	c3434/f1p0/4687	0.0622717859887125	undirected	NA	NA
c2942/f1p1/582	c3441/f1p4/2143	0.19999745688958	undirected	NA	NA
c2942/f1p1/582	c3477/f1p1/736	0.164460659334428	undirected	NA	NA
c2942/f1p1/582	c3552/f2p2/2120	0.22044276173897	undirected	NA	NA
c2942/f1p1/582	c3620/f1p0/731	0.115572260619314	undirected	NA	NA
c2942/f1p1/582	c3748/f1p0/966	0.135944027770111	undirected	NA	NA
c2942/f1p1/582	c3796/f1p1/2097	0.0475730004820329	undirected	NA	NA
c2942/f1p1/582	c3996/f6p6/1299	0.111568724385736	undirected	NA	NA
c2942/f1p1/582	c4064/f1p0/940	0.180285099560176	undirected	NA	NA
c2942/f1p1/582	c4216/f1p1/634	0.204372709125725	undirected	NA	NA
c2942/f1p1/582	c4246/f1p0/1097	0.0311051512626901	undirected	NA	NA
c2942/f1p1/582	c4283/f1p0/1315	0.0304340246968728	undirected	NA	NA
c2942/f1p1/582	c4326/f1p0/889	0.181068611604363	undirected	NA	NA
c2942/f1p1/582	c4327/f1p0/5550	0.0653746409264119	undirected	NA	NA
c2942/f1p1/582	c4397/f1p1/942	0.0566819668036721	undirected	NA	NA
c2942/f1p1/582	c4422/f1p0/1011	0.252573485261104	undirected	NA	NA
c2942/f1p1/582	c4663/f19p13/974	0.185301932136448	undirected	NA	NA
c2942/f1p1/582	c4706/f3p1/916	0.124384299769781	undirected	NA	NA
c2942/f1p1/582	c4922/f2p8/2063	0.251510298547962	undirected	NA	NA
c2942/f1p1/582	c5015/f1p1/1236	0.186606067566534	undirected	NA	NA
c2942/f1p1/582	c5138/f2p0/1593	0.0589624025640262	undirected	NA	NA
c2942/f1p1/582	c5147/f2p2/1422	0.0475176087716718	undirected	NA	NA
c2942/f1p1/582	c5213/f3p1/1720	0.0771034130848603	undirected	NA	NA
c2942/f1p1/582	c5890/f5p3/1653	0.0291496744401034	undirected	NA	NA
c2942/f1p1/582	c5997/f1p3/1673	0.0234753007494506	undirected	NA	NA
c2942/f1p1/582	c6007/f1p4/2050	0.186344835018295	undirected	NA	NA
c2942/f1p1/582	c664/f16p3/986	0.0692866475527554	undirected	NA	NA
c2942/f1p1/582	c7034/f1p1/2258	0.147114458658908	undirected	NA	NA
c2942/f1p1/582	c7064/f3p7/2277	0.187393590242189	undirected	NA	NA
c2942/f1p1/582	c7319/f1p5/1204	0.184841093530925	undirected	NA	NA
c2942/f1p1/582	c746/f11p13/996	0.111546645144549	undirected	NA	NA
c2942/f1p1/582	c7746/f1p0/2238	0.146493174107883	undirected	NA	NA
c2942/f1p1/582	c7837/f1p0/1128	0.0978995320618036	undirected	NA	NA
c2942/f1p1/582	c8152/f3p7/1208	0.0355181473751369	undirected	NA	NA
c2942/f1p1/582	c8238/f1p1/1030	0.251007760479438	undirected	NA	NA
c2942/f1p1/582	c8351/f1p2/6329	0.16802194227805	undirected	NA	NA
c2942/f1p1/582	c926/f5p5/994	0.156271542038709	undirected	NA	NA
c2942/f1p1/582	c9372/f9p7/2201	0.0356966614267331	undirected	NA	NA
c2942/f1p1/582	c9421/f1p0/6377	0.117717202544745	undirected	NA	NA
c2942/f1p1/582	c949/f3p9/967	0.030164494665661	undirected	NA	NA
c2942/f1p1/582	c10072/f1p0/5253	0.300386543718431	undirected	NA	NA
c2942/f1p1/582	c10137/f7p12/1186	0.0711623396618	undirected	NA	NA
c2942/f1p1/582	c11280/f1p0/2187	0.285341835456532	undirected	NA	NA
c2942/f1p1/582	c11582/f1p0/5272	0.145717178574607	undirected	NA	NA
c2942/f1p1/582	c1163/f3p0/849	0.126251627821812	undirected	NA	NA
c2942/f1p1/582	c12204/f1p0/2148	0.0872967310579213	undirected	NA	NA
c2942/f1p1/582	c13695/f1p0/1122	0.0260809018597839	undirected	NA	NA
c2942/f1p1/582	c1571/f10p5/1204	0.160982922373283	undirected	NA	NA
c2942/f1p1/582	c15948/f1p4/1320	0.124660548409691	undirected	NA	NA
c2942/f1p1/582	c18108/f2p5/1904	0.153305264131205	undirected	NA	NA
c2942/f1p1/582	c18614/f1p0/1733	0.0558025745468754	undirected	NA	NA
c2942/f1p1/582	c19004/f1p2/1073	0.252311610592949	undirected	NA	NA
c2942/f1p1/582	c19196/f1p0/1213	0.310934101784089	undirected	NA	NA
c2942/f1p1/582	c21939/f1p2/1460	0.172816999045757	undirected	NA	NA
c2942/f1p1/582	c22343/f1p1/1353	0.327295500459915	undirected	NA	NA
c2942/f1p1/582	c22781/f1p1/1689	0.0591025440767007	undirected	NA	NA
c2942/f1p1/582	c2396/f7p13/1648	0.122130473373976	undirected	NA	NA
c2942/f1p1/582	c2779/f1p0/999	0.197923279020665	undirected	NA	NA
c2942/f1p1/582	c2940/f1p0/6153	0.104579591982067	undirected	NA	NA
c2942/f1p1/582	c2966/f2p0/1428	0.0298498888330823	undirected	NA	NA
c2942/f1p1/582	c3303/f1p0/2398	0.0221397248264297	undirected	NA	NA
c2942/f1p1/582	c3396/f1p11/2305	0.0392499931665442	undirected	NA	NA
c2942/f1p1/582	c3780/f1p0/954	0.075202632987781	undirected	NA	NA
c2942/f1p1/582	c4305/f1p0/1371	0.207839440190731	undirected	NA	NA
c2942/f1p1/582	c4379/f1p0/874	0.121018861595798	undirected	NA	NA
c2942/f1p1/582	c4475/f1p0/2159	0.0437611621914435	undirected	NA	NA
c2942/f1p1/582	c4540/f1p0/1317	0.315396750191559	undirected	NA	NA
c2942/f1p1/582	c4557/f1p0/1273	0.169307180193857	undirected	NA	NA
c2942/f1p1/582	c5113/f1p2/1238	0.139965156785629	undirected	NA	NA
c2942/f1p1/582	c5271/f1p3/2022	0.287244319073027	undirected	NA	NA
c2942/f1p1/582	c5695/f1p0/1036	0.037190956416155	undirected	NA	NA
c2942/f1p1/582	c6478/f1p0/2069	0.127762728655024	undirected	NA	NA
c2942/f1p1/582	c7161/f1p0/1156	0.131913926941548	undirected	NA	NA
c2942/f1p1/582	c8096/f1p2/1244	0.247425609788277	undirected	NA	NA
c2942/f1p1/582	c814/f3p4/862	0.151942676139713	undirected	NA	NA
c2942/f1p1/582	c8771/f1p0/1225	0.271772766883838	undirected	NA	NA
c2942/f1p1/582	c9348/f1p0/1155	0.338920071729844	undirected	NA	NA
c2942/f1p1/582	c9637/f1p0/1720	0.0491706775457398	undirected	NA	NA
c2942/f1p1/582	c9850/f1p0/1019	0.0402622681882483	undirected	NA	NA
c2942/f1p1/582	c9898/f2p0/1572	0.037894966775293	undirected	NA	NA
c2942/f1p1/582	c19512/f1p0/1039	0.0207516144261264	undirected	NA	NA
c2942/f1p1/582	c10939/f1p1/2312	0.0647437834420029	undirected	NA	NA
c2942/f1p1/582	c13295/f2p0/1599	0.1108188448921	undirected	NA	NA
c2942/f1p1/582	c13347/f1p1/2209	0.327772642342061	undirected	NA	NA
c2942/f1p1/582	c14288/f1p2/1252	0.0615559264989371	undirected	NA	NA
c2942/f1p1/582	c19295/f1p2/1672	0.0557383754310813	undirected	NA	NA
c2942/f1p1/582	c22995/f1p0/1915	0.0753828612593385	undirected	NA	NA
c2942/f1p1/582	c2579/f2p0/1572	0.0363474477161106	undirected	NA	NA
c2942/f1p1/582	c5163/f1p4/1467	0.0781901439576137	undirected	NA	NA
c2942/f1p1/582	c6186/f1p1/2135	0.0609397838185789	undirected	NA	NA
c2942/f1p1/582	c7757/f1p1/1398	0.337378513521131	undirected	NA	NA
c2942/f1p1/582	c20886/f1p0/1670	0.261281678482046	undirected	NA	NA
c2942/f1p1/582	c23583/f8p7/1203	0.042900831349634	undirected	NA	NA
c2942/f1p1/582	c3690/f1p0/608	0.0293607670753736	undirected	NA	NA
c2942/f1p1/582	c6036/f1p1/1511	0.21139137512674	undirected	NA	NA
c2942/f1p1/582	c7328/f2p1/1608	0.165635268516175	undirected	NA	NA
c2942/f1p1/582	c10403/f1p0/5149	0.0749543048270638	undirected	NA	NA
c2942/f1p1/582	c10530/f36p40/1135	0.220471394119669	undirected	NA	NA
c2942/f1p1/582	c10658/f1p8/2377	0.354065545000898	undirected	NA	NA
c2942/f1p1/582	c10950/f6p5/1681	0.0260255467125237	undirected	NA	NA
c2942/f1p1/582	c11768/f1p0/1669	0.158205307519955	undirected	NA	NA
c2942/f1p1/582	c12223/f1p0/1288	0.0602939193947681	undirected	NA	NA
c2942/f1p1/582	c12804/f1p0/1121	0.140153310058112	undirected	NA	NA
c2942/f1p1/582	c1281/f2p2/938	0.0641887585788795	undirected	NA	NA
c2942/f1p1/582	c12820/f1p1/1400	0.156701341789791	undirected	NA	NA
c2942/f1p1/582	c12947/f1p0/2012	0.309186991094454	undirected	NA	NA
c2942/f1p1/582	c13393/f1p0/1300	0.0338883606807366	undirected	NA	NA
c2942/f1p1/582	c13497/f1p2/1195	0.0571816447087029	undirected	NA	NA
c2942/f1p1/582	c13629/f1p2/2176	0.298533914960866	undirected	NA	NA
c2942/f1p1/582	c13708/f1p0/1171	0.101400827827501	undirected	NA	NA
c2942/f1p1/582	c13864/f1p3/1207	0.0264522812057118	undirected	NA	NA
c2942/f1p1/582	c14061/f4p1/1659	0.0408449454560606	undirected	NA	NA
c2942/f1p1/582	c14283/f1p0/3214	0.0803411707454211	undirected	NA	NA
c2942/f1p1/582	c1440/f2p0/979	0.0893215988341085	undirected	NA	NA
c2942/f1p1/582	c14493/f1p0/1080	0.288177546423636	undirected	NA	NA
c2942/f1p1/582	c14572/f1p0/1119	0.139331815986623	undirected	NA	NA
c2942/f1p1/582	c14581/f3p0/1791	0.0283528210880193	undirected	NA	NA
c2942/f1p1/582	c1479/f5p14/1565	0.268725004881988	undirected	NA	NA
c2942/f1p1/582	c14884/f1p0/1099	0.161320926953966	undirected	NA	NA
c2942/f1p1/582	c14930/f1p0/1164	0.228477740211675	undirected	NA	NA
c2942/f1p1/582	c15059/f1p0/1009	0.204092163016938	undirected	NA	NA
c2942/f1p1/582	c15203/f2p0/1041	0.216925482689889	undirected	NA	NA
c2942/f1p1/582	c1527/f2p0/921	0.180333871217032	undirected	NA	NA
c2942/f1p1/582	c1605/f7p9/2145	0.0255120917847701	undirected	NA	NA
c2942/f1p1/582	c1630/f18p10/2200	0.0855966371050252	undirected	NA	NA
c2942/f1p1/582	c16429/f4p6/1206	0.307953400771901	undirected	NA	NA
c2942/f1p1/582	c17327/f8p5/1691	0.0678174718483271	undirected	NA	NA
c2942/f1p1/582	c1776/f10p4/2244	0.0468754237569729	undirected	NA	NA
c2942/f1p1/582	c17967/f3p0/1864	0.291169225422744	undirected	NA	NA
c2942/f1p1/582	c18071/f3p2/1909	0.275521646938806	undirected	NA	NA
c2942/f1p1/582	c19438/f1p0/1586	0.0284598236464851	undirected	NA	NA
c2942/f1p1/582	c1948/f12p1/2171	0.0437498943912912	undirected	NA	NA
c2942/f1p1/582	c19681/f1p2/1805	0.17227755204107	undirected	NA	NA
c2942/f1p1/582	c19827/f1p0/1735	0.0603030044031499	undirected	NA	NA
c2942/f1p1/582	c19968/f1p1/1283	0.0677532448954995	undirected	NA	NA
c2942/f1p1/582	c20816/f1p0/1185	0.0722270276562874	undirected	NA	NA
c2942/f1p1/582	c20831/f1p0/1397	0.111479400476584	undirected	NA	NA
c2942/f1p1/582	c21038/f1p0/1797	0.0578893449590748	undirected	NA	NA
c2942/f1p1/582	c2109/f1p5/947	0.232173222993321	undirected	NA	NA
c2942/f1p1/582	c2192/f1p0/928	0.320894971413093	undirected	NA	NA
c2942/f1p1/582	c2197/f1p0/965	0.0672484332187635	undirected	NA	NA
c2942/f1p1/582	c22146/f1p0/1800	0.0665953978644309	undirected	NA	NA
c2942/f1p1/582	c22371/f1p0/1314	0.0672288420494003	undirected	NA	NA
c2942/f1p1/582	c22608/f1p0/1038	0.0200413993014379	undirected	NA	NA
c2942/f1p1/582	c2304/f1p0/935	0.141599932344504	undirected	NA	NA
c2942/f1p1/582	c23105/f1p0/1411	0.0422209729892334	undirected	NA	NA
c2942/f1p1/582	c24666/f5p4/1541	0.0260814899161939	undirected	NA	NA
c2942/f1p1/582	c2479/f5p5/1739	0.244629047630579	undirected	NA	NA
c2942/f1p1/582	c24842/f1p3/1353	0.0767300758242733	undirected	NA	NA
c2942/f1p1/582	c2512/f1p0/684	0.222782297884286	undirected	NA	NA
c2942/f1p1/582	c2624/f1p0/927	0.150923220215742	undirected	NA	NA
c2942/f1p1/582	c2657/f1p0/819	0.0421145552663377	undirected	NA	NA
c2942/f1p1/582	c2712/f1p0/840	0.2344931712473	undirected	NA	NA
c2942/f1p1/582	c2919/f2p5/2170	0.133581092496586	undirected	NA	NA
c2942/f1p1/582	c2942/f4p1/2223	0.149126489239505	undirected	NA	NA
c2942/f1p1/582	c2983/f1p0/5185	0.209842215322595	undirected	NA	NA
c2942/f1p1/582	c2985/f1p0/622	0.0922691277033081	undirected	NA	NA
c2942/f1p1/582	c3060/f2p2/1573	0.0225643732465552	undirected	NA	NA
c2942/f1p1/582	c3244/f2p1/1413	0.0761362696382509	undirected	NA	NA
c2942/f1p1/582	c3337/f1p9/4167	0.178032780935288	undirected	NA	NA
[truncated: 998,000+ more rows]
