# Supplementary material for: Full-length transcriptome-referenced analysis reveals crucial roles of hormone and wounding during induction of aerial bulbils in lily
Source: BMC Plant Biol. 2022 Aug 27;22:415. doi: 10.1186/s12870-022-03801-8 (PMC9419401; doi:10.1186/s12870-022-03801-8)
Supplement: Supplementary file 7 — Additional file 7: Data S5. [file 12870_2022_3801_MOESM7_ESM.xlsx]

## Sheet: Sheet1
Data S5 Member list of co-expression modules.
Gene ID	Module	Gene annotation
c13629/f1p2/2176	blue	PAL
c9466/f4p8/1044	blue	FANTASTIC FOUR
c15385/f1p1/1180	blue	ACO
c22677/f1p0/1422	blue	ACO
c13604/f2p1/1214	blue	ACO
c2298/f3p1/1227	blue	ACO
c6988/f1p5/2263	blue	ARF
c13620/f1p0/2012	blue	ARR-B
c1392/f2p0/929	blue	AUX/IAA
c2853/f1p0/919	blue	AUX/IAA
c829/f7p1/911	blue	AUX/IAA
c7014/f2p0/1040	blue	AUX/IAA
c10224/f1p0/2133	blue	AUX/IAA
c19776/f1p0/1179	blue	bHLH
c12843/f1p0/1341	blue	bHLH
c5184/f5p5/2273	blue	bHLH
c6205/f1p0/1334	blue	bZIP
c3433/f1p1/1171	blue	bZIP
c1815/f1p0/753	blue	C2H2
c6046/f4p2/1640	blue	C3H
c18048/f3p4/1995	blue	C3H
c10065/f1p7/1367	blue	CDK2
c3996/f6p6/1299	blue	CDK2
c15292/f1p0/1244	blue	CISZOG
c19514/f1p0/1914	blue	CKX
c5452/f1p0/1359	blue	CO-like
c15698/f2p0/1609	blue	CRF1
c2430/f1p0/918	blue	CRF12
c15460/f1p1/2104	blue	CUC2
c8519/f1p2/1029	blue	CYC
c9698/f1p0/1037	blue	CYC
c15858/f1p0/1121	blue	Dof
c14723/f1p1/1210	blue	Dof
c7061/f2p2/2256	blue	EIN3
c3263/f3p0/1014	blue	ERF
c5515/f1p0/1040	blue	ERF
c12487/f1p0/2390	blue	ETR
c15542/f1p1/2992	blue	ETR
c11687/f1p1/2177	blue	ETR
c4605/f1p2/1372	blue	GeBP
c2343/f1p1/943	blue	GID2
c11153/f2p0/1115	blue	GRF
c7660/f1p0/1262	blue	HD-ZIP
c9208/f1p0/1033	blue	LBD29
c2820/f1p0/963	blue	LBD41
c13874/f1p0/1311	blue	MYB
c24072/f5p6/1185	blue	MYB
c11157/f2p1/1083	blue	MYB
c2816/f3p0/1619	blue	MYC2
c11565/f1p0/2068	blue	NAC
c20920/f1p0/1226	blue	NAC
c2448/f1p1/988	blue	NAC100
c3262/f2p0/1113	blue	NAC68
c4415/f1p0/962	blue	NAC90
c3225/f1p1/928	blue	NF-YB
c14879/f1p0/1294	blue	OPR
c10113/f5p6/1256	blue	OPR
c10658/f1p8/2377	blue	PAL
c5163/f1p4/1467	blue	PAL
c11548/f1p1/2351	blue	PAL
c10979/f1p4/2298	blue	PAL
c21644/f1p0/1715	blue	PIN
c3140/f1p0/7873	blue	PIN
c21643/f1p1/1710	blue	PLT5/AIL5
c1240/f3p1/878	blue	PYL
c8072/f1p8/1504	blue	SAM
c7829/f1p0/1149	blue	SBP
c15863/f1p0/1351	blue	SBP
c8427/f1p0/1648	blue	TGA
c13695/f1p0/1122	blue	Trihelix
c7658/f2p0/1144	blue	WRKY
c5479/f1p0/3291	blue	WRKY
c5988/f1p0/1519	blue	WRKY
c2121/f1p0/978	brown	AOC
c1206/f8p9/1633	brown	AOS
c24092/f3p13/1775	brown	AOS
c2975/f5p3/1748	brown	AOS
c22266/f1p0/1758	brown	AOS
c4011/f1p0/1111	brown	B3
c11831/f1p2/1297	brown	bHLH
c11750/f1p2/1008	brown	bHLH
c8598/f1p0/1504	brown	bHLH
c14477/f1p0/1170	brown	C2H2
c3639/f1p0/951	brown	D14
c1047/f4p1/962	brown	DAD2
c13375/f1p0/1164	brown	Dof
c11379/f2p0/1444	brown	GATA
c2917/f3p2/2111	brown	GH3
c3776/f1p1/733	brown	GID2
c4307/f1p1/995	brown	HD-ZIP
c1851/f1p0/959	brown	HSFB4c
c18081/f2p2/1694	brown	JAZ
c3475/f4p8/1100	brown	JAZ
c1110/f3p3/922	brown	LBD38
c10672/f8p8/3057	brown	LOX2S
c2008/f3p6/3084	brown	LOX2S
c2197/f1p0/965	brown	MYB
c1694/f1p0/984	brown	MYB
c12983/f1p0/2075	brown	MYB
c10473/f1p1/2099	brown	MYC2
c3790/f1p1/884	brown	PIN
c5485/f2p1/1166	brown	SAMD
c16466/f2p1/1014	brown	WOX8
c4031/f1p0/5112	brown	WRKY
c23051/f1p0/1260	brown	ZF-HD
c3288/f1p0/900	green	AOC
c1948/f12p1/2171	green	ARR-B
c1408/f7p3/1561	green	C3H
c19252/f1p3/1927	green	Dof
c4397/f1p1/942	green	MIKC_MADS
c19197/f1p1/1113	green	MYB
c7818/f2p0/1171	green	WRKY
c3350/f4p0/1291	turquoise	ACO
c2954/f4p27/1214	turquoise	ACO
c1097/f12p7/1482	turquoise	AIR12
c7536/f1p0/1879	turquoise	ALDH
c7800/f1p0/2178	turquoise	AP2
c18467/f2p0/1338	turquoise	AUX/IAA
c15312/f1p0/1748	turquoise	bHLH
c21093/f1p0/1578	turquoise	bHLH
c12826/f1p0/1062	turquoise	bHLH
c13858/f1p0/1012	turquoise	bHLH
c9764/f1p0/1054	turquoise	bZIP
c21545/f1p6/1266	turquoise	bZIP
c1576/f9p3/1411	turquoise	bZIP
c12838/f1p2/2125	turquoise	bZIP
c9288/f1p0/1210	turquoise	C2H2
c18934/f1p0/1993	turquoise	CCD8
c1440/f2p0/979	turquoise	DBB
c7537/f2p0/1487	turquoise	DELLA
c8886/f1p0/1093	turquoise	DREB3
c5153/f1p0/1082	turquoise	DREB3
c1421/f2p0/954	turquoise	DREB3
c5094/f1p2/3052	turquoise	FAR1
c14817/f1p0/3441	turquoise	FIE2
c3976/f1p1/1488	turquoise	G2-like
c4305/f1p0/1371	turquoise	G2-like
c14596/f2p0/1019	turquoise	HD-ZIP
c1150/f20p7/1365	turquoise	HD-ZIP
c14863/f1p0/1566	turquoise	HSFA2b
c6208/f1p1/1259	turquoise	HSFB1
c8835/f1p0/2190	turquoise	HSFC1b
c16209/f1p3/1525	turquoise	INV
c8675/f1p0/1252	turquoise	JMT
c1743/f1p0/892	turquoise	KRP4
c7682/f1p5/5276	turquoise	LOX2S
c3676/f1p0/2077	turquoise	MYB
c11562/f1p1/1688	turquoise	MYB
c15866/f1p0/1010	turquoise	MYB
c9275/f1p0/1204	turquoise	NAC
c2434/f3p0/1219	turquoise	NAC
c8344/f1p0/1004	turquoise	NAC29
c15207/f1p1/1178	turquoise	NAC48
c21447/f1p1/1859	turquoise	NCED
c5417/f1p0/2044	turquoise	NCED
c12947/f1p0/1308	turquoise	OPR
c2274/f3p3/1405	turquoise	OPR
c8076/f1p0/1308	turquoise	OPR
c20831/f1p0/1397	turquoise	OPR
c2304/f1p0/935	turquoise	PCR2
c19353/f1p0/1574	turquoise	PP2C
c12488/f1p0/1463	turquoise	SAM
c8709/f1p0/1737	turquoise	SAM
c3187/f1p0/3516	turquoise	SAM
c2879/f1p93/5349	turquoise	SAM
c2386/f4p17/1575	turquoise	SAM
c1485/f7p19/1677	turquoise	SAM
c24430/f3p6/1585	turquoise	SAM
c3321/f1p0/2060	turquoise	SAM
c11216/f2p2/1554	turquoise	SAM
c2113/f6p2/1192	turquoise	SRS
c11763/f1p0/2321	turquoise	SUS
c2919/f2p5/2170	turquoise	SUS
c4658/f1p0/2097	turquoise	SUS
c9781/f3p1/2120	turquoise	TALE
c4193/f1p1/2099	turquoise	TALE
c18039/f3p2/1577	turquoise	TALE
c15342/f1p0/1537	turquoise	Trihelix
c2926/f2p0/1071	turquoise	WRKY
c4795/f1p2/2146	yellow	ARF
c4275/f1p1/5148	yellow	bHLH
c13970/f1p0/1107	yellow	bHLH
c11521/f1p1/1159	yellow	BRI1
c4717/f3p1/1127	yellow	bZIP
c7685/f2p1/1175	yellow	bZIP
c2614/f4p1/1069	yellow	bZIP
c12870/f2p0/1650	yellow	C2H2
c4610/f1p0/1726	yellow	CARUB
c20055/f1p0/1416	yellow	CISZOG
c5581/f1p4/2105	yellow	CYC
c899/f6p5/952	yellow	E2FA
c3425/f1p0/873	yellow	ERF014
c9066/f1p1/1020	yellow	ERF061/CBF
c3247/f1p0/946	yellow	ERF4
c15395/f1p0/1379	yellow	G2-like
c8940/f2p3/1264	yellow	HD-ZIP
c8234/f1p0/1394	yellow	HSFA4b
c9766/f1p0/1167	yellow	HSFB1
c18875/f1p0/1023	yellow	LOG3
c8622/f3p0/1364	yellow	MYB
c12118/f1p0/1130	yellow	NAC48
c7013/f1p1/1011	yellow	TCP
c1123/f3p0/977	yellow	TCP
c15895/f1p2/1044	yellow	TCP
c2528/f1p0/834	yellow	WI12
c13135/f2p1/1161	yellow	WRKY
c13246/f1p0/2083	yellow	WRKY
c20523/f1p0/1199	yellow	WRKY
c2167/f1p1/857	yellow	YABBY
